# Supplementary material for: Quantitative proteomics analysis based on data-independent acquisition reveals the effect of Shenling Baizhu powder (SLP) on protein expression in MAFLD rat liver tissue
Source: Clin Proteomics. 2023 Dec 1;20:55. doi: 10.1186/s12014-023-09442-9 (PMC10691125; doi:10.1186/s12014-023-09442-9)
Supplement: Supplementary file 2 — Additional file 2: File S2. Identification- all_Peptides. [file 12014_2023_9442_MOESM2_ESM.xls]

peptide	protein_id	DHL1_Qvalue	DHL2_Qvalue	DHL3_Qvalue	DK1_Qvalue	DK2_Qvalue	DK3_Qvalue	DM1_Qvalue	DM2_Qvalue	DM3_Qvalue	DSZ1_Qvalue	DSZ2_Qvalue	DSZ3_Qvalue	DHL1	DHL2	DHL3	DK1	DK2	DK3	DM1	DM2	DM3	DSZ1	DSZ2	DSZ3
_FATVEVTDKPVDEALR_.3	ENSRNOT00000000025	7.29165453769375E-06	7.53989240032673E-12	4.0018915135843E-18	3.12838060286103E-16	4.6675420120033E-08	2.54191979256406E-41	1.66314731909298E-05	2.12526431821995E-18	4.28314779375496E-52	4.91640561371443E-12	5.0898234953275E-06	1.0479564030935E-08	8705519	9115762	7704927.5	8487211	8347903	7926182	8952323	8984881	8518025	8272122	7429207	6776059.5
_FATVEVTDKPVDEALR_.2	ENSRNOT00000000025	1.6351932274178E-05	2.80178284141597E-07	1.58346089324173E-08	0.000100112619422979	1.59772915703536E-05	2.24608603039856E-23	1.850391568932E-05	1.44732940011186E-11	3.98934130084847E-21	9.6220938544049E-08	2.50468804151638E-05	7.89210875069158E-06	1907860	2121914.25	1753392.375	1593592.5	1274578.125	1523775	1548127.875	1571806	1924246.75	1736445.375	1443305.625	1181124
_IPNQFQGSPPTPSDQSVK_.2	ENSRNOT00000000025	9.93411388309934E-06	9.08271089242426E-09	9.39791137704627E-14	5.27654324236379E-09	7.37304442211673E-07	1.52924022063384E-23	1.72116464849407E-05	4.15576963331768E-12	8.16550937332304E-49	1.90865232037465E-09	2.14850532312801E-06	2.47781550091151E-06	5414056.5	5975719	5715829.5	3707873.5	3813278.5	3786086.25	4217661.5	4997508	4904890	5149069.5	4025775.25	3898432.25
_IPNQFQGSPPTPSDQSVK_.3	ENSRNOT00000000025	1.28648678753267E-05	2.90617304633971E-09	7.38731404279186E-17	9.24269346667637E-22	4.92757338179429E-09	6.13730200176203E-48	1.82075126066943E-05	1.04729860892203E-10	4.83303648338266E-34	1.07273651901785E-13	6.79094557536272E-06	1.35650581035878E-06	3587153.75	3292540.75	3569322.25	3602835.75	3610963.75	3667373	3961805.5	4693814.5	4310044	3822048	3428074	3951128.75
_EADYVAHATQLR_.3	ENSRNOT00000000025	7.17929958255955E-06	2.88467061001179E-14	7.34623817266545E-20	1.24995768382061E-16	2.98522625529401E-09	1.73910114315973E-41	1.66314731909298E-05	4.18060765806018E-20	2.33992451021225E-63	1.69375215213633E-11	4.5117326407413E-06	1.70060995130779E-12	6290056.5	4659113	4780410	6306104.5	6692284.5	6452257	6320966	6533036.5	5870189.5	5432791	5681058	5612719
_EADYVAHATQLR_.2	ENSRNOT00000000025	8.63929751146116E-06	2.15206642094959E-10	1.43001716120984E-14	3.57789035026213E-15	1.49481477649524E-07	2.1231548958301E-26	1.67356410286038E-05	5.94677190255708E-12	1.15428372927668E-41	1.32418431405603E-11	6.90199797625948E-06	3.22137446797527E-07	2328392.75	1892484.625	1866696.75	2152355.5	2379207.75	2110286.25	2349965.25	2548364.25	2495429	2474182.75	2137136.75	1986767.375
_NEVWLVK_.2	ENSRNOT00000000025	8.04523488981194E-06	1.46966403810127E-11	1.79496768636042E-18	5.57514631153109E-11	0.00152460767766913	9.8655511775871E-06	1.82517235055089E-05	7.20009008885901E-16	8.6361673218521E-46	2.74219482944426E-12	6.96652923652335E-06	4.87194353542408E-08	3659819	3185799.25	3510368	2666190	3409999.5	2155377.25	2642216.25	3841347.75	3051949.5	3178985.5	2610225.5	2612336.75
_NSLFGSVETWPWQVLSTGGK_.2	ENSRNOT00000000025	8.60471455628221E-06	2.66678928528706E-09	9.10440044275313E-16	3.38936538594926E-10	9.58916172290589E-06	3.48936697887866E-18	1.84184755880002E-05	1.71439401417866E-05	1.01810342517961E-18	1.69191882554108E-09	1.42113776683497E-05	5.31292117789038E-06	1660726.375	1959268.5	1756840	1312189	1543446.25	1289390.375	1503234.75	1563862.375	1314645	1628303	1364113.5	1142316.75
_NSLFGSVETWPWQVLSTGGK_.3	ENSRNOT00000000025	9.23001799444895E-06	0.000173731957729448	7.06057744851277E-13	1.36493111413559E-07	9.48381446423845E-07	1.0385574263716E-34	2.15840874312581E-05	8.66267317606297E-10	6.34300531134434E-38	1.11305406845603E-07	1.05372944719297E-05	2.75932583002733E-06	301852.40625	507741.78125	380139.4375	680553.75	782024.5625	555542.875	602241.1875	604773.75	416441.46875	551807.5625	497756.8125	708317
_GVGMGMTVPISFAVFPNEDGSLQK_.3	ENSRNOT00000000025	8.11804778583969E-06	7.11975870600728E-05	6.8742955085062E-22	7.98533856165588E-15	4.03858022071131E-08	3.14567702204585E-25	1.66314731909298E-05	9.14731027882625E-19	5.75384550816062E-49	1.69496189683708E-10	3.19546209318974E-06	7.67496725018E-07	984958.375	796857.0625	1034422.25	1381969.25	1441119.875	1005118.1875	1272939.625	1174645.5	1115131.25	1215599	1148768.375	1102679.625
_GVGMGMTVPISFAVFPNEDGSLQK_.2	ENSRNOT00000000025	8.15209676241826E-06	0.000152425608524924	0.000147731348268957	4.21641173745879E-06	0.000101091406492343	5.32345433451747E-08	2.05254267421813E-05	7.97872549191077E-08	1.36108348688989E-28	1.02517459180895E-07	1.17199743718618E-05	4.64053682157386E-05	329788.5	228434.9375	318569.03125	267953.78125	278355.5	146227.84375	272596.71875	291650.0625	282217.78125	313019.4375	271680.3125	205756.34375
_EGITVYSTQFGGYAK_.2	ENSRNOT00000000025	1.51001332372785E-05	3.92638826153235E-05	1.94673609660989E-18	6.84671773592407E-12	6.59303290509974E-07	1.06231718337086E-28	1.68683110649248E-05	2.06238497601937E-09	1.01455572797383E-43	2.3169675070254E-08	4.10419485664051E-05	6.41014428529561E-06	747273.0625	1319050.25	1340726.5	1268832.375	1599357.5	1395692.625	1305541.75	1380186.25	1255243	509547.40625	242991.890625	1371047.625
_TTLEGTPATYQGDVYYC[Carbamidomethyl (C)]AGYDPPMKPYGR_.3	ENSRNOT00000000025	1.99600227440965E-05	0.00013325313413097	9.63370334761687E-07	1.01979333256692E-05	3.32877502377399E-05	3.01222261759698E-19	3.29148144270503E-05	2.99627526398269E-08	1.1826149490641E-30	4.76638678936209E-08	0.000410463436214528	3.41767759418827E-05	1984159.125	2123919	2072207.25	1741926.25	2049413.625	1691100	1574261	1910878.875	1787288.5	1841846.875	1773970.25	1712362.625
_TTLEGTPATYQGDVYYC[Carbamidomethyl (C)]AGYDPPMKPYGR_.4	ENSRNOT00000000025	0.00764684262863821	Filtered	0.00482970051407427	Filtered	Filtered	Filtered	0.00917720868592375	Filtered	Filtered	Filtered	Filtered	Filtered	598184.875	Filtered	429282.5	Filtered	Filtered	Filtered	557505.125	Filtered	Filtered	Filtered	Filtered	Filtered
_RQPPVSQGLLETLK_.3	ENSRNOT00000000047	0.000248789431526244	0.000291778620006388	3.88542367778551E-05	0.000106769963320692	9.43392019242749E-06	0.000250489464483176	0.000393058030233012	0.00010327935756466	5.56030236733788E-24	0.000454321835226122	0.000287780854340977	6.93938247557086E-05	1263644.375	1493409	1706212.125	1875254	2115620.75	1448801.125	1535184.375	1619544.625	1585892.125	1493727.25	1385007.75	1661542.625
_RQPPVSQGLLETLK_.2	ENSRNOT00000000047	0.000224107224149993	0.000149787431872063	2.92791996397981E-09	0.000126515270823032	0.000121645809246668	0.000467549206982363	0.000782560187829801	0.00218570874838225	0.00403674058301745	3.47654154713456E-06	1.74167828291636E-05	0.000144266474840707	448697.875	442486.0625	544507.4375	670124.0625	772947.375	642565.25	599580.1875	579644.5625	495821.0625	470296.4375	416436.65625	618329.25
_GGTLVLVR_.2	ENSRNOT00000000047	1.62492093696705E-05	1.44690835619927E-06	4.09072581932107E-09	2.61666988538939E-05	7.33883587522466E-06	5.93266932455223E-31	1.82067594214569E-05	1.59559754681687E-10	4.56455499430118E-46	6.26326783481803E-06	0.000193934304553587	2.9334709670772E-06	1326713.375	2096589.125	1869706.625	2247780.25	2708007.75	2165677	2000055.625	2008661.5	1933151.125	1450126.625	1439399.375	1857447
_FGSSVAGNIPTGFVAPQIPDPK_.3	ENSRNOT00000000047	0.000884806177757346	0.00015353503653035	7.2280409877631E-07	6.42550727510739E-05	2.66796090754908E-05	1.18655116914057E-07	4.61524209885401E-05	1.09314116743925E-06	7.62104838283172E-06	7.78742287822367E-06	3.04352833537058E-05	0.000126338270685629	299883.875	699247	423332.8125	888809.8125	997504.3125	688652.875	751357.75	761234.5	724245.3125	436482.4375	321490.65625	779508.9375
_FGSSVAGNIPTGFVAPQIPDPK_.2	ENSRNOT00000000047	1.94835043269202E-05	0.000153535130568023	5.35923016260187E-05	4.27638184024337E-05	6.2596124696334E-05	0.000125904160548057	2.74887524600537E-05	9.841575493204E-05	4.11257688372202E-14	0.000505044845415704	0.00187422514763595	7.6175084065324E-05	116356.3671875	146206.765625	119032.109375	118279.9453125	138562.28125	82516.03125	113872.8828125	123978.265625	158321.15625	43754.203125	24964.548828125	115610.6015625
_VPVPTELLVIVVATIASHFGQLHTR_.4	ENSRNOT00000000047	1.42315468454492E-05	2.47257029068523E-06	4.89090997247467E-05	0.000713507111788764	2.11018971002328E-05	0.00425064053325845	1.92731571635316E-05	0.00221758546894575	1.36954673907758E-33	0.000305910275545699	3.72041638149984E-05	2.84079858859083E-05	566406.8125	433834.40625	633015.25	657656.6875	719001.625	677487.125	600217	481950.84375	652449.0625	452992.03125	830160.125	846889.5625
_FTGPLYYANK_.2	ENSRNOT00000000047	0.00233390537405716	0.000223907179085383	0.000485389603759091	0.000943117297509702	0.000144727579580389	0.000171244520022153	3.19265266000479E-05	6.43945069865212E-05	4.481293080857E-06	0.00101472803296676	0.000364090861031633	0.000113403874047921	450215.8125	159467.96875	474894.21875	602084.375	578044	509628.84375	631440.4375	466141.15625	726972	370715.34375	696080.3125	573133.375
_REELMAADSAL_.2	ENSRNOT00000000047	7.92343393510797E-05	0.000171480342758019	0.00281018689837633	6.73296851501013E-07	0.000519706096711592	8.32394687432141E-13	3.75986478707124E-05	9.01042852411432E-05	1.15961850750031E-16	0.000241758320434412	0.00301297019737943	0.000220810482226709	186326.671875	161541.984375	149452.1875	241622.921875	139052.65625	214091.046875	322407.46875	231424.609375	329041.5	141862.453125	117686.125	279796.84375
_SC[Carbamidomethyl (C)]TC[Carbamidomethyl (C)]SMPC[Carbamidomethyl (C)]AQALVQGLFPVIR_.3	ENSRNOT00000000047	0.0041649070252324	0.000328896069481344	7.86190178356473E-09	0.000389063115708159	2.15922652203874E-05	3.96359078757656E-05	6.95598334154437E-05	0.00071575502288186	4.93132781549307E-09	0.00102700612249018	6.90257886025166E-05	1.1664737350183E-05	167217.953125	71751.625	83792.5078125	52275.70703125	47604.53125	120488.5	58162.015625	39746.7421875	79299.1953125	115489.625	159828.90625	93178.21875
_ALDITLLLAC[Carbamidomethyl (C)]C[Carbamidomethyl (C)]SPSVR_.3	ENSRNOT00000000047	1.5322409522002E-05	3.37502580850169E-07	2.60062514757897E-10	1.91777266325508E-15	5.75634251896394E-07	6.98153621068069E-29	1.91501946948053E-05	8.15894828472169E-06	1.61771192161626E-38	9.27817886730177E-08	1.79449334551338E-05	0.000102453952973292	91732.703125	70607.8125	39492.25	106935.046875	79026.640625	65791.6015625	63863.20703125	47611.98046875	65997.6875	52396.61328125	122976.3125	46684.6484375
_QPPVSQGLLETLK_.2	ENSRNOT00000000047	3.85831537617587E-05	0.000159201899705402	7.99783267728669E-05	0.000584279040081211	0.000239832817159628	0.000745651230982396	0.000718154761632128	Filtered	5.12482213520916E-28	5.41678408594158E-05	8.79728492128341E-06	4.27737914708392E-05	158394.75	66293.765625	164289.21875	259631.203125	131169.953125	158350.96875	254205.390625	Filtered	227556.671875	290956.84375	341721.96875	248987.640625
_IGDSTFYEDAAEFEGLLPPPEVR_.3	ENSRNOT00000000047	2.15828773310284E-05	0.000114509798522559	4.24664378840347E-24	3.16190739584793E-09	4.47352098619868E-06	8.51451669336595E-25	1.91503600225102E-05	1.46281814606265E-11	8.05638953821487E-27	8.60851121061228E-06	1.2355090617506E-05	2.99959674538608E-05	88040.71875	474945.53125	435160.71875	859748.4375	778342.8125	611042.625	613474.1875	598137.75	522590.5625	57537.53515625	32955.78125	600823.875
_IGDSTFYEDAAEFEGLLPPPEVR_.4	ENSRNOT00000000047	Filtered	Filtered	0.000139780512469341	0.000662746530305804	0.000138747293481764	0.00159130920446541	0.00517878813006318	0.00561053295189464	Filtered	Filtered	Filtered	0.00170835853166437	Filtered	Filtered	23278.306640625	35536.421875	15838.2421875	42151.07421875	27755.69140625	37450.30859375	Filtered	Filtered	Filtered	19918.791015625
_SHGYSVSANQELLAVGC[Carbamidomethyl (C)]C[Carbamidomethyl (C)]NVLPAFFHC[Carbamidomethyl (C)]FATSAALSK_.4	ENSRNOT00000000047	0.000773657649406205	0.000217334833384307	0.0019232471897644	Filtered	0.00967279646447983	0.00867746204870975	Filtered	0.000625420411111514	0.00116853912568276	0.0062273160104071	0.000154721902037642	3.70412905952215E-05	107544.015625	86800.2421875	65884.3203125	Filtered	169570.359375	202501.265625	Filtered	90807.75	93817.3828125	79755.1484375	147748.78125	112116.515625
_[Acetyl (Protein N-term)]MDASPEPPQK_.2	ENSRNOT00000000047	0.00250574539224045	Filtered	0.00424543972306353	0.000834759682008591	1.61312156910947E-06	0.00265435079766891	0.00105401892282399	Filtered	0.00108538337447617	Filtered	Filtered	0.000296693738815796	44335.55078125	Filtered	1	152366.34375	159830.859375	44235.609375	71873.46875	Filtered	9039.0205078125	Filtered	Filtered	35160.96484375
_LSPADALVWVATAATC[Carbamidomethyl (C)]VLVSIEAGLLAGVFFSLLSLAGR_.4	ENSRNOT00000000047	0.000278805250427906	5.44265708781379E-05	Filtered	0.000105962196726699	Filtered	0.00758056582414342	Filtered	0.00119811661439167	0.00455554099050812	Filtered	0.000390410701300001	0.000148683102434385	8382.76953125	4845.6953125	Filtered	8372.404296875	Filtered	4922.86669921875	Filtered	7131.38623046875	3396.68969726563	Filtered	8719.9521484375	6200.65869140625
_SLYSLTGLDAGYSATR_.2	ENSRNOT00000000047	0.000329035486659616	0.0005525171678266	0.000351030313448028	0.00305484347451308	0.0064718435816621	0.00144405113419823	0.00290794425187874	0.00301186029882269	0.0020416318273164	6.57404457136118E-05	0.000295573740783794	0.00115995099285068	502055.625	373477.125	8224569.5	628862.0625	631151.8125	554065.4375	774946.25	655829.125	718359.3125	8648503	669449	611614
_SLYSLTGLDAGYSATR_.3	ENSRNOT00000000047	Filtered	Filtered	Filtered	Filtered	Filtered	0.003562077287318	Filtered	Filtered	Filtered	Filtered	Filtered	Filtered	Filtered	Filtered	Filtered	Filtered	Filtered	4793916.5	Filtered	Filtered	Filtered	Filtered	Filtered	Filtered
_EEAWDYVQAQVK_.2	ENSRNOT00000000052	8.90578570097984E-06	1.18296944690232E-05	1.63679807287319E-15	9.25603417674446E-10	4.44755383594615E-07	1.27595809539878E-30	1.98211721094668E-05	2.33512356066847E-09	6.87944718700347E-23	7.63192713267626E-10	8.91665210847631E-06	4.64427416691841E-08	841685.9375	901310.3125	1031580.75	985196.625	983158.1875	957235.75	666601.875	676870.125	707724.75	883977.5625	994189.375	848176.4375
_EEAWDYVQAQVK_.3	ENSRNOT00000000052	Filtered	Filtered	0.0080902756245224	Filtered	Filtered	Filtered	0.00594543015641623	Filtered	Filtered	Filtered	Filtered	Filtered	Filtered	Filtered	60792.359375	Filtered	Filtered	Filtered	5336.849609375	Filtered	Filtered	Filtered	Filtered	Filtered
_YETHGDVFIKPQLWPLTDC[Carbamidomethyl (C)]C[Carbamidomethyl (C)]ES_.3	ENSRNOT00000000058	7.3763712032869E-06	1.20196897688659E-11	7.47550015503589E-20	2.02212622469931E-14	2.59401371102824E-08	2.81422371396992E-38	1.66314731909298E-05	8.32167921927402E-18	4.58008131723876E-47	7.78233740943889E-12	4.49492207212094E-06	7.76360860534634E-08	21974648	19579058	23459506	16980710	18105846	12961688	18962790	20572306	18504292	12404379	15397733	12820424
_SFSIFSYATK_.2	ENSRNOT00000000058	1.17475784307553E-05	2.94053784780099E-07	4.35273367439853E-06	4.44741267775451E-05	6.4092288911265E-05	2.24252492338617E-09	1.66314731909298E-05	2.4028622848305E-12	8.36248873255214E-35	7.85448580767494E-08	1.15468529121877E-05	4.21008731563557E-05	13002034	11780506	12144838	12060418	13505482	10268482	16128475	14618655	15143264	13963567	14898766	12143344
_TSFNEILLFWTR_.2	ENSRNOT00000000058	7.3249432537614E-06	4.34011177093216E-13	2.98574191495739E-15	2.88099369224898E-10	3.44868275446442E-07	1.46289267386251E-29	1.66314731909298E-05	8.71562423161257E-16	7.15079715531392E-45	1.18113341671419E-10	2.79831138972843E-06	2.78821029577136E-09	4351709.5	3484645	3901365.5	2078753.625	1763480.125	1515653.375	3244888.75	2635385.25	3088199.25	1431906.75	3891741	2183896.75
_TSFNEILLFWTR_.3	ENSRNOT00000000058	8.89778389498339E-06	4.61375549226953E-12	9.6501623154376E-20	3.29859527623872E-15	6.22741658127152E-07	4.07218286296827E-09	1.66901434115487E-05	1.28474314999486E-14	3.69870494742447E-32	2.33788258749646E-09	5.15888807257895E-06	7.24571176257484E-09	158948.40625	115315.4375	154772.71875	62405.16796875	104193.4453125	59049.73828125	138260.765625	106733.4609375	129592.484375	50408.82421875	167023.15625	87583.0546875
_VFSPNVLNWR_.2	ENSRNOT00000000058	8.67658686556978E-06	2.21697929478825E-08	1.36666466737696E-06	0.00146501433761269	0.000436656306866143	3.90638714341302E-06	0.000950061986533595	0.00029651551001492	8.69948460668E-20	5.45838187798378E-11	6.16215736251638E-06	5.45268727114484E-05	1499470.5	1510212.5	493372.40625	679367	731653.25	1747676.375	611894.4375	722700.5625	811249.4375	1760256	1495935.5	1050512
_QAFVFPGVSATAYVSLEAESK_.3	ENSRNOT00000000058	0.00042967573854714	0.0056642383575798	0.000530593377103115	0.00040216143665188	0.00268639261642255	0.00149291566652827	0.000901951170893076	7.24508622187976E-05	9.86738507835371E-05	0.000632725167992286	0.00494035732156087	0.00115344677953754	314244.5625	249819.8125	719541.375	443079.8125	527143.625	347058.6875	359029.03125	643393.0625	586528.875	66484.0546875	258208.484375	246612.65625
_QAFVFPGVSATAYVSLEAESK_.2	ENSRNOT00000000058	0.000436808800874776	0.00020412006585527	0.000272573390221327	Filtered	0.00453748502920934	Filtered	0.000285037405043659	0.0042486624780807	0.000478739319242131	0.0023113185983594	0.00560160978044733	0.00202044751745879	350538.3125	190674.125	126353.3671875	Filtered	1.10441327095032	Filtered	119544.21875	52093.02734375	68220.125	10227.1494140625	53431.13671875	1
_PQLWPLTDC[Carbamidomethyl (C)]C[Carbamidomethyl (C)]ES_.2	ENSRNOT00000000058	1.83537527779674E-05	0.000227188553560192	6.61875720789548E-16	0.000804989328380661	Filtered	0.000434589664202728	0.000542417633552542	3.38272295009177E-06	0.000388398182710902	1.84564188666725E-06	2.95724477295237E-05	6.83150771131187E-05	432844.40625	531551.9375	650089.9375	238228.71875	Filtered	143854.84375	309888.15625	567579.375	402066.90625	316630.78125	354202.84375	218475.71875
_ALKYETHGDVFIKPQLWPLTDC[Carbamidomethyl (C)]C[Carbamidomethyl (C)]ES_.4	ENSRNOT00000000058	0.00219562316637523	0.000153534940783421	0.00107746145617651	Filtered	0.00077580395265078	2.15929016606135E-10	0.002468278477142	0.00168029155378136	2.9530643989096E-15	3.82994174258297E-08	0.00135141113332342	1.34951818945066E-05	736416.6875	1359789.625	111014.0859375	Filtered	507009.15625	2104601.25	168177.921875	626504	928997.4375	1959561.25	420701.53125	1207159.875
_ALKYETHGDVFIKPQLWPLTDC[Carbamidomethyl (C)]C[Carbamidomethyl (C)]ES_.3	ENSRNOT00000000058	0.00191893082577467	0.00013369828841207	Filtered	Filtered	Filtered	0.000193909713534976	Filtered	0.0037392089414857	0.000539177825306909	7.91826567033222E-06	Filtered	0.00244229570083845	172384.203125	541118.75	Filtered	Filtered	Filtered	529933.875	Filtered	95823.359375	212244.4375	662582.75	Filtered	312740.40625
_YETHGDVFIK_.2	ENSRNOT00000000058	2.27313166828906E-05	6.64185335898986E-10	1.44992713215007E-07	0.000156570789052608	0.000802551649484696	0.000203867536712126	1.98352547647368E-05	7.40881538143491E-13	2.47265501817503E-21	1.4275954884356E-10	1.53964055896555E-05	2.51160036622658E-06	503789.5	907249	337726.15625	292069.3125	223993.421875	269195.1875	671292.3125	697758.0625	558092.875	497970.5	428977.375	454875.6875
_YETHGDVFIK_.3	ENSRNOT00000000058	Filtered	0.0052386055047791	0.000700111797004441	Filtered	0.00318452675342579	Filtered	0.00316253814098464	0.00499968320567583	Filtered	Filtered	0.00102331071184692	Filtered	Filtered	1657106.375	471782.9375	Filtered	719188.125	Filtered	948268	491478.25	Filtered	Filtered	570810.1875	Filtered
_SVVMTPVPLFSK_.2	ENSRNOT00000000064	0.000237790398537605	2.9403440586404E-06	9.97892071087004E-07	6.88135343004287E-08	2.28448948350246E-06	1.27239802500957E-15	0.000147047299751607	5.63235678497391E-06	3.14310108288082E-16	2.01769140633561E-08	0.000649265181976477	3.66100365096546E-05	488017	798892.5625	685462.375	716460.375	679501.625	682012.5	648988.25	680850.5625	639982.1875	738060.625	578082.4375	617652.0625
_IAVMSFPAEGVESAIK_.2	ENSRNOT00000000064	0.000320486464764834	0.000204406882629912	5.37079466167276E-05	3.0895221772185E-05	7.36514085783276E-06	0.000159881882447825	5.8947768780145E-05	0.00109041557741399	0.000178651964700447	7.73132594601883E-05	0.000465260455849004	0.000340667580464718	450940.5	482361.46875	512419.21875	424120.625	510986.3125	439867.0625	410312.21875	326807.125	371468.15625	382003.9375	317706.9375	339931.125
_VENLLLSNQGTIK_.2	ENSRNOT00000000064	2.04207409028678E-05	1.11624909497357E-08	5.1061544401708E-09	4.23309691774804E-09	1.08101678723255E-05	3.6304951483824E-18	7.241707810804E-05	6.56880638186628E-10	3.95320075232289E-44	1.81341623663248E-10	8.31322282930695E-06	1.55220904125014E-06	196227.671875	232781.875	231426.9375	292362.46875	240430.703125	210969.765625	163494.40625	130197.6796875	140390.015625	212084.734375	185613	181870.296875
_DQSDFVGQTVELGELR_.2	ENSRNOT00000000064	2.1172639128166E-05	0.000402046564272492	0.000167156219538302	1.5192250966452E-06	2.73565588809957E-05	7.24429549796704E-15	1.83317744591149E-05	3.06938619008238E-05	1.62925662138726E-15	1.44288969604344E-06	3.09953380051941E-05	0.000130649159624771	80648.6484375	238574.046875	175459.640625	180943.921875	175339.59375	200998.21875	96190.75	177299.671875	100117.15625	198840.109375	179972.890625	70033.5234375
_AIIQEVC[Carbamidomethyl (C)]FLK_.2	ENSRNOT00000000064	Filtered	0.00148679072760007	0.00602199810104119	0.00281108287462775	0.00496330264005956	0.00116794070335948	0.00125654867200848	0.00584447801707915	0.00124120907268469	0.000489283914793124	0.00290376148036858	0.00315913803807424	Filtered	342606.03125	329465.40625	308074.34375	342708.25	338292.59375	255430.171875	245921.59375	297603.0625	309030	364843.6875	320923.21875
_[Acetyl (Protein N-term)]SLLQSALDFLAGPGSLGGAAGR_.3	ENSRNOT00000000064	0.00216190472484982	0.000959830979874183	7.09251635044847E-06	Filtered	1.795153170462E-05	8.90282805075659E-05	0.00127511103834018	4.04438999782003E-08	0.000210115999515918	1.19745604657759E-05	4.01282570672238E-05	0.000169371379996504	39492.125	28863.87890625	29090.77734375	Filtered	37695.30859375	26300.861328125	33157.97265625	33970.109375	43324.70703125	47447.140625	32296.576171875	47636.69921875
_ALLSTLHTVLWDGESR_.3	ENSRNOT00000000064	1.82253987375811E-05	0.00015704937449361	8.45054565329691E-09	3.33228869499616E-08	7.8862774231382E-05	0.000154548069703635	5.91148445305042E-05	1.87610016981434E-05	3.10528471929962E-22	1.48762504655773E-12	1.69401854710468E-05	5.81317272881607E-05	212271.421875	281416.03125	240690.53125	255034.171875	202334.765625	260867.625	189628.0625	285281.21875	262615.28125	400520.96875	187214.265625	234447.921875
_ALLSTLHTVLWDGESR_.2	ENSRNOT00000000064	Filtered	Filtered	Filtered	0.00299881831209936	0.00883803391698116	0.00120618196069357	Filtered	0.0019627736167042	Filtered	0.000459946276088659	0.00200862899402369	0.00407320201091977	Filtered	Filtered	Filtered	48732.4296875	44053.73046875	35512.26171875	Filtered	55851.44921875	Filtered	20163.046875	30700.37890625	17718.23828125
_WTPVSMADLVTPEQVK_.2	ENSRNOT00000000064	6.47584093991885E-05	0.00036221334025387	0.000127004904697697	3.18423213960186E-18	4.96169963999077E-09	4.64816228912061E-32	1.95417405179677E-05	4.49324869070261E-09	7.41492205370056E-05	2.22943695781439E-05	0.00395298276515601	6.36325247515029E-05	175850.984375	157306.75	215919.078125	181038.265625	184091.75	168066.640625	163530.828125	149647.484375	141703.015625	196302.609375	144312.390625	143117.40625
_WTPVSMADLVTPEQVK_.3	ENSRNOT00000000064	Filtered	Filtered	0.00367134120194637	1.17158946018339E-07	Filtered	Filtered	2.63163187777837E-05	0.00176764219199326	Filtered	3.44555487168272E-06	0.000105703468614853	0.00063473327266597	Filtered	Filtered	21486.009765625	143732.6875	Filtered	Filtered	133579.578125	119415.03125	Filtered	128728.8515625	107444.4921875	144825.359375
_SHFSVIGAR_.2	ENSRNOT00000000064	0.00057755850486944	0.00135212210092391	6.46295128610741E-05	0.000618743916506589	0.000107570275110484	Filtered	0.00698857542974034	Filtered	0.000366631427961233	6.25544707583135E-05	0.000204993360182289	0.000772814026692552	133779.5	31781.23828125	148031.21875	125025.9140625	143181.4375	Filtered	24609.763671875	Filtered	113945.1484375	263461.9375	158160.21875	70466.03125
_PFC[Carbamidomethyl (C)]EVYVGEER_.2	ENSRNOT00000000064	0.000330994982439387	0.000911893903999102	0.00741089332391512	0.00402178111915488	0.00801319821961393	Filtered	Filtered	0.00291555892312468	0.00417874142183638	0.000861639673920272	0.00266853651598587	0.000879503984338005	50946.96875	25799.830078125	3111.3623046875	60523.38671875	60984.55078125	Filtered	Filtered	30469.068359375	43071.609375	31314.642578125	52581.1953125	18029.80078125
_VTEC[Carbamidomethyl (C)]GWAVR_.2	ENSRNOT00000000064	Filtered	0.00127477054677883	Filtered	0.00105147852637095	0.000432373530226364	0.00175741524311873	Filtered	0.000478190869539727	0.000438931495183575	0.000133414878348846	0.00357048626728721	0.00219627631481722	Filtered	22578.5	Filtered	1	21149.294921875	8211.623046875	Filtered	1	1052.72497558594	1	1	4683.2158203125
_TPEIVDLYSNFPIGEK_.2	ENSRNOT00000000064	0.000411602302783545	0.000127662653696084	Filtered	0.00019979355998118	Filtered	0.000372619434737152	0.000400197421438517	4.39809137494863E-05	0.00580176599662063	0.00585778624347898	0.000470487346029841	0.00447155053302683	99999.6875	186893.84375	Filtered	124320.09375	Filtered	80562.6796875	73288.0390625	125948.4296875	61046.6953125	152846.78125	85903.515625	85277.921875
_TPEIVDLYSNFPIGEK_.3	ENSRNOT00000000064	Filtered	0.00723975274022255	0.00210366274769371	0.00323235768034274	0.00141157221820788	0.000948010484020084	Filtered	Filtered	Filtered	Filtered	Filtered	Filtered	Filtered	45751.41796875	17929.92578125	42392.45703125	63393.453125	78031.1875	Filtered	Filtered	Filtered	Filtered	Filtered	Filtered
_LC[Carbamidomethyl (C)]DFGSATTISHYPDYSWSAQK_.3	ENSRNOT00000000064	Filtered	Filtered	0.00150725915169993	0.00224454661372382	0.00359353686988036	0.00128726673562646	Filtered	Filtered	0.00173014219610156	Filtered	0.00478702728747538	0.00797300781791697	Filtered	Filtered	215654.84375	191110.203125	199665.46875	1	Filtered	Filtered	138410.765625	Filtered	108168.484375	149635.546875
_VSENDFEDLLPNQGFSK_.2	ENSRNOT00000000064	Filtered	0.0011483038444311	0.000318126617742779	0.00376867437546643	Filtered	0.00247995116657077	Filtered	Filtered	0.00131484301074053	0.00275653720927547	Filtered	Filtered	Filtered	330075.96875	270117.125	43139.59765625	Filtered	208002.5	Filtered	Filtered	189335.78125	347414.09375	Filtered	Filtered
_GDLDISYITSR_.2	ENSRNOT00000000064	0.00964274595555376	0.0012921977944515	7.74600202912435E-05	Filtered	Filtered	Filtered	0.0055230781702363	0.000188405164033661	Filtered	Filtered	Filtered	0.00919113170088057	284632.03125	187527.3125	170889.390625	Filtered	Filtered	Filtered	101479.765625	311727.65625	Filtered	Filtered	Filtered	289481.625
_EESDTGQAEFLLLTELC[Carbamidomethyl (C)]K_.2	ENSRNOT00000000064	Filtered	Filtered	Filtered	Filtered	Filtered	0.0077991307168264	Filtered	Filtered	Filtered	Filtered	Filtered	Filtered	Filtered	Filtered	Filtered	Filtered	Filtered	1	Filtered	Filtered	Filtered	Filtered	Filtered	Filtered
_VPPVQVSPLIK_.2	ENSRNOT00000000072	7.66845141859739E-06	1.44858554832886E-10	9.53905117492087E-20	2.33932082975131E-14	3.54930193150106E-08	1.1462866624855E-39	1.66314731909298E-05	6.96189988863215E-18	5.79759608247261E-47	3.36423630585139E-13	6.79613692985682E-06	2.14051415021549E-09	20771092	10692630	12753968	10678356	8609727	16109190	15003601	10988965	12675838	23153862	20871578	19939986
_VPPVQVSPLIK_.3	ENSRNOT00000000072	1.41858781789279E-05	0.00014486284728945	3.02069153763554E-07	1.56702809192776E-09	7.17552930629103E-06	2.6311329746457E-38	1.76418317690566E-05	8.26210883776098E-05	1.3653681581776E-24	6.4504226823137E-08	1.59769902178604E-05	1.21375707396748E-08	1437393.125	573243.5625	687424.5625	943505.25	752141.6875	1302286.875	1207776	917917.125	1131689.75	1788849.125	1823507.75	1848847.375
_VPPVQVSPLIK_.1	ENSRNOT00000000072	1.64774106830723E-05	0.00133967632434149	2.2837843868313E-10	0.00173364700879757	Filtered	0.000242845339076257	1.91054651520512E-05	9.23935710929284E-05	1.05169806564287E-06	5.59583804394014E-07	1.23022532911352E-05	9.8361325557364E-06	20876.3046875	1	15694.107421875	1	Filtered	1	29265.998046875	12281.451171875	25633.08203125	84318.203125	117369.671875	42180.109375
_YSALILGMAYGAK_.2	ENSRNOT00000000072	7.25134727384884E-06	5.312839262151E-13	1.7841738023042E-18	3.70383535287057E-17	5.27735122352671E-09	1.72524079294951E-42	1.66314731909298E-05	1.96942892991615E-18	7.43122326472541E-60	1.37034865718352E-14	3.00070380242834E-06	1.87685108676097E-11	13775823	10517953	11046563	12503961	10864879	14381450	9537169	9729086	10787261	11763031	15820280	11700227
_YSALILGMAYGAK_.3	ENSRNOT00000000072	9.08175966372951E-06	0.000112945093522797	1.10036606264733E-14	1.39768689211024E-07	2.38956948238652E-07	4.88803802416133E-33	1.85372976510922E-05	6.03193283881364E-07	7.69803274896073E-05	1.63552640157238E-08	7.58651398618741E-06	1.9652766301201E-06	302792.9375	152497.484375	124765.4296875	271487.78125	260335.828125	282570.96875	192484.90625	159048.546875	150238.109375	118936.796875	268121.25	236608.65625
_YSALILGM[Oxidation (M)]AYGAK_.2	ENSRNOT00000000072	0.00922907256392976	0.00534353322171866	Filtered	Filtered	Filtered	0.0067268777551207	0.00390161667845171	0.00130170028661516	0.00079194639611823	Filtered	Filtered	Filtered	1609012.625	1773356.625	Filtered	Filtered	Filtered	1472131.5	793829.4375	1331295.75	1427750.75	Filtered	Filtered	Filtered
_MVPPVQVSPLIK_.2	ENSRNOT00000000072	2.03920015028626E-05	0.000153533342152521	6.97269255080769E-06	7.69853968614527E-05	1.09612901765092E-05	2.36813269904723E-15	1.84972061199291E-05	4.77238917763582E-05	5.00041058397012E-12	0.000200903213841367	3.9604806009952E-05	9.67712480258545E-05	971550.9375	850080.625	765550	906873.375	968730.625	1127693.25	555634.75	377031.59375	612983.9375	583123.25	622963.875	704855.5
_M[Oxidation (M)]VPPVQVSPLIK_.3	ENSRNOT00000000072	Filtered	0.000663745919114451	0.000622888199583209	0.000151732646730585	0.000209531038742023	0.000159323006741577	8.86308700304719E-05	0.000345758316210678	0.000314401458349636	Filtered	Filtered	0.000891957526289429	Filtered	9104.93359375	1	17781.90625	10031.5283203125	35803.296875	8596.396484375	14690.6787109375	5863.1005859375	Filtered	Filtered	8031.3837890625
_VPPVQVSPLIKFGRYSALILGMAYGAK_.4	ENSRNOT00000000072	0.000105288563676836	9.43852825686165E-05	6.40642293312139E-05	0.00600193037221614	Filtered	0.000200368038900845	Filtered	0.000632977478419717	0.000146952387087316	0.000278179406150242	3.66772031576586E-05	0.000783229587632979	301027.6875	194918.59375	156850.8125	141398.328125	Filtered	195114.859375	Filtered	37242.01953125	108251.328125	114212.6875	326418.625	229039.6875
_ELAEAEDVSIFK_.2	ENSRNOT00000000072	7.17929958255955E-06	4.67088104976184E-17	2.12109191752335E-25	1.37223731446795E-17	1.7493280159923E-09	5.18587862567689E-51	1.66314731909298E-05	1.24681592149746E-25	9.23626368180604E-79	1.00697444488067E-18	1.41632192070843E-06	1.00477364614254E-15	35683552	31713378	29331298	33435202	34947444	40505244	33682520	27274108	34356744	46060804	45911092	33914456
_ELAEAEDVSIFK_.3	ENSRNOT00000000072	Filtered	0.00799822613512531	Filtered	Filtered	Filtered	0.00974304314802639	Filtered	0.00411464907858543	Filtered	0.00813997084494016	0.00396279213502996	0.00754269679551456	Filtered	1.0956369638443	Filtered	Filtered	Filtered	34063.6328125	Filtered	198238.640625	Filtered	105406.4453125	162764.25	1
_GVIVESAYSDIVK_.2	ENSRNOT00000000078	0.000192219671665999	0.000154585200738212	0.000702247401169937	0.000126400694583357	4.21377197562239E-05	6.47130036434264E-11	6.95867401244988E-05	6.15896678388919E-05	1.2482425200836E-05	4.79950798970082E-06	0.000187985530059551	3.84274358065899E-05	519668.96875	863319.75	697178.75	1095645.875	1649237.25	920294.625	937794.125	920886.375	1003483.125	716526.5	796684	722244.1875
_ATLNELVEYVSTNR_.3	ENSRNOT00000000078	2.16454813178237E-05	1.0174840865173E-06	4.22565945149972E-05	3.7689451945835E-05	3.9039904159242E-05	5.74430188077909E-05	1.9414890905633E-05	2.54326328072256E-06	2.02583268815022E-20	4.69846050916428E-06	6.5724459160223E-05	3.45666846791095E-05	328919.4375	325694	268651.875	441478.125	521210.78125	317138.09375	485614.5	440970	482711.78125	403628.59375	405501.8125	418817.3125
_ATLNELVEYVSTNR_.2	ENSRNOT00000000078	1.53940891315994E-05	0.000153534920425144	2.41834275474587E-10	7.41220658562437E-06	8.52503101806996E-06	0.000153187705755905	5.79584050939314E-05	8.67430946872824E-10	0.000128346513701987	3.47811441346443E-05	2.5465315777869E-05	5.69059120117815E-09	409464.5	389312.21875	352407.5	255422.578125	318251.8125	251463.90625	390439.09375	350086.625	378546.875	331129.59375	650208.75	366413.90625
_DTTLTEPVIR_.2	ENSRNOT00000000078	2.42565906381031E-05	0.00411454854780747	0.00663329683390781	8.14935502513339E-08	8.44275043957927E-07	6.22546758522508E-13	8.96165703619481E-05	4.56938130881745E-08	4.03123064639947E-27	0.000630314781640462	0.00818296069942311	1.26153426583609E-05	266931.28125	104830.6953125	94569.71875	481496.0625	427914.125	425771.5	508829.78125	338389.8125	456953.40625	182989.109375	98657.8984375	303666
_FVQQLLELFDSEDPR_.3	ENSRNOT00000000078	0.000166324241486987	2.2025274370757E-09	5.10869672208702E-09	1.34437388049837E-14	1.52490530719577E-06	6.90536688380872E-27	2.01043865961833E-05	1.58685275623694E-05	1.49895468477261E-40	5.03284143314817E-08	8.34966671989985E-06	5.48610475582777E-07	144172.375	230834.5	178471.21875	220638.921875	245663.3125	138318.609375	190283.234375	285686.84375	244372.421875	208031.890625	230848.734375	233975
_C[Carbamidomethyl (C)]VSSSHFQVAER_.3	ENSRNOT00000000078	0.000823104410747096	0.000154966143141803	2.23801810082063E-05	0.000112486026191477	7.90755048509676E-05	6.96713823191068E-07	0.000709582540620981	0.000487985496300203	0.000238009988224665	1.76825488574674E-05	3.47694745489794E-05	0.000442346470871827	94902.7109375	58494.1171875	95303.5	170198.046875	119111.453125	122795.4453125	1	97743.5078125	152537.15625	158061.84375	143574.40625	118115.265625
_DATSNEQQELFC[Carbamidomethyl (C)]QK_.2	ENSRNOT00000000078	1.61994200876898E-05	0.000155367063061385	8.74921777370494E-07	3.79027392710828E-05	1.50987259918976E-05	5.36909706210438E-08	1.66314731909298E-05	6.62414449827657E-16	1.88313742394596E-54	8.63468458346128E-06	4.91709977467888E-05	9.59655647652096E-06	51974.2890625	16712.466796875	40550.73046875	76944.1015625	61585.4296875	34531.828125	101831.328125	109585.7890625	119659.265625	33843.4921875	38206.765625	83875.234375
_FLESPDFQPSIAK_.2	ENSRNOT00000000078	0.00297533076076589	0.00421429134018776	0.00573727922984138	0.00334483664199254	Filtered	Filtered	0.00420740125320297	0.00287154253809097	0.00092087250474998	0.00446220261779813	0.00203518269605332	0.00247191483667104	478448.3125	535149.125	398535.6875	521877.03125	Filtered	Filtered	554784.625	499638.53125	543179.0625	399940.625	493962.84375	463696.9375
_SQGSQAELHPLPQLK_.3	ENSRNOT00000000078	0.0014571531279509	0.00105315771585386	0.00170873528296773	Filtered	Filtered	0.0015978972328926	0.001047495774576	0.00367688879450751	0.00138668718180526	0.00160312261616404	0.000670403185919214	Filtered	285430.3125	577523.9375	389039.8125	Filtered	Filtered	590989.1875	719092.6875	501290	338329.15625	247730.765625	247578.609375	Filtered
_SQGSQAELHPLPQLK_.2	ENSRNOT00000000078	Filtered	0.000618878754112779	0.000238090320123549	0.000170674652780598	0.000177988977493068	0.000309624933734867	0.00330798072777343	0.000453992874860411	1.27614982582024E-05	Filtered	Filtered	6.48039508827111E-05	Filtered	89355.8984375	132478.609375	61880.18359375	115950.1875	74069.5703125	27763.7265625	85655.46875	22850.314453125	Filtered	Filtered	126547.1015625
_LQQC[Carbamidomethyl (C)]C[Carbamidomethyl (C)]VLFDFMDSVSDLK_.3	ENSRNOT00000000078	Filtered	Filtered	Filtered	6.98892503183061E-05	5.35703535879001E-06	0.00103176067120713	0.00240852273174664	1.62116167765114E-05	0.000185893764357152	0.00120384579454597	Filtered	0.00229333344391571	Filtered	Filtered	Filtered	159710.984375	212055.140625	163909.53125	98384.7421875	155751.453125	140870.28125	121317.328125	Filtered	154267.296875
_EHWNQTIVALVYNVLK_.3	ENSRNOT00000000078	0.00505647560204231	0.00252983617452475	Filtered	Filtered	Filtered	Filtered	0.00057082747121857	4.64899186738996E-05	0.00396920424526375	0.00211557774476124	0.00034794925026774	0.00337676271286895	9383.10546875	9502.1142578125	Filtered	Filtered	Filtered	Filtered	62473.25	52114.515625	20026.470703125	2872.41796875	36025.56640625	13096.8955078125
_QTNNIFLR_.2	ENSRNOT00000000078	Filtered	0.00632625332831251	0.00659477325037488	0.00060995968704268	Filtered	0.00193156456840775	Filtered	Filtered	0.00713267121125321	Filtered	Filtered	Filtered	Filtered	463586.125	266073.4375	1639479.125	Filtered	782352.3125	Filtered	Filtered	630777.125	Filtered	Filtered	Filtered
_KIEEPLFK_.2	ENSRNOT00000000078	Filtered	0.00948797583026646	0.000828622998444299	Filtered	Filtered	Filtered	Filtered	Filtered	Filtered	Filtered	Filtered	0.00336970959543262	Filtered	9247.453125	114543.2578125	Filtered	Filtered	Filtered	Filtered	Filtered	Filtered	Filtered	Filtered	185.109329223633
_LMDEVAGIVAAR_.2	ENSRNOT00000000079	1.25106222686903E-05	6.7846761848236E-12	1.7028404383204E-21	3.75816252683689E-06	8.27229367365973E-06	4.87535268632265E-14	1.83832117762276E-05	2.31920662740365E-08	1.48982271100422E-23	2.71229126337911E-06	3.33363954511056E-05	2.34414343082494E-06	397855.03125	409571.9375	490348.40625	489214.25	372601.4375	382795.65625	588630.5625	417393.90625	482305.53125	668877.6875	498211.75	481560.84375
_ATLWYVPLSLK_.2	ENSRNOT00000000079	1.63674616390444E-05	1.97771913063671E-06	2.3716514538556E-11	3.46822763384928E-19	8.3559270358144E-08	9.91165939624347E-26	1.66314731909298E-05	2.13856740849865E-11	3.69011885571258E-49	5.020241325454E-06	1.08845848180265E-05	5.84668290103051E-06	246461.421875	270859.15625	283713.78125	407034.46875	441145.6875	496905.40625	429138.6875	411692.25	417193.78125	361349.5	392395.8125	347874.84375
_VLEVPPIVYLR_.2	ENSRNOT00000000079	3.26723452824448E-05	0.000153753231154797	0.000152232058436348	2.65046758302076E-05	0.000199156643964114	2.20552274118568E-07	2.13269446594074E-05	2.95878901069642E-08	1.0819659749013E-22	1.2505586343732E-05	2.83882957863217E-05	4.20150626108129E-05	263142.125	255682.203125	231359.3125	286124.78125	301832.53125	360819.78125	452662.78125	330259.8125	432687.1875	244226.71875	314394.125	317345.53125
_MSGPTTDTPAAIQIC[Carbamidomethyl (C)]R_.2	ENSRNOT00000000079	1.0760483603489E-05	2.26287417914414E-07	7.14106757896011E-15	2.95586135540355E-19	1.90095651974439E-08	1.23685497439739E-25	1.69088051282113E-05	1.94703193598245E-21	2.24732940116215E-41	1.86141755379057E-10	4.84817418383326E-06	6.55787788213095E-11	264414.8125	274089.75	268619.03125	280087.875	260424.234375	258499.171875	259025.484375	290106.78125	296686.40625	352260.65625	346384.71875	266263.53125
_MIEEAGVIISTR_.2	ENSRNOT00000000079	4.0215511736555E-05	0.000149775663770217	9.11963706262664E-06	5.59549194133218E-05	2.20408658627141E-05	5.33205803157597E-07	2.08009757923101E-05	1.0229014820382E-07	2.08788510084591E-14	4.36505057020448E-09	3.52542399577808E-05	1.58247602380396E-05	54822.30859375	97844.4140625	65734.296875	87378.5390625	68333.6015625	63071.37890625	164468.765625	182430.546875	117658.578125	90466.0390625	87984.4296875	76548.484375
_TNIVTASVDAINFHDK_.2	ENSRNOT00000000079	1.30038826019711E-05	3.88687888571838E-05	0.000619911476161624	0.000108249476963092	1.1400504752315E-05	7.03891245413027E-20	1.78222354788054E-05	1.89106986618532E-06	2.46449158342567E-11	0.000233998272265595	2.85198428277295E-05	0.000122059841624059	520502.0625	273118.96875	456288.28125	340520.0625	389292.71875	509374.8125	511389.875	565462.5625	628174	570719.4375	561735.5	430000.21875
_TNIVTASVDAINFHDK_.3	ENSRNOT00000000079	Filtered	Filtered	Filtered	0.00630422462219633	0.00179872705052335	Filtered	Filtered	Filtered	0.00174474362367194	0.00307046016633834	Filtered	Filtered	Filtered	Filtered	Filtered	851747.1875	662709.9375	Filtered	Filtered	Filtered	728501.8125	656178.875	Filtered	Filtered
_IMRPDDANVAGNVHGGTILK_.4	ENSRNOT00000000079	3.5167472610767E-05	0.000179252671424409	4.25394592470844E-06	1.2037902580598E-13	1.188818452782E-06	3.05124162625626E-35	1.66314731909298E-05	1.21162718321828E-07	1.13023335247595E-45	2.02676486790469E-05	7.46318188278768E-05	1.26110048419154E-07	160530.578125	10048.7392578125	132895.75	421563.21875	453892.40625	452458.3125	459867.6875	459720.1875	403288.46875	316108.4375	353445.625	220278.359375
_IMRPDDANVAGNVHGGTILK_.3	ENSRNOT00000000079	Filtered	Filtered	Filtered	4.17974254562247E-05	0.000261346902441284	Filtered	0.000324368229256373	0.00154592925593626	Filtered	Filtered	0.00940481417311914	Filtered	Filtered	Filtered	Filtered	240340.1875	298336.71875	Filtered	225011.5625	132779.375	Filtered	Filtered	89591.5	Filtered
_KGC[Carbamidomethyl (C)]VITISGR_.2	ENSRNOT00000000079	0.00180264687942705	Filtered	0.000106588413885573	0.000127220919656639	7.01787680108881E-05	0.000284129859161804	Filtered	0.00786442713340484	0.000842732294098458	Filtered	Filtered	0.000903905545486986	37670.33984375	Filtered	132936.4375	92976.0390625	111933.4296875	59228.41015625	Filtered	90849.890625	88892.3984375	Filtered	Filtered	55993.61328125
_HSVEVQVHVLSENILTGTK_.3	ENSRNOT00000000079	Filtered	Filtered	0.00272825929676941	Filtered	Filtered	Filtered	Filtered	0.00795993868562098	1.47757475313923E-09	Filtered	Filtered	Filtered	Filtered	Filtered	38132.70703125	Filtered	Filtered	Filtered	Filtered	93689.0234375	99122.484375	Filtered	Filtered	Filtered
_ELVVNC[Carbamidomethyl (C)]C[Carbamidomethyl (C)]TEFIHLISSEANEIC[Carbamidomethyl (C)]NK_.3	ENSRNOT00000000080;ENSRNOT00000074874	0.0015862546575745	0.00013639444334124	3.35715530724805E-15	0.00225547681174799	9.1711671776724E-05	2.11949035317458E-06	0.000461466078045793	0.0039589369783572	9.35893736787991E-19	1.14277616340396E-06	3.68846924047895E-05	8.98151599979441E-05	173465.578125	199795.890625	201385.0625	102277.5	114699.5390625	120146.9375	169843.296875	222764.765625	143757.375	196965.953125	164838.078125	127142.6796875
_TISPEHVIQALESLGFGSYISEVK_.3	ENSRNOT00000000080;ENSRNOT00000074874	7.48421778285813E-05	0.000153839390641884	0.00169427650392516	0.00333236600728686	0.00318993622579803	5.72762505259225E-05	2.15727110163653E-05	2.32582258506376E-07	1.66579637831964E-24	9.89237292131145E-06	0.00079729896905004	0.00361399675671796	120040.625	84484.8203125	74126.03125	34428.4453125	63840.96875	64092.98046875	115917.859375	116709.9453125	107157.890625	113904.7734375	89521.2109375	47678.17578125
_LENLGIPEEELLR_.2	ENSRNOT00000000080;ENSRNOT00000074874	2.39270171469128E-05	0.000525499449976332	3.95135589475762E-05	0.000149496784969991	0.000310907504852386	0.000183683936857144	3.37978964880321E-05	1.14390089678725E-07	1.33896947467362E-23	1.92516849299858E-06	1.78968847618703E-05	5.83346083548585E-05	207874.640625	396296.96875	293586.90625	196908.109375	373842.71875	320767.375	325853.9375	458929.5	358088.25	391099.28125	249675.671875	370995.65625
_LENLGIPEEELLR_.3	ENSRNOT00000000080;ENSRNOT00000074874	Filtered	0.00495338989416418	Filtered	Filtered	Filtered	Filtered	Filtered	0.00805943947175221	Filtered	Filtered	Filtered	Filtered	Filtered	68.6134338378906	Filtered	Filtered	Filtered	Filtered	Filtered	1	Filtered	Filtered	Filtered	Filtered
_[Acetyl (Protein N-term)]ASSSGNDDDLTIPR_.2	ENSRNOT00000000080;ENSRNOT00000074874	Filtered	Filtered	Filtered	Filtered	Filtered	Filtered	0.000863893587350269	Filtered	Filtered	Filtered	Filtered	Filtered	Filtered	Filtered	Filtered	Filtered	Filtered	Filtered	13363.966796875	Filtered	Filtered	Filtered	Filtered	Filtered
_YITNTDVLEMK_.2	ENSRNOT00000000083	8.25410623395124E-06	3.30069860006411E-07	3.04653751753973E-17	7.07205491025462E-14	1.33576466001352E-07	1.09076137665812E-36	1.73331168699767E-05	1.01679166573525E-14	7.89783619136434E-48	6.12362312200621E-13	1.24431722291715E-05	1.25538349637649E-07	2780417	2351899	2491685.25	2901424	2758340	3041840.25	3375019.5	3015739.75	3205049.5	2925722.5	3083478.25	3262640.25
_SGHIQTLLR_.2	ENSRNOT00000000083	1.03445082245449E-05	8.4979430047139E-10	5.76560023236532E-16	4.19167293345568E-17	2.27198596488092E-07	3.40708809302634E-30	1.66314731909298E-05	1.36552985587686E-14	1.54848895169484E-51	9.16281292240969E-09	1.00670371692821E-05	1.07474170628297E-10	1719502	1627576.375	2913323	4131066.25	3932053.25	4023926.5	3896531	3274415.5	3424199.75	1410360.125	1153214.5	3362136.5
_LEDILESINSIK_.2	ENSRNOT00000000083	8.27249421000612E-06	2.46479149290439E-12	3.79030463208654E-17	2.35366212342332E-11	2.05331061665595E-07	4.57760529394197E-32	1.66314731909298E-05	1.14847978776074E-13	5.72040133193199E-48	1.47079845825132E-10	7.83571728147248E-06	9.1523713689403E-08	2574467.5	2410245.75	2751440.75	2835098	2772629	2715784	3011354	2882840	2765869	2472993.5	3028631.25	2723518.25
_LEDILESINSIK_.3	ENSRNOT00000000083	0.00218584201931971	0.000153801255435676	4.55103336670829E-05	0.000135610568389715	0.000410692540365383	0.000105802479554682	0.0013002015972345	8.98777266197544E-08	0.000213031775806463	2.44434927798683E-05	7.9768821017479E-06	6.65100778574996E-05	18771.90625	22799.3125	41699.19921875	118694.859375	36363.90234375	73086.53125	75476.578125	60784.51953125	34914.609375	30746.4609375	133380.578125	101713.4375
_EC[Carbamidomethyl (C)]FYQPMPLK_.2	ENSRNOT00000000083	7.2565160470123E-06	1.65813769019899E-09	1.61185377933093E-20	5.71429616814531E-17	3.12667320768763E-08	2.35537757799482E-46	1.66314731909298E-05	1.52864254061629E-14	4.00864832196805E-49	4.98009197009552E-14	3.10189789026901E-06	3.40831611048508E-07	1985179.375	2196045.75	2287299.75	2638236	2895248.5	2408503	2799090.75	2891310.25	2818024.75	2287230	2015028.25	2436916
_KSDGVHTVETEDGDYMFC[Carbamidomethyl (C)]FDNTFSTISEK_.4	ENSRNOT00000000083	2.4907136031014E-05	0.000152744753387356	2.32253580311308E-12	1.59664672680881E-05	7.17776198788966E-05	4.22797808043003E-05	3.09856890832427E-05	3.53737119972799E-14	4.20689273116398E-08	2.51352030828612E-05	9.95598357720339E-05	5.62149254072809E-05	555838.4375	612975.625	789268.5625	852208.3125	945163.125	819306.1875	893455.4375	793670.9375	779725.9375	638215.4375	440129.0625	669948.6875
_KSDGVHTVETEDGDYMFC[Carbamidomethyl (C)]FDNTFSTISEK_.3	ENSRNOT00000000083	Filtered	0.000378724466045778	0.00170088980079405	4.69982193404903E-11	6.94447207818343E-07	2.15202140021736E-05	7.85280259087512E-05	Filtered	0.000389340399630844	Filtered	Filtered	0.000441808714037989	Filtered	353460.625	327847.40625	218246.015625	347530.84375	356700.625	369653.25	Filtered	371916.1875	Filtered	Filtered	377264.59375
_SDGVHTVETEDGDYMFC[Carbamidomethyl (C)]FDNTFSTISEK_.3	ENSRNOT00000000083	0.0078594203243295	0.00505695387289021	0.00107619233071124	0.00706941832988715	Filtered	0.00951097664450233	Filtered	Filtered	Filtered	0.00931429646725349	Filtered	0.000973098319343007	288765.5625	289972.65625	315132.125	299304.40625	Filtered	173006.15625	Filtered	Filtered	Filtered	353624.8125	Filtered	316668.375
_LANEQIQNAGGLK_.2	ENSRNOT00000000092	0.00170355147406376	0.000161966224293777	6.21014174348297E-05	0.000120961689625601	5.10481963029925E-05	0.000108551831598247	9.57722901164246E-05	9.86601167317581E-05	0.000368993404451623	0.000327031836139778	0.000444120551406267	0.000137441794988444	8639.541015625	43638.48828125	35083.05078125	123374.046875	135740.5625	51906.984375	60064.5234375	47541.48046875	21674.568359375	18741.6484375	29997.873046875	27934.3203125
_LDALWALILK_.2	ENSRNOT00000000092	0.00741490513096633	Filtered	0.00730688504457794	0.000963969974894353	0.00397212592363867	0.003007365159263	0.000845212352914844	0.00378825707961171	0.00229108758399833	0.000623835025308607	0.00357653262594467	0.00298349050979627	12839.7509765625	Filtered	1	8113.61474609375	18151.87109375	5392.61279296875	7502.048828125	9179.232421875	8146.82080078125	6233.11376953125	38823.83984375	22827.640625
_NVTDTDILALER_.2	ENSRNOT00000000106	0.000158945240727021	0.000153291817221784	1.17054748323525E-09	5.18546916819237E-10	6.9408857737031E-06	8.83178032210489E-33	3.58536756961081E-05	3.62992515877228E-08	1.52928020716538E-11	5.65594687588734E-06	0.000127042598339174	4.49589542087932E-05	678862.8125	523360.59375	591640	808002.6875	605030.375	520958.59375	526050.3125	520080.28125	582363.25	705272.625	1143128.375	616314
_SVTASAPGSENLTLIQQEVDALEELSR_.3	ENSRNOT00000000106	0.00723988008498906	0.00490361463316236	0.00129688307394986	0.00180411268387978	Filtered	0.00803211745471369	0.00513997720159167	0.00365266963767957	0.00862916023776292	0.00272298166109074	0.00631768753556589	Filtered	6194293.5	6145474	5498036.5	4220418	Filtered	5085680	4100731.75	5023035	4310592	5980896	6209745.5	Filtered
_QLFLETADLYATK_.2	ENSRNOT00000000106	Filtered	0.00375241765473719	0.000130374594781629	0.00019408865898354	0.000651817874757784	Filtered	Filtered	0.000297271074712331	0.00779407684042217	Filtered	0.000725653110617639	0.00835652101481623	Filtered	175253.34375	201449.453125	165984.375	123604.0625	Filtered	Filtered	190545.703125	185089.328125	Filtered	245655.90625	298096.40625
_HGILSIEQLISR_.3	ENSRNOT00000000106	0.00954275840443005	Filtered	0.00410514380257303	0.00666966317101802	Filtered	Filtered	0.00297735487681276	Filtered	0.00351308349388664	0.00644570868869589	Filtered	0.00811611361040274	336538.6875	Filtered	232350.6875	357031.5	Filtered	Filtered	1	Filtered	263766.125	323969.59375	Filtered	323117.03125
_SSGEHVTLLVC[Carbamidomethyl (C)]GK_.3	ENSRNOT00000000107	1.23172158404967E-05	1.2197655515829E-11	4.19005567631168E-18	2.15574590903543E-12	3.11224436635634E-09	7.13030808676015E-50	1.66314731909298E-05	2.12810274193757E-12	1.39064892793193E-41	7.65538115944673E-09	2.01501056824683E-06	1.34788530714441E-11	2312841	2224232.75	2534408.75	3282794.75	3431568	4041433.5	4063207.75	4578511.5	3981582	3744758.75	3719066.75	3867311.75
_SSGEHVTLLVC[Carbamidomethyl (C)]GK_.2	ENSRNOT00000000107	3.87230610831345E-05	1.55586971409556E-05	2.32949891918909E-10	2.23400982402827E-06	9.99378676559096E-07	1.08398805834868E-26	1.6632019253432E-05	1.72644892014862E-07	9.33680490331508E-35	1.21899630283444E-10	7.52945369532754E-06	2.94286703439363E-05	528813.75	588099.6875	615940.3125	627350.3125	711680.1875	843496	1089763.625	1144912.875	941117.0625	1104400.875	952528.5	858232.8125
_EAPAPISAPLEAPGSATTEDVGDHKPK_.4	ENSRNOT00000000107	1.25172521705272E-05	0.000103007608028483	2.584134316861E-10	8.91465467239115E-12	5.27061270267135E-07	8.33538278332899E-44	1.66314731909298E-05	2.76343596781359E-15	2.35835988267197E-46	9.94845379109043E-07	3.2219931442424E-05	2.82868263947337E-08	2655352.25	3115666.75	3006667.5	4128668.5	4699568.5	4819848	5080414	5558945.5	4502427.5	4747120.5	3941990.75	4374357.5
_GVFLTDITPQGVAMK_.2	ENSRNOT00000000107	1.03503460276201E-05	3.73672960467097E-11	4.71204181944088E-17	2.66389649408154E-14	1.12606979769329E-06	1.98183453583966E-29	1.66321956871969E-05	7.0779538498486E-24	5.68544156884171E-64	1.46542370545659E-13	1.35389378931927E-05	1.01492831987314E-07	1106257.25	2042913.875	1612450.125	1777361.125	1355013	1921049.25	2244083.5	2555559	2273497.5	2287364.5	2072275.5	2150316.75
_KIPILSSLADPLVAGPDAK_.3	ENSRNOT00000000107	1.54855116313312E-05	2.40838356647596E-07	4.74966922030118E-09	2.23378951723645E-05	5.97110229179291E-06	2.34440282943416E-18	3.42042498577306E-05	4.49928589471045E-09	4.29406912006821E-16	8.4861241543082E-07	1.48389210293681E-05	1.46870561139243E-06	1336399	1573687.5	1268681.875	1638969.25	1759696.375	1476990.125	2035804.875	2065627.75	1890028.875	2104628.75	1765103.375	1995211.5
_KIPILSSLADPLVAGPDAK_.2	ENSRNOT00000000107	0.000107416678298759	0.0001445725935664	8.08233076668296E-05	0.000130190445818097	9.28959473913723E-05	0.00182441415598102	0.000180412182810384	0.00387816873334051	0.000217658721368858	5.41890988213103E-09	5.39639043805026E-05	0.000535825237248951	164391	128409.3671875	137669.59375	118468.40625	88592.1171875	37929.8046875	159863.34375	116958.6875	162339.78125	159774.125	153512.265625	89008.6015625
_EDDSYGFHLNAIR_.3	ENSRNOT00000000107	7.4846184765353E-06	9.11607631045753E-15	1.86773935608741E-22	7.30469422865933E-23	6.72280910002306E-08	2.49637943112014E-41	1.66314731909298E-05	5.91951403765735E-19	2.0072577584872E-61	1.67766120543771E-13	2.59858016572065E-06	7.26814678276482E-12	1011967.25	1058504.375	952041.25	1393659.375	1585554.25	1602090.125	1630277.5	1761297.375	1767523.5	1702276.5	1248035.5	1563610.875
_EDDSYGFHLNAIR_.2	ENSRNOT00000000107	2.15971242441782E-05	5.91808483116926E-12	5.50712843762988E-11	1.46579008296885E-09	6.93158422662413E-05	3.19628856931286E-25	1.66314731909298E-05	2.30691143530746E-09	6.03049327387399E-40	6.51331034572799E-13	1.01666474875163E-05	7.27196903511767E-07	267351.46875	213583.21875	230712.28125	255607.171875	239318.359375	322092.4375	259320.953125	403966.96875	367170.40625	360613.65625	230669.359375	283578.3125
_EGQNYGFFLR_.2	ENSRNOT00000000107	1.52727934553971E-05	1.60515084230445E-09	4.04309959851488E-15	7.01748142440908E-15	1.33354044510549E-06	2.16276895821272E-32	1.66314731909298E-05	2.45954441035429E-16	3.31733268980965E-45	1.4852613375085E-10	0.000114532287065513	3.2295598675588E-10	710458.25	1335100.375	1147073.125	1731477.25	1803351.25	1783695.125	1703908.75	1884441.875	1656141.875	858163.375	501385.15625	1758849.125
_EGNSFGFSLK_.2	ENSRNOT00000000107	0.000403739853096723	8.6692279853431E-07	5.88464470160355E-05	1.31425417779643E-08	1.98907197335032E-07	7.84774530424521E-32	1.66314731909298E-05	5.13194881740601E-10	7.82701397249688E-40	1.76917758606818E-05	0.00303962664741617	5.01353483080293E-08	595853	1249761.75	1155078.75	1425255	1435698.875	1852267.625	1787934.125	1716363.5	1714516.625	902812.8125	47499.640625	1692731.5
_VAYSYFQAK_.2	ENSRNOT00000000107	0.000126300734823331	0.000153905214905158	0.000159208417839539	9.57497202266125E-05	1.17427519922519E-05	6.27640396925117E-05	3.40382641537116E-05	9.27301664111239E-05	7.68318903263007E-05	3.22694329913676E-07	0.000292990470239978	5.75516875615306E-05	660021.0625	449657.40625	479209	590159.5	433290.65625	801042.6875	1023362.0625	767424.75	948465.1875	831418.0625	623732.0625	951986.4375
_IMFLLVDK_.2	ENSRNOT00000000107	5.71117893895529E-05	0.00015353499348386	3.97635529204006E-08	1.73910827862499E-05	9.24056727775238E-05	1.06149688578899E-13	1.6830323797467E-05	4.65568566054451E-10	4.98592689933179E-25	3.10020818025316E-07	2.19842359649364E-05	2.41378044975389E-05	469933.75	354257.3125	359741.78125	265477.9375	155209.65625	444054.78125	622405.6875	535701.3125	789579.4375	769497.375	645563.3125	629899
_NGGDQTTLLVLDK_.2	ENSRNOT00000000107	0.00143801700964945	0.000157428899940117	0.000407447500593462	0.0012274366728904	6.77404210806459E-05	0.000229862062501441	0.000599748246202522	0.00014844585136799	9.43613498520644E-05	0.000696259006421183	0.000302454216683416	7.32360342490155E-05	313576.5625	527229.8125	395932.5625	395302.0625	354046.625	435994.40625	615851.75	700878.375	681614.3125	598798	410275.53125	526763.0625
_KSGNSVTLLVLDGDSYEK_.3	ENSRNOT00000000107	3.07278256264433E-05	0.000153611687309243	3.94903532941771E-10	8.10906700874625E-09	2.28635865355915E-07	5.62864088935473E-32	1.78449316152481E-05	5.36109691495149E-05	1.06991283904564E-46	2.34011110384336E-14	3.0612891640318E-05	3.72782272371705E-09	193836.84375	82193.4921875	266317.03125	247651.03125	364187.9375	382698.09375	261667.171875	286482.59375	394912.96875	319186.3125	275006.21875	339571.375
_KGVFLTDITPQGVAMK_.3	ENSRNOT00000000107	9.57804488591963E-06	0.000146998464419032	4.35127902265485E-07	1.6984298045062E-15	2.02987504868718E-07	4.28686718793949E-34	1.66314731909298E-05	1.86630603238537E-22	9.91243714269555E-40	0.00668748262713788	0.0010255363646385	1.8594330291645E-09	217433.546875	471833.71875	427603.59375	697075.6875	802460.125	914257.1875	772716.4375	692717.625	781156.75	315264.8125	229697.390625	729900.3125
_KGVFLTDITPQGVAMK_.2	ENSRNOT00000000107	Filtered	0.000532143635676603	4.78101070379314E-07	Filtered	2.30111472230187E-05	7.54448296762117E-16	7.95457464193663E-05	1.74667855703025E-06	0.000464559874797884	0.000518838121337148	0.00349813334686365	0.000103329928307595	Filtered	59511.66015625	54331.30859375	Filtered	82151.484375	113659.109375	130946.828125	179910.015625	126118.21875	68932.4921875	1	161371
_SGNSVTLLVLDGDSYEK_.2	ENSRNOT00000000107	1.37735426442472E-05	8.62717071484262E-06	9.90245079353436E-07	2.18787957997348E-06	1.51953670119282E-06	6.87776479600834E-26	1.80833814717473E-05	9.48223428993903E-09	1.8823760972138E-42	7.86096434013612E-08	0.000124201931438893	2.1878796865402E-05	287666.875	509726.125	473073.90625	410202.5	619705	708241	646864.25	677483.0625	531600.4375	391123.9375	153272.65625	620793.625
_SGNSVTLLVLDGDSYEK_.3	ENSRNOT00000000107	Filtered	0.0087412910987567	0.00658643084670249	Filtered	0.000160529255595084	0.000111294807873974	0.000227810451709744	0.00103196340422521	0.00809255755552893	0.00234318103673176	Filtered	0.000373545420932713	Filtered	116694.1953125	136708.953125	Filtered	64051.1015625	214370.921875	132385.375	153561.234375	90958.1953125	180471.40625	Filtered	188468.1875
_INGVFVDKEEHAQVVDLVR_.4	ENSRNOT00000000107	Filtered	0.000612135092426449	0.000792694289293123	0.00746932479450024	9.47919351044182E-05	2.40917225186477E-09	0.000315473228972824	6.29540525837093E-05	0.000244461370391466	Filtered	0.00774834698909774	0.000152963895258697	Filtered	116168.5078125	132512.21875	138060.734375	212644.78125	264644.5625	210388.921875	229126.921875	155838.734375	Filtered	1	226682.921875
_INGVFVDKEEHAQVVDLVR_.3	ENSRNOT00000000107	0.00208550970852385	Filtered	Filtered	0.00139200262972813	0.0091661265661438	2.04768977192252E-12	2.01975103641888E-05	0.00015625423765143	0.000491315837314939	Filtered	Filtered	0.00499526936652498	1	Filtered	Filtered	8979.2724609375	1	21892.166015625	49839.51171875	57573.984375	62133.82421875	Filtered	Filtered	34585.42578125
_AGVLADDHLIEVNGENVENASHEEVVEK_.3	ENSRNOT00000000107	Filtered	0.00245276067411566	0.00527824052653105	0.00490098102373716	0.00670311033231201	0.00799492516846998	0.00373307312364846	0.00205379657869914	0.000724618264045714	0.00308308675407543	Filtered	0.00443089032754853	Filtered	117010.0625	45537.40625	107684.7109375	97853.7890625	186744.921875	141324.0625	93624.734375	80429.71875	95576.8984375	Filtered	136828.46875
_AGVLADDHLIEVNGENVENASHEEVVEK_.4	ENSRNOT00000000107	Filtered	0.000171157071051702	Filtered	0.000876600746296544	0.00800608651237144	Filtered	0.00316052682713388	0.000594430902115999	0.000117037854667052	Filtered	Filtered	0.00399506440919307	Filtered	583650	Filtered	469575.09375	664194.8125	Filtered	633733.625	653907	588854.1875	Filtered	Filtered	668433.5
_IMFLLVDKETAR_.3	ENSRNOT00000000107	0.00152820282916895	Filtered	Filtered	Filtered	0.000589017348031937	0.0090981223419491	0.000379225295207581	0.000128262472267055	Filtered	0.00777547319065906	0.0024331973308054	0.00557917526126323	92673.578125	Filtered	Filtered	Filtered	77279.3203125	43410.9140625	92521.75	96661.5859375	Filtered	88275.1953125	231186.359375	57082.29296875
_AGLENEDIIIEVNGENVQDEPYDR_.3	ENSRNOT00000000107	Filtered	0.00169753475537335	0.00733601159922456	0.00138610640731678	Filtered	Filtered	0.000381073573884007	Filtered	0.000538487732630809	Filtered	0.00737250953448013	0.00656116624246089	Filtered	11489.2666015625	48853.84375	2691.81030273438	Filtered	Filtered	93270.734375	Filtered	67775.4375	Filtered	9701.1865234375	1
_DIEPGSPAEAAGLK_.2	ENSRNOT00000000107	8.01046294095678E-06	2.99834211710613E-09	1.07305033502315E-13	2.76527243237444E-35	5.70811667908123E-12	4.30839722012535E-83	1.66314731909298E-05	3.08485987843747E-15	2.12574001087859E-46	1.67603334332476E-10	7.820503889846E-06	4.26026781166884E-08	2583470	2776280.5	2005884.375	3077483.75	3341791.75	3523314.25	3839684.25	3887417.25	4236216	3919897	2890775.5	3616147
_DIEPGSPAEAAGLK_.3	ENSRNOT00000000107	Filtered	Filtered	Filtered	0.00703194659444191	Filtered	Filtered	Filtered	Filtered	Filtered	Filtered	Filtered	Filtered	Filtered	Filtered	Filtered	27293754	Filtered	Filtered	Filtered	Filtered	Filtered	Filtered	Filtered	Filtered
_NNDLVVAVNGESVEALDHDGVVEMIR_.3	ENSRNOT00000000107	2.21821600472613E-05	0.000994141567693059	0.000533411835930556	0.000187161496313438	0.000615659585716415	0.00206378928303443	0.000265562856701178	1.39156761947175E-07	0.000174920397129181	2.71876945174367E-07	0.00410686760128809	0.000173837299664293	113598.6796875	104452.6171875	135040.28125	112797.03125	94268.7109375	176684.671875	124810.7109375	141910.890625	81397.390625	137145.59375	102189.8515625	94366.7578125
_LIKEDDSYGFHLNAIR_.3	ENSRNOT00000000107	0.00420952335111652	Filtered	Filtered	Filtered	Filtered	0.00355320464976096	Filtered	0.00473738104459192	Filtered	Filtered	0.000361116039484654	0.00578268864557298	22639.3984375	Filtered	Filtered	Filtered	Filtered	5193.7783203125	Filtered	4889.6044921875	Filtered	Filtered	56913.62890625	20482.287109375
_NGGDQTTLLVLDKEADR_.3	ENSRNOT00000000107	Filtered	Filtered	Filtered	Filtered	Filtered	0.00825931444703068	Filtered	Filtered	Filtered	Filtered	0.00913927395937304	Filtered	Filtered	Filtered	Filtered	Filtered	Filtered	1	Filtered	Filtered	Filtered	Filtered	1	Filtered
_RPLLAFAC[Carbamidomethyl (C)]DDKDGK_.3	ENSRNOT00000000116	2.12033610814078E-05	0.000241155830331758	1.0253465950749E-09	0.00258457812738126	0.000128814237774432	Filtered	6.11749249414746E-05	0.00415372161769756	0.0013311924260416	0.000736211743583629	4.64586404953743E-05	2.95687886152006E-05	166387.234375	154085.9375	320119.6875	137188.046875	236603.890625	Filtered	239338.546875	224042.125	217386.375	321309.8125	157007.765625	208490.40625
_GHGDSVDQLC[Carbamidomethyl (C)]WHPSNPDLFVTASGDK_.4	ENSRNOT00000000116	Filtered	0.00112376626624716	0.000265515236311171	Filtered	0.000296013907519372	Filtered	Filtered	0.000903469824607377	Filtered	0.00874867826443278	0.000313528184171549	0.00880886856315601	Filtered	143172.703125	185035.296875	Filtered	187362.578125	Filtered	Filtered	159639.03125	Filtered	166911.671875	105874.171875	153325.359375
_VHSVAWSC[Carbamidomethyl (C)]DGR_.3	ENSRNOT00000000116	Filtered	Filtered	Filtered	Filtered	Filtered	Filtered	Filtered	Filtered	0.00140830604398541	0.00849728226078128	Filtered	0.000135966434728524	Filtered	Filtered	Filtered	Filtered	Filtered	Filtered	Filtered	Filtered	43324.87890625	20951.2265625	Filtered	53271.21875
_ALHSDWLSR_.2	ENSRNOT00000000120	0.00154610451054142	0.000154595662354538	0.000106241988534088	0.000307718936591464	8.07015102856189E-05	0.00119091438257652	0.000183537615208591	0.000123862282739389	7.4119396943361E-15	4.93979576291121E-07	0.000176387457793103	5.93029016308274E-05	244167.484375	264092.9375	144290.59375	199829.453125	257995.421875	239117.296875	422809.25	372248.96875	428874.65625	481223.34375	169862.046875	311836.5625
_ALHSDWLSR_.3	ENSRNOT00000000120	0.00319343111160888	0.00600657631913424	0.000463662170406717	0.000295494027029599	0.00190343582365893	Filtered	0.0028746640014293	0.000680739505857576	0.00365790668352709	0.000736776604401669	0.00195121068798419	0.00623997448072048	519659.625	280558.25	507772.90625	1	1.56876039505005	Filtered	601810.125	597237.75	572861.75	653574.9375	267226.46875	1
_VGDSPIPGAGAYADDMAGAAAATGDGDTLLR_.3	ENSRNOT00000000120	0.000343158960553776	0.000153534769705136	3.61816091716488E-06	0.000136646286766735	4.65325280665053E-06	1.71114866107676E-23	2.21813558125726E-05	8.30505727026469E-07	4.46050250845511E-15	0.000224226666907908	6.47942582348465E-05	6.12359617812802E-05	117524.5703125	266247.5	262160.53125	128722.8359375	212195.1875	227009.640625	180335.21875	277192.15625	231406.203125	291949.8125	153875.015625	257375.734375
_VGDSPIPGAGAYADDM[Oxidation (M)]AGAAAATGDGDTLLR_.3	ENSRNOT00000000120	Filtered	0.0025736644109263	0.00042498590774063	0.00363782427827555	Filtered	Filtered	0.0067175631868077	Filtered	Filtered	0.0047650494732166	0.00435946987313434	0.00606293378354068	Filtered	25747.310546875	8439.033203125	1	Filtered	Filtered	6567.125	Filtered	Filtered	1	1	1
_FLPSYQAVEYMR_.2	ENSRNOT00000000120	0.000227530250685141	Filtered	8.19930047797171E-05	0.000587234729502296	0.00135838337629909	0.000566240330411027	0.00020343492884667	0.000192580386614795	Filtered	3.85238169600531E-06	0.000140059624725171	0.000568892999927393	1434189.125	Filtered	712806.75	887349.5	968645.375	988622.25	1114272	934263.8125	Filtered	1455029.875	1152323.5	1365628.25
_FLPSYQAVEYMR_.3	ENSRNOT00000000120	0.00329233622365907	Filtered	Filtered	Filtered	Filtered	0.00390911513760607	Filtered	Filtered	Filtered	0.000138775803431152	Filtered	0.00108477346577342	6165.4248046875	Filtered	Filtered	Filtered	Filtered	73662.4453125	Filtered	Filtered	Filtered	1	Filtered	1
_VLEHTTHTLLVGDSATK_.3	ENSRNOT00000000120	Filtered	0.0035909930120885	Filtered	Filtered	Filtered	0.000456025108669069	0.00071279890291532	0.00234282465559252	Filtered	Filtered	Filtered	Filtered	Filtered	1331897.75	Filtered	Filtered	Filtered	5194.4951171875	52474.6015625	1372138.75	Filtered	Filtered	Filtered	Filtered
_KVLEHTTHTLLVGDSATK_.3	ENSRNOT00000000120	Filtered	0.00561041982859127	Filtered	Filtered	Filtered	Filtered	Filtered	Filtered	Filtered	Filtered	Filtered	0.00849504663050545	Filtered	27708.072265625	Filtered	Filtered	Filtered	Filtered	Filtered	Filtered	Filtered	Filtered	Filtered	28632.634765625
_KVLEHTTHTLLVGDSATK_.4	ENSRNOT00000000120	Filtered	Filtered	Filtered	Filtered	Filtered	Filtered	Filtered	Filtered	Filtered	Filtered	0.00681790844601277	Filtered	Filtered	Filtered	Filtered	Filtered	Filtered	Filtered	Filtered	Filtered	Filtered	Filtered	186675.828125	Filtered
_AFLLESLLK_.2	ENSRNOT00000000124	0.00183373431952046	Filtered	5.88068755974421E-05	0.00172186399210894	Filtered	0.00291796752563194	3.070668417348E-05	0.00735465821173923	0.00399313695757725	0.000404559147200268	0.000287760905339941	0.0012432627118877	1.02317011356354	Filtered	11035.58984375	1	Filtered	1	9271.333984375	2885.63354492188	2587.62426757813	9386.9755859375	1	4156.97021484375
_VASDIWKPVLSIDAEPR_.3	ENSRNOT00000000124	Filtered	Filtered	Filtered	Filtered	0.00444143226174919	Filtered	Filtered	Filtered	Filtered	0.00907647036181323	Filtered	Filtered	Filtered	Filtered	Filtered	Filtered	100913.2578125	Filtered	Filtered	Filtered	Filtered	83292.5703125	Filtered	Filtered
_TSPASLDFPEPQK_.2	ENSRNOT00000000124	Filtered	Filtered	Filtered	Filtered	Filtered	Filtered	0.00801326060697974	Filtered	Filtered	Filtered	Filtered	Filtered	Filtered	Filtered	Filtered	Filtered	Filtered	Filtered	27211482	Filtered	Filtered	Filtered	Filtered	Filtered
_[Acetyl (Protein N-term)]MEVC[Carbamidomethyl (C)]QELR_.2	ENSRNOT00000000124	Filtered	Filtered	Filtered	Filtered	Filtered	0.00977145497695996	Filtered	Filtered	Filtered	Filtered	Filtered	Filtered	Filtered	Filtered	Filtered	Filtered	Filtered	17893.806640625	Filtered	Filtered	Filtered	Filtered	Filtered	Filtered
_AVLLGPPGAGK_.2	ENSRNOT00000000134	7.17929958255955E-06	1.91762307191566E-13	6.67105924540953E-30	1.62922472418798E-18	2.25437227485173E-09	2.48500905299199E-71	1.66314731909298E-05	7.9500998545117E-35	3.32464283995642E-75	8.78322304129243E-18	1.07271394264773E-06	8.96878801462194E-11	56875728	57460616	53998908	63137556	64243948	82296640	62646808	56562800	57708992	64153204	48290848	61545284
_AVLLGPPGAGK_.1	ENSRNOT00000000134	1.05283536791807E-05	8.47488281740028E-11	2.00316360467824E-16	3.02358269870948E-13	1.10178051634805E-07	2.43536213328408E-35	1.66314731909298E-05	6.77496262289072E-15	8.81629542881882E-40	5.46749987291678E-10	6.68064453195423E-06	3.18270724716038E-08	1023853.6875	962477.625	1220783	1213539.5	1135884.625	1569306.125	1113913.125	1186456.375	1201404.5	1201208.75	945686.5625	1195893.125
_LEAYHTQTTPLVEYYR_.3	ENSRNOT00000000134	7.17929958255955E-06	2.94542165482308E-14	2.31432548751594E-24	7.91378948588085E-22	2.84766121029937E-10	3.92238120110525E-59	1.66314731909298E-05	5.49962510274471E-26	1.52353879067944E-68	6.17765682336245E-15	1.57765495042023E-06	4.28121727849805E-13	45225244	39262228	39754500	44791468	47051800	61174924	43928992	43249652	38871204	49584728	47494472	46958584
_LEAYHTQTTPLVEYYR_.2	ENSRNOT00000000134	7.62776412649467E-06	4.05658643220843E-11	3.25467505829599E-15	2.29202883497397E-20	5.68509474351185E-09	1.05445341368631E-34	1.66314731909298E-05	2.86932237447346E-21	2.32029852911944E-66	3.89316044573312E-11	1.26278458083314E-05	2.22649175956484E-08	5341873	4725163.5	5284692.5	4613503.5	3888004	5856462	4132747.25	4646078.5	3847593.25	6202160.5	5361891	4657217
_EAMKDDITGEPLIR_.3	ENSRNOT00000000134	7.17929958255955E-06	2.75207405083746E-14	1.00746418886063E-25	2.00314038628921E-19	3.89985437304115E-09	2.4129772109167E-64	1.66314731909298E-05	6.74274369640084E-32	2.09368245514597E-78	5.43242308304402E-18	1.07383571969457E-06	1.03250727686843E-14	29033014	29960800	27501686	36855740	33615540	40637884	32647326	29519828	31090206	35596168	32469502	29327672
_EAMKDDITGEPLIR_.2	ENSRNOT00000000134	7.23683174085354E-06	2.69329745430395E-07	2.75142746446393E-10	1.88292341745081E-13	1.26301521847982E-06	8.83564440809447E-43	1.66314731909298E-05	1.79525619243008E-07	4.06766353244604E-18	5.68611020899116E-13	2.00111196746043E-05	8.85137768035998E-10	10391826	11629040	9321526	10498472	9432137	12119132	10009104	9147645	10553120	12497871	9998582	7856806.5
_EAM[Oxidation (M)]KDDITGEPLIR_.3	ENSRNOT00000000134	0.00814144363636818	0.00683862209830859	0.00222706281409873	0.00224336734734594	0.000279241071620482	0.00141649108784318	0.000306675215588685	0.00119339036114157	0.000202048787438125	0.000233597022706418	0.000657534233416631	0.00120169709401455	65498.8515625	152343.6875	4117911.25	161468.71875	195654.53125	164240.359375	167056.828125	189643.390625	117440.890625	160199.796875	46096.01953125	147992.28125
_EAM[Oxidation (M)]KDDITGEPLIR_.2	ENSRNOT00000000134	Filtered	0.00355192659361128	0.00460220013785088	0.000656806795542219	0.000200840276762996	0.00213436774143625	5.85861925019719E-05	0.00116069211661996	Filtered	0.00298273056374821	0.00162340654588691	0.00702764925360142	Filtered	1	1	10094.115234375	16767.142578125	1	27501.025390625	15000.1875	Filtered	1	1	26232.826171875
_SYHEEFNPPK_.3	ENSRNOT00000000134	7.17929958255955E-06	5.87342274204151E-14	4.18005960736562E-20	2.32603918031378E-21	8.8477172675555E-10	7.69365056774673E-51	1.66314731909298E-05	8.02386125582064E-20	1.79309088142046E-70	1.28007150454344E-13	2.49989489041526E-06	1.18189512172569E-13	36957392	30080990	27502632	30524124	30379038	42511672	35379316	33204570	36988764	39797172	33659944	34649952
_SYHEEFNPPK_.2	ENSRNOT00000000134	7.35002846287489E-06	2.72931161379941E-13	6.07196534515095E-20	3.67002165021802E-17	8.52239433422194E-09	5.72558180058634E-46	1.66314731909298E-05	1.32807945021702E-19	6.29308995584539E-60	9.0403360783412E-14	2.42390231794456E-06	7.40294467322891E-11	6399046.5	5735577	6140696.5	4858282.5	5012010.5	6695648.5	5825960.5	6314735	7012892.5	8382834	6453059	6274023.5
_APNALAPEPEHPK_.3	ENSRNOT00000000134	7.17929958255955E-06	2.74894035684544E-14	1.64904524519207E-22	2.07239865537241E-16	2.31371338317164E-08	3.81789752580724E-50	1.66314731909298E-05	4.49061305447214E-26	4.27004371584977E-67	2.30691258173548E-14	2.74410949705186E-06	2.53996280214721E-11	30335840	21190520	16905734	17810202	16790816	24503668	29692082	30990846	29113260	30353222	9471659	24288246
_APNALAPEPEHPK_.2	ENSRNOT00000000134	7.21415996067237E-06	5.10277879160808E-13	4.6337509681313E-23	2.11572522372451E-14	6.48990259427585E-08	1.5490293069706E-46	1.66314731909298E-05	2.9823460430507E-25	2.20297454782727E-66	4.94100495589534E-14	2.73204049779936E-06	8.25333998022619E-12	5049530	3569440.5	3663530.5	2642461.5	2651060	3690361	4492738	5923381.5	4903717.5	6112711	1737611.625	4155780.5
_LVSDEMVVELIEK_.2	ENSRNOT00000000134	7.24884620636688E-06	5.046119772554E-13	5.34699765762315E-17	1.85878545438557E-18	4.5585047559825E-09	1.75473123424678E-46	1.66314731909298E-05	2.86554719455041E-18	4.09965438931935E-58	9.04049847498904E-13	5.27741466299179E-06	4.59834062670775E-10	21285676	20225070	19602580	22828702	27069774	32502680	23299152	23037076	23454776	23254610	22800538	25668200
_LVSDEMVVELIEK_.3	ENSRNOT00000000134	2.00856424360651E-05	3.385734299811E-14	4.19220292038412E-19	1.63221731808224E-20	3.4710488459675E-09	6.02926208558086E-34	1.66314731909298E-05	5.32364763448975E-20	9.27095731657615E-62	6.62778220830023E-14	2.22041794326304E-06	7.7446150682203E-11	1621872.375	2178389.25	2440423	3547315.25	3867107.25	4146791.75	2774386.5	2684146.25	2042513	2246707.5	3055402	3299687
_LVSDEM[Oxidation (M)]VVELIEK_.2	ENSRNOT00000000134	1.4736218910125E-05	2.60112622376658E-05	1.35452243141894E-16	3.18598604191332E-07	9.99492494925073E-07	3.15667218626524E-59	1.66314731909298E-05	7.75900401776102E-14	5.85787304513975E-49	9.46763666086674E-12	1.25495281223957E-05	1.29308337295143E-07	82431.2421875	262978.125	112627.046875	379579.28125	25547.1796875	195266.859375	90049.8671875	47411.203125	88381.5078125	99646.390625	112398.625	102480.9765625
_GIHC[Carbamidomethyl (C)]AIDASQTPDVVFASILAAFSK_.3	ENSRNOT00000000134	9.90946490298114E-06	8.67989298775654E-09	1.4137778339717E-18	5.58345485031814E-08	2.2922534749498E-06	1.98705135839355E-32	1.77987405941294E-05	4.20942462871959E-11	3.07461730919091E-38	2.53277204269664E-10	7.10811888521576E-06	4.64644020633256E-08	9062759	10643503	10533109	7598656	9192530	14372931	8691936	8552875	8749782	11730019	11828439	11731532
_GIHC[Carbamidomethyl (C)]AIDASQTPDVVFASILAAFSK_.4	ENSRNOT00000000134	1.56447943207413E-05	3.91186305387645E-09	3.47118686576384E-17	1.72066860642014E-05	4.21649719606995E-07	1.92933392062206E-35	1.9207052750412E-05	3.90241836253392E-14	1.25133429020825E-45	2.91976549779709E-11	5.08391533645883E-06	2.21893875855074E-08	318157.5	351207.3125	277551.875	378342.84375	462168.0625	590074.125	387521.09375	442048.65625	357486.34375	495699.09375	613778	505210.875
_NGFLLDGFPR_.2	ENSRNOT00000000134	9.85526415708616E-06	5.91596339217913E-10	1.24800336928488E-13	3.89038884643148E-15	1.7318051955769E-07	7.53641355116435E-39	1.66314731909298E-05	3.28107465433514E-16	4.52247782214547E-52	1.2124613448333E-11	6.12224812025577E-06	2.99388601178219E-09	7893259.5	7768474.5	7718096	10231392	8970591	11951618	7070587	7570049.5	7086883	8021212.5	10100019	7487769.5
_AMVASGSELGK_.2	ENSRNOT00000000134	7.8417993629333E-06	0.000147947689160497	3.0970413697827E-13	2.22975627446218E-09	3.41306752633972E-07	2.58565453631362E-51	1.67450726384913E-05	6.45945177171901E-13	8.55235435538069E-46	1.43988417760013E-10	5.82683951404029E-06	1.04199798217853E-07	7511175	575500.125	4407918.5	4403713	5960389	4970446	2873695.5	3732216.5	5612504.5	6332815.5	5813336.5	7532822
_AM[Oxidation (M)]VASGSELGK_.2	ENSRNOT00000000134	6.90780051283763E-05	0.0013501069263467	3.5936544392852E-05	0.000115579379249295	0.000252553478671692	8.1231393741571E-12	0.000192142592547566	0.000453987398124112	1.87746091806931E-10	5.04533103165042E-06	5.17989757815429E-05	6.97952396544457E-05	2141529.25	391949.34375	1615549.625	1694527.75	921066.75	1590649.375	967992.125	1098294.75	1302716.25	1754482.25	1611599.75	1939894.625
_AMVASGSELGK_.1	ENSRNOT00000000134	2.12601830831902E-05	Filtered	7.71865262163602E-06	0.00013288454421293	0.000117784258876824	0.000174286465177315	0.000459471709100063	1.45984577754118E-05	8.5237677088271E-17	3.42742172303663E-06	4.09096073332129E-05	4.02247462713789E-05	103654.953125	Filtered	61339.35546875	75124.8359375	51621.58203125	49284.59765625	7307.02978515625	28691.57421875	80765.78125	107863.265625	94199.90625	98379.0078125
_QAEMLDDLMDKR_.3	ENSRNOT00000000134	3.00906064234391E-05	5.58001382475871E-05	2.3388086232995E-06	1.14011322130249E-06	1.12817701420639E-07	9.02286927283962E-37	1.85015028305546E-05	4.78477934028771E-08	1.47589763941855E-24	2.93349261064914E-06	3.20694572910017E-05	1.75133613506879E-05	2755800.5	2210041	2414954	2808451.5	3374262.25	4547956.5	3052036.5	2956300.75	2929722.75	3199504.75	2996092.25	3090586.75
_QAEMLDDLMDKR_.2	ENSRNOT00000000134	1.57117516457862E-05	0.000153173234812357	8.34574551590619E-06	9.86650194988003E-10	4.1807074449428E-07	4.21319717511042E-25	1.72470536226665E-05	1.1799534584529E-07	8.31731720000421E-14	3.30371616724045E-07	2.76898370008891E-05	5.89691142687767E-05	600080.3125	515892.28125	628119.4375	691393.8125	689176.1875	917781.875	644509.0625	676862.375	698119.4375	704853.4375	588263.4375	612972.875
_RGIHC[Carbamidomethyl (C)]AIDASQTPDVVFASILAAFSK_.4	ENSRNOT00000000134	2.03121755812435E-05	2.5052242913187E-05	3.22772635918812E-07	0.000109643642301693	0.000204527923918613	1.090614154681E-25	2.20155280341736E-05	5.92667283030988E-05	1.75686314140657E-12	0.000291519968184662	6.68804333348182E-05	4.66838139129088E-05	217987.6875	261511.921875	184357.765625	117604.9296875	207288.21875	237561.078125	170087.328125	160665.03125	188377.75	155317.09375	178273.734375	149667.609375
_LAENFC[Carbamidomethyl (C)]VC[Carbamidomethyl (C)]HLATGDMLR_.3	ENSRNOT00000000134	7.17929958255955E-06	3.85395936856553E-13	7.87924371296964E-21	1.90979841304371E-18	2.67017920742401E-08	1.56474572431492E-46	1.66314731909298E-05	4.2480957274998E-20	1.16747920693705E-53	7.8796462190411E-15	1.96339222335361E-06	1.875770838343E-10	32725864	32098158	32646480	31863946	34591400	42500088	30420168	29207348	29233724	36208460	37105588	31200360
_LAENFC[Carbamidomethyl (C)]VC[Carbamidomethyl (C)]HLATGDMLR_.2	ENSRNOT00000000134	8.9681243953374E-06	4.62706326983078E-10	2.96203257218566E-13	5.2674173312589E-10	1.65803504477763E-07	8.05061496279037E-32	1.76853704313382E-05	6.96331959475635E-13	2.70312709743302E-44	2.49104592546275E-11	6.74048665643426E-06	2.67011565439303E-07	4428106	3761536.5	4614493	3928609.25	3572531.25	5379842.5	3493414.5	3478774.25	4032790.25	4852349.5	4950747	3641534
_LAENFC[Carbamidomethyl (C)]VC[Carbamidomethyl (C)]HLATGDM[Oxidation (M)]LR_.3	ENSRNOT00000000134	0.00722140559453267	Filtered	Filtered	Filtered	Filtered	Filtered	0.00975983082405575	Filtered	Filtered	Filtered	0.00597388880208565	0.00979653876155917	51466.2109375	Filtered	Filtered	Filtered	Filtered	Filtered	100099.8828125	Filtered	Filtered	Filtered	10068.46875	172062.578125
_LAENFC[Carbamidomethyl (C)]VC[Carbamidomethyl (C)]HLATGDM[Oxidation (M)]LR_.2	ENSRNOT00000000134	Filtered	Filtered	Filtered	Filtered	Filtered	Filtered	Filtered	Filtered	Filtered	Filtered	0.00760614195965816	Filtered	Filtered	Filtered	Filtered	Filtered	Filtered	Filtered	Filtered	Filtered	Filtered	Filtered	1	Filtered
_TRLEAYHTQTTPLVEYYR_.3	ENSRNOT00000000134	0.000295272238345826	0.00059857437555955	0.00190408163084538	Filtered	Filtered	Filtered	0.0051009447649259	0.00273060200095836	0.000352115762149625	2.82916455909132E-05	6.30720056031354E-05	0.000762261511012206	131169.484375	42428.3515625	50267.9765625	Filtered	Filtered	Filtered	1	9615.6640625	11346.61328125	85288.6015625	466326.4375	16828.25390625
_TRLEAYHTQTTPLVEYYR_.4	ENSRNOT00000000134	0.000121225993606883	Filtered	Filtered	Filtered	Filtered	Filtered	Filtered	0.00506357493160612	0.00996768552347291	0.00500623223470686	1.77781808104647E-05	Filtered	206509.03125	Filtered	Filtered	Filtered	Filtered	Filtered	Filtered	5849.681640625	33391.234375	152552.25	598961.0625	Filtered
_EKLDSVIEFSIQDSLLIR_.3	ENSRNOT00000000134	0.000347321103069822	0.000154692057700504	0.00288672697447033	0.000164071461180194	0.000377334802871989	0.000101324617694893	0.000451248988398276	4.98679204177561E-05	0.000108443562237643	0.000709383412455529	0.000220960092983964	0.000123354743374749	284000.40625	785372.875	294152.46875	682667.5	407579.875	1193418.125	1691650.625	1277287.875	700680.9375	1689776.25	2016983.25	1769516.75
_DDITGEPLIR_.2	ENSRNOT00000000134	2.53038497899107E-05	3.8720255806738E-09	3.29204823442635E-05	0.00018511858916687	1.06168370335459E-05	0.00123887420249942	2.02294087352074E-05	3.9327013941106E-13	2.1000022000982E-41	5.25490612058095E-12	3.47793598766738E-06	6.55536379222232E-07	1032581.625	624791	474142.9375	227956.46875	360860.0625	126333.453125	1129863.875	946144.1875	1109758.5	1408706.875	1833087	680087.5625
_LDSVIEFSIQDSLLIR_.3	ENSRNOT00000000134	Filtered	0.00662206277584203	Filtered	0.00391486743463029	Filtered	Filtered	0.00181633371265517	0.0010456952620114	0.00567404188611498	0.00198738085117664	0.00425661938398687	0.000620641340549482	Filtered	15513.48828125	Filtered	7793.66796875	Filtered	Filtered	56166.44921875	9392.8173828125	21195.6171875	21082.57421875	17149.908203125	8623.8251953125
_LDSVIEFSIQDSLLIR_.2	ENSRNOT00000000134	0.00472229883840017	Filtered	Filtered	Filtered	0.00360119901372899	Filtered	0.000810711663942605	0.00107972961593941	Filtered	0.00570727586556626	Filtered	Filtered	388403.53125	Filtered	Filtered	Filtered	52773.37890625	Filtered	47906.86328125	35311.125	Filtered	41104.6953125	Filtered	Filtered
_QAEMLDDLMDK_.2	ENSRNOT00000000134	2.00959999085393E-05	2.75767441937598E-12	6.93908589929732E-18	4.67542632460814E-16	1.38064717234354E-08	1.40404595373279E-35	1.66314731909298E-05	2.15994260230346E-13	8.43540366352458E-54	9.56431190569369E-13	2.53553984141883E-06	1.23768863474096E-10	4103681.25	4046509.25	3432537	4131388.75	3831841.5	5421590	4408490	3693915.5	5103645.5	5490760.5	6261535.5	4830632.5
_QAEM[Oxidation (M)]LDDLMDK_.2	ENSRNOT00000000134	0.00353629298455413	Filtered	Filtered	Filtered	Filtered	Filtered	Filtered	0.00705791526918896	Filtered	0.00627260915691658	Filtered	Filtered	97784.3828125	Filtered	Filtered	Filtered	Filtered	Filtered	Filtered	1	Filtered	47600.76953125	Filtered	Filtered
_NLETPSC[Carbamidomethyl (C)]K_.2	ENSRNOT00000000134	0.00139117391761277	Filtered	Filtered	Filtered	Filtered	Filtered	Filtered	Filtered	Filtered	0.000846288633927727	0.000344482149518069	Filtered	19953.775390625	Filtered	Filtered	Filtered	Filtered	Filtered	Filtered	Filtered	Filtered	21504.2265625	18255.56640625	Filtered
_IEFLQSHENQEIYQK_.3	ENSRNOT00000000139;ENSRNOT00000087556	9.36507217693166E-06	1.44571640386279E-09	3.83476917041058E-27	2.72324461184142E-05	4.42036155050946E-05	2.29382022135881E-23	0.000117927330330694	5.67798637727553E-15	1.55619652095694E-47	5.94779023076392E-11	5.42423720679582E-06	2.13306303336321E-07	864529.4375	1392629.5	1233529.625	1115264.5	1210623.25	1097131.375	1118223.5	1182916	985167.3125	999620.3125	980200.75	1063611.25
_IEFLQSHENQEIYQK_.2	ENSRNOT00000000139;ENSRNOT00000087556	1.73261570505592E-05	7.90761662134983E-05	1.58421657493583E-08	0.000131219251345791	0.000172927920867882	1.32236605819453E-12	0.000501585948496772	4.72782562098715E-08	4.24633157501856E-16	0.000493570148278998	3.27355485936842E-05	7.82126278240813E-05	138775.609375	229221.84375	194752.546875	83375.0546875	69049.40625	103467.5234375	92182.125	166234.59375	99464.609375	91661.6015625	77205.625	88206.7421875
_VSPC[Carbamidomethyl (C)]LPVLSR_.2	ENSRNOT00000000139;ENSRNOT00000087556	1.98824675447419E-05	0.000151342867167257	7.42363249150396E-08	6.0004184895776E-06	9.13220819607672E-06	1.6968093540578E-05	0.000115682939790445	5.55911061068697E-17	1.95219314619857E-36	6.69321123947539E-10	3.14234801107722E-05	4.55405952546177E-08	580812.125	491059.5	462355.6875	790624.8125	669829.1875	625434.375	432733.75	395483.75	503963.40625	829431.625	1074788.125	573668.6875
_IQAVIDSGVC[Carbamidomethyl (C)]R_.2	ENSRNOT00000000139;ENSRNOT00000087556	1.40572791252258E-05	2.28381477879853E-05	3.20023380677203E-15	1.74923082601024E-10	9.03473344966394E-07	5.97055466736496E-14	1.75467009528103E-05	0.000789290248341555	1.2563468863227E-22	9.91698588277396E-10	1.13360056839792E-05	0.000192328306315651	431020.34375	441001.84375	467058.34375	411342.6875	366740.75	496485.03125	506144.15625	413445.9375	412303.40625	407348.65625	430917.71875	344494.84375
_YLVSLGC[Carbamidomethyl (C)]IKPLC[Carbamidomethyl (C)]DLLTVMDSK_.3	ENSRNOT00000000139;ENSRNOT00000087556	6.50625032459154E-05	0.000216244352830769	1.94551764181531E-08	0.000153764738499587	0.000144462027344549	0.000191378373370751	0.000145415192629342	0.000136601485726293	0.000150171330044773	1.41505599115336E-05	0.00021077200101854	9.83869179169948E-05	409726.40625	378732.65625	413374.65625	335910.40625	354653.65625	313936.90625	257276.90625	251435.671875	299370	300493.53125	331542	329444.75
_KEAAWAITNATSGGTPEQIR_.3	ENSRNOT00000000139;ENSRNOT00000087556	0.000946111388714053	0.000322571680359653	3.21230707929213E-10	1.31358917022946E-05	7.71575987407872E-05	0.000168227466116827	0.000700713395925237	0.00552063505459257	2.16492836027725E-13	Filtered	0.000208605595343148	0.000581705909144924	274463.71875	559850.625	318662.59375	351790.5625	222748.265625	259292.34375	181674.96875	239669.578125	289903.71875	Filtered	386691.65625	267698.625
_EPSPPIDEVINTPGVVDR_.2	ENSRNOT00000000139;ENSRNOT00000087556	0.00103130318175512	0.000212635267815969	0.000615506569792166	0.000554967235539313	0.00126655455877227	0.00312358956955266	0.000711371713330277	0.00322608788436567	0.000854442072731017	0.00286690801087992	0.00244647325241158	0.00161145313770536	452798.875	442677.53125	452831.46875	253107.578125	208014.34375	298882.34375	234443.9375	279919.3125	274881.28125	272385.125	283096.28125	319576.71875
_EPSPPIDEVINTPGVVDR_.3	ENSRNOT00000000139;ENSRNOT00000087556	0.000306897211820276	Filtered	0.00206837571099308	0.00013207496089173	8.73921960904501E-05	1.73315613007227E-05	0.00149010618604675	0.00663607823932327	Filtered	0.000685507854974518	0.00155862006589485	Filtered	539167.8125	Filtered	507563.34375	361726.9375	279269	430266.4375	304932.53125	563519.6875	Filtered	613031.3125	1961387.625	Filtered
_LVELLMHNDYK_.2	ENSRNOT00000000139;ENSRNOT00000087556	0.00108306326743002	0.000445842505662215	0.00136129711572981	0.000948869036975093	0.000177982053282564	0.000157740287454176	0.00145918593283388	0.00107035049079278	0.000320893025822004	1.9121376996291E-05	0.000399813463282879	0.000233919271538165	518762.28125	570118.8125	460414.09375	167089.9375	172478.5625	299571.03125	70796.3828125	346641.5	183535.75	590511.8125	615636.25	587103.8125
_LVELLMHNDYK_.3	ENSRNOT00000000139;ENSRNOT00000087556	0.00622510485635559	Filtered	Filtered	0.00150994551881144	Filtered	Filtered	0.00511361821401052	Filtered	Filtered	0.00417656157623	Filtered	Filtered	239348.875	Filtered	Filtered	274251.59375	Filtered	Filtered	230412.875	Filtered	Filtered	178658.8125	Filtered	Filtered
_EAC[Carbamidomethyl (C)]WTISNITAGNR_.2	ENSRNOT00000000139;ENSRNOT00000087556	1.03937200206711E-05	4.03781023678133E-11	1.22496760899104E-16	1.48469094760224E-05	2.49828654077138E-05	1.5472243800508E-33	2.05691360453853E-05	2.96451466123688E-08	2.51766820249984E-19	1.22723606232912E-11	8.15314220168672E-06	1.61759936457642E-05	344069.59375	491310.71875	408811.5	417644.65625	220826.34375	324330.5625	313623.46875	389334.71875	293615.6875	417368.65625	379896.3125	403320.25
_EAC[Carbamidomethyl (C)]WTISNITAGNR_.3	ENSRNOT00000000139;ENSRNOT00000087556	Filtered	Filtered	Filtered	Filtered	0.00859406134374993	Filtered	Filtered	0.000998940308174424	Filtered	Filtered	Filtered	0.00402739759115633	Filtered	Filtered	Filtered	Filtered	32269.90625	Filtered	Filtered	35663.234375	Filtered	Filtered	Filtered	24751.04296875
_EAAWAITNATSGGTPEQIR_.2	ENSRNOT00000000139;ENSRNOT00000087556	0.000143229487984364	0.000262482521556788	2.99787734578534E-05	2.97599313097317E-09	2.32186800222041E-06	1.64795295804559E-08	0.00415709628666568	0.000181537297183049	1.53551948926479E-15	3.21934287370141E-05	0.000200133571979746	6.49768137325376E-05	79950.515625	70277.3671875	67745.9609375	52248.28515625	100796.9296875	87553.2109375	39519.8203125	81288.703125	20169.998046875	69428.828125	96818	90335.828125
_EAAWAITNATSGGTPEQIR_.3	ENSRNOT00000000139;ENSRNOT00000087556	Filtered	0.0049982183465553	Filtered	Filtered	Filtered	0.000206498987834315	Filtered	0.00223402570112687	Filtered	0.000273383696345115	0.000535174612199785	Filtered	Filtered	27872.353515625	Filtered	Filtered	Filtered	39020.3203125	Filtered	55824.6484375	Filtered	32305.673828125	60528.56640625	Filtered
_NAVWALSNLC[Carbamidomethyl (C)]R_.2	ENSRNOT00000000139;ENSRNOT00000087556	7.22201227584459E-06	6.62050105989642E-05	2.22996481043643E-15	3.49459991923188E-14	0.000100214431042171	3.44978684562317E-15	1.81559155590798E-05	7.12587519839653E-11	7.987100268369E-25	1.07750303731498E-06	1.36741485826921E-05	6.14132386849158E-06	4170559.25	5840337.5	5414487.5	640562.5625	2617340	4150636	1245341	4373322	4079822.25	5633002.5	2728596.75	3908878.5
_NAVWALSNLC[Carbamidomethyl (C)]R_.3	ENSRNOT00000000139;ENSRNOT00000087556	Filtered	0.00776632410121755	Filtered	Filtered	Filtered	Filtered	Filtered	Filtered	Filtered	Filtered	Filtered	Filtered	Filtered	14764.154296875	Filtered	Filtered	Filtered	Filtered	Filtered	Filtered	Filtered	Filtered	Filtered	Filtered
_IVQVALNGLENILR_.2	ENSRNOT00000000139;ENSRNOT00000087556	0.000593693877720648	0.0038623200610776	4.25238113631505E-05	0.00806624939878001	0.00251974844518204	0.0031111125800924	0.000547358214620861	Filtered	0.00323540254032212	6.20372074888028E-05	4.56207390464676E-05	0.000757640942662196	45163.015625	17166.9375	28716.88671875	30840.056640625	1	9164.380859375	7811.44140625	Filtered	16121.2548828125	41171.4609375	100907.078125	16628.376953125
_IVQVALNGLENILR_.3	ENSRNOT00000000139;ENSRNOT00000087556	Filtered	Filtered	Filtered	Filtered	Filtered	Filtered	Filtered	Filtered	Filtered	Filtered	Filtered	0.00336237242849833	Filtered	Filtered	Filtered	Filtered	Filtered	Filtered	Filtered	Filtered	Filtered	Filtered	Filtered	8360.06640625
_AVGNIVTGDDIQTQVILNC[Carbamidomethyl (C)]SALPC[Carbamidomethyl (C)]LLHLLSSSK_.3	ENSRNOT00000000139;ENSRNOT00000087556	Filtered	Filtered	Filtered	Filtered	Filtered	Filtered	Filtered	Filtered	0.00408960867084495	0.00332099167322781	Filtered	Filtered	Filtered	Filtered	Filtered	Filtered	Filtered	Filtered	Filtered	Filtered	756848.75	1	Filtered	Filtered
_VAEPSEASLGPR_.2	ENSRNOT00000000146	0.000347444439463075	0.000157227628365655	0.000950343487355383	0.000125098291339986	0.000184089017987545	0.000150121803245273	0.00023055738572615	0.000326813945204218	8.22990926095588E-06	4.53587441657743E-05	0.000325647895968722	0.000512956733557699	1162416.75	686376.75	406594.65625	800591.625	982824.8125	817445	1039118.5625	1376002.375	1213275.125	1302638.75	771651.8125	824808.375
_GDPMVVLSVIPGAAEDQR_.2	ENSRNOT00000000146	0.000290488829962209	0.000145083484532813	2.21342138814392E-08	0.000966187993724962	1.07130115035038E-05	5.75823856169109E-09	3.72820913628398E-05	7.69684819498894E-06	2.21481342141462E-12	1.51046298381452E-05	0.00012311381560012	3.18176943656184E-05	166223.140625	310635.375	187280.203125	335132.21875	352860.3125	351227.875	363693.78125	440471.125	475639.96875	603791.9375	731558.8125	403638.875
_GDPMVVLSVIPGAAEDQR_.3	ENSRNOT00000000146	0.000633219536346237	0.000502682476750098	0.000159992460575861	0.00653779421705968	0.0082665626071151	0.00539376519239084	0.000561659936254012	0.000796012275087517	0.0010931477219869	0.000696971065939905	0.00274194200490982	0.000186680493938348	53871.9921875	72576.8203125	129765.8984375	21891.20703125	54247.78125	164602.984375	120678.5	104617.609375	82997.6484375	48743.6953125	105446.0625	83127.8125
_WLIPGQEQEHAE_.2	ENSRNOT00000000146	8.47127472613414E-05	0.0004073962364409	0.00155281644252093	0.000112272460405075	0.000540872514493329	0.000210312510380904	0.000432061852700252	0.000744757918926705	0.000402096549566899	4.72447032735678E-08	8.5789786420649E-05	0.00312943847242251	206566.515625	81212.2578125	161664.84375	154380.5625	106408.5078125	105911.7734375	178073.84375	154710.484375	194406.96875	171017.453125	286210.28125	165007.5
_AFPTLGFLALDASQHSSLSTR_.3	ENSRNOT00000000146	0.00010160493063835	0.000368720175183146	0.000504703854648775	0.00449537562582333	0.0041657238311113	0.000283283793527558	Filtered	7.13274782838937E-05	0.000151356583464847	0.000555919519315619	0.000204766926882356	0.000153704876180823	191918.28125	168418.546875	294369.25	257427.40625	251952.171875	193493.671875	Filtered	261072.1875	220834.28125	151258.1875	292778.90625	246439.078125
_IATALPDDIITQR_.2	ENSRNOT00000000162	1.83334777279345E-05	0.00015514832001576	1.09759912995875E-05	7.40520067910644E-08	7.80173859589806E-06	4.01380890557324E-19	1.86692758090894E-05	2.80339801559733E-06	3.17388002631085E-08	6.76724912980626E-06	4.43253506576427E-05	6.26754679014637E-05	346956.375	321857.75	356166.03125	312476.71875	360796.625	326734.375	463573.90625	422532.0625	385301.9375	457289.09375	404225.15625	344921.9375
_LLELALQQYPK_.2	ENSRNOT00000000162	0.000164614495466707	0.006420926736027	0.0025063453681608	0.000960467550461759	3.35618493671404E-05	0.000547889114347192	5.90119000103774E-05	0.000416890396872069	0.000113951256463964	0.00140855935165414	0.000482900624933738	0.00581924618843469	225310.53125	151677.5625	187685.640625	118024.7265625	71767.3359375	114145.296875	140676.984375	150775.578125	228433.015625	212026.296875	71766.765625	103921.4140625
_EDSAGAIEEEEEEQETAEGDQETVTSEAR_.3	ENSRNOT00000000162	Filtered	0.000146693139212521	0.000709868855384842	0.00109512658493523	0.000163975958837414	4.93961889884916E-11	2.72367513778069E-05	6.29966601909324E-06	1.00852996641091E-07	Filtered	Filtered	5.80250601164039E-05	Filtered	9541.6923828125	11420.515625	1	7601.07470703125	19867.04296875	20596.822265625	28678.412109375	14696.3173828125	Filtered	Filtered	9019.8515625
_QAPEWTEEDLSQLTR_.2	ENSRNOT00000000162	0.00534819655310249	0.000435273706049869	0.00127361813391368	8.18693095718321E-05	0.000239439423283962	0.00120539249886348	7.21357714831159E-05	Filtered	2.50466326723316E-08	0.000938278347196996	0.000137972861051367	5.36774575116057E-05	125205.3203125	58722.3203125	65826.390625	139258.296875	59373.05078125	102705.5703125	75779.859375	Filtered	118714.9453125	80456.015625	88802.59375	132148.734375
_QAPEWTEEDLSQLTR_.3	ENSRNOT00000000162	Filtered	Filtered	Filtered	Filtered	0.00947818549133515	Filtered	Filtered	Filtered	0.00132423293705147	Filtered	0.00423934655805236	Filtered	Filtered	Filtered	Filtered	Filtered	1	Filtered	Filtered	Filtered	166065.5625	Filtered	4730.88623046875	Filtered
_ALPHLIQDAGQFYAK_.3	ENSRNOT00000000162	0.00451357126501296	Filtered	0.0003887353522604	Filtered	Filtered	Filtered	Filtered	0.00458412797935151	0.00203835868026346	0.0044753673572287	0.00127232104152345	Filtered	18256.95703125	Filtered	8772.9833984375	Filtered	Filtered	Filtered	Filtered	1.52830183506012	12159.3798828125	44727.65234375	16358.9560546875	Filtered
_QLVAIYEVLKDDER_.3	ENSRNOT00000000162	Filtered	Filtered	Filtered	Filtered	0.000300119594253476	Filtered	Filtered	Filtered	Filtered	Filtered	Filtered	Filtered	Filtered	Filtered	Filtered	Filtered	349314.25	Filtered	Filtered	Filtered	Filtered	Filtered	Filtered	Filtered
_TSVATGNLLDLEELAK_.2	ENSRNOT00000000163	0.000304230059382585	0.000153533312741876	4.99950372674061E-05	Filtered	0.00351009606988439	0.000159115458457032	0.00968344268467154	Filtered	0.00114213124714263	0.000782850630915391	0.00232319799958473	0.00535738619934734	121787.734375	117039.2734375	129090.4921875	Filtered	1	94016.9140625	1	Filtered	102975.375	59099.953125	83910.3046875	74334.9765625
_VAQAVTLTVAQAFK_.2	ENSRNOT00000000163	Filtered	Filtered	0.00287460458153909	0.000149086096247886	0.00496156798978545	0.00204264952758305	0.000818912003879689	0.00218685135286308	Filtered	0.00195185461546921	0.00840269372608369	Filtered	Filtered	Filtered	26127.357421875	54641.984375	1	22226.423828125	9829.5888671875	9698.4140625	Filtered	19089.265625	21960.99609375	Filtered
_YTLSQQPWAQPAK_.2	ENSRNOT00000000168	1.74089585677886E-05	1.61494506073995E-05	7.46203081985157E-07	0.000896086712018576	3.14696240348361E-06	1.40396223940782E-34	2.00146921630973E-05	1.92572193748264E-05	1.11317894537264E-30	4.13813569388409E-06	3.83568464187199E-05	1.65117903814937E-05	2009301.25	1921723.75	2034696.875	1469579.125	1789778	1738735.25	2050896.5	2077561	1906017.625	2147607.75	1691234.5	1956393
_SAC[Carbamidomethyl (C)]EQFIQQQTR_.2	ENSRNOT00000000168	0.000271980318843857	0.0001464206961764	4.08703700991791E-05	4.5085805512179E-05	7.14292057883502E-06	1.21924410164342E-06	1.88493874941135E-05	4.34031215837351E-05	5.88523645918403E-09	3.20278043627708E-05	0.000108629759968127	5.6788898602332E-05	1035218.125	747140.25	760855.375	124123.9140625	136337.359375	608237.9375	775012.875	881055.9375	962024.8125	1258836.25	1122527.75	741590.3125
_[Acetyl (Protein N-term)]AEASLLLLPEAAAER_.2	ENSRNOT00000000168	8.50106534119234E-06	1.89487598294824E-10	6.74568054207549E-11	3.62777275482457E-16	2.39635257652589E-06	2.95681776631633E-17	1.92212474266671E-05	7.62506965520768E-23	2.66060313427572E-49	9.32915001696808E-11	7.96113611882158E-06	5.08036255381489E-09	110414.484375	124358.015625	108555.1171875	118005.03125	86951.8515625	104621.375	83944.9296875	132565.15625	131822.4375	130771.953125	138871.015625	132433.75
_DTEFILFK_.2	ENSRNOT00000000168	0.000490695763864254	0.000515383521740339	0.000305267836676517	0.000143075194544597	0.000179008496468467	0.00164609148852975	0.000537972780752444	0.000440352598768303	0.00208360267829155	0.000412745157164059	0.000256019782937649	0.000366275350971291	4486.90771484375	21233.306640625	42476.7890625	72625.59375	52582.6484375	29219.857421875	59732.17578125	65960.53125	59400.8984375	27951.359375	25958.2578125	22156.3125
_ELLLGPSIAYTVTELTSQNNR_.3	ENSRNOT00000000168	0.000175039699755265	0.000156410730959393	0.000116909907293519	0.00285874448389681	0.00167441586775607	0.0025436821147877	0.000843885172861261	0.000718772141394726	0.00433858713036476	0.000152677563654049	0.00139379086589727	0.000762525671165641	16219.7626953125	42005.5859375	37582.13671875	40267.23046875	14714.2958984375	9960.5947265625	38708.9140625	29397.962890625	7435.11279296875	41119.83203125	41717.42578125	29326.857421875
_TPSEASFSDVR_.2	ENSRNOT00000000168	2.111715531855E-05	0.000198171631592948	7.44421103013005E-05	3.51670786807179E-06	3.4677920117814E-05	5.25988325610109E-10	9.45102946426914E-05	0.000155859422471255	0.000186878342475852	0.000310593645121218	0.000441868136727933	8.78445052762221E-05	30405.126953125	42858.765625	14002.232421875	21947.537109375	1	48168.44921875	40893	26635.623046875	40852.8671875	24979.64453125	9914.4453125	19347.677734375
_EQIAPFHTEFTIK_.3	ENSRNOT00000000168	6.96076015550763E-05	0.00551403237810615	0.000418256454256367	0.00346270571675169	2.06656016064015E-05	Filtered	0.000634722699257401	0.000412895003505057	8.62637377403077E-13	0.000233743813429963	0.000511004107354478	6.48574547686861E-05	514645.53125	472873.25	666898.6875	693017.875	514078.03125	Filtered	488641.0625	574548.8125	458585.21875	701678.3125	738032.4375	826665.875
_PQTTISPADLHGMWYPTVR_.3	ENSRNOT00000000168	0.000733830031873417	Filtered	8.19236626774958E-05	0.00133228661896442	0.000320364708620866	0.00979430007597189	0.000719566389959104	0.000213270337316588	0.0005389488083589	0.00224692928554886	0.0015437894901931	0.000156380600223116	52457.5703125	Filtered	268678.0625	324110.0625	337215.1875	194316.59375	266932.375	249553.40625	134431.296875	205377.234375	123893.96875	173373.34375
_LFVEPLEEFMTK_.2	ENSRNOT00000000168	0.00149762568825717	0.000377528112099629	0.000345604265889741	0.00227909614895636	0.0039925279952939	0.00389180059318996	0.00211589268042428	Filtered	Filtered	0.00185818968500571	0.00208872358217934	0.0035729123948732	38592.4453125	54035.62109375	64440.6328125	94872.6015625	76812.90625	92590.6484375	114378.109375	Filtered	Filtered	60275.6796875	58436.05078125	60237.7421875
_NEVLEDHVQNNAEQLGAFAAGVK_.3	ENSRNOT00000000168	Filtered	0.000658179278489751	0.000250181915063714	4.07062560496214E-05	0.000181033322643529	0.00089817096932963	0.00412634700646617	Filtered	0.00130633673270464	Filtered	6.35492452125927E-05	0.0022708571333669	Filtered	42578.4296875	35989.38671875	101043.8828125	80759.96875	25113.455078125	24334.970703125	Filtered	49200.71875	Filtered	83735	55367.6328125
_TGTLHEAC[Carbamidomethyl (C)]EQLLK_.2	ENSRNOT00000000168	0.0015370081496404	0.00761725791547804	Filtered	0.00012557478104185	0.000170489669384645	1.70559045218521E-05	Filtered	8.41384207981788E-05	Filtered	Filtered	Filtered	0.0034154739028297	35563.30078125	55851.3046875	Filtered	47153.72265625	62960.453125	12286.7587890625	Filtered	27467.62890625	Filtered	Filtered	Filtered	1
_AVFQGLSQEALSAC[Carbamidomethyl (C)]IQSLLGASESISK_.3	ENSRNOT00000000168	Filtered	Filtered	Filtered	Filtered	Filtered	0.00420512315573503	Filtered	Filtered	0.000741323869763301	0.0012758744913877	0.000645782694996485	Filtered	Filtered	Filtered	Filtered	Filtered	Filtered	26647.5390625	Filtered	Filtered	19206.720703125	16590.9765625	28721.931640625	Filtered
_IPEYQHLLNDIHQC[Carbamidomethyl (C)]YLDQR_.3	ENSRNOT00000000168	Filtered	0.00290012392450228	Filtered	Filtered	Filtered	Filtered	Filtered	Filtered	0.00255681755609428	Filtered	Filtered	0.00107906505258465	Filtered	114209.2421875	Filtered	Filtered	Filtered	Filtered	Filtered	Filtered	95206.796875	Filtered	Filtered	121772.984375
_ENQC[Carbamidomethyl (C)]AYINDSIGLHR_.3	ENSRNOT00000000172	8.58198634914417E-06	1.81706353743064E-11	1.68277984288622E-17	2.94535077173641E-17	2.08182604430133E-07	5.38776512111159E-47	0.000587020759201153	0.000317822925132457	0.0025876218517246	4.31937336644192E-10	1.1539344533217E-05	3.49401307207752E-06	2758512.5	2446953.75	2422779.25	2098418.25	3007727.75	1378556.375	94479.9921875	122537.5625	80139.78125	1664983.875	972382.0625	1093088.5
_ENQC[Carbamidomethyl (C)]AYINDSIGLHR_.2	ENSRNOT00000000172	8.38037173481635E-06	1.37287568753179E-05	6.80378829041345E-15	2.66259075694664E-06	2.83005195647035E-07	5.60913285184457E-15	0.000932507254124714	0.00129040108801236	0.00242288504254454	2.90140908554304E-07	0.00014203249952635	7.24642189375734E-05	361219.53125	382425.09375	266653.59375	157200.4375	283224.21875	78607.2265625	1	1	1	206690.03125	74440.0859375	68860.296875
_ETLFDWPDKK_.3	ENSRNOT00000000172	7.37710337648622E-06	1.98197484289064E-08	1.94119365527313E-21	9.97325042792269E-17	1.94240933964674E-07	6.63925168644305E-27	3.20420102633571E-05	Filtered	0.00166667541060161	2.81748645521426E-11	2.50603048069948E-05	1.59347599797219E-08	2707360	2493133.5	2147712.5	2777944.75	4039263.5	1465461.5	355450.46875	Filtered	190353.25	1981785.5	1319262.5	1178730.625
_ETLFDWPDKK_.2	ENSRNOT00000000172	2.21897696441663E-05	0.000152959368408772	3.02077362460833E-19	9.81634508064483E-05	3.57405689332953E-06	6.38945649291672E-05	Filtered	Filtered	Filtered	1.26299311663312E-05	0.000139037802630242	0.00139269904896961	1517988	1288013.375	1509437.125	1439354.5	1840574.25	843576.6875	Filtered	Filtered	Filtered	1201710.5	561393.25	681574.6875
_VENVSHTEPAVSLHLYSPPFDTC[Carbamidomethyl (C)]HAFDQR_.4	ENSRNOT00000000172	3.18732317372986E-05	6.9599204760455E-08	1.87238967748202E-05	1.57108287081096E-06	1.22319355683673E-05	1.11528073717611E-05	0.00636544484284903	0.00379594510505115	0.00582931286459526	2.31568243264068E-05	0.000227512578862664	0.000130381309296937	1131661.75	1163020.625	1039235.1875	1139293.375	1473643.75	529311.125	36571.5625	76942.4453125	101669.9609375	738365.4375	505695.71875	516727.90625
_VENVSHTEPAVSLHLYSPPFDTC[Carbamidomethyl (C)]HAFDQR_.5	ENSRNOT00000000172	1.49634864884284E-05	6.23478507918564E-10	1.63040714731865E-17	3.46794107683341E-06	1.41121659205735E-06	0.000194617517389643	Filtered	Filtered	Filtered	9.12759814813073E-10	0.000437372875944568	0.000418913428530988	1121315.375	1148925.5	1172859.75	1324396.125	1914762.375	554757.25	Filtered	Filtered	Filtered	859407.5625	377730.1875	631392.3125
_VENVSHTEPAVSLHLYSPPFDTC[Carbamidomethyl (C)]HAFDQR_.3	ENSRNOT00000000172	0.000221828841683328	Filtered	4.30670031671791E-05	4.16244974031319E-05	0.000118718377994856	0.00136369914725816	Filtered	Filtered	Filtered	0.00645070489832838	Filtered	0.00962166490640847	96291.296875	Filtered	177142.125	143520.65625	117155.2734375	1	Filtered	Filtered	Filtered	42038.89453125	Filtered	1.38651764392853
_TPFTTSGSLENN_.2	ENSRNOT00000000172	9.60565567936167E-06	0.000159317945042976	1.67469099247646E-05	1.69023967048396E-09	2.85264426760945E-06	8.87582871071297E-28	Filtered	Filtered	Filtered	0.00685052427722893	0.00800085546961335	2.93630463278862E-05	1876109.25	1483752.875	1156953.25	945115.9375	1416273.375	404115.78125	Filtered	Filtered	Filtered	1049676.625	723374.6875	521263.6875
_AVLITDGSVLK_.2	ENSRNOT00000000174;ENSRNOT00000088570	0.000683945252722946	0.000154265192781221	1.79880469665099E-05	0.00647010431006702	Filtered	2.37858965850875E-06	4.60140879878398E-05	1.42888537208236E-05	7.99625241255533E-20	2.15380442472252E-06	Filtered	3.50753347926782E-05	158177.71875	240734.046875	266073.25	219249.71875	Filtered	117994.4921875	180686.625	166590.421875	220723.796875	203741.4375	Filtered	189616.828125
_LFTPYTEIEAENEQVEKPR_.3	ENSRNOT00000000174;ENSRNOT00000088570	0.00698117980800189	0.00422463670374276	Filtered	0.000204217744387294	3.41744861262065E-05	0.000215329292286363	0.0015198118625855	0.00113240750563722	0.000775903548416747	0.000324191560205299	0.00257833501498408	Filtered	175888.890625	203882.703125	Filtered	117417.3515625	168875.984375	141930.15625	152276.140625	173453.34375	229133.1875	169359.03125	226096.203125	Filtered
_TIQHVEVFC[Carbamidomethyl (C)]YASQDLHK_.3	ENSRNOT00000000174;ENSRNOT00000088570	0.00148426493305367	0.0015373395106907	0.000217150435850962	Filtered	Filtered	Filtered	Filtered	Filtered	0.000268484258220944	0.00205636128632703	0.00324496672037936	0.00551484877461963	126985.546875	90553.46875	87155.1953125	Filtered	Filtered	Filtered	Filtered	Filtered	29543.189453125	124985.421875	137018.90625	36722.4765625
_HSVQC[Carbamidomethyl (C)]LVVDK_.2	ENSRNOT00000000174;ENSRNOT00000088570	0.00233997038433841	0.000154535443854209	0.000122373067591878	Filtered	Filtered	Filtered	0.00087222581547053	0.00760225400656533	4.95750250317628E-19	4.37048177739276E-05	0.00677491167902031	0.000405672123195567	560094.9375	347480.5	379331	Filtered	Filtered	Filtered	258208.5625	303798.71875	428043.5	529180.9375	472446.53125	276117.1875
_TFQINTFNLK_.2	ENSRNOT00000000177	0.000365647022728227	1.15755982543702E-05	6.06332549505107E-05	0.000107369859396545	0.000443746319446424	0.000121382245555416	0.000185447525655059	0.000104716301243499	6.55865791976873E-05	2.65242663464168E-05	0.000224868430000762	9.35356165942403E-05	1049077.375	692195.125	871936.5625	406042.59375	402532.15625	698589.5625	801458.375	688282.375	760458.125	1108931.125	1486270.5	710471.9375
_YLDFIFAVK_.2	ENSRNOT00000000177	2.29298727877722E-05	4.99393864210072E-05	9.66672936492325E-05	8.72362521153026E-05	0.000158498542235798	0.000373041572436148	2.23257998403931E-05	0.000287491084133027	8.61563566259597E-09	5.31193734194041E-07	4.0997339846509E-05	4.83136352083985E-05	86476.5703125	32128.376953125	87974.7109375	23797.6640625	6979.541015625	29070.125	218994.046875	64606.203125	123836.3671875	132803.015625	253014.890625	108123.2421875
_GILTVIIPVGSQLPLGVIFK_.3	ENSRNOT00000000177	7.32499070719601E-06	1.2986889145996E-06	2.68256701762687E-05	0.00279146092792302	0.000239476497428503	Filtered	0.000173627459347534	Filtered	0.00294534990458266	2.55538640888836E-05	3.49234355135781E-05	0.000129005427853998	100237.828125	84036.6171875	123402.1328125	91366.0390625	110373.5546875	Filtered	36200.87890625	Filtered	190169.75	101553.4375	84326.796875	102001.4765625
_GILTVIIPVGSQLPLGVIFK_.2	ENSRNOT00000000177	0.00842701057323317	0.00458896302734195	0.000321199027409303	2.70391605603179E-14	Filtered	2.16099024372866E-36	0.00411120814742576	2.54071513713625E-29	Filtered	0.000343523239433503	0.00230080343337736	Filtered	161731.5	166454.78125	173142.984375	120660.3984375	Filtered	70676.796875	131178	135589.296875	Filtered	176561.453125	114283.3359375	Filtered
_VMVDANEVPIQK_.2	ENSRNOT00000000181	2.15693829099798E-05	1.69044915866335E-05	6.28670820121273E-08	4.22688169400422E-09	4.03918263080559E-06	3.66712914274843E-17	2.11920567870791E-05	1.19408941797426E-05	3.78049469096564E-21	1.67498924577746E-09	3.05285901307042E-05	4.64513895543615E-05	206103.328125	241154.40625	193139.859375	385071.65625	305485.21875	59229.6640625	215996.515625	191948.203125	192870.109375	303200.03125	248994.140625	185358.765625
_DILMVVGNEIIEAPMAWR_.3	ENSRNOT00000000181	2.26431983710025E-05	0.00013895773667987	0.000110975644213189	3.02407094110942E-05	0.000105032538607368	0.000296877367848422	2.32691284328539E-05	2.23122589903836E-06	5.35549898383517E-12	4.1105446442433E-07	0.000154756814443239	2.06637226879844E-05	47615.4296875	81129.9296875	51727.08984375	106652.296875	78771.1015625	40475.94921875	89410.140625	79666.1953125	64760.13671875	57278.9609375	73098.3359375	75584.0078125
_SQVTNYLGIEWMR_.2	ENSRNOT00000000181	0.000100035502906199	0.00226673494884172	6.52483271999999E-05	0.000856027102525717	0.000855220282962147	0.000464274369552947	0.00425121190418901	0.00165189276768054	0.00809286629268604	4.07512892635712E-05	0.000312562994446004	0.00493082272957985	60529.05859375	45408.31640625	84442.125	104021.671875	75257.265625	18388.2109375	48329.51953125	34365.828125	47983.6484375	70686.4453125	124078.296875	32437.392578125
_AGWTIVTPPTPVIPDDHPLWMSSK_.3	ENSRNOT00000000181	0.000217287955898547	0.000401968424079173	Filtered	0.000136494827887161	0.000704723944799845	2.95218151905784E-05	4.56728014044381E-05	9.36146991801707E-05	1.67936373278725E-06	7.08778375698964E-05	0.000158213495399624	0.00158929159178839	1315538.375	1854273.125	Filtered	1331255.5	1515984.125	1314869.25	888681.6875	984882.1875	877990.4375	1276646	1513751.75	1252315.75
_FVTTEFEPC[Carbamidomethyl (C)]FDAADFIR_.2	ENSRNOT00000000181	0.00149261013400672	0.00030933925249435	0.000302008222362194	0.00105938115987678	0.000306881298503648	5.34369201939336E-05	0.00428106838873323	0.000380219547745168	0.000974266670931982	0.000872182352312886	0.000324571253279488	0.00224673189817694	433743.1875	426731.53125	498157.15625	387143	487194.625	400338.4375	284366.28125	458166.96875	438105.625	468989.6875	397745.9375	364620.5
_FVTTEFEPC[Carbamidomethyl (C)]FDAADFIR_.3	ENSRNOT00000000181	0.00762196518544673	0.00338604355107217	0.00781886559587162	0.000612133542231228	Filtered	0.00765988934712855	0.00215836771419518	0.00441864131636699	Filtered	Filtered	0.00788322290375238	0.00185148472931209	7882.50830078125	1	14456.505859375	27012.201171875	Filtered	18963.2890625	11137.0478515625	26503.8046875	Filtered	Filtered	23818.0078125	38570.765625
_AENAC[Carbamidomethyl (C)]VPPFTVEVK_.2	ENSRNOT00000000181	Filtered	0.00729877402473464	0.0085341851586703	0.000170480241074221	8.35709721514884E-05	0.00723901211376908	0.0012190475717719	0.000285400570465197	Filtered	0.000950232844259829	0.000171741669110894	0.000128371142563612	Filtered	27055.00390625	146182.0625	83613.8125	77193.5234375	131928.984375	497984.1875	109986.3828125	Filtered	97228.15625	142027.75	77963.5859375
_TPDFESTGLYSAMPR_.2	ENSRNOT00000000181	0.0024017661238625	0.000607030549415046	Filtered	Filtered	0.00236242007595462	0.0093944185620167	0.00542417723608449	0.00258678896912426	0.000140751527876602	Filtered	0.00104255605915223	0.00234879183966932	86997.8515625	102893.515625	Filtered	Filtered	48193.83984375	40509.03515625	95425.7109375	122859.5859375	98995.5	Filtered	86242.0234375	49216.0546875
_DC[Carbamidomethyl (C)]PVSSYNEWDPLEEVIVGR_.3	ENSRNOT00000000181	Filtered	0.000149904145525632	1.16630383035604E-07	2.13242179942309E-12	2.50084136007153E-06	2.46296447173996E-07	1.89358340914246E-05	1.85822480493336E-09	8.21758400443804E-15	0.00123654652876784	3.91375040342436E-05	2.74727595890659E-06	Filtered	79883.8515625	58807.46875	187919.734375	134821.875	96508.0625	70474.4296875	115169.9140625	89275.4453125	129825.671875	116582.265625	125522.703125
_DC[Carbamidomethyl (C)]PVSSYNEWDPLEEVIVGR_.2	ENSRNOT00000000181	0.00545250033216077	0.00158339080525938	0.00680460436569834	0.0040113832820675	Filtered	0.00643656789482612	9.69277803875885E-05	Filtered	Filtered	Filtered	Filtered	Filtered	37267.0703125	6293.9755859375	13621.23828125	1	Filtered	29686.453125	41109.85546875	Filtered	Filtered	Filtered	Filtered	Filtered
_DPNPMHIDATFNIIGPGLVLSNPDRPC[Carbamidomethyl (C)]HQIDLFK_.4	ENSRNOT00000000181	Filtered	0.0071016216120363	0.00818833583750892	0.000317042447333309	0.0024671847276689	0.00247719687303198	0.000527369250937538	0.000991177262380934	Filtered	9.43406541268464E-05	0.000111725913020357	Filtered	Filtered	28822.75	26949.146484375	45676.703125	31946.484375	4949.130859375	13665.1064453125	17842.291015625	Filtered	25664.546875	15286.4306640625	Filtered
_DPNPMHIDATFNIIGPGLVLSNPDRPC[Carbamidomethyl (C)]HQIDLFK_.5	ENSRNOT00000000181	0.000436206817058958	Filtered	0.00153091875903877	0.000732222693399092	9.37512432369992E-05	Filtered	0.000114331509237554	0.000356262767830988	Filtered	Filtered	0.00534446158480568	0.00660781036824274	67407.8359375	Filtered	41177.4453125	95383.5546875	102368.921875	Filtered	48773.9296875	89213	Filtered	Filtered	80379.015625	70159.53125
_RPDPIDWSLK_.3	ENSRNOT00000000181	Filtered	0.000457596652705114	Filtered	0.000145030400463863	0.000833417529315693	Filtered	0.00236156513629563	2.603893252902E-05	Filtered	Filtered	0.00143197934889744	6.87826596423196E-05	Filtered	41440.0703125	Filtered	83052.2890625	47801.4453125	Filtered	66010.3828125	70488.015625	Filtered	Filtered	107481.2265625	89351.4140625
_PTMADELYDQDYPIHSVEDR_.3	ENSRNOT00000000181	Filtered	0.00525724959354252	Filtered	Filtered	0.00418425286624178	0.00925278980374885	Filtered	0.000711131240115099	0.0013394929955791	Filtered	Filtered	Filtered	Filtered	202756.984375	Filtered	Filtered	214569.734375	69454.6953125	Filtered	154387.65625	142142.46875	Filtered	Filtered	Filtered
_NANSLGGGFHC[Carbamidomethyl (C)]WTC[Carbamidomethyl (C)]DVR_.3	ENSRNOT00000000181	Filtered	Filtered	0.00740028626291277	0.00267505275140074	0.000861990712651644	Filtered	0.000915152512320001	Filtered	Filtered	Filtered	Filtered	0.00546447239409694	Filtered	Filtered	59805.60546875	69779.3515625	77349.4375	Filtered	47688.41015625	Filtered	Filtered	Filtered	Filtered	47839.91796875
_VAMYDAAGPLEK_.2	ENSRNOT00000000200	0.000559043109461803	0.000566444808116215	0.00278877635894249	0.000622629435415697	0.00215279301317199	0.00119136829757892	0.000220621437880614	0.000638387238364044	0.000245084528825642	0.000135690810961279	0.0048395613462068	9.63281710400008E-05	215238.90625	150088.421875	238883.78125	99424.1796875	104242.7890625	132695.03125	234622.140625	266128.78125	268009.59375	201234.828125	112041.5078125	178820.296875
_GLHSFYDPFLLSVK_.3	ENSRNOT00000000200	0.0010354172840234	0.00775398844449031	0.0045653690388019	7.9851309744915E-10	4.15005137214855E-06	2.53267689351319E-10	8.54110439727374E-05	8.17283870213686E-05	0.00137871137878435	0.00368991481983551	0.00113040923757029	0.00280089513219909	23833.974609375	27676.9609375	31966.974609375	39637.359375	51677.78515625	23375.994140625	20777.765625	61760.7890625	53313.18359375	42752.3671875	79029.5703125	23366.6640625
_VDVQLIPQDLC[Carbamidomethyl (C)]NEAYR_.2	ENSRNOT00000000200	0.000173438365241972	0.00131098641108923	0.00211811833777237	0.00111206673303143	Filtered	0.00426846796621466	0.00253671210483198	0.000462467241986937	0.00264235824834482	0.00046168718918311	0.000265886236775906	0.000673922350916308	386221.59375	445018.46875	379136.78125	411795.84375	Filtered	239421.515625	221716.921875	338955.59375	229564.234375	486507.5	506952.59375	288459
_VDVQLIPQDLC[Carbamidomethyl (C)]NEAYR_.3	ENSRNOT00000000200	Filtered	Filtered	Filtered	Filtered	Filtered	0.00572430601199161	Filtered	Filtered	Filtered	Filtered	0.00452306519809464	0.00583675035920486	Filtered	Filtered	Filtered	Filtered	Filtered	907390.125	Filtered	Filtered	Filtered	Filtered	1809064.875	2091778.125
_IVGGAMSSEGEWPWQASLQIR_.3	ENSRNOT00000000200	Filtered	0.0077862207232352	Filtered	Filtered	Filtered	0.00436802034250992	0.0069323218679144	0.000549823042058812	0.00407493399538071	0.00471772023641356	Filtered	Filtered	Filtered	82312.3984375	Filtered	Filtered	Filtered	64042.25390625	75422.375	107547.921875	61850.53125	39669.08203125	Filtered	Filtered
_DGSDEEHC[Carbamidomethyl (C)]DC[Carbamidomethyl (C)]GLQGPSSR_.3	ENSRNOT00000000200	Filtered	Filtered	Filtered	0.00261734916137054	0.000994332767685735	Filtered	0.00200483830868378	0.00379960237589257	0.00443493766339351	Filtered	Filtered	Filtered	Filtered	Filtered	Filtered	23987.775390625	30867.580078125	Filtered	63247.71484375	18460.0625	42320.91015625	Filtered	Filtered	Filtered
_PVC[Carbamidomethyl (C)]LPAR_.2	ENSRNOT00000000200	Filtered	Filtered	Filtered	Filtered	Filtered	Filtered	Filtered	Filtered	Filtered	0.00869374468917002	0.0079045104427034	Filtered	Filtered	Filtered	Filtered	Filtered	Filtered	Filtered	Filtered	Filtered	Filtered	55238.984375	102175.1875	Filtered
_THEDILENLDAR_.3	ENSRNOT00000000201	7.17929958255955E-06	1.91652654046812E-15	4.44575547633253E-28	5.44779791553081E-25	5.18644062154795E-10	6.70657671986976E-60	1.66314731909298E-05	7.97556418230581E-30	2.69015677543915E-85	8.0210129972077E-15	1.22583230165401E-06	2.30624780193068E-15	17293630	17149282	16441200	14864139	14829417	20923768	17537306	18199658	17590178	17578660	18815482	17280526
_THEDILENLDAR_.2	ENSRNOT00000000201	1.10963227459288E-05	1.8962617844404E-10	4.83835174266941E-14	3.11039209290277E-10	4.08434632820466E-07	5.29310066589229E-25	1.67929687970515E-05	1.7132490726175E-12	1.13726218480167E-41	7.74383442785057E-10	1.66855113203773E-05	4.82719506134472E-07	8935882	9927386	9379609	5987784	6387663.5	9117562	9281740	9538285	9670231	10807207	9780073	7328194
_DGIEPGHIPGSVNIPFTEFLTSEGLEK_.3	ENSRNOT00000000201	7.21876243793574E-06	3.6618743181587E-14	5.66967245801538E-20	3.6318468505828E-19	5.08732847318174E-10	4.32473649077342E-51	1.66314731909298E-05	9.17108574543649E-27	4.18108936812655E-63	1.4126076583164E-12	2.71950564516702E-06	8.50681807273232E-12	13177015	30287428	21292018	30424730	33420552	31892922	25166306	23903302	20878106	14559034	11328470	25344138
_DGIEPGHIPGSVNIPFTEFLTSEGLEK_.4	ENSRNOT00000000201	0.000749910166241666	1.14958488327466E-05	0.000215202166047333	6.4881177776875E-06	2.33473983545665E-07	2.12073760592479E-17	2.15415242406478E-05	5.94385941341895E-08	2.12722043635261E-18	0.000512878682396162	0.000387589951595826	6.89277792367165E-05	35149.88671875	197057.65625	95598.890625	253187.296875	299647.71875	186539.125	169500.984375	106455.2578125	116911.640625	127804.75	74717.9375	203299.625
_ALVSAQWVAEALK_.2	ENSRNOT00000000201	7.22130029106445E-06	6.84451460063894E-13	3.46634750468571E-18	2.13507145270044E-10	2.58489575952363E-08	5.18240543158912E-49	1.66314731909298E-05	4.37632211567962E-20	1.06188543452794E-62	4.46930386730094E-13	3.4328265212266E-06	9.35193362980064E-11	16683619	15892635	16742686	15205696	21090024	18749584	18200922	17566500	16401547	17754126	15050409	14733155
_ALVSAQWVAEALK_.3	ENSRNOT00000000201	1.60276404873746E-05	5.25170053042655E-07	1.76377397336604E-09	2.94472013189102E-09	2.07872271948202E-06	2.13388662958141E-25	1.77605287477772E-05	6.49450800108136E-07	3.49884680905057E-31	3.62556093484163E-08	2.04152980769521E-05	3.30186007732888E-05	783816.0625	540117.75	400780.96875	552003.0625	880813.6875	601286.6875	528985.125	707939.75	452984.0625	666372.375	427501.6875	915079.4375
_[Acetyl (Protein N-term)]AAPQLFR_.2	ENSRNOT00000000201	7.27825614013184E-06	4.64320659577297E-13	1.84143897885071E-24	1.80850663179442E-21	2.90261135993373E-09	3.41307273095049E-56	1.66314731909298E-05	2.32967512545164E-23	2.74237728762381E-66	1.21565731692505E-15	1.79112592459968E-06	1.05102904256494E-12	10647075	11879994	12914162	12862849	13987444	13855806	11594769	11815666	11216736	12116654	12134699	12383390
_[Acetyl (Protein N-term)]AAPQLFR_.1	ENSRNOT00000000201	7.24893664052437E-06	2.36320193190228E-12	1.1123898484736E-23	4.75423716416395E-18	1.94082969203813E-09	2.72887971180411E-45	1.66314731909298E-05	5.49859527060441E-21	5.13234708742959E-49	7.57099921300861E-13	2.4455980810934E-06	5.85242021651314E-10	5029878	5520853	5493413.5	5074692	5404201.5	5105977	4391964.5	4714007.5	4655660	5405436	4883602	4345108.5
_SPSEPAEFC[Carbamidomethyl (C)]AQLDPSFIK_.3	ENSRNOT00000000201	7.77370856820873E-06	2.58717183183117E-10	1.16548075482011E-18	1.4016859778089E-12	1.42424223715146E-08	5.82355821753524E-40	1.66314731909298E-05	6.97314608342121E-17	3.67634619092582E-50	1.04141985572386E-10	3.8933061419434E-06	1.07104049175524E-08	5290922	7235996	6533587.5	7994890.5	8796141	8547822	8159090.5	8541917	6718477	6671057.5	7829116	6929990.5
_SPSEPAEFC[Carbamidomethyl (C)]AQLDPSFIK_.2	ENSRNOT00000000201	7.17929958255955E-06	5.68083686780796E-07	8.37373809764848E-21	3.90505945696244E-15	7.07472510867362E-10	7.05944813914982E-51	1.66314731909298E-05	3.64786681852245E-18	1.66669271353161E-46	5.30608415118832E-13	2.74996924545623E-06	2.19825636938148E-10	7550090.5	6833158	7228757	6577811.5	6944155.5	7365733.5	6104081.5	6685896	5882293	7373713	6583292	5427443
_AFGHHSVSLLDGGFR_.3	ENSRNOT00000000201	7.4350097360742E-06	1.11218247430356E-05	2.34156070956195E-20	3.63211329483491E-07	1.1946906053925E-09	4.95677762463933E-31	1.67478443720839E-05	2.27497053052528E-29	3.51585988480865E-65	8.51857658838793E-13	4.86984706668654E-06	2.76361344701039E-13	7723999	4953359.5	6405323.5	7696542	6324194.5	6945229	7472633.5	6346738.5	6871410.5	7399137.5	8773620	5839718.5
_AFGHHSVSLLDGGFR_.4	ENSRNOT00000000201	7.2494947202463E-06	9.43064736403383E-08	1.02835625425547E-14	1.38047443132797E-07	1.00683809552576E-06	1.63120062521111E-38	1.66314731909298E-05	1.24664021465295E-23	6.4370634632017E-70	1.2259818857014E-14	6.29932931293102E-06	5.79278268441743E-11	3529687.5	3791534.25	4403943	4172732.75	3642693.25	3773263.25	3916513.5	3521591	3828958	5377212.5	6568095.5	3050054
_AFGHHSVSLLDGGFR_.2	ENSRNOT00000000201	0.00123557414559055	0.000828442112415259	1.49494300850953E-07	0.0011384025771395	0.00143489102517749	8.61196447463345E-05	2.39893436625546E-05	0.00187875616185063	0.000130006390775384	2.4980033677853E-06	0.000295657399366899	0.000312773203308375	292413.71875	860511.1875	879847.1875	1302782.75	1045733.875	968343.25	1009707.5625	470336.09375	716776.3125	1145537.875	1737160.5	577530.625
_HIPGAAFFDIDR_.3	ENSRNOT00000000201	7.58724708372082E-06	2.11784862735312E-12	5.57581025407556E-14	5.09232479975789E-21	3.24403814764926E-08	1.64593327447387E-42	1.66314731909298E-05	7.59956157446709E-18	2.49914342253632E-37	7.82770722994291E-11	1.85286384580998E-05	5.17539726309497E-08	6059426	5409603.5	5959811.5	6739879	6416435.5	8245163	7363415	5844574.5	7192060	5973195	7623930	7809169
_HIPGAAFFDIDR_.2	ENSRNOT00000000201	2.2597691140984E-05	0.000172337310123416	9.13788931768878E-07	0.000997574451989913	0.000399565048086713	6.95807831875402E-12	0.0002472254917405	0.000136091338890258	1.04162984942354E-09	0.000495593777473746	0.000407221416076666	4.19276332651427E-05	4397307.5	2563050.75	4665577	1673564.875	2850425.25	2821195.75	3825118.25	1254300	4319356	1553644.625	3796897	4941760
_LLDASWYLPK_.2	ENSRNOT00000000201	1.2540971949955E-05	1.77418098391578E-08	2.83729865882169E-09	2.96142039019315E-11	6.07588253509269E-06	4.40770217003083E-28	1.66314731909298E-05	4.30346115736839E-09	4.85398151762236E-35	4.43505542850827E-10	1.24427714426769E-05	1.85526222369372E-05	2413074	1031460.4375	1916681.5	1964717.125	1152493	1947589.75	2957749.75	1783584.5	2534394	1984852.25	3963101	2361057
_VDLSKPLVATC[Carbamidomethyl (C)]GSGVTAC[Carbamidomethyl (C)]HVVLGAFLC[Carbamidomethyl (C)]GKPDVPVYDGSWVEWYMR_.5	ENSRNOT00000000201	2.00375990422447E-05	0.000274903425941911	7.39443335991835E-05	3.36578537585872E-07	7.96597985736047E-07	2.18670665986362E-08	0.000409015195198589	0.000221046457698747	0.000211719902731273	1.96176728076297E-05	4.17649671666322E-05	9.02919585572368E-05	2463061	2263513.75	1868102.375	1938306.5	2046393.75	2281349.25	1249921	1439447.25	1471919.5	1583470.75	2750601.25	1807992.5
_ALVSAQWVAEALKSPR_.3	ENSRNOT00000000201	7.93298758795911E-06	1.5442864333896E-11	1.34674743091348E-18	4.15444797512464E-14	1.5046504334016E-08	2.98318172710456E-19	1.66314731909298E-05	1.16856024590483E-17	4.0411155075128E-54	9.5076598394925E-12	3.98364435246763E-06	2.69076452416339E-09	2044251.875	1916130.125	1471430.75	1475075.375	1207928	1180938	1036312.875	1533551.25	1627369.25	1864354.25	2070640.5	2353629
_PDVPVYDGSWVEWYMR_.3	ENSRNOT00000000201	0.00124109049583988	2.06169843517486E-05	1.40165166735839E-05	0.000130489679444722	2.08413891761835E-05	0.00346676923158494	3.39546093870524E-05	9.86559307617998E-05	0.00530329626737833	2.74011462906793E-13	2.00303166416213E-05	2.52738714968729E-07	26348.375	106112.6171875	80953.53125	105651.75	59573.87890625	62878.88671875	80302.859375	76023.953125	67125.234375	91238.8828125	89990.828125	101199.359375
_PDVPVYDGSWVEWYMR_.2	ENSRNOT00000000201	0.000176183263567198	0.00088234308818093	0.00228957605287781	0.000664362537880808	0.0016457984617646	0.000291263119393929	Filtered	7.9426023527489E-05	0.000167114559255515	0.00194590183422345	5.03066841303732E-05	0.000455766628772328	89878.578125	165894.9375	138100.78125	176657.453125	143590.640625	107455.859375	Filtered	193045.53125	126689.4765625	182984.390625	223129.109375	157684
_PLVATC[Carbamidomethyl (C)]GSGVTAC[Carbamidomethyl (C)]HVVLGAFLC[Carbamidomethyl (C)]GK_.3	ENSRNOT00000000201	Filtered	0.000376783096107689	0.00252120139985734	0.00245712874698463	0.000149642403032911	0.00237591492703379	0.000155670056971585	4.94427968777868E-06	3.1159770892707E-06	0.000629460971608484	0.00126338113778813	6.09390280215922E-06	Filtered	301891.71875	331692.90625	190229.578125	248713.4375	249082.265625	169652.1875	136545.1875	192469.34375	651956.9375	945624.5	134005.734375
_AQPEHVISQGR_.3	ENSRNOT00000000201	0.00167453298623525	0.0001043621978632	0.0044779335977694	2.74381904278083E-05	9.58309411753879E-05	6.10475701046767E-06	0.000115300802771145	Filtered	0.000104548219350532	2.26359515706352E-05	0.00291161347460469	0.006894246560855	52456.28125	47553.19921875	26983.974609375	81847.9140625	50769.69140625	65532.875	39134.703125	Filtered	52629.71484375	44104.10546875	38659.34765625	17549.201171875
_AQPEHVISQGR_.2	ENSRNOT00000000201	0.00233192854846845	0.000193099801304092	6.72266293190909E-05	0.00018433674204261	0.000219173907075899	Filtered	0.000229853690604696	0.000171870385413344	4.65064063994747E-06	2.27288675042674E-05	0.000511184480824228	6.66492877016644E-05	12399.7001953125	16613.84765625	7224.0615234375	15586.2802734375	12639.1806640625	Filtered	13005.4296875	10300.9462890625	33557.7734375	18883.947265625	11419.4765625	9681.2294921875
_YWLSQNLPISSGK_.2	ENSRNOT00000000201	1.07146699337403E-05	1.45129787925913E-07	3.6173908972753E-14	1.43105962772848E-09	2.85674051180278E-07	4.33111862225966E-26	1.82783216310375E-05	1.77908519720678E-12	3.34118759798549E-34	8.16204519096602E-13	1.16689338585774E-05	1.2516393991453E-06	14610330	18651056	14734672	17951052	17819624	17094908	15655877	15342360	14163007	16393193	14096756	15001554
_YWLSQNLPISSGK_.3	ENSRNOT00000000201	Filtered	Filtered	Filtered	Filtered	Filtered	Filtered	Filtered	0.00134095421403813	0.0037289497733169	0.000716421907000345	Filtered	0.00276461140920691	Filtered	Filtered	Filtered	Filtered	Filtered	Filtered	Filtered	50926.265625	48133.26953125	101867.5390625	Filtered	117572.359375
_C[Carbamidomethyl (C)]SDHTSPYDHMLPSATHFADYAGSLGVSAATHVVIYDGSDQGLYSAPR_.5	ENSRNOT00000000201	Filtered	0.00462708276161017	0.00799130484297468	0.00116620405908954	Filtered	2.22562637887164E-05	0.000773311988022252	0.000113072794842583	Filtered	Filtered	0.00961370925649261	0.00448198301136792	Filtered	1	1	488390.21875	Filtered	576833.8125	495449.46875	549965.6875	Filtered	Filtered	853814.4375	540619.1875
_FQVVDAR_.2	ENSRNOT00000000201	Filtered	Filtered	0.00378427673256907	0.00399450986231494	Filtered	Filtered	1.69127160625601E-05	0.000745339491868614	8.28866510907888E-05	1.74174425241838E-05	3.9481925857144E-05	0.000155876998548947	Filtered	Filtered	315487.125	85590.4921875	Filtered	Filtered	554840.0625	176834.296875	388263.4375	377071.71875	469035.1875	410841.34375
_VDLSKPLVATC[Carbamidomethyl (C)]GSGVTAC[Carbamidomethyl (C)]HVVLGAFLC[Carbamidomethyl (C)]GK_.4	ENSRNOT00000000201	Filtered	Filtered	0.00764684571202758	Filtered	0.00731897558536206	Filtered	0.00459333410434292	0.00723594715698014	0.00410504995395782	0.000400629385881178	0.00186412654543646	0.00311032416405582	Filtered	Filtered	114304.578125	Filtered	105015.5546875	Filtered	109268.4921875	91251.859375	109059.3671875	77499.765625	97003.234375	98035.453125
_FQGTQPEPR_.2	ENSRNOT00000000201	Filtered	0.0026710609913693	0.00551177294905373	0.000138866524482796	Filtered	Filtered	0.000608892859200847	0.000980418889175058	Filtered	0.00267610326534568	Filtered	0.00224560527035076	Filtered	1827.83947753906	6303.55712890625	9805.3818359375	Filtered	Filtered	4732.8681640625	7658.3154296875	Filtered	11309.9921875	Filtered	5917.619140625
_PLVATC[Carbamidomethyl (C)]GSGVTAC[Carbamidomethyl (C)]HVVLGAFLC[Carbamidomethyl (C)]GKPDVPVYDGSWVEWYMR_.5	ENSRNOT00000000201	0.000343738717050446	0.000293510901632913	Filtered	Filtered	0.00379865044080016	Filtered	Filtered	0.0086863103763217	Filtered	0.00193845237972211	0.00104283821880722	Filtered	94018.1875	156172.078125	Filtered	Filtered	73149.75	Filtered	Filtered	32669.798828125	Filtered	66180.1171875	170800.265625	Filtered
_IVAELQDK_.2	ENSRNOT00000000211;ENSRNOT00000015986	0.0001731804318507	5.53860110213229E-05	7.52024954388888E-08	8.66650899359071E-08	1.00063546628559E-05	2.22937948057977E-30	1.66314731909298E-05	4.04777068900894E-07	3.04389989842154E-22	0.000315488006325237	0.000370669049112575	5.17321421184737E-05	4185246.25	10874438	8906447	8221340.5	8874460	9300209	7533452	7655747	7147887.5	6078500	3500659.5	11631640
_ELNKPVQGPLAHR_.3	ENSRNOT00000000211;ENSRNOT00000015986	7.69512634433299E-06	1.80116701871596E-12	6.98493178879326E-20	2.3125060093453E-17	2.50810863053202E-08	2.45169764145134E-47	1.66314731909298E-05	1.64170505053133E-16	1.61626594386301E-47	7.57948774081116E-12	6.07996225134912E-06	2.64445111568819E-09	2610620.75	3058744.5	2725278	3091793.25	3253444.25	2313909.5	2807751.5	3138771.25	3067179.75	3013633.75	2829943.5	2567741.75
_ELNKPVQGPLAHR_.4	ENSRNOT00000000211;ENSRNOT00000015986	1.61725114221728E-05	2.66052724743319E-11	3.32916108065776E-13	6.5265919003045E-18	2.88738294119566E-08	3.29295993733563E-42	1.66314731909298E-05	3.33099504703051E-16	2.15869553676261E-22	2.51457501260764E-05	3.30641010279277E-05	9.65802257907292E-06	1703715.75	1803558.125	1406407.875	2018251.5	1985003	1433080.5	1819862.25	1889486.125	1649372	1760629.25	1695809.75	1470622.25
_ELNKPVQGPLAHR_.2	ENSRNOT00000000211;ENSRNOT00000015986	1.70077765033776E-05	8.35094615632121E-07	8.85780286810639E-12	5.12585611682394E-09	3.00033440986526E-06	1.54752680290045E-14	2.19439420520806E-05	9.85428269909173E-12	1.30794419627793E-41	1.74485207486663E-08	1.65512474456443E-05	2.34339259079419E-05	202799.984375	201602.75	247872.40625	197294.703125	199482.546875	146611.328125	192478.921875	277574.78125	231946.703125	275765.5625	237469.03125	210919.46875
_VSGGTAEFITGK_.2	ENSRNOT00000000211;ENSRNOT00000015986	1.64624770883092E-05	1.49382561090255E-05	1.78026354648468E-10	1.24195443419079E-06	9.09719073690051E-06	1.00525706540582E-17	1.85016317256562E-05	1.47368022873358E-12	1.55915099971542E-27	1.15449463302643E-05	3.56481408250287E-05	2.83087416955123E-05	2821085	2430912.25	2902091.25	2944075	2783004	2174224.75	2780184.25	2853450.25	2880431.75	2782119	2707407.75	2562303.75
_YVQELPLESDGALR_.2	ENSRNOT00000000211;ENSRNOT00000015986	2.15033768819782E-05	0.000139567289688085	9.2052863441862E-09	2.3346314980489E-06	4.84399610733133E-05	2.99744550885637E-11	2.01617872979193E-05	2.13550528096839E-05	6.04506340104181E-20	2.01290616133469E-06	5.64118776699547E-05	3.96211405897479E-05	1022929.3125	999498.4375	1074300.25	1148229	1165171.625	1060849.75	1063975.5	1048437.1875	1231907.125	1275787.625	1133942.5	1079827.625
_YVQELPLESDGALR_.3	ENSRNOT00000000211;ENSRNOT00000015986	5.76536890215596E-05	Filtered	0.00118293945840228	0.00186469931591606	0.000821887590044337	0.0055784588996283	3.12204628368435E-05	0.000306553719790537	0.000134318589913555	1.66332072793877E-05	0.000116786308962576	3.96523596796923E-06	1446728.5	Filtered	837564.125	3367564.25	2469778	2073697.875	1124515.625	1245408.25	1086441.375	1590599.25	920319.8125	1261740.875
_DVFSC[Carbamidomethyl (C)]NVGNLQPGTK_.2	ENSRNOT00000000211;ENSRNOT00000015986	9.21106213648033E-06	4.40417960956759E-05	2.41509611319738E-14	5.33189181317123E-07	3.68239208566958E-06	8.53513029929195E-35	1.74872260074028E-05	2.19443715434958E-09	5.4869364395331E-29	4.20038790866366E-08	5.48786781003156E-06	1.2702057504856E-05	1657741	1628877.75	1518834.75	1565519.25	1852174.125	1350446.75	1448115.375	1680181.625	1561833	1605515.5	1431640.125	1301034.375
_YEEALSQGHQAYLLEEDDYSR_.3	ENSRNOT00000000211;ENSRNOT00000015986	9.23301332058315E-06	0.000153534211991452	8.50416786317803E-07	1.4164902874675E-09	1.05123479524476E-07	7.10802070920579E-26	1.79217424833715E-05	9.44665208769961E-07	6.65844696859796E-19	3.59188636828624E-08	3.42725864015961E-05	6.11951730894968E-05	1026542.4375	939652.9375	1111797.625	1407817.125	1632248.75	1274660.75	1249433.625	1311141	1254025.625	1021067.8125	945846.6875	1255901
_ILGTTLEDTK_.2	ENSRNOT00000000211;ENSRNOT00000015986	2.25194244500141E-05	0.000153534255553583	7.74083219394283E-05	8.75149539431293E-06	3.41049863352856E-06	2.1026889444995E-09	2.15828748398933E-05	3.44498889328442E-08	9.98355414332168E-15	9.08250028014622E-07	3.46018994105562E-05	6.52837103588554E-05	1057098.375	1016657.375	926449.6875	1019041.3125	908020.375	740731.625	1279920.25	1274977.5	1397033	1126848.5	1079933.75	1203073.125
_RLDADLGGTEILTPLR_.3	ENSRNOT00000000211;ENSRNOT00000015986	1.321331119316E-05	3.50064191125388E-08	9.19098147735036E-10	1.84713323749856E-10	1.28903706761406E-07	4.62355816563924E-32	6.34552408808556E-05	1.07225879391721E-16	7.06412751325674E-22	1.85857291524727E-08	2.40972042744375E-05	1.60949092233783E-06	588875.8125	361271.71875	468658.5	1051068.375	1059552.125	916413.25	594778.875	654355.6875	627012	483583.90625	399311.40625	510501.96875
_RLDADLGGTEILTPLR_.2	ENSRNOT00000000211;ENSRNOT00000015986	0.000612831350887717	0.000386057140861382	2.55130342556871E-05	1.40079384130958E-06	1.27967326953632E-05	4.64320214766292E-08	0.000103063490392493	0.000104510871524264	7.50387660837068E-08	0.000790173195513891	9.97294147303963E-05	0.000118444931838962	134913.6875	216288.3125	331271.03125	485740.21875	533370.5	453269.3125	322999.1875	409065.34375	294112.0625	237447.359375	234662.671875	205399.171875
_LDADLGGTEILTPLR_.2	ENSRNOT00000000211;ENSRNOT00000015986	1.90600622136942E-05	3.09590054768222E-05	5.87553694965028E-09	5.57498112885048E-08	2.98483572142914E-05	9.42147015170175E-17	1.71227106627505E-05	6.51038966004401E-10	1.19782926545869E-20	9.12733395258679E-10	1.70399948939763E-05	5.01526068287813E-05	482346.0625	649968.75	655344.375	700954.3125	782056.875	590281.6875	685737.3125	673425.25	567603.25	688603.375	769589.5	618374.5
_LDADLGGTEILTPLR_.3	ENSRNOT00000000211;ENSRNOT00000015986	0.000733411601839317	0.000153533764128438	0.000667838582598954	0.000265695612893426	0.000404141862204355	0.00138930415942982	Filtered	0.00107391383633642	0.000322494629468585	0.000100500959466449	0.00165522560518934	0.00546432936509677	49266.640625	61342.4921875	36506.68359375	34147.78515625	77291.921875	17568.6796875	Filtered	43949.47265625	17816.736328125	91326.890625	83772.578125	53707.10546875
_LIIYAQLTGPMPQAESR_.2	ENSRNOT00000000211;ENSRNOT00000015986	8.09345104011943E-06	1.64373057112625E-11	1.61254579292463E-19	1.17870521144344E-12	3.05609835023692E-08	2.66791678101429E-31	1.69981629660947E-05	9.50142076759296E-18	5.73391005721912E-50	2.24037345520499E-11	1.19505959462941E-05	5.12062278004248E-07	574543.75	522656.71875	443873.875	604498.5625	455960.3125	329632.09375	502673.40625	517521.75	493540.75	514041.5	524057.90625	308728.5625
_LIIYAQLTGPMPQAESR_.3	ENSRNOT00000000211;ENSRNOT00000015986	0.000422629766027519	0.000153534798409162	0.00577311060878578	0.000542839003254784	0.000583365310823366	0.000170467486363928	0.000512862015794745	Filtered	0.000778920914365355	0.000508549979012154	0.00423165955403833	0.00042444127052129	251790.453125	233302.65625	172185.390625	192528.453125	190618.9375	163427.390625	299022.15625	Filtered	242912.984375	352944.96875	248784.59375	228144.8125
_DVELLIYYR_.2	ENSRNOT00000000211;ENSRNOT00000015986	1.30342749532351E-05	5.69174307497479E-13	1.51659287787482E-16	1.52609000390749E-11	1.28804974942671E-06	2.44246853750597E-20	1.66314731909298E-05	1.43892165611137E-13	1.11559881301874E-31	2.25335952437305E-12	8.16306468756967E-06	1.45933551160452E-05	647038.1875	720002.4375	722180.375	723079.25	695154.375	506802.125	689485.5625	652758.375	640865.5	667137.1875	868152.25	534840
_YLLPAVLNPR_.2	ENSRNOT00000000211;ENSRNOT00000015986	1.26555363270104E-05	7.53111675738037E-09	1.32303862657626E-13	5.20689317980513E-08	6.79458409372234E-07	7.17282099272885E-26	1.85386822029284E-05	5.81445696921133E-15	7.74446863585054E-45	3.42949340489625E-08	1.78507262635221E-05	2.20058999334484E-08	615843.5	374665.21875	588453.125	507088.03125	487058.59375	529556.875	920129.4375	630562.9375	708918.3125	708885.9375	671543.375	552436.0625
_VC[Carbamidomethyl (C)]GEFVFLMDR_.2	ENSRNOT00000000211;ENSRNOT00000015986	1.02889552840767E-05	0.000124137455802151	2.44732825568854E-13	3.43752011485712E-11	6.66557554294438E-07	1.29881944042354E-06	1.71655711976631E-05	9.47366248592429E-11	2.03971171395788E-34	2.20693793239038E-08	2.17284470268294E-05	1.98548665785886E-06	447123.59375	353477.375	433066.125	492793.59375	399862.65625	379654.15625	591060.9375	518445.34375	469436.96875	470587.3125	426128.375	459905.78125
_PMIATSTSMFMR_.2	ENSRNOT00000000211;ENSRNOT00000015986	1.27293114839257E-05	4.990430761906E-07	1.12801769491999E-05	7.6746965953512E-12	2.88849317858379E-06	9.98762276475566E-17	1.93628061043464E-05	1.03214779879376E-06	5.48235752915488E-10	8.3060147767921E-08	2.50935340699744E-05	1.35808243696458E-05	339876.34375	314539.0625	287123.09375	288564.0625	443379.59375	298065.4375	392651.09375	361247.5625	413524.75	325167.75	387080.65625	358969.15625
_DSLMGAPC[Carbamidomethyl (C)]AMVSFYPDIPEVNASK_.3	ENSRNOT00000000211;ENSRNOT00000015986	0.000117715917441322	0.00013357084985629	0.000216508381298192	0.000397776788080814	7.79662465955106E-05	0.000104343819558563	0.00015166472456688	1.6047822021678E-05	6.49491883205315E-20	1.69548330151432E-05	0.00146923999132032	0.000560037003675768	324524.9375	337953.375	243316.25	422337.34375	399187.75	301414.375	295855.34375	237750.3125	273133.59375	309689.8125	344795.1875	364226.84375
_SLPMGC[Carbamidomethyl (C)]YFNIYGFGSSYEQFFPESVK_.3	ENSRNOT00000000211;ENSRNOT00000015986	0.000271640686296425	0.000228424949746066	6.41672923128391E-05	0.00502625972797478	1.93240251950072E-05	0.000171647845689463	0.000774048730790216	0.00010582287277719	0.000257268748384349	2.64951087983905E-05	0.00026426742094131	0.00191330385071264	183788.6875	160564.75	138082.4375	144488.140625	170991.84375	190180.390625	173130.734375	184222.59375	161957.21875	201755.921875	256232.234375	136067.453125
_C[Carbamidomethyl (C)]EWELLER_.2	ENSRNOT00000000211;ENSRNOT00000015986	0.000391457179721654	0.000216156620663245	0.000315029937504623	0.00013023649311774	0.00436829492806442	0.000976454095743155	1.91035980682383E-05	0.000257670688664919	4.38084465458969E-05	0.000108304611186779	0.0001214419990364	0.000942601160883739	1.54636895656586	1.38320982456207	1	1	38099.7421875	16287.8212890625	45475.9453125	39328.140625	18235.6484375	49199.0546875	15734.947265625	8860.322265625
_VAFSLQPK_.1	ENSRNOT00000000211;ENSRNOT00000015986	0.00110847827280579	0.00253752101926513	0.00468090330450444	0.00194756384661875	0.00484292728243445	0.00949469048213912	0.00529161327360628	0.000389161028642887	0.000174466723201881	0.00242513254130286	0.00136417859316565	0.00585518429924684	1.12317168712616	1	1.05099546909332	1	8883.5517578125	9652.2451171875	1	1	15131.1923828125	1	1	28352.5390625
_VAFSLQPK_.2	ENSRNOT00000000211;ENSRNOT00000015986	0.00175244124978171	Filtered	3.34724177585126E-06	8.3887408243384E-06	0.00092675155083933	0.00302565030713539	0.00113937258552662	Filtered	0.000671448118893415	6.68932650252962E-07	0.000149195230196058	Filtered	1135589.5	Filtered	1474545.25	1628961.5	1515047.75	1331240.25	979815.5625	Filtered	1421292.25	1338847.25	1315136.5	Filtered
_AVAWLHDHAGSSIPMLVQAANSLLK_.4	ENSRNOT00000000211;ENSRNOT00000015986	1.74834831240456E-05	0.000136020946196319	2.60685870867296E-05	5.16751252698988E-12	0.000131286386211202	2.73325392276223E-22	1.66314731909298E-05	1.29108660706439E-10	2.30993651072351E-09	2.7013448499538E-07	4.54317788470285E-06	8.99349882690211E-06	279527.90625	391058.96875	222812.515625	345538.46875	310632.03125	211666.15625	291786.21875	334677.125	269279.4375	360427.8125	438781.15625	320292.21875
_AVAWLHDHAGSSIPMLVQAANSLLK_.3	ENSRNOT00000000211;ENSRNOT00000015986	0.00127283322712632	0.00285418554907337	Filtered	Filtered	Filtered	Filtered	Filtered	0.0019531618139468	0.00253570273829038	0.00673809163634422	0.00268574453705231	0.00130804087855969	88405.078125	54638.03515625	Filtered	Filtered	Filtered	Filtered	Filtered	130080.3203125	81814.359375	96146.421875	108007.890625	125952.328125
_EVHSPSVAVEK_.2	ENSRNOT00000000211;ENSRNOT00000015986	0.000135484028710363	Filtered	9.90135973899379E-13	2.10111776249341E-07	6.00801073989102E-06	5.33557019664668E-05	2.28026102247111E-05	1.99965783350012E-09	3.87939555204382E-50	0.000772472737754747	0.00031871806352946	5.36627435558099E-07	78896.6875	Filtered	32749.810546875	41981.5703125	97922.6015625	14282.70703125	25181.376953125	80294.0546875	119210.1015625	18987.87890625	18519.8359375	57591.1953125
_EVHSPSVAVEK_.3	ENSRNOT00000000211;ENSRNOT00000015986	0.00116661670092519	Filtered	0.00188221344145651	0.000306237649279308	0.00568182461571304	0.00305405804129749	0.000104920949003989	7.90106686997831E-05	1.51839815415004E-13	Filtered	Filtered	0.000162740363641208	395594.09375	Filtered	127609.90625	200830.078125	301683.8125	127310.921875	177150.046875	287851.40625	444473.71875	Filtered	Filtered	232294.34375
_AANPSQHGDPSAWATILAVLWLHANGQDLK_.4	ENSRNOT00000000211;ENSRNOT00000015986	0.00272847713549733	0.000331549122428827	0.000385046078494342	0.00023599877406978	0.000133639134072059	Filtered	Filtered	0.000236911659205539	0.000247495573767282	0.00404826253931003	0.000288816959447316	0.000918063869172764	126706.21875	155436.765625	149167.0625	152178.234375	153880.015625	Filtered	Filtered	135030.96875	166891.078125	56829.27734375	203689.46875	149530
_C[Carbamidomethyl (C)]FSFGIGQGASTSLIK_.2	ENSRNOT00000000211;ENSRNOT00000015986	Filtered	0.00880338641290083	0.000446777405119889	0.00404894979181089	0.00371623264468398	0.00538903643782248	Filtered	0.00939700785163347	0.00353908375928336	0.00327461090181698	0.00353451592717553	Filtered	Filtered	244395.859375	216316.765625	401615.96875	400249.78125	129235.546875	Filtered	339481.75	349391.3125	83881.203125	91170.6640625	Filtered
_LSVNPAVFDV_.2	ENSRNOT00000000211;ENSRNOT00000015986	0.00845834060326318	0.000708720684981931	0.0004155936334727	Filtered	Filtered	0.00541412641231469	0.00393554548745198	0.00107769963066606	0.000366865019506133	0.00148448039258989	Filtered	0.000375449341131702	132169.828125	96222.25	141920.40625	Filtered	Filtered	105248.328125	314643.15625	167998.171875	207773.171875	175370.296875	Filtered	225214.640625
_[Acetyl (Protein N-term)]MEHHWGLITGNK_.3	ENSRNOT00000000211;ENSRNOT00000015986	0.000490386625288527	0.000153770553524781	4.42267224702277E-05	3.06973637556679E-06	3.38080103535701E-06	3.92077427633879E-50	1.66314731909298E-05	1.71999683466932E-05	5.51819407283164E-15	0.000206389975097961	0.000140176256391717	0.000104031647378335	2795284.5	2813302	2546371.75	3304651.25	3171916	2374589.75	2949464.75	2874912.75	2748085.5	2528865.5	2716782.5	2710881.5
_[Acetyl (Protein N-term)]MEHHWGLITGNK_.2	ENSRNOT00000000211;ENSRNOT00000015986	9.01553287853121E-06	1.11022155103853E-09	2.68530614650595E-16	6.5950310021884E-05	2.63156045249823E-05	0.000158847274923851	1.66326799300222E-05	1.40829938078937E-13	5.88453804391757E-37	7.29367656432351E-11	1.36864091887282E-05	2.76291154737121E-07	296276.71875	455342.25	394717.4375	330296.46875	357788.625	195240.625	303921.71875	456923.21875	454122.9375	511758.8125	489850.5	292855.6875
_MEHHWGLITGNK_.3	ENSRNOT00000000211;ENSRNOT00000015986	Filtered	Filtered	Filtered	Filtered	0.000329833891968867	0.00151815501634435	0.0056668870960441	0.00491995192087822	Filtered	Filtered	Filtered	Filtered	Filtered	Filtered	Filtered	Filtered	1	1	6600.88818359375	1	Filtered	Filtered	Filtered	Filtered
_[Acetyl (Protein N-term)]M[Oxidation (M)]EHHWGLITGNK_.3	ENSRNOT00000000211;ENSRNOT00000015986	Filtered	Filtered	Filtered	0.00621591100604123	0.00540014483541112	0.00659396030219203	Filtered	Filtered	Filtered	Filtered	Filtered	Filtered	Filtered	Filtered	Filtered	11521.427734375	1	1	Filtered	Filtered	Filtered	Filtered	Filtered	Filtered
_VQSNC[Carbamidomethyl (C)]SLSPIQYLTDDK_.2	ENSRNOT00000000211;ENSRNOT00000015986	1.15531614144509E-05	3.45661832876171E-08	1.52517761545481E-12	1.26087191252613E-07	1.10286767222847E-05	8.84583444290987E-20	1.72224253207884E-05	8.07079505305406E-10	3.57310343348487E-24	3.47533387149021E-09	2.44502589124144E-05	2.70050511248809E-05	881403.375	717109.25	870132.75	845965.125	1053248.5	783872.625	834829.1875	827547.375	787407.4375	970017.8125	602184.4375	647756.6875
_VQSNC[Carbamidomethyl (C)]SLSPIQYLTDDK_.3	ENSRNOT00000000211;ENSRNOT00000015986	Filtered	Filtered	Filtered	0.00423867980505472	0.000238154501016376	Filtered	Filtered	Filtered	Filtered	Filtered	Filtered	Filtered	Filtered	Filtered	Filtered	249316.125	331286.53125	Filtered	Filtered	Filtered	Filtered	Filtered	Filtered	Filtered
_YTQETIEEAVER_.2	ENSRNOT00000000211;ENSRNOT00000015986	1.44438297998334E-05	6.25805858020863E-10	2.10032320776263E-13	2.48178439951367E-09	2.26890170413004E-07	1.5418879500082E-24	1.68334857295662E-05	5.87416494971783E-13	1.24033808266159E-31	2.99408986659569E-10	5.68570885949251E-06	2.20552365134259E-07	2026805	2088181.5	1825280	1294610.875	1278842.125	1164310.75	2030012.375	2255619.75	2332791	2348975	1786644.25	1616753.5
_TSSIPGHPLQLFVFTDGEVSDTYSVIR_.3	ENSRNOT00000000211;ENSRNOT00000015986	1.79793248896511E-05	1.35077424624199E-08	6.82839166023573E-06	1.75358190079813E-05	2.12662550921324E-05	4.05463961265513E-05	1.66314731909298E-05	1.85407611759986E-17	1.35027594353279E-58	1.98135469281503E-08	1.82271928176391E-05	7.3645412310479E-08	1291121.75	1470524.25	1070126.125	1756295.875	1774027.875	1428945	1476782	1471386.125	1405249.375	1607487.875	1851996.5	1362308.75
_TSSIPGHPLQLFVFTDGEVSDTYSVIR_.4	ENSRNOT00000000211;ENSRNOT00000015986	Filtered	Filtered	Filtered	0.00966796829954924	Filtered	Filtered	Filtered	Filtered	Filtered	Filtered	Filtered	Filtered	Filtered	Filtered	Filtered	51757.21875	Filtered	Filtered	Filtered	Filtered	Filtered	Filtered	Filtered	Filtered
_ENANFTIHR_.2	ENSRNOT00000000211;ENSRNOT00000015986	2.2532521226184E-05	Filtered	9.8951284682018E-09	0.00972271238955088	8.09632463107441E-05	0.00253144182363229	Filtered	1.51413802093429E-05	1.25723147894229E-09	Filtered	0.000151247827632346	3.99160155325655E-05	31797.82421875	Filtered	39465.50390625	26221.869140625	151388.109375	12811.271484375	Filtered	116556.7578125	106640.359375	Filtered	41115.12109375	99711.1015625
_ENANFTIHR_.3	ENSRNOT00000000211;ENSRNOT00000015986	0.00174787966640549	Filtered	0.000113641164098498	Filtered	Filtered	Filtered	Filtered	0.00702510065813948	0.000254064203821338	Filtered	Filtered	Filtered	50350.75390625	Filtered	30271.802734375	Filtered	Filtered	Filtered	Filtered	131243.03125	94912.6640625	Filtered	Filtered	Filtered
_YQLSEQSASSC[Carbamidomethyl (C)]LNVQKPIVPLEALPYTLSMVATITSQHGIER_.4	ENSRNOT00000000211;ENSRNOT00000015986	Filtered	Filtered	Filtered	Filtered	Filtered	0.00155576132858105	0.00101112084010096	1.35768583706823E-06	3.41628787178049E-11	0.00179492683494038	Filtered	Filtered	Filtered	Filtered	Filtered	Filtered	Filtered	148664.125	175013.8125	190593.0625	173245.984375	231210.796875	Filtered	Filtered
_VPIEAMFVFPMDEDSAVYSFEALVDGK_.3	ENSRNOT00000000211;ENSRNOT00000015986	0.00223601937078137	Filtered	Filtered	Filtered	Filtered	Filtered	Filtered	Filtered	Filtered	Filtered	Filtered	Filtered	6271.08544921875	Filtered	Filtered	Filtered	Filtered	Filtered	Filtered	Filtered	Filtered	Filtered	Filtered	Filtered
_ALGAALTPFNPLAGLR_.2	ENSRNOT00000000239	7.19525098319606E-06	6.1940729327914E-08	1.38828105055959E-32	7.6560547671122E-26	1.35607296856868E-06	1.38934569328214E-39	1.66314731909298E-05	2.95841031078144E-22	2.82963687283371E-61	3.99146944015517E-09	5.31184901260538E-06	1.69047933628908E-11	204714.515625	159179.5625	219144.6875	142444.90625	90006.59375	181459.046875	447980.84375	361599	405787.09375	188701.890625	244010.9375	223266.265625
_IGGLHPDIPVSVIFGAR_.3	ENSRNOT00000000239	1.03121943364193E-05	4.3492746278309E-12	1.61550957674389E-26	9.76109871750824E-06	1.16259995711525E-05	3.76042517819825E-14	1.98105737310281E-05	5.09547394094112E-16	9.2170020845771E-54	4.50410383498665E-09	0.000158719706164035	2.51186986825048E-09	127881.1875	249870.984375	211596.28125	188688.015625	140755.34375	173045.8125	473073.875	477052.78125	375520.625	113313.21875	56622.4140625	251076.5625
_SC[Carbamidomethyl (C)]IDGNSGTSIQSLRPK_.3	ENSRNOT00000000239	1.27471163105937E-05	0.000148759247965593	4.86600783309486E-10	0.00425439215482225	0.00142982095452775	0.00102798630991998	3.96400965680073E-05	1.18638865090775E-09	7.12847964936845E-29	2.23137040109497E-08	1.00888873242296E-05	6.64134311950844E-05	192439.6875	169901.015625	208017.484375	142997.703125	92530.5390625	153387.828125	322015.25	364861.34375	312272.875	194809.1875	230360.515625	116824.65625
_IAGPFGLSLVQR_.2	ENSRNOT00000000239	0.00473994675402635	Filtered	Filtered	Filtered	Filtered	0.00285138518378274	0.00111880905104417	0.00253576217748103	0.000320901959559255	0.00278427340117245	0.00399395016815903	Filtered	33646.90234375	Filtered	Filtered	Filtered	Filtered	14763.4560546875	188851.96875	50292.20703125	193426.4375	5468.87158203125	86551.2265625	Filtered
_FDSDAEEVENQFVESIEEWR_.3	ENSRNOT00000000239	Filtered	0.0010836355334682	0.000450320916694884	Filtered	Filtered	Filtered	0.00157204537444361	Filtered	Filtered	Filtered	Filtered	Filtered	Filtered	39320.3046875	18967.044921875	Filtered	Filtered	Filtered	78707.5625	Filtered	Filtered	Filtered	Filtered	Filtered
_VSHLILVEPWGFPERPDLADQER_.4	ENSRNOT00000000239	0.00485799124162117	Filtered	Filtered	Filtered	Filtered	Filtered	0.00557878803323986	Filtered	Filtered	0.0028382653217791	Filtered	Filtered	15785.00390625	Filtered	Filtered	Filtered	Filtered	Filtered	17630.580078125	Filtered	Filtered	29408.431640625	Filtered	Filtered
_VGGAEHSPASPSALTR_.3	ENSRNOT00000000246	3.71073052655385E-05	3.14163996953699E-05	3.99394286790327E-10	3.24594199065158E-12	4.70201803580642E-08	3.76456443742925E-31	2.1548787168779E-05	4.77877102074711E-12	8.03622625003229E-32	1.50687188070319E-05	0.00110620572169207	5.93837289327812E-05	358498.59375	643157.625	633307.125	794894.875	800307.8125	595263.75	832582.125	909140.125	804105.9375	210247.53125	79864.3046875	505407.28125
_VGGAEHSPASPSALTR_.2	ENSRNOT00000000246	0.00120460399188693	1.50464053663381E-05	1.43677291018212E-05	0.000120724651637063	1.52871607940845E-05	0.000116679706261283	2.99169320617246E-05	1.44463644143055E-07	2.44340768170076E-05	0.00131308491017436	Filtered	7.7887153716465E-05	20088.693359375	177149.1875	168119.796875	96810.46875	72515.109375	44087.390625	101387.6328125	223642.984375	191988.421875	85586.71875	Filtered	43609.31640625
_LLADDAEALSLLALNPFEGR_.3	ENSRNOT00000000246	2.29363441846325E-05	0.00062808379386932	8.00604108228353E-06	5.55573857166729E-05	9.50406109158453E-05	9.3414839981754E-05	1.92325881965746E-05	0.000146944321667057	1.28501596974135E-21	1.30879124634034E-06	3.46133127116166E-05	6.8989463465557E-05	225791.609375	388016.96875	290265.25	297147.6875	242945.859375	258221.265625	262215.78125	295294.34375	280189.0625	172550.140625	190596.9375	186398.609375
_IGPYFPPLC[Carbamidomethyl (C)]LEDLK_.2	ENSRNOT00000000246	0.000519378524136425	0.00280577873654084	0.000229265402586115	5.82740673827253E-05	0.00266293085221942	0.000437320940080844	0.000601139092283253	9.33039295910704E-06	0.000730167323878863	0.00538420805638223	0.00964727770201535	0.000115364338062781	63479.8984375	81999.65625	85507.5390625	246443.25	298084.84375	133308.921875	249764.78125	224082.203125	223028.609375	51324.41796875	31997.80078125	98767.8125
_IVNTYGAFGSITK_.2	ENSRNOT00000000246	0.00106145015996898	0.000657525213413841	0.000236223631273895	1.28125933347107E-05	2.69901381088567E-05	0.000239443841223118	3.00953904600894E-05	5.61349207675852E-06	3.23699002430339E-11	0.000613607156557177	8.97101979269627E-05	0.000325629510685745	95909.1015625	86679.046875	98530.921875	196637.84375	137697.71875	153660.03125	232630.8125	220958.640625	224970.328125	64275.4765625	114806.546875	54168.546875
_QVMNTSFNPLR_.2	ENSRNOT00000000246	0.002878041007714	0.00137854296932779	0.000332565292723858	0.000181752264665645	0.000378050473535186	0.00713715995292814	8.82809950107557E-05	0.00016999392508932	Filtered	0.000516945589576269	0.000167396952972533	0.00173869947702255	119156.140625	138471.140625	159115.390625	45501.7578125	14222.3017578125	42429.55859375	117177.203125	136180.03125	Filtered	234646.671875	150394.90625	206868.296875
_KVGGAEHSPASPSALTR_.3	ENSRNOT00000000246	0.00159327173284939	0.000190152926439047	5.68673928403842E-10	0.000151412730074533	0.00191334737276584	0.000210311489379777	0.000167523797893612	0.000361552690535007	0.00010415004886022	0.00092278704434912	Filtered	0.00563567866067671	36139.75390625	17328.361328125	51650.2421875	39701.046875	74764.3046875	57700.59765625	62358.5625	54479.2421875	70668.515625	10604.142578125	Filtered	22246.697265625
_FSLPGGQHAAQGK_.2	ENSRNOT00000000246	0.000211559941339936	0.000510367020966155	0.000363480839352952	9.54729781484511E-05	6.78157833756225E-05	5.37258731338514E-05	5.64283821523928E-05	1.74879255209988E-05	3.21272943349387E-08	0.00314509887027925	0.00014594126970881	0.00445467259029275	122493.40625	119203.8125	52001.96484375	133585.046875	68143.8359375	80639.1171875	85761.640625	61661.97265625	126262.3828125	36468.96484375	108513.8125	50686.3046875
_FSLPGGQHAAQGK_.3	ENSRNOT00000000246	Filtered	0.000153692862730167	0.00204077432392463	0.000147680223759669	0.000628648840463105	0.00204237054127549	5.56957986316648E-05	0.00177654121923145	0.00306841186298403	Filtered	Filtered	0.000888792739041927	Filtered	383260.9375	374193.125	518330.5625	593202.9375	292870.71875	687184.75	561227.625	583269.1875	Filtered	Filtered	488636.3125
_EWPLPEPPSR_.2	ENSRNOT00000000246	Filtered	0.00191319694714468	0.00450664716261447	0.000134256712779481	0.000695849192230814	0.00636081813960741	0.000447285233174675	0.00303167863302201	0.000431634119810581	0.00615119705666502	Filtered	0.00948041489191434	Filtered	283576.84375	416528.8125	531219.875	492936.75	363779.75	482721.1875	457685.59375	381924.84375	261893.1875	Filtered	242492.171875
_LIHPDEDISLEER_.3	ENSRNOT00000000253	7.17929958255955E-06	5.86844454592078E-15	3.30062808782152E-30	1.29695335742523E-28	1.82403832213852E-10	1.23308771243085E-64	1.66314731909298E-05	1.5212332319944E-29	5.5552342345786E-75	6.46517894928203E-17	1.12725112901673E-06	3.38999427123653E-14	1606015.25	1188722.375	1177619.625	1361725	1221048.25	1336594.25	1416795.875	1454601.625	1506240.25	1576015.375	1617439.375	1477401.25
_LIHPDEDISLEER_.2	ENSRNOT00000000253	1.35448988316929E-05	1.39223651822838E-06	4.92568189489321E-06	1.19186940742679E-08	4.32262786748631E-07	5.30009672167767E-11	1.90155842639733E-05	7.56699149410625E-06	9.18011182886602E-11	3.7709474420336E-09	9.97342625021761E-06	2.01434027175716E-05	349716.25	347825.4375	301116.28125	290986.8125	212305.5	185063.859375	331311.25	387850.375	351180.3125	481716.25	400118.46875	283117.34375
_TDIELEIYGMEGIPEKDMDER_.3	ENSRNOT00000000253	0.00529443646633939	0.000188123309379623	0.00198882270399057	0.00386047210167282	0.000406542863993736	5.15248639175576E-09	0.000284363533229336	0.000231145657376415	0.000861148882604312	0.0037496550762424	0.00187348436102253	0.000121833982870363	213503.34375	329046.46875	193584.09375	223226.953125	268944.34375	269702.6875	160020.65625	265021.5	173719.765625	317836.875	210300.609375	255495.625
_LYTGPGLAIHC[Carbamidomethyl (C)]MQVHK_.3	ENSRNOT00000000253	0.00114637793162006	Filtered	0.000157236724454628	0.000120517284806764	2.37418514292779E-05	3.1504382136981E-06	0.0034638362760771	0.000477825350033178	0.00279455222384566	0.000645357979514527	0.00056613277381875	0.000825840176501383	164805.25	Filtered	158988.671875	141166.34375	78438	82973.890625	157382.65625	153001.640625	149487.46875	270737.84375	212784.734375	135858.859375
_PAASITSKPATLTTTSATSK_.3	ENSRNOT00000000253	0.000657480676299927	0.00141320064240907	0.000131706169140834	0.000228993572473474	0.000168471786873515	0.0093529456526888	0.000557857351966888	0.000127197720253376	0.000377762651376739	Filtered	0.000476896197392419	0.000341190129208858	204253.015625	8796.0380859375	73957.3828125	121269.25	153189.859375	139714.9375	109430.0078125	91827	126461.09375	Filtered	235393.109375	146909.640625
_ETIDAVPNAIPGR_.2	ENSRNOT00000000253	1.93780684481861E-05	0.0001494749776032	1.36117112311796E-11	4.09457613253511E-06	1.79366926824058E-05	6.88279499172557E-07	5.90763389092472E-05	2.96630692607322E-07	5.45078108378112E-22	5.64630929710595E-07	2.83260347094499E-05	2.83397244047423E-05	1003161.125	903408.5625	890337.0625	775445.0625	977781.3125	407734.78125	924850.5625	860959.375	835424.125	1053827.125	926532.4375	745221.6875
_ETIDAVPNAIPGR_.3	ENSRNOT00000000253	0.00334871642227103	Filtered	0.00492059037991443	0.000608616056432615	0.00956840387919852	0.00323288252101837	0.00430342949430306	0.00450757555979992	Filtered	Filtered	0.00560742891049084	Filtered	249895.09375	Filtered	81149.828125	114454.46875	42164.015625	139830.75	173005.734375	80398.546875	Filtered	Filtered	33220.3359375	Filtered
_SVVAVLEEFMR_.2	ENSRNOT00000000254	1.76652707761931E-05	0.000147187774428785	3.17085057832554E-05	5.26148819230407E-05	2.09814255189741E-05	5.60805289432902E-05	2.06315944480215E-05	9.51391351543906E-07	6.19198518768281E-11	1.24312746064722E-05	0.00013817227437888	5.40523442898317E-05	147814.390625	266932.78125	254536.296875	112183.484375	177136.609375	169575.734375	119590.1796875	312360.15625	206772.828125	235481.609375	179141.515625	313043.28125
_SVIIDC[Carbamidomethyl (C)]SGPQPQFHNAGSNR_.3	ENSRNOT00000000254	3.78908497018452E-05	2.18071640294709E-09	7.64225026977931E-08	0.000721957468794477	0.000318796465485073	0.00281632819066573	0.00613213723796456	0.00341165715768544	6.39145553930279E-05	0.000501549014951023	4.47502945855014E-05	0.00108690024451586	534232.3125	146807.328125	120194.21875	102224.421875	61168.8359375	59686.09375	94139.265625	103898.7890625	166968.890625	194768.8125	318492.78125	72349.3046875
_SYLNSWYEDVLC[Carbamidomethyl (C)]PIQR_.2	ENSRNOT00000000254	0.00825215901881352	Filtered	0.00604341521900427	Filtered	Filtered	Filtered	0.00398135026449201	Filtered	0.00224349570366153	0.000414042392980528	Filtered	Filtered	32195.365234375	Filtered	7168.23046875	Filtered	Filtered	Filtered	10807.703125	Filtered	11559.08984375	36034.7421875	Filtered	Filtered
_LLPEIAAVESEHNPSEYVVC[Carbamidomethyl (C)]FLGGSEK_.3	ENSRNOT00000000254	Filtered	Filtered	0.00291219795472582	Filtered	Filtered	Filtered	Filtered	Filtered	Filtered	Filtered	Filtered	0.00789683469976704	Filtered	Filtered	15668.4462890625	Filtered	Filtered	Filtered	Filtered	Filtered	Filtered	Filtered	Filtered	1
_VHAASVNPIDVNMR_.3	ENSRNOT00000000304	0.000135701120920054	0.000153533623959977	0.000223867808357806	0.00316103835843831	0.000223879112661799	3.30310169427496E-15	1.66314731909298E-05	0.000101408396108328	3.42917386208044E-21	7.58077131149196E-07	1.60296099172283E-05	5.53170910417337E-05	1384810.5	984966	807730.125	374177.78125	592976.75	1003151.4375	837796.125	894157.25	860636.875	1580303	1465449.875	649205.3125
_VHAASVNPIDVNMR_.2	ENSRNOT00000000304	1.98557161979504E-05	6.67093617096767E-09	1.11297825267069E-14	1.11119592890066E-17	2.46869298879132E-07	8.05528480286542E-15	2.58669589022548E-05	0.000265222636039138	7.17633171102928E-38	2.68716770908725E-12	3.90840937825089E-06	2.97083800007577E-05	146422.78125	268574.9375	273706.96875	267682.125	186761.40625	141515.453125	1	71321.8125	118587.3125	289600.75	274896.8125	127013.5703125
_LGIADGMLQTGVTVGTK_.2	ENSRNOT00000000304	0.00133417250423543	2.32068643394655E-06	4.96773588495519E-21	5.63732021604734E-06	4.47987546568669E-07	2.88688731086321E-35	1.67191682735389E-05	1.35006685299785E-12	8.77469483166567E-38	6.88987268462895E-07	0.000136928499757276	5.27859373981581E-13	385456.03125	663348.3125	606936.625	744946.9375	724372.9375	917708.5	703264.375	882167.25	755318.875	313664.625	204282.421875	557582.5625
_TFPFSEVPEAFLK_.2	ENSRNOT00000000304	1.50882221648743E-05	6.62620479822724E-05	1.55970844524296E-14	6.73134777012862E-15	1.71090747698465E-06	0.000139916916578456	1.74186881868063E-05	5.6151073473645E-10	7.51177513525755E-29	2.15184800476172E-07	1.04710978420589E-05	5.5149470673218E-05	436452.71875	410051.40625	539948.4375	589200.6875	612833.1875	556531.875	976325.4375	850757.875	887219.25	465560.125	489336.5	392227.21875
_DVSGVVMEC[Carbamidomethyl (C)]GLDVR_.2	ENSRNOT00000000304	1.37550995691386E-05	2.30912059188007E-09	7.21769128325708E-18	1.95550479383746E-10	2.29108406944961E-06	5.38172891709388E-25	1.71442693200326E-05	4.69963534259975E-29	5.04858229040292E-36	6.146456318313E-07	3.9761041113361E-05	4.297313373593E-05	655542.875	616939.3125	706136.75	467617.96875	392723.375	672364.625	616967.6875	610519.8125	570504.125	521165.0625	481040.3125	362872.4375
_DVSGVVMEC[Carbamidomethyl (C)]GLDVR_.3	ENSRNOT00000000304	1.98684088609076E-05	0.00037552007137886	Filtered	0.000888927009557213	0.000803391657551152	4.86418731806259E-10	5.42002124191386E-05	7.5496626369353E-05	0.000453671021100897	0.00539944933837357	0.0018850483555738	0.000106681567004818	57458.8984375	5041.970703125	Filtered	27907.712890625	39164.94921875	104343.265625	70440.2109375	86090.421875	5908.75830078125	21295.8828125	170.618911743164	24784.283203125
_GEEFPLTLGR_.2	ENSRNOT00000000304	2.31874415474734E-05	0.000151634591532367	6.65174880734118E-06	0.000100410441448273	1.62592887413856E-05	7.95099385422133E-09	2.32242449123431E-05	7.73405926287919E-07	6.51928000926228E-15	2.62066873837845E-05	5.01576168561444E-05	5.16740586825396E-05	358103.15625	550387	370961.375	486508.25	522845.4375	494290	536408.5625	595396.1875	519878.125	385203.40625	458253.34375	383221.96875
_FTQNMMLPIIHYPNEVIIK_.3	ENSRNOT00000000304	0.000170703954578301	0.000961044386350776	6.28670077678792E-05	3.48939801814152E-07	0.00105912699480012	1.32079645887623E-10	4.43721843897896E-05	3.22658667056391E-06	1.76299249876285E-07	4.70968967462764E-05	0.000176259404685704	0.000724451499188713	195113.234375	121836.1015625	127183.140625	217881.546875	209876.203125	308045.8125	220629.40625	188544.828125	222616.625	171736.375	249634.609375	107157.8203125
_TKGEEFPLTLGR_.2	ENSRNOT00000000304	2.01997341908473E-05	0.00170485809268484	7.22848688325309E-05	0.000672419255485305	0.00275498390995725	2.33665889671693E-06	0.000144966921172037	0.000764200918667218	2.00804816511995E-13	1.58410175926523E-05	0.000101925928008709	9.87354313811208E-05	64393.0390625	279053.25	148402.140625	1	1	11506.6494140625	101221.5390625	106930.1171875	169270.578125	190723.84375	117240.2265625	221508.46875
_TKGEEFPLTLGR_.3	ENSRNOT00000000304	Filtered	Filtered	0.00292442008170696	0.000814006442869019	1.14217302399198E-05	3.66477723752295E-25	5.37623032726849E-05	8.45938366532716E-06	0.000570954827545156	0.00764126160722678	0.0023354369463965	0.000852299737825762	Filtered	Filtered	544883.5	697982	655546.4375	806963.625	780295.4375	462908.75	694527.6875	6320601.5	375983.25	361335.34375
_SGYGATALNMK_.2	ENSRNOT00000000304	0.00391353181760377	0.000164252972079083	0.000323552638305475	2.75957982137722E-05	2.33395227565683E-05	3.65568013681223E-22	3.91665876923889E-05	5.5240251094731E-06	7.18578901678728E-10	0.00130206255008216	Filtered	0.00116126511574194	229499.0625	643894.875	674535.5625	1412576.25	1562022.875	1773856.5	1068171.75	1137367.75	1177588.625	396435.75	Filtered	756829.3125
_SLTHTQAASLPYVALTAWSAINK_.3	ENSRNOT00000000304	0.000418705111676883	0.00023223066081653	6.08530362155285E-05	0.00685150866155157	Filtered	0.00233980027615759	0.000182680021802235	0.000228769822139947	1.61708012806047E-44	4.59120367911773E-05	0.000406079471686366	4.47933645959464E-05	311689.75	255054.15625	272279.875	389187	Filtered	519424.34375	358510.75	300761.90625	437185.5	230844.234375	272434.34375	258147.84375
_AWGAHVTAVC[Carbamidomethyl (C)]SK_.2	ENSRNOT00000000304	2.09847779389541E-05	0.000153533916118451	9.80625203053774E-08	0.000284278508207203	Filtered	3.64879424323215E-13	4.36440456948081E-05	6.69724845124641E-07	8.92676128985909E-19	3.47136986303666E-07	4.13729470582796E-05	0.000996433034740705	87659.0546875	209592.203125	140864.6875	47385.75390625	Filtered	234571.46875	145597.171875	113853.046875	144337.21875	593199.875	231711.734375	57134.43359375
_AWGAHVTAVC[Carbamidomethyl (C)]SK_.3	ENSRNOT00000000304	Filtered	0.000153534983285623	Filtered	0.00107625374878654	0.00081709456018968	0.000146682755671302	0.00835905800198976	0.00189101608899811	0.00655603410609847	0.000343574872165012	0.00328232825307798	Filtered	Filtered	539114.4375	Filtered	511220.1875	452620.5625	762912.9375	469997.3125	557737.0625	493696.78125	488954.78125	480978.84375	Filtered
_KLGADEVIDYTMGSVEEQLK_.3	ENSRNOT00000000304	2.24131531682847E-05	0.000155281058458017	4.96866576873749E-05	0.000781899418695995	2.73447103604198E-05	Filtered	0.000180868458198364	9.96104870141826E-08	0.000779410919714063	0.0007849078407251	0.000445985959295339	9.51037872126959E-06	639731.1875	575723.0625	539512.4375	501017.21875	559145.625	Filtered	337490.59375	311572.28125	247297.234375	465301.34375	332364.90625	640082.5
_KLGADEVIDYTM[Oxidation (M)]GSVEEQLK_.3	ENSRNOT00000000304	Filtered	Filtered	0.00726200845995411	Filtered	0.000142958985809218	0.00606230102526437	0.0014031382456472	0.00155796569393031	0.00417293823749982	Filtered	Filtered	0.00345527862436322	Filtered	Filtered	1236634.5	Filtered	1052839.375	1036986.3125	637479.375	414556.65625	460236.8125	Filtered	Filtered	856106.625
_QGTLSEFVVVSGNEVSHKPK_.4	ENSRNOT00000000304	0.00457639302958916	0.000153533621439064	0.000138521337539247	1.97934788290382E-10	5.52915744165241E-07	9.28017074358418E-30	1.84036743874076E-05	1.46110909848026E-06	1.74136698293578E-18	0.000842203342454957	0.00465798122799173	4.80528578375804E-05	232098.890625	661458.8125	683169.125	839844.5	907793.1875	920420.25	930060.8125	664275.25	740583.1875	216393.34375	218835.015625	483457.78125
_QGTLSEFVVVSGNEVSHKPK_.3	ENSRNOT00000000304	Filtered	0.0061154298240325	0.000400226863176846	0.00501001437824677	Filtered	Filtered	Filtered	Filtered	Filtered	Filtered	Filtered	0.00452640119052618	Filtered	168150.921875	269143.03125	212385.734375	Filtered	Filtered	Filtered	Filtered	Filtered	Filtered	Filtered	146890.796875
_LGADEVIDYTMGSVEEQLK_.3	ENSRNOT00000000304	0.000865553051993312	1.95874591077145E-05	0.000264984575533176	0.000372357897566339	Filtered	Filtered	Filtered	2.43992157611178E-05	0.000269394506298806	0.00102761128245776	0.00331350821661726	9.39590575126465E-05	64063.6796875	216616.0625	133361.375	35883.62890625	Filtered	Filtered	Filtered	87605	79357.7109375	59176.6640625	48944.41015625	139578.25
_LGADEVIDYTMGSVEEQLK_.2	ENSRNOT00000000304	Filtered	0.00439547131085412	0.000625959272368917	Filtered	Filtered	Filtered	Filtered	Filtered	Filtered	0.00786363440731567	0.00946764880614746	0.0081395227704717	Filtered	38026.19140625	36447.13671875	Filtered	Filtered	Filtered	Filtered	Filtered	Filtered	18292.125	10986.9423828125	28517.240234375
_GTYQGLTATVLK_.2	ENSRNOT00000000306	7.89412965420604E-06	1.43172089200295E-11	2.30963946717956E-13	1.76391060470091E-13	2.09369927894533E-08	1.21463762583751E-36	1.66314731909298E-05	6.04859379845418E-17	3.46848916500826E-44	2.33655329565155E-11	5.60641581855391E-06	1.09230562426711E-06	15117604	17754690	17148500	23146216	24975310	24826708	16298540	16091157	16778880	15501501	17503660	19098956
_GLSSLLYGSIPK_.2	ENSRNOT00000000306	7.17929958255955E-06	5.0157779842871E-14	2.26505924175102E-29	3.82453915116604E-13	6.50958965337614E-08	4.95001968438362E-46	1.66314731909298E-05	1.92465991222344E-31	1.70147408009847E-75	5.82203598761811E-14	1.79064816172111E-06	1.00398363317926E-15	13210085	14714804	15233847	17936238	17123644	21815030	11897956	12635818	14068435	13837981	16563237	14275569
_GLSSLLYGSIPK_.1	ENSRNOT00000000306	0.0001102780902958	6.70071577085732E-05	2.98944520893724E-05	0.00213483273975728	2.6235549904816E-05	1.49208906531194E-07	5.69455372700169E-05	0.000322531062185569	2.71420985370122E-23	8.27151178014506E-06	6.41563523422643E-06	0.000116740890085057	102729.6328125	110062.65625	184953.1875	169668.125	206274.03125	270930.71875	72464.5078125	29873.1640625	126732.6171875	93771.578125	148113.234375	126117.15625
_GFFHGVR_.2	ENSRNOT00000000306	1.39214368844948E-05	0.000153533671169792	1.50162259696495E-15	1.05767042138403E-06	5.01181991451639E-07	2.67795491904685E-11	1.69089072349201E-05	1.15234076050197E-09	8.79573926475458E-28	1.19827072186146E-10	1.04624964860697E-05	5.52685411279416E-11	3063804	850638.375	3898370	3542920	6436568	3719557	1876936.25	3499303	4814961	1287247.625	2493085.75	5234825.5
_SHGVLGLYR_.2	ENSRNOT00000000306	1.44683127816939E-05	0.000153534700265456	7.62485441051484E-12	9.08186836169823E-07	1.37187277958307E-05	5.16961031350809E-16	2.48060842617984E-05	5.67998180583614E-06	2.94772990230984E-24	2.0602782732064E-06	1.95708389212312E-05	1.9060628787395E-05	1961991.375	987391	1874957	1694692.625	1153734.75	2173404.5	2421808.25	1323275.5	2092473.625	2332735	3992560	1831320.75
_TQLQLDER_.2	ENSRNOT00000000306	1.2972673294053E-05	0.0035480456287238	5.71958212127371E-09	1.07346244165438E-06	1.9145619785735E-05	1.73373176505283E-21	1.67165912582198E-05	6.36455477186724E-05	1.245216576812E-22	1.25590461562723E-08	7.29487128499276E-06	2.07968471242318E-06	1346601.875	40731.8515625	213229.6875	248903.265625	594565.5	356255.53125	944548.875	260836.0625	736428.75	903777.25	1541821.375	523091.09375
_NTLDC[Carbamidomethyl (C)]GVQILK_.2	ENSRNOT00000000306	7.32483785249834E-06	5.81834347887896E-12	2.88671023148362E-17	9.82007503281398E-16	1.18132493827565E-08	4.21572127153279E-45	1.66314731909298E-05	4.2042133587866E-16	1.62135700701804E-53	1.89222680379137E-12	3.77298851204385E-06	1.5236948570643E-09	18367230	19412106	19643576	25078374	26736528	29233776	16134731	16730147	16149270	17827388	20219572	18087974
_NTLDC[Carbamidomethyl (C)]GVQILK_.3	ENSRNOT00000000306	0.00982458788217405	0.00900272873446695	0.00981807974493323	0.00125597627985389	0.00109115205263178	0.00301156533985722	0.0015554119729354	Filtered	0.00113117683666148	0.00234842148016556	0.00660463585851587	Filtered	4101.34375	1.09499406814575	15316.3076171875	90769.0703125	5590.07958984375	98916	16412.640625	Filtered	12969.2578125	1	1	Filtered
_FFVMTSLR_.2	ENSRNOT00000000306	2.42807739572998E-05	0.000156649438475161	6.79345095094064E-06	0.00747203785215957	0.000433505979397287	Filtered	Filtered	0.0012097668526207	0.000339183279680445	0.000149495828887233	0.000194050597231954	8.58142202154267E-05	50338.5859375	41684.3515625	40697.359375	20021.9609375	66699.640625	Filtered	Filtered	66535.59375	61574.3203125	111672.734375	35701.734375	92543.7890625
_GLLC[Carbamidomethyl (C)]GLGAGVAEAVVVVC[Carbamidomethyl (C)]PMETVK_.3	ENSRNOT00000000306	7.2490588473622E-06	5.68615007650943E-12	1.82610361726721E-20	1.84626373544104E-18	4.42033130447558E-09	3.14964017744901E-48	1.66314731909298E-05	4.35592686495791E-20	2.03173907378782E-48	1.80838396411515E-12	2.75377432713362E-06	6.72751369063663E-10	3380921.5	4793015.5	3915771.75	4559010	5549664.5	6454657.5	2568009.5	2972698.5	2836501.25	3613651.25	4345797.5	4038785
_GLLC[Carbamidomethyl (C)]GLGAGVAEAVVVVC[Carbamidomethyl (C)]PMETVK_.2	ENSRNOT00000000306	1.50573492466013E-05	0.000102776747716469	7.32034245325595E-11	3.57729176446884E-10	5.78474908641422E-08	1.11681733417294E-42	1.71174159942022E-05	2.04630009996744E-21	1.64358106786397E-20	5.63370764140449E-09	1.90027234606485E-05	5.2765201544084E-05	1054903.75	986887.3125	857323.25	771900.4375	814863.9375	1063139.875	445062.25	520256.0625	580581.75	657612	833729	624861.4375
_GLLC[Carbamidomethyl (C)]GLGAGVAEAVVVVC[Carbamidomethyl (C)]PM[Oxidation (M)]ETVK_.3	ENSRNOT00000000306	Filtered	Filtered	0.00157825746388557	0.00257700404539649	Filtered	Filtered	Filtered	0.00510282853040958	0.000412769296482642	Filtered	Filtered	Filtered	Filtered	Filtered	384801	474771.25	Filtered	Filtered	Filtered	490168.125	209923.546875	Filtered	Filtered	Filtered
_FIHDQTSSNPK_.3	ENSRNOT00000000306	0.00019257801334172	0.000709344120866392	5.39436797256429E-05	0.000120558967134012	6.46902945113945E-05	Filtered	3.51041001234899E-05	3.19462039648064E-08	Filtered	8.30766824840287E-06	0.000370460587815522	0.000486308685387654	59842.78515625	35669.41015625	58218.8203125	94152.078125	64196.1640625	Filtered	57396.21875	58707.69921875	Filtered	59041.19140625	71759.5625	58513.453125
_FIHDQTSSNPK_.2	ENSRNOT00000000306	0.00129433442708041	0.000161954538950046	9.6591718822069E-05	Filtered	Filtered	0.000182437119527433	Filtered	Filtered	2.94481846632042E-07	Filtered	0.000556588104030313	0.000354415804888441	9017.34375	9080.12109375	11635.56640625	Filtered	Filtered	11025.859375	Filtered	Filtered	13723.498046875	Filtered	10605.578125	7621.65576171875
_FGMFEFLSNHMR_.3	ENSRNOT00000000306	8.09424863743071E-06	2.20172033308167E-11	6.89738418628045E-17	2.96626076197695E-13	1.06563064281381E-07	9.1299513003866E-38	1.66314731909298E-05	2.30535816299862E-13	1.46377174156529E-36	1.35554643326314E-10	5.10388931170449E-06	1.64744335648301E-08	3060324.25	2684304.5	3516250.75	3740352.5	2803834.75	4723781.5	4127416.25	2904043.75	3408203.75	2810172.75	4159436	4191538.75
_FGMFEFLSNHMR_.2	ENSRNOT00000000306	1.44009476545246E-05	1.69187922116563E-06	5.04477256597326E-17	0.00129566381997375	8.85541420719921E-06	5.73313105040174E-44	1.67054187349307E-05	6.4736845006031E-11	5.96591414016047E-37	1.02503359999406E-07	9.33216328294585E-06	3.14441749440749E-05	652194.0625	504689.21875	775147.625	674059.1875	561192.0625	889741.3125	826536.3125	641596.8125	719859.0625	627553.6875	724575.875	718450.1875
_RGLLC[Carbamidomethyl (C)]GLGAGVAEAVVVVC[Carbamidomethyl (C)]PMETVK_.3	ENSRNOT00000000306	Filtered	Filtered	Filtered	0.0010159749974274	Filtered	0.00154709706059773	Filtered	Filtered	Filtered	Filtered	Filtered	Filtered	Filtered	Filtered	Filtered	296184.6875	Filtered	497464.875	Filtered	Filtered	Filtered	Filtered	Filtered	Filtered
_TTETQDLGSEPHPTHC[Carbamidomethyl (C)]R_.4	ENSRNOT00000000336	1.39126816190718E-05	5.87314179456576E-05	1.12606465676429E-09	1.19133101234927E-09	2.06861187316844E-05	1.41063856896891E-26	2.20303217175161E-05	5.99997477245142E-14	5.87137860232667E-38	6.0396148451945E-08	5.24451119583182E-05	4.9872061495625E-05	477591.5625	185176.875	296660.59375	403366.5	370784.875	339500.375	323648.9375	359446.71875	358676.78125	342468.84375	158250.53125	381064.15625
_TTETQDLGSEPHPTHC[Carbamidomethyl (C)]R_.3	ENSRNOT00000000336	2.06604194011046E-05	3.85001783335374E-06	5.29861361433282E-05	5.35728412805441E-05	6.94754726813639E-06	1.48651390181837E-08	4.18470585194393E-05	4.05330731382077E-05	4.1888991634092E-27	6.62094748246128E-07	3.69780355667905E-05	6.50871825652406E-05	241476.984375	150459.53125	205955	199458.015625	237298.015625	171863.625	201802.1875	199142.3125	201265.875	264259.40625	114887.78125	243875
_NC[Carbamidomethyl (C)]YVSQQDLGPFPFGVR_.3	ENSRNOT00000000336	0.000130187116634795	0.000203991067642363	0.0020255245491208	0.000122503744910273	9.99673983236849E-05	Filtered	0.00107423500379942	0.00337351755083945	0.000663449456163095	2.32409192768514E-05	0.000374595777494148	0.000994563684253572	282950.3125	755647.0625	732397.0625	538112.3125	1402056.125	Filtered	131659.5	327605.40625	1289960	834239.375	258304.609375	636739.875
_NC[Carbamidomethyl (C)]YVSQQDLGPFPFGVR_.2	ENSRNOT00000000336	0.000229926548905094	Filtered	0.00367714050395608	Filtered	Filtered	0.00550058007324514	0.000534344042856637	0.000337022654966515	0.000524200125153531	2.97692810211253E-05	0.000611411007507654	0.00110465823782531	57992.1796875	Filtered	45631.94921875	Filtered	Filtered	170972.765625	81827.7421875	125970.640625	46145.26953125	86189.578125	8905.921875	28932.693359375
_AQAEIQHVLTR_.2	ENSRNOT00000000336	0.000317782147684366	6.03151074739977E-07	6.70412472376142E-09	2.41682631402525E-06	3.08658602078241E-05	9.18480530522652E-16	0.000147142436761195	0.000197093183409451	6.52973441304497E-05	3.52668640478554E-05	3.95667788810663E-05	5.5775292258139E-05	1	49240.3359375	47715.7890625	98888.828125	89178.109375	32738.23046875	1	15894.857421875	14776.5283203125	19584.310546875	99066.625	1
_AQAEIQHVLTR_.3	ENSRNOT00000000336	0.00636159071239635	0.00606755925192019	Filtered	Filtered	Filtered	Filtered	Filtered	Filtered	0.00745253290070396	Filtered	0.00040460256751423	Filtered	297443.90625	262996.46875	Filtered	Filtered	Filtered	Filtered	Filtered	Filtered	231154.734375	Filtered	347891.46875	Filtered
_VAQAWELAQFIHHTSK_.4	ENSRNOT00000000336	0.000476477667537982	Filtered	Filtered	Filtered	Filtered	0.00609404666774568	Filtered	0.00256998989408418	0.000893612125411383	Filtered	0.00655125335271906	Filtered	157390.65625	Filtered	Filtered	Filtered	Filtered	125116.578125	Filtered	89471.671875	122868.421875	Filtered	189559.109375	Filtered
_VAQAWELAQFIHHTSK_.3	ENSRNOT00000000336	Filtered	Filtered	0.00581572448492736	Filtered	0.00244769193749114	Filtered	Filtered	Filtered	Filtered	Filtered	Filtered	Filtered	Filtered	Filtered	38314.25390625	Filtered	1	Filtered	Filtered	Filtered	Filtered	Filtered	Filtered	Filtered
_IEDTSM[Oxidation (M)]IYIPNDSVR_.2	ENSRNOT00000000343	1.6134877241457E-05	0.000342975528740048	2.89708553512966E-05	1.67612522651777E-05	0.000736418404826938	3.087569135427E-05	5.92649925536104E-05	1.23936024933422E-06	4.22397665703588E-10	0.000703206664424347	1.86441726293189E-05	4.78843974298848E-05	1	7784.0224609375	1	129476.8828125	198385.71875	127810.578125	113354.2734375	27430.181640625	30827.5625	45479.52734375	1	1.02089476585388
_IEDTSMIYIPNDSVR_.2	ENSRNOT00000000343	0.00827373681896449	0.00434804968237043	0.000786857015584611	Filtered	0.00375014990323708	0.00241893630446774	0.00637299635162069	Filtered	0.00109718417281633	0.000754882161250441	0.00517027514810135	0.000984307515236189	1	11329.19140625	14730.4296875	Filtered	1.01288974285126	1	7805.3193359375	Filtered	1	16689.287109375	1	9747.857421875
_VTESVAQPMK_.2	ENSRNOT00000000343	0.000961342450856909	Filtered	Filtered	0.000354356653989935	0.00121498752307808	0.000166486506610656	Filtered	Filtered	Filtered	Filtered	Filtered	0.00548120120561335	68853.6171875	Filtered	Filtered	67031.6328125	31848.701171875	53467.46875	Filtered	Filtered	Filtered	Filtered	Filtered	68259.5
_EVYGVSLSR_.2	ENSRNOT00000000343	Filtered	Filtered	0.00950821259837827	Filtered	Filtered	Filtered	Filtered	0.00115217736005364	Filtered	0.00452882745932163	Filtered	Filtered	Filtered	Filtered	19513.486328125	Filtered	Filtered	Filtered	Filtered	60373.0546875	Filtered	8456.5615234375	Filtered	Filtered
_ASLEAGAEPETIITSGLISPEGLAIDHFR_.3	ENSRNOT00000000383;ENSRNOT00000082196	0.00302819838275228	0.00506693330441652	0.000494144041291517	5.66771390062749E-07	6.39674846443824E-05	0.00302960580803836	0.00388291999125765	0.000560456862352585	0.000222535272961931	5.58165032006462E-06	0.000687096720626619	0.00258923402664612	264388.6875	271421.6875	261045.984375	262366.59375	215427.046875	128357.984375	197139.5625	212136.25	174129.140625	184189.671875	239490.625	202300.125
_KLEC[Carbamidomethyl (C)]TLPDGTGR_.2	ENSRNOT00000000383;ENSRNOT00000082196	9.43528462611754E-05	0.000160394568530639	4.43099755207118E-05	0.00207544935385691	9.29340867283518E-05	0.00011800425795096	4.66161548248509E-05	6.10685897024038E-06	1.09441186105786E-06	7.49287114605245E-06	4.18631869513803E-05	7.18644908922343E-05	266189.34375	236020.03125	300418.8125	28421.099609375	1	1	20033.865234375	95935.1796875	171027.46875	433146.125	677580.4375	165205.75
_ESLLEHYGGTPR_.3	ENSRNOT00000000383;ENSRNOT00000082196	Filtered	0.00137194573740122	Filtered	0.00972000586656889	0.000263088957331297	0.00258956236112604	0.00106258096732854	0.00375747514874014	Filtered	Filtered	0.00953847675828375	Filtered	Filtered	223422.609375	Filtered	250382.625	157385.3125	118611.7578125	137499	229030.234375	Filtered	Filtered	168189.25	Filtered
_AFALYSEEEGVLR_.2	ENSRNOT00000000383;ENSRNOT00000082196	0.00453508713361957	Filtered	Filtered	0.00490911543381291	0.00357189260406077	Filtered	0.000264639049516216	0.00259763031974344	0.00455626332141808	Filtered	Filtered	Filtered	64887.6484375	Filtered	Filtered	329763.0625	324996.1875	Filtered	80895.59375	454300.46875	330206.59375	Filtered	Filtered	Filtered
_HAFC[Carbamidomethyl (C)]TDYTTGFC[Carbamidomethyl (C)]C[Carbamidomethyl (C)]HC[Carbamidomethyl (C)]QSR_.3	ENSRNOT00000000383;ENSRNOT00000082196	0.00130222934648192	0.00355545348448686	0.00363696223878728	Filtered	Filtered	Filtered	Filtered	Filtered	0.00811725834296391	0.00266117764977119	0.00670025688333534	Filtered	24136.998046875	9831.4814453125	1	Filtered	Filtered	Filtered	Filtered	Filtered	1	11043.3828125	11341.517578125	Filtered
_HTC[Carbamidomethyl (C)]VLIAPPPNPC[Carbamidomethyl (C)]LDGSHTC[Carbamidomethyl (C)]APEGQAR_.4	ENSRNOT00000000383;ENSRNOT00000082196	Filtered	Filtered	0.000158193258881338	0.00104443978601883	Filtered	Filtered	Filtered	Filtered	0.00712041088928875	Filtered	Filtered	0.00103828460219408	Filtered	Filtered	42894.27734375	137849.703125	Filtered	Filtered	Filtered	Filtered	31594.900390625	Filtered	Filtered	54578.97265625
_EDTSQAVLSLAAR_.2	ENSRNOT00000000383;ENSRNOT00000082196	Filtered	Filtered	Filtered	Filtered	Filtered	Filtered	Filtered	Filtered	0.00115310441103373	0.00215451275070081	0.00191766794345421	Filtered	Filtered	Filtered	Filtered	Filtered	Filtered	Filtered	Filtered	Filtered	667321.375	1357336.625	992674.1875	Filtered
_SC[Carbamidomethyl (C)]VDVNEC[Carbamidomethyl (C)]ATGFHR_.3	ENSRNOT00000000383;ENSRNOT00000082196	Filtered	Filtered	Filtered	Filtered	Filtered	0.00151103570573192	Filtered	Filtered	Filtered	Filtered	Filtered	Filtered	Filtered	Filtered	Filtered	Filtered	Filtered	154220.078125	Filtered	Filtered	Filtered	Filtered	Filtered	Filtered
_EILPNYPESGHVPPLSGGR_.3	ENSRNOT00000000383;ENSRNOT00000082196	Filtered	Filtered	Filtered	Filtered	Filtered	Filtered	Filtered	Filtered	0.00733766527030501	Filtered	Filtered	Filtered	Filtered	Filtered	Filtered	Filtered	Filtered	Filtered	Filtered	Filtered	63037.1015625	Filtered	Filtered	Filtered
_GGELDISLRPDGR_.3	ENSRNOT00000000434	7.17929958255955E-06	2.99801385132454E-14	1.10300828095109E-22	2.4487821093469E-21	5.38043369603925E-09	1.10564862907481E-56	1.66314731909298E-05	1.17098867378134E-24	1.76505692667011E-67	3.35973288082733E-13	1.91133970872033E-06	4.77766088536142E-12	28688354	27685152	28779718	20399254	18542146	26807174	19719398	22219722	20509792	23819908	19140478	26442638
_GGELDISLRPDGR_.2	ENSRNOT00000000434	7.17929958255955E-06	5.44809494903335E-12	5.3617622590831E-21	1.02245385067744E-23	3.84262945496722E-09	1.34783780389791E-47	1.66314731909298E-05	3.36269867531786E-19	1.19257566568505E-49	1.11869732104499E-14	5.44390435475487E-06	8.87560345836038E-08	10405066	12779978	11351369	5448228.5	5399689	7825899.5	6551169	7512225	7423174	9932297	7163943	7641345
_RAEDGIVLDFPLYPTFPQDFHEVK_.4	ENSRNOT00000000434	7.17929958255955E-06	2.85897838701514E-16	5.56121468491049E-29	5.49068961782658E-26	2.19501266947577E-11	3.28212940861102E-63	1.66314731909298E-05	1.26707716976825E-31	3.89334715592504E-67	1.23474295956762E-16	1.18620214384554E-06	6.52364368472295E-13	21436794	28823234	23451952	18243218	23973160	20059760	16224690	15623144	12564458	24256910	21568320	19358534
_RAEDGIVLDFPLYPTFPQDFHEVK_.3	ENSRNOT00000000434	7.17929958255955E-06	6.56238275186547E-12	7.19882202634609E-21	4.46175475683168E-23	1.20485857509635E-09	5.03430591178787E-47	1.66314731909298E-05	3.08499897965232E-19	1.16760123809792E-50	6.99483570325459E-13	1.75635681481451E-06	9.92539124636235E-10	9736768	10426336	8446914	5858106	6864931	6748501.5	4978410	5347115.5	4841541	8559952	7663900	6979419.5
_RAEDGIVLDFPLYPTFPQDFHEVK_.5	ENSRNOT00000000434	2.27306215603093E-05	2.10465962858174E-05	8.4199246153081E-07	1.76093033546543E-11	7.19478492636491E-06	6.85573811020026E-07	2.19510956936414E-05	1.66170834525725E-05	0.000154657607907664	2.2703454607787E-06	6.61985388270322E-06	7.28037844035616E-08	47726.37109375	73418.5390625	30495.201171875	66028.3515625	43513.26953125	52509.9921875	43814.91796875	38887.73828125	41616.890625	70624.9453125	68650.4765625	94424.9375
_AAIGDTTVQDIQYSPDTR_.2	ENSRNOT00000000434	7.17929958255955E-06	1.01554789864912E-14	6.04867180526411E-23	3.81060686838069E-15	2.86586510808097E-08	4.16060144206805E-45	1.66314731909298E-05	9.67110557877255E-23	4.79183048256944E-58	1.08266560759493E-14	1.82157997470499E-06	2.55166134901239E-12	19664288	18812378	16326988	10976734	11508577	12063745	9078822	9921894	9532673	15531555	12848386	12009454
_AAIGDTTVQDIQYSPDTR_.3	ENSRNOT00000000434	1.13181166475219E-05	3.88611981344004E-11	1.82547174671584E-25	6.93726987349033E-25	4.10186713015395E-10	1.16059304772872E-58	1.66314731909298E-05	5.34075692156403E-19	1.97950003677286E-27	1.79051491157363E-15	1.14608168010729E-06	9.86721335919697E-12	10690461	9342908	11790409	10899540	13127290	12510777	9617960	8768281	8378702.5	12078328	11977268	13069104
_VNTEPLPGIEK_.2	ENSRNOT00000000434	7.22700443292361E-06	7.4304789715919E-12	2.65332263959385E-16	2.10399199432412E-13	1.25630301478489E-06	1.5632423200769E-26	1.66314731909298E-05	4.8055121258932E-15	2.94691519127851E-44	4.96597029121966E-12	5.09425043067776E-06	2.39433073386606E-08	29986232	26650464	24195630	19091694	8065806	13957188	16684534	19593030	11383123	25990042	22927606	21083650
_VNTEPLPGIEK_.1	ENSRNOT00000000434	2.10192249588611E-05	1.39566460973702E-05	2.35457162762563E-11	0.000126820549152723	0.000248546832994836	9.05211373746986E-07	5.04430927469E-05	5.57419210364305E-05	2.30939305747973E-05	4.76464455850069E-07	3.68969873897869E-06	0.000101200003067928	94324.1328125	125970.8984375	133513.984375	80444.3359375	3582.263671875	8127.197265625	20223.23046875	44694.03515625	7986.3291015625	169670.921875	121480.734375	18596.716796875
_GESGGQTTPYDFYSR_.2	ENSRNOT00000000434	7.324975483104E-06	1.60847933930334E-12	8.06070934822745E-18	5.02288623024646E-13	1.95683632523155E-08	1.11964657350294E-39	1.66314731909298E-05	6.89389489313421E-18	2.60039766023874E-48	3.1060033418723E-12	4.44773058021347E-06	3.56639693254211E-09	18868350	21185080	20845376	11497489	11285472	14828445	10971543	12960667	12507021	19113808	17485860	16473465
_GESGGQTTPYDFYSR_.3	ENSRNOT00000000434	5.57349226197682E-05	0.00294829812835356	2.68628984379892E-05	6.42055324991354E-09	3.2476476013639E-06	4.74768129693941E-16	1.66314731909298E-05	1.57168073315113E-15	3.28914849875503E-32	0.000182615408875725	2.38824333587926E-05	5.05704833873691E-05	125005.78125	69951.15625	229125.90625	175932.34375	153969.90625	437847	266421.9375	308642.90625	196182.609375	265270.46875	247776.953125	476118.625
_YFAPWVGVPEDPVTGSAHTVLSSYWSQQLGK_.3	ENSRNOT00000000434	1.25357439089339E-05	3.13392795977671E-08	3.38723368529851E-09	4.51097185636744E-10	1.54518546976357E-07	6.45024741444244E-30	1.80665492300352E-05	3.82098272465666E-12	1.79252758284724E-40	2.52474863625569E-08	2.46243943970932E-05	1.67960610511649E-05	16511842	17022710	14502615	12323004	13012832	11438469	9142346	10227796	9982070	14596890	12446828	11738195
_YFAPWVGVPEDPVTGSAHTVLSSYWSQQLGK_.4	ENSRNOT00000000434	8.29625719744635E-06	1.2127991373318E-12	6.35802367608445E-13	2.35176071267413E-13	7.85005772586795E-09	3.81427956709819E-43	1.6792829999202E-05	5.758038856015E-21	5.07481974211762E-50	7.0607627770603E-11	4.82869787666984E-06	6.49333957241803E-11	961294.9375	741050.0625	703195.1875	784706.9375	935991.9375	693104.875	557331	514826.6875	561794.5	738721.625	799006.75	914341.875
_NVNSTLTFVTLSGELK_.2	ENSRNOT00000000434	1.56828878445414E-05	8.87101043139985E-10	1.11814586510694E-16	4.94373805724253E-09	3.81015251565478E-08	5.05806835032624E-27	1.66647306922924E-05	9.76309569320502E-13	1.02396474952926E-38	2.202993574043E-10	1.25173186230038E-05	1.15424846057049E-07	5254900	6949991	6986994.5	5636570	5203891	4656533	4732587.5	4869923.5	4474735.5	6967115.5	6242849	5634353.5
_NVNSTLTFVTLSGELK_.3	ENSRNOT00000000434	1.79949829546212E-05	6.86245798357631E-07	1.34961993090986E-10	2.86348251662584E-07	6.24375686909522E-06	1.09569227244509E-13	1.91917329671222E-05	8.97883331982535E-07	1.52027993243037E-06	1.53856080038801E-06	2.28524347183253E-05	2.21832443617019E-05	1916230.5	2059952.75	1870410.125	2213991.25	1825656.375	1704125.25	1749483.875	1628290.75	1367548.375	2323971.5	2179781.5	2311827.75
_SFLESLK_.2	ENSRNOT00000000434	8.02496296121914E-06	8.32682918014219E-13	1.03072473942165E-21	2.94502360020479E-05	5.52467246351098E-07	1.26332033972539E-39	1.66314731909298E-05	1.02989208134081E-05	5.18377367106078E-56	7.99504670637834E-13	5.48666124525004E-06	5.24501849325134E-11	7238512	5499799.5	7576108.5	4011679.75	3214742.25	4838293	5790505.5	3671603	4439087	5676086	5941794.5	5963629
_SFLESLK_.1	ENSRNOT00000000434	1.65496583862173E-05	4.30696904208387E-09	3.05420861662096E-17	1.06411066956694E-11	2.17100695495832E-05	2.30495434267759E-39	1.66314731909298E-05	1.85452758239613E-14	3.84855035489234E-49	1.29477384715237E-11	5.99989729022611E-06	3.6169729294177E-09	643691.4375	554526.25	866941.25	196576.65625	147734.171875	284123.375	446770.71875	272389.875	421522.71875	683694.3125	575172.8125	439111.9375
_LQPTDSFSQSSC[Carbamidomethyl (C)]FGLR_.2	ENSRNOT00000000434	1.34954622591058E-05	3.70565509381882E-08	6.90453301124904E-11	1.05529392142289E-08	1.06074054506412E-06	5.0951690410167E-26	1.80208242318578E-05	7.83984003980226E-11	7.15421914160895E-33	2.12656331420366E-09	1.13238563857202E-05	1.01540590278609E-05	3980845.75	4140396.75	4371888	4194431	3807320.75	3768702.25	2921585.5	3251214.25	2885672.75	2899950.75	3731003.5	3211426
_LQPTDSFSQSSC[Carbamidomethyl (C)]FGLR_.3	ENSRNOT00000000434	2.02411951608793E-05	0.000153535219888535	6.11726074307452E-08	6.33248361141219E-05	2.24667204035829E-06	1.30443518990368E-36	2.11331451435838E-05	3.65301470724788E-16	2.35326930768895E-47	0.000336973185844388	0.000240139448436154	4.37778655898109E-09	519721.59375	625337.5625	684949.1875	1160680.875	1125186.125	1099732.75	739537.3125	835475.6875	715862.1875	488146.5	1035974.5	919572.1875
_KLQPTDSFSQSSC[Carbamidomethyl (C)]FGLR_.3	ENSRNOT00000000434	7.17929958255955E-06	1.12292947182545E-15	1.81850289905479E-24	1.83566638832269E-22	9.46931420337049E-09	5.89222653149112E-54	1.66314731909298E-05	1.4102052990301E-26	1.0071365922549E-69	4.79698895441571E-15	1.39278885911246E-06	1.27759519031841E-12	3370569.5	2197268	3127869.25	4391276.5	3852664	3607928	2553294.75	2476480.5	2541939.25	1987479.5	2335195.5	2575849.25
_KLQPTDSFSQSSC[Carbamidomethyl (C)]FGLR_.2	ENSRNOT00000000434	2.19816532099795E-05	0.000153533903781258	2.41331782427363E-11	1.68793718238867E-05	1.3172922935823E-06	6.20020149305896E-08	0.000105398654753	2.7686671323111E-06	0.000172359878275953	4.83520341675386E-06	4.22674908376406E-05	6.82431032317156E-05	424180	252857.328125	424283.28125	400637.53125	322300.59375	304167.09375	239035.203125	238641.921875	288166.9375	211487.671875	242659.609375	246291.046875
_AEDGIVLDFPLYPTFPQDFHEVK_.3	ENSRNOT00000000434	0.00023747046908904	0.000153533303842291	0.000112936003187691	0.000138954103362065	1.85559599721357E-05	4.26167961443527E-14	0.000687073889014405	0.000105850092007675	3.16970559017512E-09	0.000243502255489827	4.57738783580134E-05	4.04431890157859E-05	7088688.5	6511778	7535580.5	3742593.75	5169178	3520985.5	4079611.5	4932211	3953648.25	7328457.5	8408091	5705493.5
_AEDGIVLDFPLYPTFPQDFHEVK_.4	ENSRNOT00000000434	0.00211422964987323	0.00040483382124746	0.000320988061661377	0.000496404895186987	Filtered	0.00650502843509312	Filtered	0.00100880780346539	0.000183380534892605	0.00541143717180653	0.00013878809407099	0.000471118055272794	50953.42578125	54836.71484375	42343.59765625	30787.494140625	Filtered	15560.5693359375	Filtered	20197.314453125	35795.015625	79357.9453125	81653.125	60104.40625
_IKNVNSTLTFVTLSGELK_.3	ENSRNOT00000000434	0.00605677679852039	0.0043974533551404	0.00391739234596975	Filtered	0.000653312578504526	0.00125574341753248	0.00780490809311641	Filtered	0.00755598607384919	0.00131650445058401	0.00255120679911413	0.00250342404659074	860777.75	802811	752443.1875	Filtered	626751.3125	732625.625	375204.71875	Filtered	726228.8125	878524.8125	592501.6875	696334.375
_WFTPVSEVPLC[Carbamidomethyl (C)]GHATMASAAVLFHK_.4	ENSRNOT00000000434	7.22108329118511E-06	1.52197845145019E-12	1.52468600808286E-20	5.96826582021828E-16	2.59582322301826E-08	7.79851110908424E-44	1.66314731909298E-05	3.69040517948489E-18	1.50021196139076E-50	1.32086762678332E-11	2.22459288232237E-06	5.17278760205523E-10	19196248	15765609	16286025	13136010	12083054	12845275	9349619	9660964	10585114	14298630	19277890	16253515
_WFTPVSEVPLC[Carbamidomethyl (C)]GHATMASAAVLFHK_.3	ENSRNOT00000000434	1.0274466107955E-05	0.000163708897061666	4.6520358479774E-09	0.000139754679015394	0.00075751718471976	0.000770998326397035	0.000780008359551056	2.54746723155868E-07	2.35867129742892E-06	1.11080086502819E-10	8.11684489504704E-06	0.000105020026669479	2501853.25	2070243.875	2435208	1296528.5	1034750.5	1167494.375	1093229.375	898095	912937.9375	1702990	2479099.75	1491131.625
_WFTPVSEVPLC[Carbamidomethyl (C)]GHATM[Oxidation (M)]ASAAVLFHK_.4	ENSRNOT00000000434	Filtered	0.000527156865920045	0.00782304637548536	0.00643690841954353	Filtered	Filtered	Filtered	Filtered	Filtered	Filtered	Filtered	Filtered	Filtered	1920065.5	2968721	2649999.75	Filtered	Filtered	Filtered	Filtered	Filtered	Filtered	Filtered	Filtered
_EMNLSETAFIR_.2	ENSRNOT00000000434	7.21830317290389E-06	7.12168358862843E-12	8.46432365985737E-23	2.4385919299052E-16	9.17126839827114E-09	1.34727754026245E-49	1.66314731909298E-05	5.88359141844847E-19	1.35579565787975E-59	1.27000173819773E-14	2.58977465222682E-06	9.83868813702527E-11	12346006	10463926	12503576	7663567	7102808.5	8600456	8367028	7935652.5	8124974	11295875	11867246	10169715
_EMNLSETAFIR_.3	ENSRNOT00000000434	Filtered	0.000212822238717935	0.00452149217339563	0.00166122498338782	Filtered	Filtered	0.00103396126979089	Filtered	0.000999605121139835	2.31862189744226E-05	0.00835363960129982	0.000236507786907467	Filtered	68489.359375	37748.34765625	40797.43359375	Filtered	Filtered	99284.7578125	Filtered	18047.53515625	11856.296875	66466.890625	30994.19921875
_EM[Oxidation (M)]NLSETAFIR_.2	ENSRNOT00000000434	0.00793509597950623	0.00705262479318223	0.00362322258931011	0.00439550026461501	Filtered	0.00275162140759105	0.00787147361953578	Filtered	Filtered	Filtered	0.00204919543089997	Filtered	5202.52001953125	1.42083179950714	11369.59375	1.11171519756317	Filtered	1.12844276428223	1.26526284217834	Filtered	Filtered	Filtered	1	Filtered
_YFAPWVGVPEDPVTGSAHTVLSSYWSQQLGKK_.4	ENSRNOT00000000434	0.000509135303090297	Filtered	Filtered	0.000927474003965474	Filtered	Filtered	Filtered	Filtered	0.00691195988894087	Filtered	0.000910986130436542	0.00755225572198804	419946.28125	Filtered	Filtered	222189.75	Filtered	Filtered	Filtered	Filtered	782358.75	Filtered	579092.4375	811264.9375
_GGAAVVLEGMLTA_.2	ENSRNOT00000000434	0.00906656048961264	Filtered	Filtered	Filtered	Filtered	Filtered	Filtered	Filtered	0.00327279360978689	0.00553803479826314	Filtered	Filtered	1755268.5	Filtered	Filtered	Filtered	Filtered	Filtered	Filtered	Filtered	3482378	5721882.5	Filtered	Filtered
_GGELDISLR_.2	ENSRNOT00000000434	Filtered	Filtered	Filtered	Filtered	Filtered	Filtered	Filtered	0.00801253087586984	Filtered	0.0019782790400767	Filtered	Filtered	Filtered	Filtered	Filtered	Filtered	Filtered	Filtered	Filtered	19766.955078125	Filtered	121321.8125	Filtered	Filtered
_TITDLLAR_.1	ENSRNOT00000000438	1.74268084002336E-05	4.94697226677678E-05	1.97959024384588E-10	1.59390196657986E-07	0.000514437894279808	4.40154733371834E-11	2.28379824937106E-05	3.47840649520963E-10	1.07937147287916E-27	3.73255733964028E-09	0.000192076410010786	4.63248932187104E-06	166764.3125	195958.328125	258171.8125	218848.21875	40352.5546875	55973.171875	54820.47265625	166789.109375	80450.734375	169782.140625	128941.5078125	68420.6171875
_TITDLLAR_.2	ENSRNOT00000000438	3.33335173016224E-05	0.000153410136715263	0.000100470046612804	5.45208035581259E-05	6.42699913511645E-05	0.000211133143656598	0.000796918582539906	0.0015461763282142	Filtered	1.07621686003699E-06	0.000157771529222043	9.45755457362885E-05	6689031	6941926.5	6748427.5	9011848	3994178.75	4918072	4925878.5	6670008	Filtered	6575691	4908024.5	5510699.5
_PSSDNPNVLVLK_.2	ENSRNOT00000000438	1.1172976177809E-05	3.07878150188195E-08	2.80170153454759E-17	7.14015674977963E-05	2.30108951559854E-05	1.92601514827839E-30	2.00957539877737E-05	2.13906439907636E-06	6.31191488773264E-27	3.88535165018952E-10	1.10177624268221E-05	2.17569405425277E-05	702793.625	1145324.5	870249.5625	486164.375	274177.4375	709262.5625	519455.78125	597470.5	575625.4375	1305268.25	1739504.875	716585.6875
_MQLGAVLPEFEK_.2	ENSRNOT00000000438	0.00327187173082189	0.00538143268449815	0.000190061803479621	0.00475487340390005	0.00257492182082218	7.55850252531794E-05	0.000909257034198524	0.000981454440920497	0.00480589334037318	7.44046557679174E-06	2.71732349220736E-05	4.17412296102432E-05	705157.125	405585.78125	245069.5625	512729.09375	520705.125	601542	569119.1875	482894.21875	577310.4375	589129.3125	686049.625	622774.4375
_NGPM[Oxidation (M)]PATNLMAGDR_.2	ENSRNOT00000000438	0.00499563109786454	0.00275171761362394	0.0027339200571518	Filtered	Filtered	Filtered	0.00356211479040603	0.000156824977697212	0.000607890768280932	0.00650202069116428	0.000929848242587563	0.00107878701974363	42735.79296875	116191.1796875	75301.7734375	Filtered	Filtered	Filtered	10925.6298828125	54822.546875	38523.91796875	74537.234375	73033.078125	48477.6953125
_EGGFLGFYR_.2	ENSRNOT00000000438	Filtered	0.000193062607603429	2.13021710004567E-07	0.00386387344114911	Filtered	Filtered	0.000761325139404497	0.00301329994812167	0.00409116218487893	Filtered	Filtered	0.00115391251581545	Filtered	393460.25	324003.28125	1	Filtered	Filtered	7370.63134765625	262962.4375	178648.375	Filtered	Filtered	360031.03125
_GEHTYSGIIHAFK_.2	ENSRNOT00000000438	Filtered	Filtered	Filtered	Filtered	0.00268395045053092	0.00991183194362055	Filtered	Filtered	Filtered	Filtered	0.00756725078613859	Filtered	Filtered	Filtered	Filtered	Filtered	131488.078125	274631.0625	Filtered	Filtered	Filtered	Filtered	54629.21484375	Filtered
_GEHTYSGIIHAFK_.4	ENSRNOT00000000438	Filtered	Filtered	Filtered	Filtered	Filtered	Filtered	0.00641165799377663	Filtered	Filtered	Filtered	Filtered	Filtered	Filtered	Filtered	Filtered	Filtered	Filtered	Filtered	229850.671875	Filtered	Filtered	Filtered	Filtered	Filtered
_IFPYGAIQFMAFEHYK_.3	ENSRNOT00000000438	0.00811958992390244	Filtered	Filtered	Filtered	Filtered	Filtered	Filtered	Filtered	Filtered	Filtered	0.000437372328036614	Filtered	99783.609375	Filtered	Filtered	Filtered	Filtered	Filtered	Filtered	Filtered	Filtered	Filtered	163204.046875	Filtered
_SNAAGVPC[Carbamidomethyl (C)]DLVTGEER_.2	ENSRNOT00000000441;ENSRNOT00000080773	2.16258635952174E-05	1.41698308424588E-05	0.000210605897699124	1.20458426623323E-06	2.24030569801278E-05	8.43067138234443E-17	2.09383392154952E-05	1.43488458162414E-05	2.79048440555042E-29	1.64053166840545E-09	0.000177698820887464	7.00330095947029E-05	126478.8515625	126077	150860.6875	141219.09375	135812.515625	147798.625	200822.921875	162041.078125	184085.734375	114708.46875	36197.73046875	103960.2734375
_ELEPITTSQALQIAGR_.2	ENSRNOT00000000441;ENSRNOT00000080773	2.18378381175594E-05	0.00015353307548009	2.11774068487311E-11	3.31069360937376E-06	6.1558014196811E-06	1.4606489979411E-12	4.20146641162899E-05	4.11522860038158E-06	1.27318521189878E-18	0.000195337004209016	4.21257955595428E-05	5.5291391023989E-05	138708.65625	89979.1171875	71538.0703125	125406.0703125	121593.171875	145194.828125	91147.578125	111215.484375	82336.171875	30609.94140625	17761.310546875	65194.171875
_PPNWYPEAR_.2	ENSRNOT00000000441;ENSRNOT00000080773	0.00201162821992901	0.000155202843459474	0.00101456748220916	0.000286985466782277	0.000614496362393098	0.000611477081967899	0.000552890334542824	0.00533731504189847	1.89763650506081E-05	0.0045369681895061	0.00265610926960805	0.00212714517756659	113837.78125	98742.6484375	122560.8359375	99067.9765625	134206.8125	74111.59375	74221.21875	64800.0078125	69914.46875	1	51867.74609375	59377.984375
_NEPLTFAWLR_.2	ENSRNOT00000000441;ENSRNOT00000080773	0.002368795263563	0.00202445016062768	0.00151564150142344	0.000156989699368245	0.000211527939229044	0.000180337124352596	3.14643358571653E-05	9.90700149579298E-05	0.000146149468980714	0.000143358981979207	0.000412447963625173	0.000464864593427399	62585.0625	54533.0703125	66920.171875	52285.21484375	49968.73046875	39850.7265625	29496.962890625	77354.8828125	52797.56640625	30625.451171875	91819.234375	52663.40234375
_ELDVIIQEGVHNITK_.3	ENSRNOT00000000441;ENSRNOT00000080773	0.00981126168937158	0.000319020833778771	0.000126626280679239	0.00199932852042184	0.00536186062565989	0.000210831739463347	Filtered	0.000648791595329725	0.000632874614314473	0.00472226996775186	0.000569752935242839	6.73927568986419E-05	289415.53125	457276.125	310723.75	271011.8125	235600.203125	186981.4375	Filtered	274257.65625	309078.375	415660.15625	237675.578125	395149.6875
_LVQQGLLTADMLK_.2	ENSRNOT00000000441;ENSRNOT00000080773	0.00518010294127098	Filtered	0.00395712697851709	0.00839725489259742	0.00897274575946159	0.00105336825876535	0.00837696415940206	0.0010228781047891	Filtered	Filtered	Filtered	Filtered	14237926	Filtered	13909234	15700265	14799268	4752035	22685496	1123880.625	Filtered	Filtered	Filtered	Filtered
_FSAELIQHIPLSLR_.3	ENSRNOT00000000441;ENSRNOT00000080773	0.0014892351278145	Filtered	0.00466703133542418	4.45550997013022E-05	0.000165963025536612	Filtered	Filtered	Filtered	Filtered	0.00359542690342698	0.00392757717842831	0.0095140432652405	1288724.625	Filtered	907873.4375	249567.015625	242255.671875	Filtered	Filtered	Filtered	Filtered	1288071	1309375.375	1151345.875
_QNAQC[Carbamidomethyl (C)]LHGDIAQSQR_.3	ENSRNOT00000000446	0.000156541971119869	0.0093306689694987	0.00033119100345994	0.000127039310090415	0.000137395180669377	9.95960194511824E-06	Filtered	0.000148448074545546	7.57933263744335E-05	Filtered	Filtered	3.63282387900168E-05	80412.9453125	24271.87109375	104095.8984375	122642.046875	119318.1171875	91278.5234375	Filtered	120113.234375	92132.78125	Filtered	Filtered	69761.9765625
_AATTVEHLAIQC[Carbamidomethyl (C)]HWSQR_.3	ENSRNOT00000000446	Filtered	Filtered	0.00700136016019845	0.0024922662588518	0.00812033063213233	Filtered	0.0065323711395235	0.00196762136509505	Filtered	0.00117251057146474	Filtered	0.00864232572357868	Filtered	Filtered	89032.296875	26684.349609375	81857.3203125	Filtered	25294.12890625	23561.13671875	Filtered	22230.4296875	Filtered	78783.7578125
_LQAEWHDSDWILSVPAK_.3	ENSRNOT00000000446	Filtered	0.000154702000169297	0.000616109030799674	Filtered	Filtered	Filtered	0.00368442467063405	Filtered	Filtered	0.00319379462509088	0.000622049735403358	Filtered	Filtered	42610.7109375	42540.921875	Filtered	Filtered	Filtered	14348.4296875	Filtered	Filtered	24550.583984375	25068.796875	Filtered
_VKDMEDLENVFYK_.2	ENSRNOT00000000477;ENSRNOT00000086140	0.000211977927327746	0.00027509097463317	1.27334609971005E-05	0.000742513280577436	0.000392256175149237	0.000150193967328866	2.15835121987413E-05	2.12159735737507E-05	0.00010645727163971	0.000678232256478398	0.0095443753532427	5.63610133987244E-05	2266382.25	1739783.625	2523972.5	2477636	2108644	2368675.75	2606990	2413930.75	2759023.75	2712664.25	2776911.25	2572955.75
_VKDMEDLENVFYK_.3	ENSRNOT00000000477;ENSRNOT00000086140	0.000116086344649212	0.000578448983166321	0.000132445156781537	0.000115003372605954	3.70810154058918E-05	4.16594118235262E-08	3.08308730798284E-05	9.7564996293638E-05	0.000102504093013484	0.00047019731298441	0.000547399541657085	5.88652006480951E-05	574154.75	524191.28125	531728.125	578547.5625	683028.875	575838.25	725203.4375	601833.0625	617217.5625	459886.46875	388587.25	492563.90625
_STGSWSVLQTR_.2	ENSRNOT00000000477;ENSRNOT00000086140	7.17929958255955E-06	2.01391069265294E-15	1.68979656889224E-18	4.89404616469867E-20	9.54581757193356E-09	4.52948540095605E-47	1.66314731909298E-05	1.96648992654876E-25	3.12618635867304E-68	5.86515856786892E-16	1.62767091746721E-06	5.53538248286757E-13	2683373.25	2891114	2577316.25	2219127.5	2214493.25	2335415	3138052	3630789	3447439.5	2501794.5	2328218.25	2543747.25
_SLGLC[Carbamidomethyl (C)]GMVWEHQK_.3	ENSRNOT00000000477;ENSRNOT00000086140	1.62772909556714E-05	6.38525289445345E-11	8.6708121940731E-12	4.91549017254285E-08	6.15936899524029E-07	1.16596554232427E-25	1.73485098791934E-05	7.9443776238195E-14	2.25494783066427E-20	6.79901103997851E-06	1.01888645242652E-05	1.29600661245209E-07	1060927.875	866573.75	957273.625	1140908.5	1230283.25	959445	1283070.875	1111616.5	1212954	782000.8125	820177.375	897566.3125
_SLGLC[Carbamidomethyl (C)]GMVWEHQK_.2	ENSRNOT00000000477;ENSRNOT00000086140	0.000712111640140757	0.00157757106336587	0.000201401324891927	0.000146679258123547	0.0017625391395203	0.000137950949113238	0.000732605329478197	0.000857835420514717	3.7754041052102E-05	Filtered	0.000216871276744138	0.00113548134496356	111873.921875	143923.609375	305315.9375	278334.96875	187289.953125	223016.859375	353686.875	347031.59375	427675.09375	Filtered	256474.109375	247928.96875
_KAEGISEFYDYDVALIK_.3	ENSRNOT00000000477;ENSRNOT00000086140	0.000139942864114229	1.76842210612047E-06	5.25580449077618E-11	1.08711947844853E-06	5.9998417690436E-08	2.14551316012493E-23	1.98661148609686E-05	1.23334336367552E-09	9.53571350447642E-33	9.49585871779803E-09	3.06683281706945E-05	3.27003284885923E-06	340251.5	816724	839376.8125	913365.375	1055507.875	816396	1101482	986381.5	999804	673207.9375	439589.5625	903186.125
_KAEGISEFYDYDVALIK_.2	ENSRNOT00000000477;ENSRNOT00000086140	Filtered	0.000156017013112572	0.00148444485652837	0.00513055038808954	0.000183038101232924	0.00683808945172814	0.00846158978973196	0.000118175559407339	0.00232665278760779	0.00147182217944334	0.000886111359378166	0.000962589628146087	Filtered	210635.34375	81480.4296875	86600.984375	220600	25968.513671875	198037.78125	152418.390625	162380.296875	150960.46875	53406.55859375	96365.234375
_DLLDIGR_.2	ENSRNOT00000000477;ENSRNOT00000086140	1.07200126100543E-05	9.90922740726204E-14	1.11738285665906E-18	8.59480320727366E-11	2.39290368962703E-07	4.75180131445466E-28	1.66314731909298E-05	2.73555813969855E-15	1.1259572666606E-46	3.16336640017699E-11	2.48739386339948E-05	6.26475366316167E-09	702369.25	886663	720618.5	771630.4375	795357.75	526683.9375	1063258.875	965642.25	923086.6875	803948.625	461592.6875	824728.6875
_LEDTVTYHC[Carbamidomethyl (C)]SR_.3	ENSRNOT00000000477;ENSRNOT00000086140	8.50996689387088E-06	0.000214423355689826	9.38074882265179E-11	8.38087623743904E-09	2.62044319316843E-06	2.1014418618653E-14	2.01119341479861E-05	9.17392631355506E-11	1.12173836970591E-39	1.80006355064651E-07	1.82945356513161E-05	3.40532341623536E-06	811605.9375	87288.96875	575958.0625	603664.0625	536782.3125	483535.84375	653612.375	814543.75	1058564.875	413450.15625	728547.0625	765998.8125
_LEDTVTYHC[Carbamidomethyl (C)]SR_.2	ENSRNOT00000000477;ENSRNOT00000086140	0.000151655743133819	Filtered	9.60451738044075E-05	6.14415181513515E-08	0.00011071869418289	3.71720113205466E-05	4.52677320009928E-05	1.28338269018674E-05	1.89331651899208E-07	3.46547446127013E-05	3.78693484465529E-05	9.52278716187652E-05	117197.3828125	Filtered	118309.7578125	46076.05859375	65411.1171875	61160.3515625	106481.4140625	111589.921875	143261.671875	69783.234375	122446.5	74762.78125
_YGLVTYATVPK_.2	ENSRNOT00000000477;ENSRNOT00000086140	2.01789708578006E-05	8.55197093660541E-08	4.6846920038801E-18	4.42702225256906E-11	4.30583417143137E-06	2.40864770752508E-07	1.71384926283183E-05	1.65532650272372E-20	4.34851431578901E-32	1.91853822811621E-06	0.000308607507962384	1.48803168339744E-09	291929.90625	942565.25	927336.9375	823070.75	987076.9375	552034.875	739713.4375	921516.8125	966739.625	634260.75	160911.6875	622183.6875
_WDGQTAIC[Carbamidomethyl (C)]DDGAGYC[Carbamidomethyl (C)]PNPGIPIGTR_.3	ENSRNOT00000000477;ENSRNOT00000086140	8.23323954575903E-06	1.88919515325089E-05	7.96487569232389E-23	5.55723450285529E-07	5.9909078261959E-07	1.04654225341158E-39	1.66314731909298E-05	3.14619812355683E-23	8.6380134375672E-53	4.46380705308637E-16	2.52303048652097E-06	3.54495713287703E-07	450415.8125	480470.25	669794.0625	609004.875	689951.6875	595747.25	680309.875	706004.375	740319.6875	464150.84375	436178.71875	633227
_DFHINLFQVLPWLK_.3	ENSRNOT00000000477;ENSRNOT00000086140	1.10634224690242E-05	7.5605887104779E-08	5.55881420359804E-12	8.86419413171606E-10	6.22197835331766E-06	4.1290231738191E-22	1.73073127913476E-05	3.50603204271934E-13	5.1867664684518E-35	1.40916843845598E-08	1.22720762948718E-05	2.28055847710703E-05	578603.0625	644600.3125	531397.75	476980.28125	536212.0625	385188.53125	540299.5	543818	485087.5625	392373.71875	588167.125	417275.40625
_DFHINLFQVLPWLK_.2	ENSRNOT00000000477;ENSRNOT00000086140	2.38775684250599E-05	0.000153533552285852	0.000268066972944536	0.000422601246282713	0.000640246895781855	3.07009474900215E-08	2.62472848114817E-05	3.10005366607095E-06	1.71224571285927E-06	0.000143580429995839	3.77385499627355E-05	0.000117459518966853	90672.2734375	103074.140625	69222	55433.84765625	61570.64453125	52581.4921875	77376.96875	77122.625	73870.9921875	66304.53125	97643.6796875	50139.01171875
_DMEDLENVFYK_.2	ENSRNOT00000000477;ENSRNOT00000086140	2.16455277488104E-05	1.26975614146769E-07	2.20367735698329E-14	0.000159979301338879	0.000149267415301668	7.10397093144485E-07	3.0012011086225E-05	2.79801811013881E-08	4.43188770106215E-33	4.77092379620084E-06	1.69039757029575E-05	3.81847341095473E-06	386612.625	525253.8125	376163.65625	420690.96875	448889.46875	366043.125	430814.65625	571173.8125	538071.3125	391529.75	342014.09375	326965.59375
_PIC[Carbamidomethyl (C)]LPC[Carbamidomethyl (C)]TEGTTR_.2	ENSRNOT00000000477;ENSRNOT00000086140	1.55108533045076E-05	8.13591562814603E-08	1.60100570949718E-12	1.49855978569181E-19	1.5928922808605E-05	8.05704780008E-24	1.76474080050889E-05	1.20113343857798E-08	1.24038741937213E-21	2.54858667846361E-09	3.42196742463383E-05	1.12705687196331E-05	342324.46875	489321.84375	337154.09375	302932.21875	299543.875	114900.3125	426260.1875	309385.1875	444692.375	458991.84375	394585.46875	365889.21875
_ISVTRPLK_.2	ENSRNOT00000000477;ENSRNOT00000086140	1.04057599743826E-05	0.00130817580080769	7.78446593250631E-11	1.28359407988751E-09	4.64064764037391E-06	5.92900083864433E-05	2.17701644220075E-05	4.23077935976731E-16	5.22975586809002E-55	5.98879571339636E-07	0.000242375305092077	3.50004861913084E-05	323742.96875	3688.2568359375	414715.75	353852.25	464168.09375	211598	179358.078125	300682.75	440657.78125	132435.828125	231991.328125	339053.6875
_GHENC[Carbamidomethyl (C)]MGAVVSEYFVLTAAHC[Carbamidomethyl (C)]FTVEDQK_.4	ENSRNOT00000000477;ENSRNOT00000086140	0.000800301494737889	0.000153534215581843	8.35396259324408E-05	0.000127439234503864	5.20255167227046E-06	6.54544758065744E-06	0.000188443467583343	0.00134819772327266	0.000445066328635839	2.29407765550535E-05	0.00160837356107292	0.000106165503718954	218886.578125	228325.8125	160879.234375	152272.59375	282157.15625	100281.578125	226190.515625	214741.46875	196981.34375	163757.546875	163864.84375	178207.9375
_YSQTLRPIC[Carbamidomethyl (C)]LPC[Carbamidomethyl (C)]TEGTTR_.3	ENSRNOT00000000477;ENSRNOT00000086140	2.01616880698266E-05	3.8178500020125E-07	5.78991011861974E-10	3.0801879348657E-05	1.07130115035038E-05	5.46973937194398E-20	2.0576267375536E-05	5.15298270453675E-08	1.17387913252907E-30	3.84024596663929E-08	1.91818238553013E-05	1.40962489970448E-05	2482401.75	2562068.25	2182355	2455804	2925457.25	2011955.625	2602554	2639825.5	2528252.25	1977894.875	1822579.75	2101231.25
_YSQTLRPIC[Carbamidomethyl (C)]LPC[Carbamidomethyl (C)]TEGTTR_.2	ENSRNOT00000000477;ENSRNOT00000086140	0.000121116369873392	0.00180297615776646	7.27811957361436E-05	Filtered	Filtered	0.00663324257450114	Filtered	0.0059378537066583	0.00125225014350121	0.000131413691067773	3.89220500403989E-05	0.000355885681416841	121658.828125	44029.71875	69324.6640625	Filtered	Filtered	38964.98046875	Filtered	89466.359375	72183.7578125	122842.6171875	52720.53515625	96803.1328125
_GGSFQLLQDGQALEYLC[Carbamidomethyl (C)]PSGFYPYPVQTR_.3	ENSRNOT00000000477;ENSRNOT00000086140	Filtered	0.00074557054096268	0.000290132593864761	0.00259214100397171	3.12905104525024E-05	0.000164958868570095	0.000309653146582076	0.00110750955405942	0.00164184901960002	0.00242244614094159	Filtered	0.000260198216754513	Filtered	670642.125	539650.5625	601309.8125	762099.4375	491505.09375	639022.25	620162.625	564302.8125	474269.59375	Filtered	554449.9375
_DLEIEEVLFHPNYDINGK_.3	ENSRNOT00000000477;ENSRNOT00000086140	0.000483644413454252	0.00158653041432051	0.000114049130540226	0.00483275093448389	0.00563115399670494	0.00561208710959071	0.00404012726660551	0.00134739922400452	Filtered	0.000399976017115095	0.000474065491118824	Filtered	243972.90625	271678.40625	229287.03125	182949.390625	155925.953125	196068.140625	177899.9375	173835.703125	Filtered	257744.3125	299035.875	Filtered
_FLC[Carbamidomethyl (C)]TGGVDPYADPNTC[Carbamidomethyl (C)]K_.2	ENSRNOT00000000477;ENSRNOT00000086140	1.88400356921028E-05	8.76082765687212E-06	1.11313906636234E-09	1.59629456808247E-05	4.32410720579485E-05	1.31783198160273E-17	2.14805111849776E-05	1.24760442239527E-08	8.67956187541482E-31	2.87728218937756E-07	2.3211145699853E-05	3.6866724841997E-05	886362.125	1040426.1875	866841.875	875456.3125	919925.6875	696581.625	857684.375	1142937.5	1028928.1875	744932.875	570686.8125	731286.625
_FLC[Carbamidomethyl (C)]TGGVDPYADPNTC[Carbamidomethyl (C)]K_.3	ENSRNOT00000000477;ENSRNOT00000086140	Filtered	Filtered	0.00464327676836495	0.00022402010944144	0.000128105039602224	Filtered	Filtered	0.000144016282619363	0.000209807425163692	0.00264195458857695	Filtered	Filtered	Filtered	Filtered	70231.8515625	85398.4921875	108932.9140625	Filtered	Filtered	141329.40625	155724.296875	49424.97265625	Filtered	Filtered
_EELLPMK_.2	ENSRNOT00000000477;ENSRNOT00000086140	0.00653395665653133	0.00351642961244683	Filtered	0.00724934086437105	Filtered	0.00544119287775111	Filtered	0.00241172783760482	0.00637633041989161	0.000325076003938182	0.00350960260798177	0.00491015038248685	67275.625	36299.84765625	Filtered	593.075805664063	Filtered	17229.40234375	Filtered	45287.6875	29726.763671875	64541.75	4704.10400390625	33470.765625
_QHKEELLPMK_.2	ENSRNOT00000000477;ENSRNOT00000086140	0.00648444864573037	Filtered	0.000633656517638373	Filtered	Filtered	Filtered	0.00797403310410812	8.59792454195978E-05	7.07045813730276E-05	0.0036440153134241	0.00475198295354388	0.000336889628469953	89019.5625	Filtered	64695.2421875	Filtered	Filtered	Filtered	23321.80859375	89637.703125	98097.3359375	54783.62109375	51825.43359375	66165.5078125
_AEGISEFYDYDVALIK_.2	ENSRNOT00000000477;ENSRNOT00000086140	1.82097440306305E-05	5.63598440659415E-06	1.3482520443382E-14	4.24500578042454E-08	1.89919693235135E-06	3.03172531872123E-13	1.78000373128242E-05	7.54490984583016E-11	2.66879302798811E-32	2.00982715736088E-06	1.77110764562482E-05	6.38389230481629E-05	157516.21875	252215.3125	151198.09375	194218.96875	176601.921875	146968.71875	182595.765625	223933.375	216092.578125	196411.265625	257978.9375	170705.84375
_AEGISEFYDYDVALIK_.3	ENSRNOT00000000477;ENSRNOT00000086140	Filtered	0.00646954048685208	Filtered	Filtered	Filtered	0.00952424308918807	Filtered	Filtered	Filtered	Filtered	Filtered	Filtered	Filtered	29416.68359375	Filtered	Filtered	Filtered	33360.67578125	Filtered	Filtered	Filtered	Filtered	Filtered	Filtered
_PQVSC[Carbamidomethyl (C)]SLEGVEIK_.2	ENSRNOT00000000477;ENSRNOT00000086140	1.19029281316955E-05	9.98925125985243E-09	1.15332941944529E-09	3.45509798562422E-07	4.3719089178176E-06	2.30196061836873E-19	2.01742896421593E-05	2.22982313946572E-09	2.30206007928114E-39	5.00612525656942E-09	3.48669047737884E-05	2.76109068400759E-05	1872568	2074680.625	1841918.25	1809728.25	1964603.375	1395366.25	2042057.75	2213428.5	2108871.5	1832861.375	1305365.375	1374848.375
_PQVSC[Carbamidomethyl (C)]SLEGVEIK_.3	ENSRNOT00000000477;ENSRNOT00000086140	Filtered	Filtered	Filtered	Filtered	Filtered	Filtered	Filtered	Filtered	0.0081286891405022	Filtered	Filtered	Filtered	Filtered	Filtered	Filtered	Filtered	Filtered	Filtered	Filtered	Filtered	23122.306640625	Filtered	Filtered	Filtered
_LNQISYEDHK_.3	ENSRNOT00000000477;ENSRNOT00000086140	Filtered	Filtered	Filtered	Filtered	Filtered	Filtered	Filtered	Filtered	0.00804969552711184	Filtered	Filtered	Filtered	Filtered	Filtered	Filtered	Filtered	Filtered	Filtered	Filtered	Filtered	69710.53125	Filtered	Filtered	Filtered
_SLSEQPVVDTATATEQAK_.2	ENSRNOT00000000478;ENSRNOT00000076352	0.000512967788826839	0.000196634818780613	5.76356639952588E-05	0.000148944149981755	0.00039513101782027	0.000168430575738221	0.000954849964555593	3.53260440761642E-05	0.000158016837872577	2.83424924702775E-05	0.000147047462057294	0.00142169473831483	20202.47265625	24515.552734375	24436.58984375	8043.33544921875	1	19485.318359375	1	8963.787109375	17292.140625	46785.46484375	17542.5703125	12858.48046875
_SVWGSLAVQNSPK_.2	ENSRNOT00000000478;ENSRNOT00000076352	Filtered	0.000550155312935469	0.00282377904560964	Filtered	Filtered	Filtered	0.000970823391010956	0.000843979235452194	Filtered	Filtered	Filtered	0.00134396457113954	Filtered	548254.75	258657.484375	Filtered	Filtered	Filtered	571443	883410.625	Filtered	Filtered	Filtered	536824.75
_PVPLEHYLFTGNSPK_.3	ENSRNOT00000000481	0.000409821064316018	0.0001405488144836	0.0011254352721684	0.00615125912974505	0.00355601479122864	0.000220287637842225	0.000396225316399552	5.64099673816657E-10	9.24621768561132E-05	0.000127882881733703	1.38048593983878E-05	7.53989743990945E-06	14969731	35718564	30656196	4014096.25	950961.75	4563449	9145201	9759391	16396102	34825316	43831724	19864036
_LVLPPPDPLNLPLR_.2	ENSRNOT00000000481	0.000105417671634849	0.000153805199691539	0.000157213611184572	0.000129189030798968	9.34458126360888E-05	3.70630045168238E-06	0.000152607698572167	0.000270339046764596	0.00020972892994958	4.57436197906379E-05	8.74870100698812E-05	6.32989787433121E-05	515169.3125	558537.8125	493065.75	527871.4375	540786.8125	537186.375	522187.78125	669936.4375	624930.875	658481.5	572937.375	537463.0625
_LVLPPPDPLNLPLR_.3	ENSRNOT00000000481	0.000903060534764764	0.000157759284681931	0.000210537378441333	7.10285158644095E-06	5.61914108551154E-06	6.85060464095089E-08	2.87484208304167E-05	2.85718081409939E-05	4.50470286987557E-09	0.00110521272011677	8.34470294430397E-05	0.000197408588196088	67055.5078125	80794.3203125	42173.859375	128995.640625	138740.5	119324.703125	137041.671875	121215.6328125	104993.9375	101166.3515625	107322.53125	117750.1015625
_HPTTGHILGYK_.3	ENSRNOT00000000481	7.55136192120685E-05	0.000273549279261316	6.91510527782901E-05	0.000119301632201121	3.46639140634417E-05	2.45333266503753E-20	1.959596414216E-05	5.50806860438755E-05	6.6717304669209E-13	0.000452450095282743	0.000126048610579518	0.00010160763886627	557516.1875	59890.75	484314.90625	476945.03125	574840.4375	470519.40625	366112.28125	597196.9375	677719.4375	332694.0625	544855.5	667720.5
_HPTTGHILGYK_.2	ENSRNOT00000000481	2.46377143744745E-05	Filtered	0.000314129333286943	0.000110532353689745	0.000118124705315564	4.8152413201534E-05	3.89838178002743E-05	3.45976433098123E-06	0.000187359783332494	0.00101613475234761	0.000127468101852629	5.89187607335433E-05	70808.796875	Filtered	57710.27734375	43375	77281.640625	44433.640625	41502.5625	86690.421875	77654.9140625	52346.33984375	67215.625	60172.3046875
_SEIHLFLQR_.3	ENSRNOT00000000481	0.000914348285915965	0.00316744538458607	0.00013881872163578	3.10385344291638E-05	0.000543674238137801	7.16057707526397E-07	0.000415853935230426	0.000266926762290854	6.13759313884662E-12	0.00315297846202467	0.00112307027210855	0.000525441553131588	597507.375	562893.3125	623747.25	432362.9375	467412.875	479858.15625	445919.125	398245.25	493905.5	661002.125	713193.8125	513849.59375
_GMPFSELAGLSGTPEGLVVR_.3	ENSRNOT00000000481	0.000116745236629856	0.000163080973107295	2.11158322972632E-05	0.00133832265027661	4.05363895306282E-05	1.7278036647279E-11	3.0116313938102E-05	0.000128364878322264	0.000195478007126532	0.00110396053342742	3.72290099327348E-05	6.03888586472962E-05	168954.46875	331061.625	261279.890625	337681.3125	341881.34375	281062.25	256117.84375	205182.078125	166640.359375	334444.90625	372965.4375	433714.90625
_GMPFSELAGLSGTPEGLVVR_.2	ENSRNOT00000000481	7.21954532632069E-06	0.000139842635332987	3.37300834636461E-09	6.09141274943624E-08	1.06305361675677E-07	9.92638792655851E-26	1.81237241344908E-05	4.97632013900609E-06	2.92738777109923E-39	9.08975653028574E-07	0.000277327068613115	6.96608840205023E-13	184254.21875	274066.96875	202280.015625	225011.6875	214726.90625	219448.578125	179831.515625	196588.15625	152073.078125	194216.296875	179019.265625	221023.859375
_GDAASASPSSTPLIR_.2	ENSRNOT00000000481	1.70311373848174E-05	8.91277213547589E-05	6.41872829025529E-07	0.000124145101268463	5.8253466589637E-05	3.26900608987085E-09	1.66314731909298E-05	1.43496299106019E-13	5.1337566343787E-25	6.04647252802678E-05	3.90098974084266E-05	5.24515354023854E-05	403711.15625	440079.75	386589.0625	483761.03125	591906.8125	434268.84375	429969.75	438441.28125	472325.65625	415457.59375	352930.0625	419385.21875
_DVAVVEGGLR_.2	ENSRNOT00000000481	0.000455840101227426	0.00015676662612012	0.000189937321791966	8.17958958314743E-05	1.94990703250267E-05	1.91858267983923E-08	0.000132362840319323	0.000448129210354857	4.26482122756477E-08	1.83662210506859E-08	0.000141232802974431	5.40560277216711E-05	403492	594764.875	401885.375	515682.625	364484.1875	410290.65625	210907.859375	446206.65625	460603.59375	455111.96875	359810.34375	597366.6875
_PSQLQSQFR_.2	ENSRNOT00000000481	0.000373973852558212	0.00241861326528651	0.000310319187395247	0.000574824860252976	0.00222698717675393	3.95378169813737E-14	0.000472281805068718	0.000288324408775664	4.37591322566543E-20	0.00070534298482613	0.000216496953833419	5.67809638200162E-06	323000.28125	80060.9140625	419627.5625	452469	415141.625	321070	363718.125	392594.59375	482051.125	539026.0625	486892.53125	521311.9375
_FLLSDQSLLLLPEYHQR_.3	ENSRNOT00000000481	0.00179301998927807	0.00021089915959511	0.00211494279174724	0.000272035492129982	0.000471346169463169	0.000994796189763139	0.00121938398825945	0.00394012624590873	0.00118080292658675	0.00341295874002163	0.000254531838558092	0.000131738340203248	378402.6875	262485.90625	213999.578125	395126.03125	391169.25	393842.9375	266015.875	271278.78125	204975.21875	241653.671875	337250.5625	401638.375
_GLDPTGTVILLC[Carbamidomethyl (C)]K_.2	ENSRNOT00000000481	0.000206177887007751	3.88700130235103E-06	5.86071441240781E-07	9.77503542772756E-08	7.86201254407031E-06	3.47596215030478E-09	0.000615428200651082	0.000971504579449497	1.96011977015978E-06	1.50542212272719E-08	2.59490184405181E-05	2.97049824508608E-06	274023.28125	348791.375	283018.375	319920.59375	301666.21875	269727.34375	243781.171875	306741.9375	277292.4375	295177.875	327344.8125	337256.1875
_SMLYSGSDVIR_.2	ENSRNOT00000000481	4.22675712509099E-05	2.47507162668868E-05	5.27919466778729E-07	9.82608921903685E-05	9.51927502163674E-05	9.9876465377339E-10	5.94736122269092E-05	8.51778718481718E-05	1.35903201643833E-10	9.23239494406629E-06	0.000186611990976214	8.15324155331755E-07	662441.3125	205687.375	154938.015625	236353.65625	209441.75	160221.75	180757.09375	194627.28125	168081.28125	294012.1875	261641.640625	183499.921875
_QLPQVLHMSELLR_.3	ENSRNOT00000000481	1.12886294858313E-05	0.000989853898176463	1.28649370937923E-15	0.000104566641147436	3.54092665370131E-05	2.46265063371612E-07	0.000129221518373392	0.000117605567815541	6.02134444094565E-31	1.35467150298645E-10	1.27654706356549E-05	3.51694454648712E-07	155057.53125	40917.62109375	157238.546875	182103.421875	208255.015625	190195.578125	180667.1875	178566.234375	220719.046875	191164.296875	252879.828125	240987.296875
_TQGELFLLLDSR_.2	ENSRNOT00000000481	0.00583498324345532	0.000847286858482983	5.01584386077984E-05	0.000144600863648793	0.00029804799978167	0.000222534046356182	0.00205143901900132	0.00045399224253322	0.000208355246076406	0.000335967622436195	0.000382045890630083	0.000135143496813847	92406.0703125	149107.828125	171825.359375	111115.9375	333655.03125	127047.1796875	146936.9375	165749.078125	156175.484375	226642.359375	212064.546875	234293.515625
_DLEWVIFDEVHYINDAER_.3	ENSRNOT00000000481	0.00115058234075201	0.000263826856393781	0.000936908451518304	0.00346407784084392	0.00110577498751929	0.000170144899268248	0.0067013578698382	0.000487664449117389	3.28224733913347E-06	2.82314196047957E-05	4.71948895608566E-05	0.00111336947879041	149783.640625	105357.890625	38920.078125	128704.828125	190584.078125	133406.890625	85428.515625	99241.0390625	120529.265625	87228.9921875	105956.46875	149886
_LTYTMILNLLR_.2	ENSRNOT00000000481	0.000457295417360814	0.000246521593595606	0.000154691314096987	0.000134396199044906	0.0027726948558097	0.000388077218772347	3.23148709925445E-05	4.97090022671089E-05	0.00022406023760129	2.77839851496077E-05	0.000299212594345952	6.50461885474479E-05	88088.7890625	106837.7890625	73447.5078125	75477.1953125	55058.4140625	115925.96875	75525.8984375	94347.6875	53690.30859375	93004.765625	106697.015625	101158.2265625
_KDPPLAAVTTAVQELLR_.3	ENSRNOT00000000481	0.000594386100657867	0.000154806161731696	4.46945108806833E-06	0.00321916690227371	7.11501683222709E-05	0.000912325686115796	0.000150899384800694	2.22255341701826E-05	0.000132446042575043	0.000385833717404128	0.00120322411971003	0.000128600498957239	62404.40625	66364.5625	43740.15625	77460.9375	102699.6328125	64815.50390625	82984.75	98739.125	86064.4609375	64548.3125	28008.7578125	65861.828125
_AQLPVVVFTFSR_.2	ENSRNOT00000000481	0.00486620964706104	0.00183633797702239	0.000128278645008064	2.68466448434483E-05	0.000101773099751336	0.00431195005343461	0.000779694221225541	0.00075258422706164	0.00201163788864975	0.000363857488619343	0.00792124937934872	0.000131897857943447	20795.57421875	1	1	30940.908203125	53055.140625	54454.94140625	5375.66845703125	9825.4912109375	25293.134765625	1	1	1
_DLLPGEYVQMAGR_.2	ENSRNOT00000000481	Filtered	0.00231085462636073	0.000363600519313444	0.000140361231649621	0.000144845963529067	0.000164351781074762	0.000505061222772062	0.000122879385575108	0.000441706491681768	0.00209371622531549	0.000687357741070131	0.000796486157916626	Filtered	290576.90625	235743.265625	423596.1875	510489.15625	367770.90625	342918	278453.03125	338294.0625	319516.90625	323189.3125	329834.34375
_TLGYVDEAGTVK_.2	ENSRNOT00000000481	0.00264301726185214	0.00936725765096088	Filtered	0.00143469733326477	0.00538271009007843	0.00249596788015632	0.000925300042615854	0.00314236747503005	0.000269713638419068	0.001404833906016	0.00114286924222577	0.000719855800153811	233202.703125	192617.0625	Filtered	160184.765625	150147.125	184533.3125	134850.234375	98193.5234375	173833.34375	323677.09375	336950.9375	208473.15625
_METAATLLR_.2	ENSRNOT00000000481	0.00233195578760081	0.00174964992721056	0.00228304853759696	0.00546934335848346	0.000927812215249116	0.000304641184759247	0.000187623602989673	Filtered	0.000720531398713071	0.00181982184847108	0.000235656470730562	0.0008028022172757	44680.47265625	35163.85546875	79319.1796875	63827.57421875	28214.576171875	66519.265625	63993.04296875	Filtered	74557.59375	86732.6015625	127424.9921875	48200.76171875
_DPPLAAVTTAVQELLR_.3	ENSRNOT00000000481	0.000770411620871303	0.000122013455830557	2.72349519725398E-05	Filtered	6.34925945136661E-05	0.00184403500686985	2.18947998022881E-05	8.61158974160359E-05	0.000312000153123314	6.10832173096524E-07	6.26910300237565E-05	7.56573707931002E-05	51343.890625	61057.87890625	46851.91015625	Filtered	110153.09375	53018.59765625	83209.125	62047.171875	49592.875	74569.421875	84722.78125	14352.41796875
_LFLPEGPC[Carbamidomethyl (C)]EHTVAK_.3	ENSRNOT00000000481	0.000144923781246643	0.000160066792320887	0.00011985805637524	0.000296736057693223	0.000175736069380994	0.000128432079442418	0.000968889129637311	2.03587048986902E-05	9.89108057805223E-05	3.88926547917382E-05	0.000322248140773514	0.000474580692649115	595130.75	574178.125	419865	501478.78125	437811.40625	572161.0625	577117.1875	536308.0625	579629.1875	509010.6875	635269.9375	585827.5625
_LFLPEGPC[Carbamidomethyl (C)]EHTVAK_.2	ENSRNOT00000000481	0.0098395955981861	0.0028812514443232	0.000133786664378484	Filtered	Filtered	Filtered	0.0050442082350091	0.000182432773153343	0.00700134848483847	Filtered	0.000931879928503126	Filtered	50551.69921875	78470.6875	44497.94921875	Filtered	Filtered	Filtered	40108.890625	75291.5625	44155.6015625	Filtered	69295.828125	Filtered
_LAQAYPAGPPTLDPINDLQLK_.3	ENSRNOT00000000481	0.000315778277265748	0.000363623991411446	1.55112534794603E-08	0.000887746157546359	1.49245461620044E-05	0.00373219274667308	3.02130586048403E-05	8.67572192530851E-05	3.14121085310917E-39	0.00110416697915284	1.29390041702932E-05	7.61270395084733E-07	334156.15625	331286.875	533116.8125	435195.03125	259776.3125	290337.1875	329328.1875	286559.53125	209675.359375	336269.5	379693.03125	342535.0625
_LAQAYPAGPPTLDPINDLQLK_.2	ENSRNOT00000000481	0.00139850775072681	0.000153535212325798	0.00112584278651496	Filtered	0.00497061622362718	0.000111263534859139	Filtered	0.000248704346249526	0.000291485948704706	0.00126252972357248	0.000774607648238619	Filtered	84916.2890625	75301.265625	82285.59375	Filtered	34948.32421875	39149.75	Filtered	48637.18359375	33268.796875	53836.80078125	38099.15234375	Filtered
_VFTTLVLC[Carbamidomethyl (C)]DKPAVSENPR_.3	ENSRNOT00000000481	Filtered	0.0058601958461736	Filtered	0.00126371398558515	0.00115336397045091	7.6633268836745E-05	0.000952579792463235	0.00117961808533201	0.000215163950115645	0.00221169421274372	0.00865527339658043	0.000274145030018315	Filtered	438591.34375	Filtered	447911.46875	522994.90625	489234.8125	347637.5	273230.625	312796.625	385923.40625	383803.3125	420915.53125
_DLLTVPPGFK_.2	ENSRNOT00000000481	0.000600688701836256	0.00280836967888251	0.000139067802495433	0.000909667920421082	0.000450073007350428	0.000988888566760015	0.000780401212215012	0.00202415675561821	0.00127908514025029	Filtered	0.00397443946230917	Filtered	240408.03125	622846	272938.34375	1	493974.65625	479905.5	271373.3125	250322.046875	199191.078125	Filtered	377930.9375	Filtered
_LLEPLDLSGGDEGEGEAAGGPR_.2	ENSRNOT00000000481	2.16028741248004E-05	0.000135619854880647	1.38145515065561E-11	0.000107914037377263	8.53991996826966E-05	3.31433449316392E-07	0.00167105977574079	1.34837447460892E-06	0.000466613049959331	4.78480717341751E-05	3.58813404730836E-05	5.86607100398649E-05	101731.2265625	127705.921875	114426.1796875	33231.12109375	1	64342.625	15793.0078125	43072.8671875	8746.974609375	106964.671875	87284.765625	45393.29296875
_LLEPLDLSGGDEGEGEAAGGPR_.3	ENSRNOT00000000481	0.00625275138023736	0.000209550303253159	1.61686098424196E-09	Filtered	0.000411721596928256	0.00231365380437198	Filtered	Filtered	0.000659059294432586	0.000574844800143832	3.78635609581532E-05	0.00893750293088784	79716.078125	165970.65625	164905.15625	Filtered	133963.296875	184585.21875	Filtered	Filtered	117615.4140625	105830.265625	161600.984375	193767.640625
_NEEHHNALGVILQVSSNSTSR_.3	ENSRNOT00000000481	1.85363175893054E-05	0.000292856409160729	2.04356601183498E-13	0.000222783257700618	0.000183879820031613	0.00834664678254243	0.00306132321191954	Filtered	0.00101614746644633	0.00033003376766574	6.01512047611813E-05	0.00179099295516574	18457.447265625	39350.046875	43846.28125	21721.40234375	22826.728515625	1	9351.541015625	Filtered	59086.046875	45763.4609375	50146.53125	41485.9453125
_NEEHHNALGVILQVSSNSTSR_.4	ENSRNOT00000000481	0.00745840809159642	0.000152652616941437	5.21955598560403E-05	Filtered	Filtered	Filtered	0.000849102330860099	0.00218334769342276	0.000146110697239228	0.00302229729267759	0.00014448635274584	0.000205005711766102	8158.923828125	116796.4140625	75061.1875	Filtered	Filtered	Filtered	47568.26953125	88487.7109375	101392.4765625	134271.765625	158741.140625	100962.3828125
_EASTVVSTLEPLKPPPQEQWAVPVDVTSPVGDFYR_.4	ENSRNOT00000000481	0.000926056325742314	0.000212540302543725	0.000399081260826017	0.00685547328452294	0.00753668376574473	6.87502251088314E-05	9.00214354206484E-05	Filtered	0.000937813318767828	4.12304929175987E-05	0.00472025736649782	Filtered	91382.7109375	131412.921875	67224.1171875	180947.5	1	164195.703125	119060.9609375	Filtered	128281.453125	129798.3046875	144682.359375	Filtered
_DKGPATPDVPHPDDLVGFK_.3	ENSRNOT00000000481	2.26203906044561E-05	0.00015353484532296	2.40739555041751E-05	4.74264886029797E-06	2.30975259602001E-06	4.1315486026788E-12	1.92971298734591E-05	6.30658444417277E-05	1.71682831667858E-10	2.63614074952854E-05	0.000225755814356937	9.90681582376472E-05	1468031	1816170.5	2209285	882849.125	1742528.375	1511786.625	1481086	928441.9375	1296889.5	2060256.125	2068791	1545227.375
_DKGPATPDVPHPDDLVGFK_.4	ENSRNOT00000000481	Filtered	Filtered	Filtered	0.00142969691492086	0.00025501603882091	1.60481382108464E-07	0.000852821609215807	0.00142297368136031	0.000239345120335772	Filtered	Filtered	Filtered	Filtered	Filtered	Filtered	226138.953125	243821.90625	183190.28125	123276.6796875	133954.3125	149999.921875	Filtered	Filtered	Filtered
_DHPAPVPGLLSLSR_.3	ENSRNOT00000000481	7.32499423340862E-06	0.000149687101822636	2.58416960779027E-06	0.000599545032126244	0.00084905472914821	0.000185541455059582	0.00066479644299223	Filtered	0.00883844475950998	0.00214088673627274	3.30211866751034E-05	0.0029456777928285	184711.203125	209941.984375	230888.140625	111722.4375	85290.9921875	167427.84375	40993.7734375	Filtered	26416.6484375	216013.734375	216683.1875	175919.15625
_DHPAPVPGLLSLSR_.2	ENSRNOT00000000481	0.00752878166894253	0.000153533656617252	0.000247412426252556	Filtered	Filtered	0.00656757535258927	Filtered	Filtered	Filtered	0.00050667355890188	0.000442535804090751	0.000569663940466892	38240.0546875	41148.16015625	41719.02734375	Filtered	Filtered	13570.8486328125	Filtered	Filtered	Filtered	8590.8896484375	38614.23046875	8201.1943359375
_C[Carbamidomethyl (C)]DEQASGLTSLDLTTSSEK_.2	ENSRNOT00000000481	0.00049590747699001	0.000173551773406662	0.00157155028623768	0.000123194619685613	1.70223409538163E-05	0.000121879858335512	0.000331066083621724	1.03653422586757E-05	0.000256717230724618	6.34564663176472E-05	3.56313560396036E-05	6.68900658549656E-05	1	9498.6103515625	1	1	18893.09375	1	1	8443.19140625	8286.8056640625	1	10658.546875	1
_C[Carbamidomethyl (C)]DEQASGLTSLDLTTSSEK_.3	ENSRNOT00000000481	Filtered	Filtered	0.00437164800247688	Filtered	Filtered	0.002451826190282	Filtered	Filtered	Filtered	Filtered	Filtered	Filtered	Filtered	Filtered	49965.53515625	Filtered	Filtered	10173.8154296875	Filtered	Filtered	Filtered	Filtered	Filtered	Filtered
_AHEQALADLTK_.2	ENSRNOT00000000481	1.93673214046563E-05	1.74628597011512E-06	5.8020050472517E-13	0.000128498324432269	1.75807393383379E-05	1.83493882133824E-34	2.26551709245303E-05	3.96431917379015E-07	7.63222153868472E-11	8.5700644187177E-06	3.51047574907942E-05	3.80398896004623E-05	2327603.5	272213.875	525725.9375	336047.40625	233425.03125	345933.4375	281090	363041.6875	390156.03125	1853245.875	3330177.25	299121.03125
_AHEQALADLTK_.3	ENSRNOT00000000481	Filtered	Filtered	Filtered	Filtered	Filtered	Filtered	0.00403156534391592	Filtered	Filtered	Filtered	Filtered	Filtered	Filtered	Filtered	Filtered	Filtered	Filtered	Filtered	392582.9375	Filtered	Filtered	Filtered	Filtered	Filtered
_LIPQPAFQWAFEPDVFQK_.3	ENSRNOT00000000481	0.00137001575648594	0.00201150448554399	0.00481691650399886	3.14423070518428E-06	2.26483357909303E-05	0.000249535893650314	1.97581593829378E-05	0.000370178281494134	0.000383161933317844	3.08861691406447E-09	6.46994194811674E-05	7.20065804516941E-05	40881.47265625	98388.6015625	38771.5234375	86919.15625	147581.296875	101187.3671875	75644.0546875	68413.578125	94875.640625	78756.625	96439.7109375	133030.859375
_LIPQPAFQWAFEPDVFQK_.2	ENSRNOT00000000481	Filtered	Filtered	Filtered	Filtered	Filtered	Filtered	Filtered	Filtered	Filtered	Filtered	Filtered	0.00496691954694868	Filtered	Filtered	Filtered	Filtered	Filtered	Filtered	Filtered	Filtered	Filtered	Filtered	Filtered	122435.1640625
_GLGVHHSGILPILK_.4	ENSRNOT00000000481	0.00066137454222788	Filtered	0.00430173344591222	0.00235557664631987	0.0031034973300649	0.00303062886685927	0.00585526923862478	0.00417655718948699	0.000865649132459334	0.00465513957097377	0.00137285464397544	0.00995152286845697	23130.978515625	Filtered	2.11989545822144	1	11173.203125	15160.849609375	1.92320334911346	2.40847826004028	51842.23828125	18385.41015625	197.089340209961	56859.8515625
_GLGVHHSGILPILK_.3	ENSRNOT00000000481	Filtered	0.00802493338494606	Filtered	Filtered	Filtered	Filtered	Filtered	Filtered	0.00192077905214281	Filtered	Filtered	Filtered	Filtered	92413.4765625	Filtered	Filtered	Filtered	Filtered	Filtered	Filtered	59924.41015625	Filtered	Filtered	Filtered
_NTFGDVGLLTGDVQLHPEASC[Carbamidomethyl (C)]LIMTTEILR_.4	ENSRNOT00000000481	Filtered	0.00486992068802882	Filtered	0.00315213565125384	Filtered	Filtered	0.000440614457826715	Filtered	0.000551209136823173	Filtered	0.00435981235974611	9.19127998227891E-05	Filtered	57981.9375	Filtered	36375.72265625	Filtered	Filtered	12542.5673828125	Filtered	16717.85546875	Filtered	55671.125	32210.771484375
_LGALEEPDVTGQLADLPEYYSWAEELTETR_.3	ENSRNOT00000000481	Filtered	0.00302008786606712	Filtered	0.000755000167147712	Filtered	Filtered	0.00860809091217362	Filtered	Filtered	Filtered	Filtered	Filtered	Filtered	48070.87109375	Filtered	53454.8515625	Filtered	Filtered	26904.763671875	Filtered	Filtered	Filtered	Filtered	Filtered
_VPEMADLHR_.3	ENSRNOT00000000481	Filtered	Filtered	Filtered	Filtered	0.00461873840612224	Filtered	Filtered	Filtered	Filtered	Filtered	Filtered	Filtered	Filtered	Filtered	Filtered	Filtered	345254.28125	Filtered	Filtered	Filtered	Filtered	Filtered	Filtered	Filtered
_MAYLTFIPSNDDIYDC[Carbamidomethyl (C)]K_.2	ENSRNOT00000000523	7.55005707172308E-06	1.64535331725606E-12	1.06234510630674E-10	0.000140184532222846	0.000887843866991178	0.00133670693500046	2.07297486616403E-05	0.000445632152406516	0.000324612438233606	3.56291699176246E-07	4.84316985960567E-05	0.000126858081566209	55902.546875	72163.2578125	53860.83984375	17020.458984375	16536.505859375	1	17697.9921875	1	12577.9775390625	15448.4072265625	13847.095703125	41523.24609375
_VEHWGLDEPVLK_.3	ENSRNOT00000000523	Filtered	0.00173234839009172	0.00137190120750064	0.000811547105031959	0.00796960169975565	0.000878207707530371	0.000105689046114941	0.00130470538481743	Filtered	0.00559634480459549	0.00104753523499633	0.00218676360239674	Filtered	354343.1875	309202.4375	230285.75	128746.3046875	120478.1015625	315375.75	216735.296875	Filtered	336414.34375	278787	355964.09375
_VEHWGLDEPVLK_.2	ENSRNOT00000000523	Filtered	Filtered	Filtered	Filtered	0.00970287366781607	Filtered	Filtered	Filtered	Filtered	0.000670514725977921	0.00196200518718207	0.00548724982814011	Filtered	Filtered	Filtered	Filtered	30189.6484375	Filtered	Filtered	Filtered	Filtered	64897.6796875	37081.10546875	107002.3203125
_LEQPNVAISLSR_.2	ENSRNOT00000000525	1.13200277843998E-05	1.03171913132267E-08	5.59186296629064E-11	1.64281415959997E-05	0.00103442376812359	8.79299374754618E-05	1.79903085456522E-05	8.48326172961249E-11	0.000136251350551225	9.10683028212366E-08	4.92012275047882E-05	4.61891449178521E-05	631793.5	827356.9375	704716.25	613695.9375	494648.5	615268.375	745097.625	680153.5	585332.8125	807660.9375	813938.125	489945.6875
_TEALNHHNLLVC[Carbamidomethyl (C)]SVTDFYPAQIK_.4	ENSRNOT00000000525	1.31775227487626E-05	8.17021422936187E-09	3.82649768479054E-11	3.90872000921838E-05	0.000487784363818004	0.00283876106823025	0.000190309794509424	0.000903203652991092	0.000583395750229033	7.0550328427993E-10	3.06618180771549E-05	0.000104227441033632	297729.5	341968.5625	191286.265625	60539.515625	55202.01171875	85055.3828125	162029.6875	100071.359375	95862.7265625	201772.765625	243277.265625	114658.4296875
_TEALNHHNLLVC[Carbamidomethyl (C)]SVTDFYPAQIK_.3	ENSRNOT00000000525	0.00048052379354331	0.000250980330966839	3.0444754079662E-05	0.00830062660792464	0.000448663785508693	0.000208323088538299	8.47591321638659E-05	0.00793904403034001	0.000649511896124453	0.000266160125793879	0.000115993308339058	0.00268274672884487	149125.40625	81429.5078125	80054.3125	1	18161.7890625	1	1	34499.625	17849.50390625	42736.3125	84448.9609375	46587.37890625
_RLEQPNVAISLSR_.3	ENSRNOT00000000525	2.01729619992935E-05	0.000149656606764316	1.55306062509588E-05	Filtered	Filtered	Filtered	0.000247788076325884	2.12489704686809E-06	0.000180223025831186	0.000311279072969654	4.22674377827522E-05	4.43791817531891E-05	256866.015625	223588.9375	300448.59375	Filtered	Filtered	Filtered	206457.234375	170920.03125	188387.109375	595852.6875	702580.0625	247820.5625
_GEVYIC[Carbamidomethyl (C)]HVDHPSLESPVTVEWR_.3	ENSRNOT00000000525	0.00529852707498123	0.00244458286047496	0.00355657246415853	Filtered	Filtered	0.00226772593545603	Filtered	0.00357852380725613	Filtered	0.00413267602897402	0.00344808125307151	0.00613367496769041	197612.515625	186929.15625	167294.171875	Filtered	Filtered	161330.546875	Filtered	137059.125	Filtered	164277.0625	176784.296875	184801.21875
_EQLFSSLLR_.2	ENSRNOT00000000527;ENSRNOT00000074261	0.000702441279059275	9.47638738457819E-09	1.24205786975959E-12	0.00011766845505491	1.2470191985191E-05	3.52764840680029E-11	0.000125100332008472	4.17513288636747E-07	0.000107384083490433	1.50534896145683E-05	1.10146348654697E-05	0.000259351475060887	25722.724609375	96946.6484375	95421.0703125	112388.671875	86524.8125	141886.0625	35824.29296875	78896.8828125	47819.08984375	27796.802734375	83058.8203125	60657.31640625
_QVVLVGQEPVLFSGSVK_.2	ENSRNOT00000000527;ENSRNOT00000074261	2.9436554596239E-05	4.16377185396807E-05	6.39654603809173E-07	0.000217970706999983	Filtered	7.12038981206778E-37	7.30268473893931E-05	0.000321122665340139	0.000277874048679675	9.30047850720151E-05	0.000213337933525898	5.4213209220466E-05	93006.5078125	127825.484375	181431.28125	30288.203125	Filtered	113477.9609375	48651.3203125	42167.98828125	66014.0390625	93977.6015625	130260.796875	44320.4375
_LHTVQNADQVLVLK_.2	ENSRNOT00000000527;ENSRNOT00000074261	0.000636699980581245	0.000388905444465091	2.09351286706091E-08	0.000309852669235842	0.000142993532073466	2.47968386274011E-07	Filtered	0.00901973719230382	0.000231095867460163	0.0022112559889806	3.59765832075787E-05	0.00121181914285315	49273.86328125	65713.6484375	52883.4453125	1	1.07139837741852	24440.986328125	Filtered	14324.3271484375	1	1	17156.630859375	19294.19921875
_EAVGGLQTVR_.2	ENSRNOT00000000527;ENSRNOT00000074261	0.00553394652347787	Filtered	0.00428681971314936	0.00488909819478141	0.00705928824449388	0.00304485945564986	0.00249561023055366	0.00736134838675251	0.00142520040866002	Filtered	Filtered	0.00180090050782923	535671.0625	Filtered	443440.34375	401228.25	418501.34375	474196.15625	115915.625	295830.15625	300352.15625	Filtered	Filtered	399714.28125
_QDLAFFQETK_.2	ENSRNOT00000000527;ENSRNOT00000074261	0.00273111642779936	0.00117115248767133	0.00154240158382308	Filtered	Filtered	Filtered	Filtered	Filtered	Filtered	Filtered	0.00245003925400512	Filtered	1090001.25	1505138	1144288.125	Filtered	Filtered	Filtered	Filtered	Filtered	Filtered	Filtered	535655.9375	Filtered
_VLLDGEPLVQYDHHYLHR_.4	ENSRNOT00000000527;ENSRNOT00000074261	Filtered	Filtered	Filtered	Filtered	Filtered	Filtered	Filtered	Filtered	Filtered	Filtered	0.000171867282789954	0.0013260251369343	Filtered	Filtered	Filtered	Filtered	Filtered	Filtered	Filtered	Filtered	Filtered	Filtered	109371.6796875	115339.625
_GGLLSFLLYQEEVGHHVR_.3	ENSRNOT00000000527;ENSRNOT00000074261	Filtered	Filtered	Filtered	Filtered	Filtered	Filtered	Filtered	Filtered	0.00695697294108865	Filtered	Filtered	Filtered	Filtered	Filtered	Filtered	Filtered	Filtered	Filtered	Filtered	Filtered	220396.390625	Filtered	Filtered	Filtered
_QDLSPEEAYDLAR_.2	ENSRNOT00000000528	1.06368758400488E-05	9.30292136163899E-08	1.00697276187658E-11	1.81231737515446E-09	4.31382734409693E-07	1.48194014951673E-29	1.87357036243116E-05	2.08931777899262E-09	1.64576759909444E-31	2.70866145705542E-10	1.0322497324364E-05	3.49267409627993E-06	4498489	4253962.5	4150972.5	3394356	3704712	3875007.75	2952659.5	2970343.75	3112445.75	3858947.25	4335747.5	3752529.75
_QDLSPEEAYDLAR_.3	ENSRNOT00000000528	0.0018254450573223	0.00999632398698449	0.00990501125257348	0.00333554824157758	0.000129672468399874	0.00277384665847585	0.00184869564950325	0.000852886592847296	0.000241809561362343	0.00403234059373402	0.00137137847822693	0.00644963341258752	190672.453125	112276.1171875	155845	133162.234375	189883.78125	216332.71875	16347.07421875	4579.26904296875	1	16508.931640625	227272.828125	137421.046875
_VESTDVSDLLHK_.3	ENSRNOT00000000528	8.75718690775449E-06	9.55845472783481E-13	1.2211297007527E-24	2.89841602635496E-12	1.86278833741026E-06	1.76889244523072E-30	1.67928280043766E-05	6.83953033019812E-17	8.20944099819348E-53	6.72968716010786E-12	1.60015246860093E-05	1.38767304924346E-08	3670149.75	3390204.25	3055440.25	2233265.5	2373943.75	3268086.25	2324043.75	2321976	2474119.75	3220355	3227048.25	3411076
_VESTDVSDLLHK_.2	ENSRNOT00000000528	3.50615481077925E-05	6.8360182352433E-09	2.84482269754219E-08	2.50277422477308E-07	5.80270933032406E-05	9.55300100664988E-22	1.83723857606616E-05	1.77116219034312E-06	5.56787214997678E-40	6.11641921436863E-09	2.35196495713437E-05	2.91460654925894E-06	981049.4375	1090232.25	1041276.3125	521043.5625	576102.3125	791971.75	609493.5625	689370.3125	683681.5	772858.6875	740595.4375	699780.6875
_DSYSGGVVNMYHMK_.3	ENSRNOT00000000528	7.26968516497936E-06	3.32082264848322E-14	5.62556383131476E-23	1.58833724692925E-11	1.03078389703045E-07	6.68015595077458E-33	1.66739930542436E-05	2.63268681880428E-14	6.80215336681719E-26	2.0542381946732E-10	4.80737283537133E-06	6.09585696700358E-11	2485497	2283708.25	2306153.75	1490442.25	1964860	2385157.75	1627384.625	1658457.25	1470543.875	1906875.75	2403626.5	1980702.25
_DSYSGGVVNMYHMK_.2	ENSRNOT00000000528	9.70429817713403E-06	9.05823846944039E-12	1.11984347922507E-16	1.84543915999143E-07	3.59476301342082E-07	4.18633137316449E-26	1.66314731909298E-05	5.47169189464273E-13	1.19009159597953E-46	9.8158956683656E-12	8.57191389649058E-06	6.77574247495379E-08	720139.4375	955474.9375	1016885.6875	247529.5	504709.3125	561909.75	503824.53125	573683.3125	497018.34375	915944.1875	790224.75	607290.125
_ASAGSYIATIR_.2	ENSRNOT00000000528	7.17929958255955E-06	7.19232824715503E-13	9.8464466345057E-21	1.41450627602839E-20	1.12502019525096E-09	1.0099484483214E-48	1.66314731909298E-05	2.88959424539921E-15	8.6853325188363E-60	2.23125173287589E-09	5.01399799882046E-06	5.27976102062755E-09	2191340	2641797.75	3105020.5	2526609	2437218.25	2646015.25	2322822.5	1723005.625	2014562.125	1267530.75	2002059.25	2778209.25
_FQHGVIVAVDSR_.3	ENSRNOT00000000528	2.2282138908221E-05	4.26355756990618E-07	6.52492691901811E-06	3.53689539162114E-06	5.45658011245034E-05	2.83641553928266E-33	1.66314731909298E-05	1.35640338322838E-09	1.85539140740014E-23	5.06831973629499E-12	4.74848046119478E-06	3.41870916319982E-05	1383290.375	1445186	1652011.625	1793715.25	1891113.125	1882229.125	1404830.125	1198189.125	1280847.375	1461400.625	1643409.5	1359123
_FQHGVIVAVDSR_.2	ENSRNOT00000000528	7.42135631556467E-06	7.28448009506523E-10	1.27645019552597E-16	2.56363717064212E-07	4.98000751215908E-06	6.99758007509997E-44	1.66314731909298E-05	3.203941126925E-29	1.42691224702137E-54	6.53155852210375E-10	4.3064477684212E-06	5.40481298622809E-17	882598.75	551872.3125	816406.875	740497.6875	701300.5625	804757.3125	626756.25	502364.15625	555994.5625	602772.5	922241.0625	509669.90625
_GMGLSMGSMIC[Carbamidomethyl (C)]GWDK_.2	ENSRNOT00000000528	7.76773927182581E-06	3.89074231269925E-12	1.84273018355614E-18	2.08505315663367E-10	1.94449966063538E-08	1.38836235165297E-30	1.66314731909298E-05	7.78324045318185E-25	5.50028111972693E-57	1.50863237212771E-11	5.87637938988283E-06	3.03054796175105E-09	2164734	2570208.25	2328779.75	2030314.5	2128267.75	2205671	1258185.5	1378366.375	1254650.875	2298160.5	2427092.5	1953780.375
_LLSNMMLQYR_.2	ENSRNOT00000000528	1.55905410504033E-05	0.000279353303421652	9.07881696635114E-07	1.35015137835667E-07	1.17171434874136E-05	5.23942695086931E-12	2.09053804985425E-05	4.28479580970958E-06	5.29400464091323E-23	6.38478573403429E-08	1.2788623408396E-05	3.55855608243045E-05	984545.8125	544859.5625	899743.6875	815825.5	535339.375	685161.125	1102976.875	714281.4375	789726.0625	819056.75	1314467.875	860042.8125
_GPGLYYVDDNGTR_.2	ENSRNOT00000000528	1.15497776157904E-05	8.00814044507981E-05	5.76864667522761E-07	1.04564554105867E-10	2.24810959587059E-05	4.72154357714451E-20	1.67731815310914E-05	2.9890732710966E-07	2.24663827697545E-32	1.9777131676569E-08	2.13087875786319E-05	3.94932147201267E-07	1084673	989120.75	755067.0625	876199.375	860464.9375	453344.34375	949279.375	1000570.9375	1174480.75	801093.25	114840.6796875	823350.8125
_VIEINPYLLGTMSGC[Carbamidomethyl (C)]AADC[Carbamidomethyl (C)]QYWER_.3	ENSRNOT00000000528	7.17929958255955E-06	2.1729587803878E-15	3.0792414704381E-16	2.85414144682593E-15	1.72483933179191E-06	2.70071329535151E-46	1.70741637152014E-05	1.14492441965585E-12	8.14826242940708E-45	6.03942131454174E-14	1.93884798490624E-06	4.5590814922471E-09	631713	471535.84375	425569.875	393844.4375	560202.375	584671.8125	200861.609375	323130.4375	352145.625	521366.75	736604.875	438004
_LSGQMFSTGSGNTYAYGVMDSGYR_.3	ENSRNOT00000000528	0.000555966579525914	0.00291581082782855	0.00229888931890399	2.91413895455576E-18	1.52663653290486E-06	0.000150340921714868	4.7169089417812E-05	0.000175310562264741	0.000266406034314416	0.000246273577030877	8.21255375887103E-05	0.000115118597687877	506647.5625	241284.375	468985.96875	469008.3125	492860.71875	494266.4375	299206.46875	276799.375	317490.90625	375376.5625	467368.09375	482887.09375
_KGPGLYYVDDNGTR_.3	ENSRNOT00000000528	0.000133090605330267	5.67476460079138E-05	2.44556905808378E-07	1.05169089934356E-12	6.37211200272454E-07	1.78132210323761E-29	2.07656305060906E-05	1.37479798513262E-07	0.000392589040779904	1.9859162895553E-05	0.00319787359722456	3.40479182770054E-05	162974.109375	299497.90625	297620.8125	314126.5625	283307.3125	449284.625	235503.484375	248804.3125	236712.96875	90194.328125	80531.578125	341748.4375
_KGPGLYYVDDNGTR_.2	ENSRNOT00000000528	0.00285978158081106	0.000155149722309455	0.000132184040809961	0.00024989905128324	0.000143645863642816	0.000280491748356526	0.000461349944088682	0.000689209477077223	0.000864464730246673	0.00206322378052539	0.00186402604670548	0.000111978672047964	14897.8701171875	77795.6328125	38269.16015625	79216.8203125	67288.265625	77173.8828125	45582.5078125	88095.125	65042.7578125	38379.8828125	24383.32421875	119380.984375
_LLILDDATSALDAGNQLR_.2	ENSRNOT00000000529	1.38645055665776E-05	6.25184209264569E-10	0.000168300338857131	0.000114567493022397	5.74892069782949E-06	1.33072937549202E-05	1.86040823947642E-05	7.38697994108711E-08	4.34611954887332E-14	1.03892560109798E-07	0.000229722535948155	3.43105884066402E-08	1316042.5	1370597.25	1038831.375	1447130.25	1172727	1063115.75	1199439.75	1165794.5	1244366.125	1453218.5	1214582.125	1078593.5
_LLILDDATSALDAGNQLR_.3	ENSRNOT00000000529	0.00015570865375231	0.000152293139486798	2.08404573297697E-05	0.0048151326560513	0.00355618352536398	0.00120425112528373	0.00479398976015857	0.00200990341116939	0.00927132025894946	0.000273912267272947	0.000656664975852821	7.05438037390451E-05	214219.703125	391439.0625	292586.75	400828.40625	283860.6875	405184.875	292492.5625	239039.859375	249623.1875	247602.28125	332144.5	472571.6875
_STVAALLQNLYQPTGGK_.2	ENSRNOT00000000529	7.32492716315982E-06	1.0961354723885E-05	1.37863201865067E-19	1.13942328785353E-07	3.26661149361643E-06	7.9561981411584E-11	1.67055405510132E-05	3.33200102501852E-14	1.59319043467861E-32	4.1638014806448E-11	5.69127626554608E-06	1.2648902408221E-09	432058.09375	361946.78125	490711.3125	332838.78125	386917.3125	309131.375	255182.3125	262863.84375	267068.34375	331874.59375	433276.375	339894.84375
_STVAALLQNLYQPTGGK_.3	ENSRNOT00000000529	6.49308704469059E-05	0.000487896829682455	0.00119910242118637	0.00063255026684484	9.22342890502486E-06	2.705445493298E-07	0.000904600580377437	0.00226354871154013	0.000999478061537571	0.00127763748037775	0.000289067203588093	6.50994427522834E-05	103320.5	133501.734375	78475.59375	154037.5	216167.671875	82732.71875	176329.8125	96555.7265625	69836.703125	94787.109375	118723.90625	124182.2265625
_TPC[Carbamidomethyl (C)]SPLSGSLAPLNMK_.2	ENSRNOT00000000529	0.000184189258312696	0.000157192518064254	7.0943279907068E-07	0.000154939203580719	0.000159539951501841	7.52681091643875E-05	4.86258358282633E-05	0.000143341994509488	0.00130795047440053	7.45664457299515E-06	0.000152923907965926	0.000114082737454821	500088.1875	444113.9375	367065.375	541899	426222.5625	632283.875	347981.9375	292473.125	222801.265625	264604.15625	348094.625	349851.4375
_STQVALEALSAMPTVR_.2	ENSRNOT00000000529	2.10439728467587E-05	0.000187664390094009	0.000354788100200752	6.27975044194275E-07	9.10101768790998E-06	4.81580820396732E-07	0.000235627673834383	1.69926461840721E-07	1.026779955998E-09	4.95011038849554E-07	0.000389644039542901	2.2376085449809E-05	204765.375	215695.453125	227040.796875	182983.515625	177297.328125	199588.96875	123378.3046875	89025.375	58587.93359375	155126.28125	182010.859375	104019.453125
_STQVALEALSAMPTVR_.3	ENSRNOT00000000529	0.000908232440708551	0.000381095190858356	0.000548762585594704	0.000346566315156704	0.000380168048486426	0.000342984297583507	0.000219271249744315	0.0012015448441065	0.00121909796585583	0.000853605007563289	6.29648797616695E-05	0.000116290675318778	147595.125	152935.359375	135966.609375	99840.8359375	118135.34375	187523.390625	79779.6171875	70114	72938.0546875	104369.4453125	131859.140625	96268.1640625
_FQDVSFAYPNHPNVQVLQGLTFTLYPGK_.3	ENSRNOT00000000529	0.00577526978658592	0.00181196470308438	0.00526165377723341	0.00483656253854171	0.004639222703067	0.00440485434354216	Filtered	0.0074114735574159	0.0031651767828757	0.00292679843696564	0.00862378345124592	0.00758116816998378	9493.9638671875	114400.8203125	104470.1953125	156085.875	108261.3671875	186982.171875	Filtered	18536.646484375	40690.41796875	97886.2890625	142073.5625	12104.43359375
_LDAFVLSYVAALPAAALWHK_.3	ENSRNOT00000000529	0.00227935506227546	0.00702224932541912	0.00926380613996171	0.000310224877513445	Filtered	Filtered	0.007215865108927	0.00881570661774321	0.00166553215324795	0.00136977032878143	0.00332942006547715	0.00552184941715526	60821.04296875	76086.9296875	124148.453125	183042	Filtered	Filtered	86710.6875	32416.306640625	203879.796875	137261.71875	75111.8828125	271382.75
_TPTMEEITAVAMESGAHDFISGFPQGYDTEVGETGNQLSGGQR_.4	ENSRNOT00000000529	0.000990796704619741	0.000155642813088038	2.36623823342358E-05	Filtered	Filtered	2.67911153491684E-05	Filtered	Filtered	0.00642429012390125	Filtered	0.00144016613858355	0.00131157772506532	86311.34375	119692.921875	98640.125	Filtered	Filtered	180609.390625	Filtered	Filtered	70392.984375	Filtered	97793.1484375	147112.359375
_AVEVLLSIYPSMQK_.2	ENSRNOT00000000529	Filtered	0.0039749128338819	Filtered	Filtered	Filtered	Filtered	0.0016379101787303	Filtered	Filtered	Filtered	Filtered	Filtered	Filtered	5372.33447265625	Filtered	Filtered	Filtered	Filtered	1	Filtered	Filtered	Filtered	Filtered	Filtered
_VILGDELPK_.2	ENSRNOT00000000532	9.60593767769781E-06	2.46846349879564E-07	2.39132094311396E-14	6.66467018611303E-12	3.56161716004154E-08	1.30112341669279E-38	1.70942521946232E-05	1.72859317706009E-06	5.34445365699611E-44	1.14717801758881E-11	7.37480456928508E-06	2.16627267144559E-10	3742759.25	4577648	3823795.75	3460695.25	3526594.5	3327592.75	3780683.25	3872968.75	3712128	4036587	4098221.5	4154427.75
_YREDLLAHLMVAGWDQR_.4	ENSRNOT00000000532	7.17929958255955E-06	1.13296284725048E-12	7.55506147743429E-28	2.85663775173832E-21	1.02992894672514E-08	7.83870504792609E-51	1.66314731909298E-05	1.24444869146666E-18	2.6188555580482E-54	1.6339265129433E-13	2.1427186657164E-06	3.93788784481807E-11	860504.625	1023334.25	932920.0625	851763.625	886177.375	874461.625	755780.5625	697753	688212.75	1002827.3125	904423.75	778450.6875
_YREDLLAHLMVAGWDQR_.3	ENSRNOT00000000532	1.56362245031899E-05	0.000148842841412312	5.67931219310322E-05	1.33575988348722E-11	2.20307425373007E-06	4.55040322037713E-18	2.78140147038972E-05	0.000110273324973611	0.000189490320290519	0.000131925477342506	4.09254827545577E-05	5.03322589558161E-05	315056.5625	6386.03076171875	22379.916015625	519554.9375	511900.28125	345148.5625	298010.0625	140573.765625	179196.078125	143866.390625	47680.17578125	83015.9765625
_EGGQVYGTMGGMLIR_.2	ENSRNOT00000000532	1.28726071393069E-05	3.31752552270373E-10	9.91563578016449E-19	5.60268002265277E-12	3.57200329933663E-09	9.3641594226228E-63	1.68959447173718E-05	5.00335560334264E-14	1.18751112013869E-50	3.74762673346899E-13	0.0001913528612513	3.15688572471205E-07	383910.59375	1359487.75	1108290.5	975200.875	1198540.875	939829.4375	1032193.3125	905062.9375	790395.625	488594.15625	153823.15625	1071653.75
_EGGQVYGTMGGMLIR_.3	ENSRNOT00000000532	0.00516578135831843	0.000877431641608164	0.000744770734247769	0.00829085271732903	0.00718678468928102	0.00296932182248697	0.000436481448526875	0.000167448041269861	0.00140899571819828	Filtered	0.00686859685414555	0.00543274593522422	6351.31201171875	107151.1640625	87316.7734375	142146.359375	167164	88449.2265625	105232.1171875	88301.9609375	92437.40625	Filtered	19737.08984375	126559.125
_FTTDAITLAMNR_.2	ENSRNOT00000000532	1.27802364190933E-05	2.64393708832209E-08	4.71883335165554E-11	2.88405300228724E-09	5.25675279031491E-07	3.38749033008285E-23	1.68127758416298E-05	1.0089491328096E-09	4.54419261164696E-25	2.00988456786022E-08	2.82481746173758E-05	1.89521519079292E-06	15060228	15276911	10032860	10988679	9944213	12511400	10803694	10888675	10129546	15631388	20621096	10229131
_FTTDAITLAMNR_.3	ENSRNOT00000000532	0.000509040910935674	Filtered	0.000350429741985224	0.000118864982753843	0.000172553090320347	0.000105048483656065	0.000817835247556603	0.00590810369078881	0.00120919807592741	0.0050758760571106	Filtered	0.000592999998506612	176879.015625	Filtered	150268.8125	315670.4375	253423.046875	170167.1875	243108.140625	180333.171875	99733.640625	260876.59375	Filtered	225725.90625
_DGSSGGVIYLVTITADGVDHR_.3	ENSRNOT00000000532	8.20546007992759E-06	4.52207044316098E-14	1.75564549997328E-18	3.19393858266682E-17	4.87025397486767E-08	3.4245837967922E-47	1.66314731909298E-05	2.04867141849002E-18	5.1927447560083E-52	1.1261485561622E-12	7.55880879528971E-05	6.30065793910645E-11	1049602	2581630.5	1945374.25	2001093.625	2247846.5	1910370.375	1975044.25	1856711.75	1584187.375	1137892.625	867892.8125	1860328.875
_DGSSGGVIYLVTITADGVDHR_.2	ENSRNOT00000000532	Filtered	0.000152372527602757	0.00641434778667789	0.00448478455337254	0.000143621413313603	5.01113933770401E-06	3.99954537949991E-05	4.72859878203995E-09	Filtered	Filtered	Filtered	0.00918612551722815	Filtered	201897.328125	213232.75	59930.26953125	112683.7421875	47751.85546875	107931.25	75234.484375	Filtered	Filtered	Filtered	42447.61328125
_EDLLAHLMVAGWDQR_.3	ENSRNOT00000000532	7.65984511488601E-06	2.55114307211037E-11	4.59401715027192E-21	2.37972040368525E-15	3.96327607407386E-08	2.89313939868113E-31	1.66314731909298E-05	1.02520116278395E-18	4.51186459052637E-60	1.80943996531069E-13	3.64504032541193E-06	1.34088369403572E-13	475977.0625	728635.625	566967.6875	547528.375	527909.3125	375567.9375	441053.78125	484092.75	386682	567265	533053.875	442086.84375
_EDLLAHLMVAGWDQR_.2	ENSRNOT00000000532	Filtered	Filtered	0.00896695244807523	0.0025716774758694	0.00264964524297241	Filtered	Filtered	0.00434438026506503	Filtered	Filtered	0.00300676843165417	Filtered	Filtered	Filtered	214755.96875	144324.21875	53436.5703125	Filtered	Filtered	40040.59765625	Filtered	Filtered	45358.0625	Filtered
_EASPLQSLLEVLGLLGGVAMMVLIAHLE_.3	ENSRNOT00000000541;ENSRNOT00000077357	0.000128503460906136	0.000154898112503204	0.008642141294957	6.20550800963191E-06	0.000449410067272804	1.67314153019928E-23	0.00101969469968836	2.53383361249022E-05	0.000342415795063178	0.00269132266195869	0.000468912547147057	4.22970762844536E-05	47200.01953125	131587.40625	9869.2294921875	65577.390625	35213.296875	188212.09375	7082.818359375	40171.97265625	41631.82421875	12375.66015625	37281.5078125	36410.91796875
_VSGYLNLAADLAHNFTDGLAIGASFR_.3	ENSRNOT00000000541;ENSRNOT00000077357	0.000106446728073564	0.000489541944757835	0.000765009082015294	0.000112942725314152	2.86051483275829E-05	8.78905280919796E-07	0.000144600143190472	0.000577675582941892	Filtered	0.00765869715272521	0.000874914884195398	0.00111188602256912	456214.03125	578051.6875	454710.71875	470552.0625	471413.90625	385982.40625	435834.25	378925.5	Filtered	413538.09375	550973.375	421215.4375
_DGPLKPQNPEEEK_.3	ENSRNOT00000000541;ENSRNOT00000077357	Filtered	Filtered	Filtered	0.000131593459720736	0.000755659191591103	Filtered	1.774958630921E-05	0.000213720960879248	0.000866280085191463	Filtered	Filtered	Filtered	Filtered	Filtered	Filtered	189657.75	194223.796875	Filtered	574525.625	187295.5	260304.453125	Filtered	Filtered	Filtered
_DGPLKPQNPEEEK_.2	ENSRNOT00000000541;ENSRNOT00000077357	Filtered	Filtered	Filtered	Filtered	Filtered	Filtered	0.00192258707885809	0.00340838691973258	Filtered	Filtered	Filtered	Filtered	Filtered	Filtered	Filtered	Filtered	Filtered	Filtered	84124.4140625	11522.763671875	Filtered	Filtered	Filtered	Filtered
_GLGILTTMTVLLHEVPHEVGDFAILVQSGC[Carbamidomethyl (C)]SK_.4	ENSRNOT00000000541;ENSRNOT00000077357	Filtered	Filtered	Filtered	Filtered	Filtered	Filtered	Filtered	Filtered	0.00940891611406345	Filtered	Filtered	Filtered	Filtered	Filtered	Filtered	Filtered	Filtered	Filtered	Filtered	Filtered	369489.375	Filtered	Filtered	Filtered
_AGVIGLTQTAAR_.2	ENSRNOT00000000542	2.00978737699134E-05	0.000153534639696715	1.24888455543344E-05	7.33190338308524E-16	2.42896867313434E-08	1.64314387213135E-36	1.66314731909298E-05	1.06360076821414E-16	3.40851032723365E-09	0.000153569611560891	0.00289686918137699	3.72861746231503E-09	2386960	7165668.5	7165831	6927837	7800024.5	7820272	7091900	6591279	2442617.75	2438031.25	1044017.6875	7197737.5
_SALALVTGAGSGIGR_.2	ENSRNOT00000000542	7.17929958255955E-06	4.26136892649803E-12	1.83439910937563E-22	2.59857663134162E-13	1.00728749865296E-07	4.29337349247698E-50	1.66314731909298E-05	3.66773432156624E-22	5.84636235763141E-55	3.60443820298387E-14	3.88816968239861E-06	5.74318040155864E-09	3559007	3139421.25	3759098.75	4116982.5	4226410.5	3982502.25	3181447	3139591.75	3101029.75	3327192.75	3053375	3365056
_SALALVTGAGSGIGR_.3	ENSRNOT00000000542	1.12157000073396E-05	1.33676359189135E-06	7.42692283158436E-09	0.000118142907967278	4.02548588677411E-05	0.00123508382143607	0.000192465308492644	1.67515349153747E-07	1.42582510683294E-41	3.25655399174631E-09	1.65184144313094E-05	3.33800540360242E-05	742093.8125	451756.71875	600161.3125	844282.5	942554.125	838723.3125	526439.375	575409.1875	517622.5	436208.5	597250.125	714745.1875
_GSIINISSIVGK_.2	ENSRNOT00000000542	1.10464392838311E-05	2.13977238837908E-12	1.91732140252454E-18	2.14560503114918E-10	3.16743998481398E-07	4.68142569574127E-36	1.6718897230232E-05	1.69910445613066E-16	1.30628931385006E-53	8.58839569003326E-10	4.1719049274672E-06	5.19296941219579E-10	2938156	3421879.5	3604090.75	3675410.25	3798364.75	3988334	3158177.5	3923477.25	3017107.25	4172842.75	2991425	3170097
_LLGNPGSEDREPR_.3	ENSRNOT00000000542	1.27419614436351E-05	9.43256553532597E-07	9.34073525208277E-07	0.00176198907914992	2.61143573649658E-06	0.000160117872274742	4.03039770080022E-05	2.37693244541827E-05	1.60430332996813E-05	8.02474076558522E-05	2.85764043475743E-05	8.87503511829852E-05	3746183.25	2561324.5	2193534.75	3087134.75	2851171.25	2460185	2975319.75	2749533.75	3118451.5	3403301.5	3244438	3171267
_LLGNPGSEDREPR_.2	ENSRNOT00000000542	3.91548837171057E-05	0.000153533832737362	6.46146662813154E-05	8.79720002692891E-07	2.99008471091403E-05	1.44751641874185E-06	4.20220715343375E-05	2.34229984648951E-06	2.57990210906205E-12	2.22630549888945E-06	3.77431087217929E-05	5.92818375279068E-05	494611.28125	324041.4375	314536	302883.90625	309703.90625	272225.65625	295741.71875	372592.09375	332697.09375	472107.34375	409444.875	412300.1875
_VGNIGQTNYASSK_.2	ENSRNOT00000000542	7.21901958078226E-06	6.814545824305E-12	1.94421769937604E-22	3.98413251118215E-07	2.44105030476154E-07	5.94008280978604E-24	1.8308517466355E-05	2.31500499902376E-23	4.21833130871516E-65	7.44504519275368E-13	5.48855006200393E-06	4.57179107123941E-10	1837839	2534874.25	3495149.25	3925661.25	4364808	4195635	3179121	3630713.25	3333330	2041676.125	858149.0625	3710788.5
_GTFLVTQAAAQALVSSGGR_.3	ENSRNOT00000000542	1.35449040253805E-05	2.97851849832737E-05	1.02656927814278E-08	0.000103859150198746	1.81140281836228E-05	0.000127828456848547	7.97376250562833E-05	7.06398220825943E-05	3.96158339705195E-22	1.05450895955312E-07	3.37332253639523E-05	2.88025472533066E-05	946885.1875	1184219.5	1061226.25	1180212.625	1255593.75	1053599.25	1021358.6875	922096.4375	1088220.125	1212502.5	1235128.75	1266051.625
_GTFLVTQAAAQALVSSGGR_.2	ENSRNOT00000000542	8.66624744031051E-06	1.51128775954455E-12	4.70894908566765E-19	6.93383910307002E-21	1.69909568377746E-07	1.0182719132306E-48	1.66314731909298E-05	2.77633412602976E-14	4.81224434518054E-43	6.74280549081363E-12	4.88930433749538E-06	3.03975522745864E-08	820183.125	1098881.375	1164000.75	937507.125	1005629.5	880976.125	725620.4375	1026957	828227.3125	1033061.5	943052.8125	877388.875
_DEFLLHMSEEDWDR_.3	ENSRNOT00000000542	9.70248300987121E-06	3.04788904204017E-09	1.0814192137211E-11	7.12509516660429E-10	7.65285267264815E-08	5.52579432470285E-36	1.6664740005199E-05	3.84150938981175E-12	5.11314351862008E-42	9.01835219833485E-09	1.3364910929203E-05	6.04530617409153E-08	1127070.625	1127937.625	1046630.4375	1024409.4375	1043600	1212671.375	1039560.875	980057.375	1182653.375	1117931.375	1261996	1294751.5
_DEFLLHMSEEDWDR_.2	ENSRNOT00000000542	9.733173272207E-06	6.26719093191227E-05	1.31358938808423E-10	7.0025907102633E-09	1.41688121932657E-05	1.40900400087955E-60	1.66314731909298E-05	2.00910384167259E-23	1.06831302376863E-46	2.56881437662912E-11	4.79516370213076E-05	1.51409041191088E-12	386973.8125	547552.4375	388788.3125	298308.5625	346172.125	329928.5625	330753.90625	397386.59375	474980.96875	506761.90625	493456.1875	388843.5
_HAAFQADVSEGPAAK_.2	ENSRNOT00000000542	1.29771250587605E-05	5.32327413426446E-08	2.69667404913493E-12	5.42183765146377E-16	4.0499365305708E-06	1.01133621053805E-19	1.66314731909298E-05	4.51512586392749E-10	1.46124282216779E-33	1.70648203970834E-08	2.07246212462569E-05	7.22177724449814E-06	1531288.5	1489144	1597633.25	1208559.875	1244865.25	1274331	1179433.625	1506856.625	1357786.625	1715303.5	1236754.375	1318276.75
_HAAFQADVSEGPAAK_.3	ENSRNOT00000000542	0.00403428813759287	0.00114872084494305	0.00222026827576077	0.00342914082632941	0.00086237483266815	0.00118301769906546	0.00192107523817924	Filtered	0.000634622571685514	Filtered	Filtered	0.00333810360173391	4422142.5	3226560	3230783.25	3712659.75	4134092.75	4273542	3614473.25	Filtered	3656208.5	Filtered	Filtered	3896202.75
_C[Carbamidomethyl (C)]NSVLPGFIATPMTQK_.2	ENSRNOT00000000542	1.85828885661828E-05	2.45647793351738E-07	1.7160844329717E-06	2.50602886706219E-06	5.19830227420092E-06	4.3381645438765E-09	1.67740398439842E-05	6.32919720888505E-12	3.49690949922497E-17	4.76509766689412E-08	3.36130773013056E-05	2.08284827588243E-05	580127.8125	681762.4375	819314.8125	719664.875	855045.1875	678372.125	624902.4375	669566.125	661796.75	714694.875	585272.0625	721445.4375
_C[Carbamidomethyl (C)]NSVLPGFIATPMTQK_.3	ENSRNOT00000000542	Filtered	Filtered	0.0055196190695146	Filtered	Filtered	Filtered	0.00895769242233553	Filtered	0.00962138845616693	Filtered	Filtered	Filtered	Filtered	Filtered	458066.75	Filtered	Filtered	Filtered	405791.71875	Filtered	35835.25	Filtered	Filtered	Filtered
_LAAEGAAVAAC[Carbamidomethyl (C)]DLDGAAAQDTVR_.2	ENSRNOT00000000542	8.304169561702E-06	4.60245871598975E-12	1.06449506956068E-22	3.49039885055405E-15	1.74876492866026E-06	2.19473067411893E-46	1.66314731909298E-05	1.04499507731942E-20	2.33955938682708E-46	1.45265504141701E-12	4.17186523850237E-06	6.73112929385454E-11	788799.5625	620486.5625	714236.25	513995.75	634908.9375	740412.3125	516037.09375	467589.28125	472704.9375	676971.8125	513976.9375	465172.0625
_LAAEGAAVAAC[Carbamidomethyl (C)]DLDGAAAQDTVR_.3	ENSRNOT00000000542	0.00215728996028959	0.00517301209063221	Filtered	0.00392475870670938	0.00519095529279627	0.00806597356858926	0.00492442539345612	Filtered	0.00218078560514312	0.00101182807875766	0.00578274386679956	0.0011866143389779	4055544	4045020	Filtered	4660089	5200178	5359381.5	4052129.5	Filtered	3959720.5	5029573.5	4900087.5	4381630.5
_LLEQVQAC[Carbamidomethyl (C)]FFRPPSVVVSC[Carbamidomethyl (C)]AGITR_.3	ENSRNOT00000000542	9.08359247244109E-06	2.75596830659739E-06	1.18435504981878E-16	2.52311366775053E-07	1.17871555547319E-06	4.10907564933354E-23	1.97867722555566E-05	2.54152055696328E-12	1.45127236816245E-21	5.1323688732616E-08	1.60326408965763E-05	3.01218750116959E-05	1229905.75	805727.125	1105751.875	1394721.125	1371824	1154642.125	926355.875	944732.25	974783.3125	1084017.125	1390124.75	1034614.625
_RQQQETVEPGGPGGGASDTGGPDGGGGER_.3	ENSRNOT00000000543	Filtered	Filtered	0.000114545412917493	0.000275356090254448	0.00076015598554883	0.00137249963264378	9.11642830082497E-05	0.000183293669400105	0.00217695604987816	0.00423393428370621	Filtered	0.000447560503730743	Filtered	Filtered	1989.802734375	3096.58935546875	1	1	1	2329.611328125	1	1	Filtered	1
_YPFEALFR_.2	ENSRNOT00000000549	0.000924439877763564	0.00365605778467941	0.000217705199344249	0.000287735039020997	0.000314922363224813	0.00843887028290853	7.94167203943401E-05	0.000540426872979804	0.000255873978625415	Filtered	0.0012941128223446	0.00348201695339702	391228.125	1500.88354492188	615070.6875	147702.46875	150738.4375	24067.033203125	410615.25	592471.5	427172.375	Filtered	392355.9375	838435
_FLEQLQELDAK_.2	ENSRNOT00000000549	Filtered	Filtered	Filtered	Filtered	Filtered	Filtered	Filtered	Filtered	Filtered	0.00449081837472768	Filtered	Filtered	Filtered	Filtered	Filtered	Filtered	Filtered	Filtered	Filtered	Filtered	Filtered	2180753.5	Filtered	Filtered
_ETLAQLQQEFQR_.2	ENSRNOT00000000553;ENSRNOT00000092676	1.01765079810714E-05	6.73598953279334E-08	1.13135274344067E-13	1.06616901274893E-13	1.7612433225983E-08	7.73338125733568E-35	1.66314731909298E-05	8.97168811403652E-19	3.31640676616825E-53	1.00246647783946E-11	8.11378497578974E-06	5.205801749361E-09	776834.8125	888763.5625	1049897.75	950048.875	779549.375	847172.3125	947586.3125	1185242.75	1144768.75	1217882.375	1041519.4375	811381.5
_ETLAQLQQEFQR_.3	ENSRNOT00000000553;ENSRNOT00000092676	1.41874710131893E-05	0.00014592374289293	5.89951424606427E-08	4.0497911225701E-11	9.68327852046793E-06	3.199939168057E-28	1.67481330898844E-05	1.42210110179204E-09	5.19175409846113E-50	6.87299322530634E-06	2.15254954373663E-05	2.28179209701552E-05	435150	342817.78125	450938.0625	559558.6875	525136.8125	508809.625	525246.25	520900.21875	477876.875	450947.6875	438404.625	289614.25
_EELALLDGSNVVFK_.2	ENSRNOT00000000553;ENSRNOT00000092676	0.000270836830044109	0.000138756405885734	7.07309052929486E-05	0.00551605208380317	0.00145967046080914	0.000159450529047282	0.000650558517482239	0.000178885144104606	0.00071205503115352	5.39852494223782E-07	0.000345624621319124	0.00574556520331026	212936.296875	417180.59375	238438.75	172895.71875	165415.25	161857.765625	259765.5	275339.09375	244735.265625	356485.28125	269214.34375	212010.03125
_LDYITAEIK_.2	ENSRNOT00000000553;ENSRNOT00000092676	0.00183191274201476	0.000385826730377513	Filtered	Filtered	0.00331435387515625	0.00480644486849864	5.00836525274864E-05	8.37640574933878E-05	9.19817291491025E-05	0.000316001543058378	Filtered	0.00022884191143422	113599.0078125	153625.671875	Filtered	Filtered	140592.359375	190978.53125	245903.25	191757.484375	291266.625	211676.90625	Filtered	209685.46875
_LEAQLTENNIVK_.2	ENSRNOT00000000553;ENSRNOT00000092676	Filtered	Filtered	Filtered	0.00503844842169865	0.00100515959390604	Filtered	0.00658443478404547	0.00459991736233482	0.00445114771736751	Filtered	Filtered	Filtered	Filtered	Filtered	Filtered	214939.53125	271388.5625	Filtered	333693.90625	418338.28125	311516.3125	Filtered	Filtered	Filtered
_TQSSLVPALTEFVR_.2	ENSRNOT00000000568;ENSRNOT00000072319	7.17929958255955E-06	4.55919276940284E-12	1.62154791601082E-18	2.20194510631605E-19	1.93114318688394E-09	6.0606500487932E-50	1.66314731909298E-05	3.08037324405769E-18	2.74215727868976E-36	1.06742005475805E-12	3.02855335823069E-06	3.90253449531495E-06	1666536	1825700.375	1824437.125	1562263.375	1792246.125	1953600	2195212.25	2369170	2023116.75	2554642.75	1814902.875	2102175.75
_TQSSLVPALTEFVR_.3	ENSRNOT00000000568;ENSRNOT00000072319	0.00732264086146998	0.000141633281749227	0.000180739783165553	0.00180461207412528	6.49035604784453E-06	9.03753223934427E-10	3.84432560444412E-05	3.366820846771E-05	Filtered	0.000636716394396269	0.00080707358161624	5.94707929109556E-05	82390.421875	82921.0859375	93859.4296875	153377.09375	179430.921875	190914.40625	187078.546875	171494.625	Filtered	137185.9375	140187.1875	208420.84375
_GKIEEDSEVLMMIK_.3	ENSRNOT00000000568;ENSRNOT00000072319	5.01927345901819E-05	0.00299650938061226	2.79398018966275E-06	1.18152640694923E-06	3.37517362764798E-07	1.52976142277067E-22	1.87584310230018E-05	2.0550370230572E-13	2.18339253289817E-17	0.00063934766748567	0.00219665578205919	3.65982598040926E-05	224888.921875	234971.3125	367429.78125	271525.34375	316984.84375	393024.90625	377463.375	360799.28125	336384.65625	312282.4375	188988.578125	270447.5625
_GKIEEDSEVLMMIK_.2	ENSRNOT00000000568;ENSRNOT00000072319	0.00136688891090429	0.000419643497894542	0.00798259339553289	0.000588477370022004	8.87228473945012E-05	Filtered	0.00116100122578205	0.00371963560656951	0.000148527203276697	Filtered	0.00580127482233371	0.00152242475859426	42099.0625	700755.125	438603.28125	290083.71875	200920.734375	Filtered	500981.0625	488481.65625	384842.34375	Filtered	1	397452.5625
_LAAC[Carbamidomethyl (C)]VNLIPQITSIYEWK_.3	ENSRNOT00000000568;ENSRNOT00000072319	1.43653838476696E-05	1.46840236083643E-06	3.15950492875032E-11	3.9807244644272E-07	7.93032972588995E-06	5.04801762811649E-33	1.87067062952101E-05	6.51921736628134E-08	2.30329627051391E-21	9.8070993124104E-09	2.04688478943942E-05	8.41673022991104E-06	224521.625	174802.84375	218899.59375	200833.484375	223785.90625	272599.6875	276238.0625	196280.859375	193797.53125	420292.71875	308321.40625	343798.75
_LAAC[Carbamidomethyl (C)]VNLIPQITSIYEWK_.2	ENSRNOT00000000568;ENSRNOT00000072319	0.00268147849225011	Filtered	Filtered	0.000396468884420021	0.000574692985461879	Filtered	7.13021456364463E-05	0.00121138892312129	0.00420487608699352	0.000816173785290192	Filtered	0.00397612413951217	771064.0625	Filtered	Filtered	331727.71875	372685.875	Filtered	366145.53125	535456.6875	477002.9375	860804.25	Filtered	494210.21875
_SVHPYEVAEVIALPVEQGNPPYLHWVHQVTESVSGSGK_.4	ENSRNOT00000000568;ENSRNOT00000072319	0.00315667982841369	0.00339941091668433	0.00335225830695732	0.00103606058880987	0.00200154083581637	0.00172515076826452	0.00155199962647763	0.00154729622770035	0.00435476892110458	0.00628243521788958	0.00336735369717941	0.00479596448359873	1637180.375	2082289.625	1631429.375	1065751.5	1302708.5	1331304.625	1424523	1847886	1677949.875	2167777	1878603.125	1432530
_SVHPYEVAEVIALPVEQGNPPYLHWVHQVTESVSGSGK_.5	ENSRNOT00000000568;ENSRNOT00000072319	Filtered	0.000153882340012236	0.00993827794985854	Filtered	Filtered	Filtered	Filtered	Filtered	Filtered	1.95883609045529E-05	0.00202803125411875	Filtered	Filtered	1133308.875	236917.65625	Filtered	Filtered	Filtered	Filtered	Filtered	Filtered	1244801.5	1099653.125	Filtered
_KQPSVSPGTALVGSQK_.2	ENSRNOT00000000580	0.00126474615908588	0.00127290154704996	0.000679085246120534	Filtered	0.00157365082606206	0.00650907347650687	0.0019979609684316	0.00830898532439506	0.00260949244249087	0.000650508789706804	0.00051203522037921	0.00628320210759484	163629.484375	317214.75	236387.203125	Filtered	76167.28125	74001.140625	113889.703125	69855.7734375	97195.640625	191607.21875	126906.2109375	62839.19921875
_KQPSVSPGTALVGSQK_.3	ENSRNOT00000000580	8.96261957183034E-05	0.00659929456734071	0.000395233360334162	0.000155349612975289	1.89775850315332E-05	4.53376707220775E-06	0.000372786535470506	2.37714413826466E-05	Filtered	0.00100256816614985	Filtered	0.00498932282811958	7302928.5	1599721.25	6074682	3753046	5612203.5	4237636	4340583	4780736.5	Filtered	1665339.375	Filtered	3468078.5
_FYC[Carbamidomethyl (C)]DYC[Carbamidomethyl (C)]DTYLTHDSPSVR_.3	ENSRNOT00000000586	1.96226512567888E-05	0.000109730284862106	3.15217379912526E-05	4.19436431579323E-05	3.07951726851714E-05	1.4857653607516E-13	2.13542404797291E-05	2.86357006878196E-05	2.54406839082006E-11	5.23089380477619E-05	3.61256564946995E-05	1.60753979109589E-05	1641583.75	1446517.75	1529410.25	1055805.875	1236665.875	1153840.5	1043198.375	1375453.125	1464051.375	1458558.375	1256386.75	1293235.875
_FYC[Carbamidomethyl (C)]DYC[Carbamidomethyl (C)]DTYLTHDSPSVR_.2	ENSRNOT00000000586	0.0011904133126419	0.00104851700555594	0.00415306030708562	0.00205872184781637	0.00414452663391778	0.00035697950880739	0.000818354115805048	0.000226930004909833	0.000228423708958633	0.000931244551205729	0.000221348081133351	9.96565516042172E-05	1	7398.53369140625	15575.779296875	1	15294.37890625	1	1	7032.517578125	12941.62109375	24446.05078125	8696.1708984375	15504.162109375
_WMEEQAQSLIDK_.2	ENSRNOT00000000586	3.05434810729945E-05	5.49447268945852E-07	1.17088420909702E-06	0.000192168480044501	4.11109669607042E-05	0.000126393319092917	0.000101954602334813	9.5426371524418E-05	3.61326730396576E-09	7.89507570465175E-07	9.98005042502193E-05	1.04246814992091E-05	743611.125	777589.0625	741267.4375	810702.6875	755028.625	879084.125	798288.9375	856964.3125	669555.625	842420.0625	749631.8125	771508.75
_AVPLIHQEGNR_.2	ENSRNOT00000000599;ENSRNOT00000091542	4.38927155109712E-05	0.000145682413017214	5.92387101433233E-06	2.59238671989749E-05	7.53744256446811E-05	0.000116336390819495	4.27371766795087E-05	0.000113392202666248	0.000150820911553404	1.0109945893013E-05	6.4133790485061E-05	5.70525008271225E-05	310787.625	164535.5625	286410.625	237674.671875	217150.75	315603.5625	472564.09375	357264.0625	438528.8125	296971.375	217089.703125	210358.671875
_AVPLIHQEGNR_.3	ENSRNOT00000000599;ENSRNOT00000091542	2.23217099107465E-05	0.000148704397829394	3.67030463160349E-05	1.61414790292657E-06	Filtered	4.2833730355636E-07	1.66314731909298E-05	6.29232048579506E-05	5.72580045141234E-46	1.29985064388676E-05	1.78270808125195E-05	5.18482613918778E-05	562560.4375	364376.1875	468280.4375	387798.46875	Filtered	419084.875	586718	471873.0625	511643.875	605194.125	553277	463371.09375
_NIAEGKDPLEGQR_.2	ENSRNOT00000000599;ENSRNOT00000091542	0.000392076016798155	6.44129212624132E-06	0.000122991038800557	0.000138023960801679	0.000138017374260078	0.00258423667020777	0.000168198420657323	2.53846824923254E-06	0.000629650626134141	1.21210156883141E-08	0.00257990775523614	2.81984916206558E-05	38528.91015625	51421.44140625	63553.453125	81508.9453125	49121.9453125	17291.326171875	12838.0341796875	83500.0234375	47780.87890625	95123.7421875	22565.79296875	25708.982421875
_NIAEGKDPLEGQR_.3	ENSRNOT00000000599;ENSRNOT00000091542	2.42325798265074E-05	0.000153534334475331	7.56653317515036E-05	0.00651432429967048	Filtered	0.00019104748653326	3.38116720938243E-05	2.83126661166954E-05	3.13103462293441E-10	1.29226779201742E-06	0.000174351585057321	0.000159723544647128	1051202.625	690344.5	451852.9375	324390.21875	Filtered	439101.0625	462219.75	878120.3125	690461.8125	963656.625	471671.125	473608.9375
_LPVWETIVR_.2	ENSRNOT00000000599;ENSRNOT00000091542	1.51928409975278E-05	0.000156007934159429	3.8123865546652E-05	0.000111317509314734	4.16953522211139E-05	2.94880722542645E-05	2.34134849258692E-05	3.98922969663451E-09	2.93825551537693E-13	1.86430050945906E-06	2.68675906961087E-05	5.74783029976939E-05	618138.9375	669580.875	550563.1875	503239.03125	407694.4375	529774.9375	527633.125	590193.875	507143.1875	702975.4375	513786.5625	511050.125
_GKPMELIIGK_.2	ENSRNOT00000000599;ENSRNOT00000091542	8.98007590700033E-05	0.000153534796642613	5.61180951362028E-05	1.50145008673779E-05	1.78566253599536E-05	1.00040022423136E-38	3.98286111624999E-05	0.00145890130711725	2.0978250645779E-07	1.00667991504196E-11	2.18125772725057E-05	6.11391630583527E-05	196007.15625	502604.46875	284859.4375	195303.296875	170454.359375	123573.1796875	129438.6953125	267797.15625	248123.359375	443360.5625	222203.015625	169632.890625
_GKPMELIIGK_.3	ENSRNOT00000000599;ENSRNOT00000091542	0.00627557213386616	0.000400546310112108	0.000166794322838185	0.000242305568855455	0.000158749885785459	0.00253849623210719	0.00100774653182296	0.00456633548282258	0.0010435006676536	0.000632395297720111	0.0036411396231045	0.00185737934742071	119889.4140625	60137.2890625	451589.28125	139948.046875	155559.015625	69832.1875	129854.65625	16318.8388671875	133732.671875	513485.5	394767.8125	8704.431640625
_HTVLYPLVAK_.2	ENSRNOT00000000599;ENSRNOT00000091542	7.36891185639222E-05	0.000153534351061789	0.000266731507327727	0.000229766052245484	0.000692433981861026	0.000231917508277604	3.07365174158795E-05	0.00113557201434863	6.181455537844E-05	8.75441602449775E-06	0.000251583011278675	0.000891370183108604	544875.625	448575.09375	406184.5625	468866.375	318600.5	429389.84375	292474	479866.46875	430823.90625	500200.75	237715.765625	389352.8125
_HTVLYPLVAK_.3	ENSRNOT00000000599;ENSRNOT00000091542	0.00185772319633975	0.00479561314768292	0.000334517452808055	0.00154581431137184	0.00908474442027197	0.00385218363542601	0.00149052912495824	0.00245155658304619	0.0046643379520949	0.00345771829451117	0.0045324956296865	Filtered	19340.642578125	13952.4736328125	9975.1767578125	10114.2578125	9548.1044921875	10925.9345703125	31184.01953125	10633.853515625	1	5659.3662109375	1	Filtered
_EGETAQFLC[Carbamidomethyl (C)]DVK_.2	ENSRNOT00000000599;ENSRNOT00000091542	0.000357425071221361	5.36969496573158E-09	1.93649138162334E-10	0.000190808474649557	8.28775614266348E-05	5.53637311244276E-05	1.6634455837325E-05	1.17638909366689E-06	2.75233884118525E-38	0.000612214655973654	0.00275908768797421	1.26137846691428E-06	281903.40625	616142	417271.65625	317466	341092.3125	434018.78125	523603.625	467843	504997.9375	399152.3125	264917.03125	467054.375
_TLHSDPEGSVIDDSR_.3	ENSRNOT00000000599;ENSRNOT00000091542	0.00107447511841106	0.000305041185032745	0.000314022633737077	0.000202203022438859	4.06131749561318E-05	8.54818130285341E-06	0.000986163634372257	0.000139783267923202	2.12549943008821E-12	0.000255931345473128	0.000383111294166559	0.0014249346633308	55026.640625	59933.734375	30493.734375	192774.125	123290.1875	47528.671875	304793.53125	288517	307441.59375	144065.390625	103536.046875	216565.21875
_GELPEFQDGTK_.2	ENSRNOT00000000599;ENSRNOT00000091542	0.000162424316980919	0.00202958971707172	0.000199585072397845	0.000927611746242693	0.00313294609740788	0.00233419267446906	0.000131844347393948	0.000164872978114927	9.34969759341629E-05	0.00150422063054435	0.000910933256657142	0.000278465325421011	152428.71875	12722.5126953125	83380.890625	101070.3984375	56233.87890625	77969.8515625	180112.875	200284.40625	178337.75	231103.234375	76467.8125	87139.6796875
_FKLPVWETIVR_.3	ENSRNOT00000000599;ENSRNOT00000091542	2.24402882514914E-05	0.00012378813715612	0.000317032778425811	1.5934572589085E-05	0.000108864075169431	1.11055883210397E-05	3.99568170929807E-05	7.85256875684818E-05	7.79482002796714E-05	1.48100173649544E-05	4.73940291864303E-05	8.32847986896697E-05	119483.8671875	93655.3125	83608.8671875	130187.5546875	74797.96875	84835.046875	100494.5	101397.375	76620.7890625	124947.4453125	128189.7578125	109169.578125
_VESPGTYQQDPWAMTDEEK_.2	ENSRNOT00000000599;ENSRNOT00000091542	0.000171299769126553	0.000527425119896301	0.00098063130620936	0.00232674256609519	0.000193159715260118	9.2006442777735E-05	0.000179035215888135	0.00153855847102381	2.58415148116757E-06	7.36740374055165E-07	3.72283754217189E-05	0.00041831107041446	64680.58203125	36297.265625	24939.787109375	18106.634765625	6277.6240234375	36700.65625	26071.63671875	39455.4375	33140.82421875	87471.8984375	57412.7109375	24225.27734375
_LVAQEYYEVLDHC[Carbamidomethyl (C)]SSILNK_.3	ENSRNOT00000000599;ENSRNOT00000091542	0.00835873769356314	0.00247750260834987	Filtered	0.00199384949415032	0.00201712612673997	0.000178022830829545	0.000963973333442077	0.00010794252605234	5.41373354857762E-06	0.000819731305610059	Filtered	0.000886620543483227	1166936.75	1052997.375	Filtered	2215768	1810430.375	2727641.25	1636668.125	1693846.125	1405528.25	1032874.1875	Filtered	1909164.875
_VLELDPALAPVVSR_.2	ENSRNOT00000000599;ENSRNOT00000091542	9.08052767308891E-06	9.43260898349855E-05	4.46399126385018E-17	0.000115772461844088	1.98919644881661E-05	6.05483235269538E-21	1.66314731909298E-05	1.62620609616055E-15	2.34006199115867E-46	1.50707580624516E-15	0.00019846097384026	2.99182447643254E-08	477175.6875	540385.0625	572021.5	561970.4375	501717.96875	513462.125	513346.03125	610531.6875	523417.96875	656993.125	570094	568015
_VLELDPALAPVVSR_.3	ENSRNOT00000000599;ENSRNOT00000091542	Filtered	0.00745446450257089	Filtered	0.000378973815289072	0.000749571558317544	0.000294987325853941	0.00351245670598431	0.000244624233875057	Filtered	0.0063319638978579	0.00670021895708238	0.00145185270674073	Filtered	35214.23046875	Filtered	24719.470703125	8038.57763671875	42558.0546875	12201.2529296875	52470.15625	Filtered	55473.6171875	34256.73046875	90288.796875
_AHAAVWNAQEAQADFAK_.2	ENSRNOT00000000599;ENSRNOT00000091542	0.000146858018902359	0.000142086841685208	0.00073072348434436	1.41058140435315E-06	3.36444528381316E-06	5.97725258205795E-14	1.91879019792312E-05	3.22192749394925E-05	8.72479906305073E-08	1.75129777829515E-05	0.000211115317659398	5.53988997927536E-05	16888.37109375	58595.59765625	65498.94140625	8248.4599609375	21638.95703125	15685.017578125	19162.373046875	24202	33964.609375	65112.296875	16326.79296875	18937.31640625
_AHAAVWNAQEAQADFAK_.3	ENSRNOT00000000599;ENSRNOT00000091542	Filtered	0.00773786999660231	Filtered	Filtered	0.00894589330916072	0.00810727640720551	Filtered	Filtered	Filtered	0.00932258199352838	Filtered	Filtered	Filtered	529905	Filtered	Filtered	467631.46875	366656.84375	Filtered	Filtered	Filtered	782063.6875	Filtered	Filtered
_FSVC[Carbamidomethyl (C)]VLGDQQHC[Carbamidomethyl (C)]DEAK_.3	ENSRNOT00000000603	7.28947027019517E-06	7.31884606261416E-13	7.44897138197833E-19	6.1142324684141E-16	5.1717084482882E-09	7.07778097147476E-41	1.66314731909298E-05	3.61737128498851E-18	3.75526911442085E-53	2.86277256370134E-12	2.80931084296754E-06	2.13797455624345E-08	33745452	29577330	35620552	32008008	33239832	30322342	28786478	29805264	29402074	31037802	33398066	34606704
_FSVC[Carbamidomethyl (C)]VLGDQQHC[Carbamidomethyl (C)]DEAK_.2	ENSRNOT00000000603	8.15174183186648E-06	2.66744981156575E-10	2.29446216344339E-15	1.62359196162674E-08	5.00180447975388E-07	1.38402194022421E-27	1.66646549722779E-05	1.56023540935232E-13	2.51496970339023E-47	7.03284667714276E-11	9.8465620219011E-06	2.3122535224368E-06	4179679.5	4274375.5	4381347.5	2253749.25	2280579.25	2954963.5	3227791	3544456	3995092.5	4273299	4558681.5	3549599.5
_KYDAFLASESLIK_.3	ENSRNOT00000000603	7.17929958255955E-06	2.41319496552361E-13	2.52254593717447E-26	2.82071310706968E-24	5.44647359910607E-10	4.90193357508198E-58	1.66314731909298E-05	7.44082265512323E-23	7.85750534852043E-66	1.02149337275542E-14	1.68387387554609E-06	1.40617391569017E-12	9277219	7602963.5	8198951.5	11277222	10482942	10445280	9360145	7819120.5	9059351	7737878	9515181	10313706
_KYDAFLASESLIK_.2	ENSRNOT00000000603	1.28650777801361E-05	5.77763765322081E-10	3.57623729886773E-20	3.79057891310985E-13	5.97213314682013E-08	3.95429438679341E-13	1.66314731909298E-05	1.75197234322187E-15	9.24122782493109E-18	3.68281367640197E-07	2.11837794749099E-06	2.52584565177207E-05	5373655.5	4920449	4418085	5210471	5399460	4697601	4609389	3730901.75	4838073	4939387.5	5527577	4807898.5
_VLC[Carbamidomethyl (C)]LAVAVGHVK_.3	ENSRNOT00000000603	2.06635778192618E-05	1.04917078747114E-06	2.45071900145073E-06	3.0326318546311E-06	1.4082039595142E-05	7.89193417548603E-10	4.99670068022248E-05	1.25838030891361E-19	2.70836826851737E-24	1.95838712243803E-05	5.22191329204478E-05	1.53527714520883E-05	4312534	3204779.25	3661376.5	3443337.5	2875058.25	2985930.25	2178384	2568581.75	2828201.25	2843658	4766339.5	2621109.75
_VLC[Carbamidomethyl (C)]LAVAVGHVK_.2	ENSRNOT00000000603	8.30770655511565E-06	5.04899504791295E-08	3.04409452373808E-07	2.39749945566648E-16	1.11829731734141E-05	4.52646943904432E-29	1.66322237130218E-05	1.86794266637538E-05	4.86667196357951E-34	2.05544320971953E-10	3.10112623088512E-05	5.18770006527569E-05	1011098.1875	718664.3125	1141036.25	678605.625	765583.4375	753634.5625	564389.6875	625050.5625	583323.625	768957.1875	1107596.375	772095.625
_FLETVELQISLK_.2	ENSRNOT00000000603	0.000374991111781625	0.000217285840210157	2.14086654128946E-05	0.00304789188710129	0.00267037462783386	5.06531342747483E-06	7.8571408086685E-05	0.000107660569449247	0.000147748043700115	0.000145359764476924	5.80941112995924E-05	0.000122165342174688	796959.6875	257226.171875	2023119.625	703916.75	18487322	1505492.875	2599916.25	2206216.75	823890.75	2867036.75	3278814.25	2206199
_YDAFLASESLIK_.2	ENSRNOT00000000603	2.08676271251403E-05	7.64929012446517E-11	5.07494247280655E-17	4.76012619172812E-13	1.04024085007218E-07	7.33534922498377E-34	1.67928612864631E-05	5.85778581556281E-14	2.72549476974976E-50	2.49596770540813E-10	2.69601429437385E-05	5.60221082436233E-09	2217936.25	2220045.25	2801711.5	2281746	2596956.25	2910718.75	2411552.25	2326854.25	2471543.25	2382666.5	2838101	2826772
_AVDIPHMDIEALK_.3	ENSRNOT00000000603	7.21901629696691E-06	1.27472507170961E-12	3.34196967028453E-22	1.1098233999684E-17	1.83889939004682E-09	3.6486936661767E-48	1.66314731909298E-05	2.61220257404556E-20	7.13441965637619E-56	6.0102121785994E-14	3.23268158264049E-06	2.91553927282706E-11	22944940	24028364	20318742	25171068	28584128	22410370	24252540	17482066	22728140	23882850	22250268	24372780
_AVDIPHMDIEALK_.2	ENSRNOT00000000603	1.21246242325724E-05	1.70972328430094E-05	2.7414894273749E-09	6.25845451562719E-09	1.10181010818655E-06	5.97912229329845E-16	2.02465261127702E-05	4.62886890376913E-08	3.67830803282154E-31	2.69807714155291E-08	1.43472797169671E-05	2.69073316123317E-05	4857977	4415823	5108143.5	4748546.5	3708313	4130900.75	4160192.5	3210638.25	4716181.5	5255760.5	4624014	4688881
_AVDIPHM[Oxidation (M)]DIEALK_.2	ENSRNOT00000000603	0.00108271266689577	0.00251374957771862	0.00132445973904798	0.00418931223881537	0.00142108525784981	0.000198171554543894	0.00131397609920422	Filtered	0.00148807445667138	0.00110861693176177	0.00493377600662943	0.000895957759109589	415536.0625	3291963	1572060.25	1261290.875	1553915	838024.875	723744.875	Filtered	1027174.5625	1282308.5	460030.4375	1351237.25
_AVDIPHM[Oxidation (M)]DIEALK_.3	ENSRNOT00000000603	Filtered	Filtered	Filtered	Filtered	Filtered	Filtered	Filtered	Filtered	Filtered	0.000169483304781897	0.000470244292533151	0.00996355553877258	Filtered	Filtered	Filtered	Filtered	Filtered	Filtered	Filtered	Filtered	Filtered	1	1	1
_DTLYEAVR_.2	ENSRNOT00000000603	8.38383329735867E-06	2.33371174306507E-09	2.91083607679396E-17	4.7621341532105E-15	8.41458650133262E-08	1.04231527509199E-16	1.66314731909298E-05	1.04543299542826E-14	1.34227829317231E-52	2.35637041116594E-15	1.74214195026249E-06	3.05009037660786E-09	7571386.5	2889545.75	1938708.125	3721392.25	3312111	2509726	7357126	4070847.25	5935046.5	5997401.5	10994448	2579950
_DTLYEAVR_.1	ENSRNOT00000000603	2.27911007860288E-05	Filtered	Filtered	Filtered	0.000270797493758005	0.00251222284920552	1.8605741021685E-05	0.000257483072577803	0.000748103063559576	1.25204562592873E-07	9.60200911209682E-06	Filtered	348172.84375	Filtered	Filtered	Filtered	68619.140625	33685.9453125	259562.609375	139555.59375	181465.1875	350764.125	510927.9375	Filtered
_MTDDELVYNIHLAVNFLVSLLKK_.4	ENSRNOT00000000603	1.47346504840787E-05	3.0680010711841E-05	0.000901508673690761	1.56368744965181E-05	0.00468285976996674	Filtered	0.00140443932022292	Filtered	8.2373606575064E-24	0.00112737758706071	3.21368392276899E-05	0.000122616452176901	346132.75	184520.609375	246131.046875	163420	283645.53125	Filtered	64456.80078125	Filtered	147263.296875	124931.15625	267560.4375	810123.3125
_AVDIPHMDIEALKK_.4	ENSRNOT00000000603	8.04348601464156E-06	1.33768093271187E-11	2.19107072191839E-16	6.93687429416421E-11	5.81775139326583E-08	2.18121964428101E-37	1.66314731909298E-05	1.39502689348718E-16	6.40411986522977E-45	1.78017065207696E-11	7.58843054444845E-06	4.76534836542315E-08	4371868	2227570.75	3449387	3220200.25	4345276	3259236.5	2582584	2593385.5	2592247.25	3024397.25	3838650.5	3165613.5
_AVDIPHMDIEALKK_.3	ENSRNOT00000000603	7.21625413914514E-06	0.000116223979807141	2.24114871099818E-23	2.60059898651957E-15	2.7919318152338E-07	1.03203828976161E-46	1.66314731909298E-05	1.03310445895295E-20	3.03807066614917E-53	5.72817680451225E-13	2.35921192187904E-06	8.05583579314155E-10	3083886	1515886	2439324.25	2583568.75	2890817.25	2230183	1857314.5	1840987.875	1846527.875	2204336	2581001.75	1996457.625
_AVDIPHMDIEALKK_.2	ENSRNOT00000000603	0.000462775126212142	0.00348398182734865	0.000144819783390912	0.000124313641023028	0.00231290660350841	0.00947306304621658	0.000143208269676907	0.0006615386757811	0.000157171683913309	0.000524339523737688	0.00053958621221288	0.00101596655948497	288467.625	150770.203125	406609.03125	289091.1875	162419.9375	175486.03125	144343.984375	164511.90625	174444.6875	394380.78125	333201.78125	140305.65625
_AVDIPHM[Oxidation (M)]DIEALKK_.3	ENSRNOT00000000603	Filtered	Filtered	Filtered	Filtered	Filtered	Filtered	Filtered	Filtered	Filtered	Filtered	0.00385417589790176	Filtered	Filtered	Filtered	Filtered	Filtered	Filtered	Filtered	Filtered	Filtered	Filtered	Filtered	5099.806640625	Filtered
_ILGPGLNK_.2	ENSRNOT00000000603	0.00182850706389273	0.000494458501848662	0.000171833309518675	Filtered	Filtered	0.00225174605301695	0.0032843194310122	0.00862671712485779	Filtered	0.00687776459388788	0.00203673899598442	0.00205366975451233	1943538.125	1273001.875	612092	Filtered	Filtered	1454426.75	3844177.25	1836638.625	Filtered	1485383.5	2052138.875	2779468
_MTDDELVYNIHLAVNFLVSLLK_.3	ENSRNOT00000000603	Filtered	0.000769231730546792	1.78275889644262E-06	Filtered	0.000121735654858464	6.24378706089614E-05	0.00268352009348582	9.98820906973263E-05	Filtered	1.79321981463643E-05	3.56484593404918E-05	3.28904960752594E-05	Filtered	140400.140625	31094.154296875	Filtered	46548.23046875	51668.92578125	41485.0078125	37819.07421875	Filtered	35932.01953125	166129.5	113864.171875
_FPSLLTHNENMVAK_.3	ENSRNOT00000000603	7.35298379839166E-06	2.14592413005663E-14	9.33664659238648E-23	1.48561803670004E-13	1.96938345845546E-08	7.24345472764066E-40	1.66314731909298E-05	2.22435801694785E-28	5.1720264471789E-70	1.18464777914926E-12	3.10101813696018E-06	3.52527094390206E-14	26681398	26719136	24747694	40481932	41546992	37699352	29835300	25256360	25838772	23121426	25774284	28223216
_FPSLLTHNENMVAK_.2	ENSRNOT00000000603	7.17929958255955E-06	2.75738605189569E-17	1.90023745529246E-35	7.62662186351494E-20	1.447362441784E-08	1.80665197922628E-53	1.66314731909298E-05	4.66551693078375E-28	4.8196916253268E-71	4.7778473983806E-20	1.93937376323382E-06	1.08470220245137E-10	23793774	14831154	13231554	48306868	53189232	48841208	31434480	27767138	27364938	9942536	9755330	31425718
_FPSLLTHNENM[Oxidation (M)]VAK_.3	ENSRNOT00000000603	Filtered	Filtered	Filtered	Filtered	Filtered	Filtered	0.00145120719070963	Filtered	Filtered	Filtered	Filtered	Filtered	Filtered	Filtered	Filtered	Filtered	Filtered	Filtered	110835.46875	Filtered	Filtered	Filtered	Filtered	Filtered
_KFLETVELQISLK_.3	ENSRNOT00000000603	Filtered	Filtered	Filtered	0.00972311432544816	Filtered	Filtered	Filtered	Filtered	0.00246721826137775	0.0017569067485452	0.00378015066742927	Filtered	Filtered	Filtered	Filtered	458937.03125	Filtered	Filtered	Filtered	Filtered	90495.6875	247361.34375	185475.75	Filtered
_LKPWGLLEVLVEK_.3	ENSRNOT00000000612;ENSRNOT00000092641	1.26429013589253E-05	5.24188691468084E-06	8.21072409577748E-09	5.50681236763864E-08	5.79190416267247E-07	2.8088261326972E-17	2.33812064822115E-05	1.27770846322815E-07	1.80163738648155E-41	0.000827546290108294	2.22027110985952E-05	1.11756564332954E-08	115926.6328125	125473.671875	90175.1015625	102668.921875	87055.71875	119001.9453125	107933.3515625	89757.015625	113574.96875	89013.453125	111684.21875	114028.9609375
_SAEHYTETALDEIR_.2	ENSRNOT00000000612;ENSRNOT00000092641	0.000770913660258608	0.000608580700927413	0.000625732896451141	0.000115482180664193	3.90174665716883E-05	2.68806319480892E-05	1.81392048795733E-05	0.000361737566885897	0.00148356930104398	0.000522758869902071	0.000823821937097706	5.55616912846102E-05	1	10434.6298828125	1	1	1	1	1	1	1	1	11012.1630859375	1
_QEESESPVERPLTENPPNK_.3	ENSRNOT00000000612;ENSRNOT00000092641	0.0011930722167437	0.000212251432547966	0.00549710786900189	0.000601358701545377	0.000980964261772498	0.00023591240289449	0.000390225906605473	0.000253019982671657	0.000256849836945495	0.00899341663307777	Filtered	0.000392084622710786	1	1	1	1	1	1	1	1	1	1	Filtered	1
_DLKPSNLAVNEDC[Carbamidomethyl (C)]ELK_.3	ENSRNOT00000000618	1.85581478273499E-05	3.76691700344384E-06	9.25207062320544E-13	4.55224125778407E-15	1.78834285429851E-05	1.94417195408321E-12	1.77606045301151E-05	8.0977505769691E-08	1.42047887002468E-26	4.19284345658875E-07	1.08058337025641E-05	3.33293025172352E-07	502033.4375	538640.5	523153.65625	657257	638700.125	675674.75	509517.78125	443485.8125	460788.90625	563867.8125	500291.96875	485331.25
_DLKPSNLAVNEDC[Carbamidomethyl (C)]ELK_.2	ENSRNOT00000000618	3.29381851432382E-05	0.000153533394900705	6.94701158400521E-05	1.06840935407957E-05	2.51988803093993E-06	1.48118983837623E-20	6.58839418659443E-05	0.000149794639853171	5.45216761999103E-05	2.63593162089625E-10	0.000309183044393211	6.53179900748356E-05	121929.5234375	178670.5625	123799.9765625	121012.0625	144109.609375	145487.671875	37229.4765625	61670.4296875	65274.0625	167971.484375	123393.515625	24005.560546875
_LVGTPGAELLK_.2	ENSRNOT00000000618	0.00111263225505008	0.00015353399783803	5.12121769252656E-05	1.57466126912693E-06	1.48062295386966E-05	5.8939591628539E-23	2.09485360036391E-05	3.96761206513576E-05	4.76385988661786E-07	1.15166360187586E-05	0.000268600659945135	8.00659841587884E-05	523913.0625	674800.5625	450967.96875	659526.625	604238.3125	706122.125	771260.375	645055.625	724231.875	677168.375	629227.375	636391.8125
_[Acetyl (Protein N-term)]SQERPTFYR_.2	ENSRNOT00000000618	9.70761941068388E-06	3.63210995921455E-05	3.50012705527957E-17	3.18330986256777E-17	1.64823865826668E-08	1.06204508188165E-44	2.89429944588573E-05	2.31005080409979E-07	1.29674740141906E-39	1.79581124244005E-06	2.16088094167309E-05	7.08259316025329E-05	382629.90625	454221.28125	377656.875	654042.625	682975.5	699383.0625	481624.5	533131	477127.75	497980.375	301339.625	386450.21875
_NYIQSLAQMPK_.2	ENSRNOT00000000618	1.52683631266845E-05	0.000138919266236168	3.33090569055977E-06	4.90470767246266E-07	2.60371502919363E-06	4.31962639161455E-06	1.97293581184458E-05	2.03589953089193E-08	7.32742864832241E-07	8.44739660319306E-06	4.93587092972354E-05	0.000104998397730813	473984.15625	395638.78125	474061.9375	473421.71875	581149	403396.90625	363071.65625	363154.1875	339554.5625	519661.84375	371817.34375	404097.4375
_HENVIGLLDVFTPAR_.3	ENSRNOT00000000618	1.09968408948774E-05	0.000258926811498061	6.48934171936539E-09	2.76922177955487E-13	6.05158234984546E-07	5.2541881707555E-39	1.81238722240129E-05	1.66592465635891E-07	1.61426053082401E-39	1.25054479794355E-05	0.000178856110958258	2.4385397889449E-05	433192.875	351056.21875	413409.59375	538219.0625	477001.28125	496458.65625	364189.0625	309160.96875	349475.21875	220364.359375	336565.15625	335372.9375
_LTDDHVQFLIYQILR_.3	ENSRNOT00000000618	9.7057988258073E-06	1.62343818526095E-08	1.02158768787859E-18	1.63056696770447E-09	7.14722228716076E-07	6.24090621275114E-39	1.69475549113544E-05	8.4589214376704E-08	1.09141319094294E-29	1.49735799872645E-08	6.10673468713146E-06	2.37979383487367E-06	120496.9296875	174558.015625	129567.875	171838.875	165257.734375	161374.359375	132275.15625	74489.03125	126708.5390625	132881.46875	221175.171875	151237.6875
_TLFPGTDHIDQLK_.3	ENSRNOT00000000618	Filtered	0.00983476206085023	0.00176577591583098	0.000118581031510043	0.000616429800573912	2.98515584993845E-05	0.000156149447089171	0.000738559488215372	0.000471886696476754	0.00597025715778782	Filtered	0.000101739681256466	Filtered	597724.5	539950.0625	642464.3125	683511.375	609652.5625	590815.3125	556660.6875	507927.8125	516698.5	Filtered	543738.1875
_HTDDEMTGYVATR_.3	ENSRNOT00000000618	1.45049670947323E-05	7.69405499105118E-08	2.65434509594129E-17	1.24242777869626E-09	1.53755943487019E-06	1.79027466784969E-21	2.25557901627255E-05	1.84577042371579E-09	3.01853898400577E-14	3.03193243837094E-05	7.73772405631479E-05	6.64844142504491E-05	191491.28125	150296.546875	97272.0546875	229549.609375	207191.046875	180323.375	239161.28125	166465.390625	173883.140625	197284.984375	132286.578125	142405.0625
_HTDDEMTGYVATR_.2	ENSRNOT00000000618	0.00412811538403955	0.00739277173519408	0.00966723147510239	0.00999852277503144	Filtered	Filtered	0.00595118678930481	0.00131955434708274	0.000256693047699008	0.000362863000341729	0.000408699020589449	Filtered	56531.05078125	89987.65625	68041.03125	23921.529296875	Filtered	Filtered	20998.275390625	83646.703125	48235.07421875	88086.4140625	40724.66015625	Filtered
_SLEEFNDVYLVTHLMGADLNNIVK_.3	ENSRNOT00000000618	0.00136956291636379	0.00693564197847388	Filtered	0.000128867294060955	0.000531121965034347	0.00204265538002404	Filtered	Filtered	0.000368907612088767	Filtered	Filtered	0.00102078543495827	207304.4375	200477.40625	Filtered	161914.046875	187189.296875	176142.9375	Filtered	Filtered	126263.875	Filtered	Filtered	178518.328125
_YIHSADIIHR_.2	ENSRNOT00000000618	0.00134768964065627	Filtered	0.00406338157801085	Filtered	Filtered	0.000450404847766926	Filtered	0.00469239622854005	1.12765456222216E-18	0.00523611247437122	2.88392894935564E-05	0.0017877899868173	41434.0703125	Filtered	61188.140625	Filtered	Filtered	353964.875	Filtered	75215.8203125	48486.80078125	22757.87890625	54354.19140625	41752.44921875
_YIHSADIIHR_.3	ENSRNOT00000000618	Filtered	Filtered	0.00647650453124504	Filtered	Filtered	Filtered	Filtered	0.00370188991302189	Filtered	Filtered	0.00625195684929392	Filtered	Filtered	Filtered	499019.1875	Filtered	Filtered	Filtered	Filtered	297449.1875	Filtered	Filtered	486922.4375	Filtered
_SLTYDEVISFVPPPLDQEEMES_.3	ENSRNOT00000000618	Filtered	Filtered	Filtered	Filtered	Filtered	0.00574791337516395	Filtered	0.00396926384300977	Filtered	Filtered	Filtered	Filtered	Filtered	Filtered	Filtered	Filtered	Filtered	55774.33984375	Filtered	36595.29296875	Filtered	Filtered	Filtered	Filtered
_NPPGFAFVEFEDPR_.2	ENSRNOT00000000627	1.0371771220593E-05	2.30232907617724E-05	1.4152834831581E-07	0.0001206994341452	6.12601519245365E-05	2.81471805910064E-14	2.5376834792917E-05	1.72222368880907E-05	1.15787316671709E-26	3.47877699275836E-09	1.10089015468574E-05	5.0579153930645E-05	6887389.5	5698622	6267988	5996074.5	6324584	5692815	7085423	6741128.5	6563897	8367192	5809523.5	6404594
_NPPGFAFVEFEDPR_.3	ENSRNOT00000000627	7.84754097272832E-06	0.000152131694653259	5.07244725193959E-21	5.69748802064375E-18	1.48480869270686E-08	5.62601665646968E-37	1.66314731909298E-05	8.61865604203741E-18	9.02362811442888E-51	1.61382959542471E-13	3.40660659129009E-06	2.6824994694538E-10	1413449.625	985375.4375	1148492.25	1419627.625	1434355.25	1492456.5	1720619.875	1492558.75	1184109.75	1888272.625	1525759.75	1822297.25
_NPPGFAFVEFEDPRDAADAVR_.3	ENSRNOT00000000627	0.000127399031506999	0.0026965824450955	0.000634139545224938	Filtered	0.00557126668518871	0.00613749763853169	0.00576701666648482	Filtered	Filtered	0.00225745741788999	2.07264225836795E-05	0.00515597587265349	317975.1875	120676.7109375	123411.03125	Filtered	116732.578125	81715.609375	147579.703125	Filtered	Filtered	144705.734375	1035537.9375	63624.7265625
_ELFPVFTQLPFPK_.2	ENSRNOT00000000631	2.40418700488195E-05	0.000136784384888516	4.96802328991714E-05	0.000102871258872797	0.000160694368713536	3.20322184570858E-06	3.89838520989742E-05	2.45234932703508E-05	3.60032892005332E-10	3.21572585794409E-05	0.000382182859690525	0.000101137671853204	72121.9765625	112870.265625	149524.1875	66343.3125	82787.0078125	78521.6640625	98600.4453125	98792.796875	123295.5390625	90072.125	27917.421875	113239.4453125
_[Acetyl (Protein N-term)]MDLAANEISIYDK_.2	ENSRNOT00000000631	0.000543080898719429	0.000145183632302015	1.62943231647053E-05	0.000827134913331366	0.000815036087193587	Filtered	0.00392252382176921	7.18899921832066E-05	2.50234628876264E-15	0.000469471456328636	0.000311849817035799	0.000180748847781207	27917.119140625	50381.70703125	48836.375	7635.99365234375	1	Filtered	38212.85546875	28509.435546875	44305.98828125	62348.296875	56178.765625	36935.88671875
_MHEVHDLFTIGSGEAMLQLIPPFQC[Carbamidomethyl (C)]R_.4	ENSRNOT00000000631	0.00977662326535123	0.00123059291900147	0.00112841023758342	Filtered	Filtered	0.00708477574761834	0.00551760592311482	Filtered	0.00221287711926997	0.00969388761686849	Filtered	0.00277282666331027	4080.88354492188	324400.375	134938	Filtered	Filtered	22569.5078125	61930.28125	Filtered	19967.77734375	115064.8984375	Filtered	73630.4765625
_HC[Carbamidomethyl (C)]QSVAMPIESGDIGYAGAAHWK_.3	ENSRNOT00000000631	Filtered	Filtered	0.00010857245519981	0.000515639312985558	0.00103197691613057	Filtered	Filtered	0.0012890903519878	0.00342877370027124	0.00204337540826493	0.00158697456672968	Filtered	Filtered	Filtered	40186.01953125	21303.90625	16675.939453125	Filtered	Filtered	34695.359375	61538.671875	39037.7421875	57811.4375	Filtered
_LLIQVGHEPMPPTLGTNVLGR_.3	ENSRNOT00000000635	0.000184660714831664	6.84544474743837E-05	3.21946351672178E-06	1.52406733355879E-08	2.57054272863541E-06	2.04353249452172E-16	2.01511650969895E-05	1.53520208019665E-07	1.36138738818795E-15	1.63951418291137E-05	2.02654676716553E-05	5.49510106129128E-07	523678.125	548575.9375	463684.1875	954609.9375	984770.5	692803.4375	463969.5625	466588.34375	387752.6875	425501.9375	670887.1875	578128.9375
_ETSYEMMMQC[Carbamidomethyl (C)]VSR_.2	ENSRNOT00000000635	0.000131796696703213	0.000498843166160111	0.000194896645484178	0.000106067931515041	0.000110978794095902	0.000209591719260244	4.8403272302805E-05	0.000158790728561373	0.000173017012532965	1.59501041387718E-05	4.23864509250684E-05	7.79993422999878E-05	109098.640625	79320.9140625	100068.0703125	108276.53125	181197.09375	96481.3125	49979.69921875	52396.28125	69608.1796875	155404.8125	133158.84375	62289.51953125
_YSGVLSSIGK_.2	ENSRNOT00000000635	0.000120126723551517	0.000132005652576778	9.83420866032975E-05	0.000861477588642013	0.00455783442793812	Filtered	1.81211426490245E-05	2.054720906524E-05	1.8620046193174E-08	2.71660376152412E-05	2.43899404851432E-05	0.000293851633206624	203596.984375	299034.90625	264750.78125	326827.3125	283699.09375	Filtered	265944.25	152510.484375	199795.375	241780.109375	366331.3125	289735.46875
_VFPPDEIEQVSNKDDMK_.3	ENSRNOT00000000635	0.00046375443906836	0.00925200171578013	0.000363501626266937	0.00520118542278456	Filtered	0.00182193391994747	Filtered	0.00595394082276428	Filtered	0.00117102166965548	0.00117878071741819	0.00185531536627777	175194.59375	149028.890625	133481.625	423582.8125	Filtered	296367.5625	Filtered	256253.953125	Filtered	88586.8984375	142720.96875	174189.09375
_LMSNALSTVTR_.2	ENSRNOT00000000635	Filtered	Filtered	Filtered	0.000125104185415331	0.000138563927842255	2.24241579859425E-11	0.00167601726313496	Filtered	Filtered	Filtered	Filtered	Filtered	Filtered	Filtered	Filtered	521221.125	532421.0625	641632.8125	874827.9375	Filtered	Filtered	Filtered	Filtered	Filtered
_DLEAVTSQLHR_.2	ENSRNOT00000000639	0.000235843534594955	0.000153534320524372	8.42427547434902E-05	0.000121739704434079	2.91597852218981E-05	0.000385662136619202	5.2151168957382E-05	5.0283053062647E-07	2.41368009145878E-28	3.04084696362918E-05	1.74101251943611E-05	3.34183799568329E-05	221056.28125	240486.25	226487.28125	236287.1875	274215.75	112388.46875	520111.46875	419571.40625	468897.375	400253.1875	431940.6875	434894.71875
_DLEAVTSQLHR_.3	ENSRNOT00000000639	0.000210664553342095	Filtered	6.75887000184376E-05	0.000167425749509933	Filtered	0.00288659471349095	0.000797136334774316	0.000104918494521403	6.15013599622242E-12	0.00089891968390225	0.000426306148218835	0.00126730176168348	345176.34375	Filtered	268212.75	309819.9375	Filtered	87419.828125	532064.8125	462866.6875	507405.21875	321241.34375	395335.5	470670
_KDLEAVTSQLHR_.3	ENSRNOT00000000639	Filtered	Filtered	Filtered	Filtered	Filtered	Filtered	Filtered	Filtered	0.00155171910441574	0.00405848740039813	0.00160984385313844	Filtered	Filtered	Filtered	Filtered	Filtered	Filtered	Filtered	Filtered	Filtered	218301.859375	227628.65625	261668.359375	Filtered
_DTDINIFSYKPTLLTAK_.3	ENSRNOT00000000640;ENSRNOT00000083108	0.000937545772730487	0.000177173899883004	0.000195879888763483	0.000359496254480848	0.000846885521781673	0.000984206144746869	0.00110295014625032	0.000613690150061314	0.00397108025514568	0.00119246876976311	0.00120585569553952	0.00134292721432089	85253.90625	107605.7578125	109345.25	127798.0234375	99161.6484375	163399.96875	82885.234375	103978.9921875	90677.90625	74032.203125	87199.3828125	89200.65625
_SVFDILDGEEMR_.2	ENSRNOT00000000640;ENSRNOT00000083108	9.9838148186661E-05	0.000154403661290858	9.34870498468237E-08	5.82026628433395E-05	5.13516168082752E-05	6.37421454458526E-05	0.000179795345633169	0.00143051768843458	0.00957170237888635	7.80571923467401E-08	2.0509395329398E-05	0.00266847926878563	75477.46875	98880.375	89288.515625	73824.1796875	23379.794921875	69147.96875	20398.421875	30784.798828125	33759.74609375	47496.3984375	62517.296875	81488.34375
_MVIEDETEFC[Carbamidomethyl (C)]GEELLHSMLK_.3	ENSRNOT00000000640;ENSRNOT00000083108	Filtered	Filtered	0.00301497319247959	Filtered	Filtered	Filtered	Filtered	Filtered	Filtered	Filtered	Filtered	0.00572467485079276	Filtered	Filtered	37606.53125	Filtered	Filtered	Filtered	Filtered	Filtered	Filtered	Filtered	Filtered	13848.0673828125
_GFGHIGIAVPDVYEAC[Carbamidomethyl (C)]K_.3	ENSRNOT00000000650	7.23328795637381E-06	8.81095813443444E-15	1.44077434411479E-25	1.07736245800854E-23	1.23542450734898E-09	2.68732516141117E-58	1.66314731909298E-05	2.32890945537888E-26	1.21518980748235E-67	8.65755431302893E-16	1.58378336118569E-06	4.38157739022429E-14	13473084	13483660	12885650	13648162	14140465	16450355	13555356	13116117	11300739	17164788	14281102	15805207
_GFGHIGIAVPDVYEAC[Carbamidomethyl (C)]K_.2	ENSRNOT00000000650	7.60349247922843E-06	3.73038935026331E-12	4.94569457799629E-25	1.7067070812116E-16	2.52153595557772E-08	1.95606166969363E-39	1.66314731909298E-05	2.88992095402098E-13	1.62376821678349E-47	6.66409687812638E-12	3.57437420151937E-06	6.83845049947708E-12	1336154.125	1119095.875	1347655.5	1347788.625	1146606.5	1317326.75	1151939.375	1059211	994358	1715274.5	1223827	1278535.125
_VLGLTLLQK_.2	ENSRNOT00000000650	9.36970999595625E-06	5.99120694616426E-07	2.28605904685831E-11	3.51025155256684E-08	1.69911266475578E-06	4.53425380497853E-22	1.94905496803676E-05	2.40646169177837E-10	3.67949799972787E-32	1.68312312367058E-10	1.23388475477941E-05	6.93969868221908E-07	4217052	3792497	3880595	4402724.5	3627755.5	4600054.5	5684283.5	4325016	4976125.5	4210760.5	4542269.5	5273861.5
_GLAFVQDPDGYWIEILNPNK_.3	ENSRNOT00000000650	8.49318401443099E-06	2.19363953898495E-07	1.36619502444983E-10	1.96875799383561E-10	9.45637305698446E-09	2.28078008715345E-37	1.75271703493118E-05	7.66593471175976E-12	1.85690024949656E-33	7.8382141958702E-10	2.02611688189926E-05	4.29364044768893E-11	702890.25	1915001.625	1596590.25	4749113	2406354.25	2171458.25	2939451.75	2257160.75	1443368.75	2066040.375	2318334.75	2616234.5
_GLAFVQDPDGYWIEILNPNK_.2	ENSRNOT00000000650	2.25427832448109E-05	7.87251379540894E-06	1.82376781753563E-05	8.56296086655933E-11	7.49851630026858E-06	2.54609337814168E-05	2.16755176740186E-05	1.31454176329602E-06	9.6214271052017E-25	1.2696699324188E-05	3.65539455353333E-05	5.9950664196446E-05	1982901.25	2187293.75	2619345.25	1970803.625	2019176.25	2055940.5	1806798	1852271	1983607.125	2655661.75	2097440.5	2675500.75
_LDFPSMK_.2	ENSRNOT00000000650	1.16232366345334E-05	3.25593831729014E-12	7.16057229127841E-16	5.3505982361464E-15	1.68045795949473E-07	8.32435150668251E-36	1.66314731909298E-05	3.36152358530959E-13	1.02044321492255E-57	7.48950969221511E-13	9.95658423546295E-06	1.00504355211232E-09	2957253	2688680	2640158	2769446.75	1678221.375	3093534.75	3217192.25	2402315.75	3180950.25	3893650.75	3901702.5	3546675.75
_LDFPSMK_.1	ENSRNOT00000000650	3.25817814388872E-05	0.000153228609460912	2.32239503154341E-06	0.000210991899032293	0.000548118819076909	0.000166103978188723	0.000139489170990291	0.000212113972117024	8.42489397581803E-09	9.05746596113577E-07	4.40295839374928E-05	0.000105215617633635	77067.6796875	47742.85546875	44662.55078125	9749.87890625	1.07141518592834	13655.6025390625	31422.384765625	16699.16796875	73773.375	149619.671875	109449.1328125	1
_FSLYFLAYEDKNDIPK_.3	ENSRNOT00000000650	7.42510018245275E-06	5.7118963382963E-09	2.62983136617865E-14	2.63843053686775E-11	9.92174843206052E-08	1.35930314448671E-34	2.04634889769944E-05	1.74362502467112E-11	5.80040569399462E-39	5.79268445694176E-12	8.32487983152415E-06	3.94774145662076E-06	1583349.875	1360681.75	1231660.125	1124695.125	1057623.125	1450805.75	1434063.625	1239604	1126090.5	2131823	2570819.25	1542821.25
_FSLYFLAYEDKNDIPK_.2	ENSRNOT00000000650	2.21119595558366E-05	0.00142814021999418	0.00687778721640762	0.00122245108469899	3.28402710494183E-05	0.000165222854413465	0.000130468703472044	4.95464024774975E-05	2.51169089139453E-11	0.00565224313230529	0.000115553762143426	0.00392106165817464	371860.375	128227.1328125	240454.59375	103455.046875	170367.390625	313511.96875	151988.96875	231491.5625	178306.234375	301163.5	362919.90625	221873.390625
_FSLYFLAYEDK_.2	ENSRNOT00000000650	1.42648533069499E-05	1.73302158727273E-07	1.1067848920834E-13	9.31491157746214E-05	3.35528850091657E-05	1.20443806660753E-12	1.91879809394242E-05	1.61776012865521E-11	3.30489912728072E-42	5.36776882290395E-08	2.2081647855771E-05	5.99106416744046E-08	876221.625	1044959.9375	826633.4375	400732.1875	659145.9375	703242.625	841386.875	841970.875	967357.75	1096965.125	1226853.125	1111843.25
_TAWAFSR_.2	ENSRNOT00000000650	0.00963404851753613	Filtered	0.00449902146271989	0.00674965562080172	Filtered	0.00216938732648006	0.00578709244710026	0.00669286353769443	0.00133475099648773	0.00381007088730205	0.00203953051293469	0.00408077133907386	1094805.5	Filtered	957987.9375	704703.75	Filtered	908726.25	995152.4375	693412.3125	1206221.875	748905.9375	1484566.875	1021874.8125
_VLGLTLLQKLDFPSMK_.3	ENSRNOT00000000650	2.57588649406045E-05	0.000163532235258305	3.59353102285974E-06	0.00801617102625596	Filtered	Filtered	0.00538640748382339	0.000633377036605082	0.00183263096982584	2.969307550939E-07	3.09951322894799E-05	0.00066556370120254	131096.65625	134346.28125	92836.2890625	8619.083984375	Filtered	Filtered	1	59357.85546875	62143.3984375	169659.34375	109960.9375	113302.125
_FEELGVK_.2	ENSRNOT00000000650	0.00110403073131309	0.00683679962549047	0.00540904108173181	0.00264217080496646	0.00335441162740289	0.00090378509196875	0.00330920234296528	Filtered	0.00334148201747536	Filtered	0.00583826320928718	0.0076760824654641	19896.27734375	40507.1171875	37869.4609375	16305.40234375	33349.33203125	53205.76953125	61029.96484375	Filtered	65731	Filtered	26975.966796875	28954.462890625
_DFLLQQTMLR_.2	ENSRNOT00000000650	7.17929958255955E-06	5.58029758001672E-13	7.90521873730986E-22	6.67921127296146E-17	8.65633063421455E-09	4.2358256351067E-49	1.66314731909298E-05	2.17124822766782E-22	2.92388204924107E-56	5.44675664905127E-15	5.69433037407343E-06	3.21852848362612E-08	5968666	5376224	5768781	6949168.5	6778435.5	7402289.5	6063395	5781770	5381357.5	7079441	6686542	6332624.5
_DFLLQQTM[Oxidation (M)]LR_.2	ENSRNOT00000000650	0.00648912854623911	0.00584880028325164	Filtered	Filtered	Filtered	0.00610636413157121	Filtered	Filtered	Filtered	Filtered	0.00782324914485451	0.00381643407554076	161828.28125	242038.734375	Filtered	Filtered	Filtered	155339.609375	Filtered	Filtered	Filtered	Filtered	24390.03515625	65785.078125
_[Acetyl (Protein N-term)]AEPQPASSGLTDEAALSC[Carbamidomethyl (C)]C[Carbamidomethyl (C)]SDPDPSTK_.3	ENSRNOT00000000650	7.47076005553802E-06	9.80799332762057E-11	6.75941409334648E-21	4.49531952715176E-16	1.38622120877533E-09	1.72266930068768E-50	1.66314731909298E-05	2.68179784890806E-25	5.51657578300881E-67	5.72965221908476E-12	2.82160826413954E-06	1.14800767486898E-12	2489046.25	2571022.5	2303934	3152298.25	3501682.5	3460579.75	2878562.25	2592484.25	2516139.75	3186936.75	2886888	3206861
_ADAEKQLLYSENQTGAFLIR_.3	ENSRNOT00000000653	7.17929958255955E-06	3.5090731057688E-12	1.91893223043326E-12	3.20213582606936E-08	1.43898462707691E-06	2.45085806433919E-07	2.03476061639772E-05	4.6440584785747E-07	2.35588121419572E-16	1.09705714918553E-17	1.08975154744837E-06	2.17385996098177E-10	1523565.5	1786137.5	1453050.5	842361	1096551	1082907.625	1998726.75	1632935.75	1797765.5	3147372.5	2595294	1654919
_LTQQVDMAAQVASGMAYLESQNYIHR_.3	ENSRNOT00000000653	0.00360984929344739	Filtered	Filtered	Filtered	0.00846782518516473	Filtered	0.00276248928138943	0.00590070320142858	Filtered	Filtered	Filtered	Filtered	403396.90625	Filtered	Filtered	Filtered	414745.71875	Filtered	7952.52099609375	572503.1875	Filtered	Filtered	Filtered	Filtered
_SVSGSDIPC[Carbamidomethyl (C)]C[Carbamidomethyl (C)]SGK_.2	ENSRNOT00000000657	1.7114864350694E-05	5.18018759193769E-06	1.6064767818529E-10	1.94752456825736E-06	8.68489290135922E-06	6.94509464040946E-20	1.97317669539512E-05	3.87212133205255E-06	4.46364048548501E-27	9.39606473964899E-07	2.01025838337785E-05	5.45357797612533E-06	253159.484375	186285.78125	232059.328125	215144.359375	180682.25	190048.546875	170701.203125	127182.6640625	168616.9375	225595.375	73245.796875	121030.1328125
_ENC[Carbamidomethyl (C)]GFFFPEIK_.2	ENSRNOT00000000657	0.00207633440432428	0.000458871636204218	0.00293215539946345	0.000142623902001088	0.00247047558828212	0.000225552080807446	0.00617775845573411	0.0069706823043595	Filtered	0.00233866813221747	0.00360601764039142	Filtered	509292.53125	538339.875	686122.875	203353.734375	241763.203125	384321.84375	469083.46875	371961.9375	Filtered	293279.96875	329088.09375	Filtered
_GLALDLEDGTFIK_.2	ENSRNOT00000000657	Filtered	0.00772805978951527	0.00716643938641982	0.00511010614173117	0.0016459528638691	0.00499878402897666	0.00310203194593998	Filtered	Filtered	Filtered	Filtered	0.0014214081323425	Filtered	226180.625	145963.015625	2415944	2906214.25	3238227	5447852	Filtered	Filtered	Filtered	Filtered	231758.421875
_ITMLITSSHSDYC[Carbamidomethyl (C)]K_.2	ENSRNOT00000000657	1.88560195313753E-05	0.000152008338817525	4.30488326759951E-12	0.000421712357903663	0.00102628474507424	0.000474669310975131	0.0029312552657309	0.000394592196685847	0.000226822307343543	Filtered	1.51389779083034E-05	0.00107680300007542	81206.421875	107549.234375	80316.3125	71146.5	581.433227539063	1595.95422363281	1	63536.99609375	79305.953125	Filtered	106889.046875	65459.390625
_ITMLITSSHSDYC[Carbamidomethyl (C)]K_.3	ENSRNOT00000000657	Filtered	0.00911537761088669	0.00283273498987501	Filtered	0.00672044850988728	Filtered	Filtered	Filtered	Filtered	Filtered	Filtered	Filtered	Filtered	148873.109375	52354.73828125	Filtered	74538.3203125	Filtered	Filtered	Filtered	Filtered	Filtered	Filtered	Filtered
_TAGYYPLVHYTLASQNTDSK_.3	ENSRNOT00000000657	0.00850350173244242	0.0016361785583479	Filtered	0.000659925366458857	0.00398408373795588	Filtered	Filtered	Filtered	0.00363187808561714	Filtered	0.00590854570091161	Filtered	265117.6875	143176.03125	Filtered	122433.1328125	112540.015625	Filtered	Filtered	Filtered	128305.0703125	Filtered	88293.234375	Filtered
_[Acetyl (Protein N-term)]AQHFSLAAC[Carbamidomethyl (C)]DVVGFDLDHTLC[Carbamidomethyl (C)]R_.3	ENSRNOT00000000657	0.00265199744082659	0.00842579801410232	Filtered	0.00708681980766661	Filtered	Filtered	Filtered	0.00786730379995743	0.00205236568570914	0.00301175642169432	Filtered	Filtered	129827.84375	147881.390625	Filtered	155277.5	Filtered	Filtered	Filtered	125321.3828125	14358.0615234375	95546.3671875	Filtered	Filtered
_LGAAQSPFSDLNR_.2	ENSRNOT00000000662;ENSRNOT00000074294	1.45157934166799E-05	1.48394278542234E-12	7.49385346033554E-23	6.01698736976676E-08	8.83576292070458E-07	1.2342361150298E-16	1.69594495292274E-05	3.55689741784216E-13	7.11909822869589E-39	5.39188723828233E-07	3.11613851013404E-05	1.35529351670406E-05	541229.25	1243383	1205524	1061315.375	1182647.125	1035201.25	1258913.25	977495.9375	1152121.25	422660.75	337641.40625	1127647.375
_ILANGEIVQDDDPR_.2	ENSRNOT00000000662;ENSRNOT00000074294	0.00493033249948027	Filtered	Filtered	Filtered	Filtered	Filtered	Filtered	Filtered	Filtered	Filtered	Filtered	Filtered	1	Filtered	Filtered	Filtered	Filtered	Filtered	Filtered	Filtered	Filtered	Filtered	Filtered	Filtered
_EIFGLYGQTTGK_.2	ENSRNOT00000000673	7.17929958255955E-06	4.44689860135072E-13	5.5178853277584E-21	1.74642595854573E-16	6.49693779372398E-09	5.05754081121688E-41	1.66314731909298E-05	6.86897525088472E-21	7.28422276262182E-59	9.23694064298708E-16	2.27568398445764E-06	3.70153818923838E-09	7313544	7249526	7447997.5	7279785	7381632.5	6207070.5	8127495	7319770.5	7562724	7385327.5	8152386	8057262
_LGQHVPTLHPTSEELTIAGMTFTTFDLGGHEQAR_.5	ENSRNOT00000000673	1.66637234043726E-05	0.000155070747546983	2.38395204080588E-05	5.81666335752258E-06	0.000117342637938015	2.25771096345855E-05	3.94914912805345E-05	0.000211328924291945	0.000196414507991439	0.000526545777521511	0.000280163598290942	5.26049027014187E-05	1653955.125	3145386.75	3199999.5	3648302.5	3524853	3430529	3964607.25	3261019.5	3287044.5	1536609.75	1679965.25	4069729.5
_LGQHVPTLHPTSEELTIAGMTFTTFDLGGHEQAR_.4	ENSRNOT00000000673	1.41039929033262E-05	4.41957062763112E-05	2.04742023921708E-08	4.74704907483148E-05	1.91655352863855E-05	3.47623893556352E-22	3.53243623814037E-05	9.91080740539273E-15	3.90362824036649E-13	8.91850535062256E-07	7.29829696002519E-06	1.88969339524293E-07	836286.0625	1255780.375	1325135.25	1198050.75	1086179.125	988720.4375	1337024.375	1214663.625	988159.5625	490250.15625	679292.0625	1210739.875
_NYLPAINGIVFLVDC[Carbamidomethyl (C)]ADHSR_.3	ENSRNOT00000000673	9.99235837859256E-06	3.45615618399113E-11	3.2927103499938E-14	2.78956667314745E-05	1.20890189415121E-06	1.80061942141567E-26	1.77878684708947E-05	3.60435375521174E-11	2.5957840951169E-24	2.46223478620829E-09	5.44975783978579E-06	1.28391355856731E-08	646482.1875	687881.8125	424145.6875	516080.8125	489199.96875	427023.03125	443628	532404	507863.0625	553448.625	1013741.5	605224.75
_[Acetyl (Protein N-term)]SFIFEWIYNGFSSVLQFLGLYK_.3	ENSRNOT00000000673	2.8119248243713E-05	7.19904091791444E-05	0.00173434841532048	8.14550550440846E-05	0.00013208771452707	0.000200721823898215	Filtered	0.000491374005250797	0.000210408642880383	0.000223474877524715	3.01016642451076E-05	3.5361315751529E-05	41070.12890625	38700.48828125	8009.849609375	52180.22265625	12781.0400390625	37671.19921875	Filtered	22528.732421875	6221.40478515625	6295.8359375	41215.640625	11575.916015625
_VELNALMTDETISNVPILILGNK_.3	ENSRNOT00000000673	1.29990725978902E-05	4.6074184333415E-07	1.29224848509026E-11	3.29625284973153E-08	7.24308024970659E-06	4.45262920695708E-21	1.7965261002483E-05	3.3442874925492E-13	1.00708023516971E-34	9.28340712828777E-10	1.3461196710447E-05	3.31614011034635E-06	1674369.625	3509841.5	2874555.25	2936487	2982268.5	2403611.75	3423011.25	2682495	2774971.75	3327785.75	3493422	3692490.5
_VELNALMTDETISNVPILILGNK_.2	ENSRNOT00000000673	1.89968115873195E-05	0.000152777891715894	7.41907415211274E-20	2.21558824870971E-06	1.04196198276212E-05	3.72477972580138E-14	1.82406557877639E-05	Filtered	2.09022803824618E-15	2.19340616866008E-06	2.73857650511254E-05	2.7221927587898E-05	65353.2578125	86107.8984375	108811.2578125	63581.859375	50138.63671875	46395.1953125	83230.859375	Filtered	71912.6015625	73529.390625	54612.58203125	82157.7734375
_VELNALM[Oxidation (M)]TDETISNVPILILGNK_.3	ENSRNOT00000000673	0.00737732237338274	Filtered	Filtered	Filtered	Filtered	Filtered	Filtered	Filtered	0.00289699785012237	Filtered	Filtered	Filtered	16872.88671875	Filtered	Filtered	Filtered	Filtered	Filtered	Filtered	Filtered	24602.103515625	Filtered	Filtered	Filtered
_PMEVFMC[Carbamidomethyl (C)]SVLK_.2	ENSRNOT00000000673	7.21815593734647E-06	4.18514453532563E-09	7.07309526485672E-13	1.94029047492549E-11	3.97489671573736E-07	2.81424808886851E-32	1.66532889506171E-05	1.54200683866425E-08	2.7884742074401E-36	2.24466414585891E-09	2.92872104140882E-05	6.64740530116644E-07	2143770	1699848	1954935.875	1633701.5	1639351.375	1590133.75	1886376.125	1841580	1830390.375	1917067.125	1745732.125	1969112.75
_PM[Oxidation (M)]EVFMC[Carbamidomethyl (C)]SVLK_.2	ENSRNOT00000000673	Filtered	0.00342277932342394	Filtered	Filtered	Filtered	Filtered	Filtered	Filtered	0.00281876690684836	Filtered	Filtered	Filtered	Filtered	6706.78515625	Filtered	Filtered	Filtered	Filtered	Filtered	Filtered	10833.818359375	Filtered	Filtered	Filtered
_YKVPDGKPENEFAFNAEFK_.4	ENSRNOT00000000674	7.17929958255955E-06	5.4869577450378E-16	4.26650390500563E-31	5.44591513103769E-29	1.11683911772912E-10	5.28264706260768E-75	1.66314731909298E-05	2.91854902297972E-35	3.6838636951067E-81	1.16898220222257E-15	1.65669823239092E-06	1.21029107479213E-19	11587160	10016824	10694447	12021698	12513675	14022828	10722182	12333019	10737691	11414915	9651160	12548221
_YKVPDGKPENEFAFNAEFK_.3	ENSRNOT00000000674	8.34442730461404E-06	1.41109372166055E-09	1.06530586156214E-16	2.19360546852664E-10	3.88213094999849E-07	1.96481404493522E-34	1.66314731909298E-05	3.29199835232579E-17	8.57386212507074E-44	8.91589656140785E-11	5.75015468543199E-06	1.60039383468303E-07	10777898	8580448	10629536	7506453	6845679.5	7017211.5	8433657	9627927	9358808	10291580	8062504.5	9536924
_YKVPDGKPENEFAFNAEFK_.2	ENSRNOT00000000674	1.7768654225786E-05	6.44824215977805E-05	4.72342162558765E-08	1.39954306772566E-11	1.52406582803141E-05	6.74449870001476E-26	1.66314731909298E-05	8.81554911479987E-07	2.2432972667948E-25	6.18126099790333E-09	3.53929695300571E-05	3.98389819831147E-05	708036	631708.25	649491.6875	457956.21875	435374.125	497727.59375	403291.53125	585316.25	507686.78125	650524.8125	493062.6875	467149.09375
_GISC[Carbamidomethyl (C)]MNTTVSESPFK_.2	ENSRNOT00000000674	7.17929958255955E-06	1.86025246546024E-14	6.68817571784458E-21	2.5966595233794E-17	3.15285461437147E-09	1.90687806581127E-51	1.66314731909298E-05	6.98414316922872E-21	2.55065600210172E-61	6.66332478654056E-14	2.14920516829413E-06	5.89378831652609E-12	17866908	18531142	18910028	19247160	19169482	20184106	16692059	17880754	16840424	22372082	18087476	18826748
_GISC[Carbamidomethyl (C)]M[Oxidation (M)]NTTVSESPFK_.2	ENSRNOT00000000674	0.000389020094285195	0.000386603473097773	0.000227160146702954	0.00257142287150541	0.000310826587911949	0.00138049608941209	0.00131742251389781	0.00110197989706914	0.00140688672195172	0.000819816905060746	0.000386216611040737	0.000915269206170308	375677.375	1.00255942344666	983409.5	703176.25	396852.6875	10676.6826171875	614095.125	802803	972072.0625	485440.46875	151248.015625	862188.75
_LKPGYLEATVDWFR_.3	ENSRNOT00000000674	7.17929958255955E-06	1.00615884971323E-07	2.53556004764835E-22	1.1678630384958E-19	2.31508324734046E-08	2.02416706129649E-52	1.66314731909298E-05	4.87971833787715E-20	1.41533895337353E-68	1.45679346841871E-15	1.66193383954354E-06	5.23510813222932E-13	16243407	15322135	14893844	15024541	13212798	16445089	12515006	13330400	15075967	19938386	17313888	15108927
_LKPGYLEATVDWFR_.2	ENSRNOT00000000674	1.19855380918909E-05	1.06385786244464E-06	2.34110440875713E-10	1.10486227227843E-08	1.17784091115094E-06	1.0775818080316E-30	1.6664739752487E-05	3.85671587134398E-13	6.61095338411609E-33	5.00118013518648E-10	1.71329700864757E-05	7.33769563057669E-07	3437850	2902864	2745949.25	2777706.75	2406796.25	2851936.75	2197307.5	2503435	2841057.75	4125061.25	3076697.5	2418109.75
_VPDGKPENEFAFNAEFK_.3	ENSRNOT00000000674	7.17929958255955E-06	1.90661034808256E-15	8.9801513494949E-20	5.36351155047628E-29	2.98757924676138E-10	7.4133293393883E-55	1.66314731909298E-05	2.89521638983263E-27	4.17298855863347E-65	1.02202985496144E-12	4.62485874622042E-06	1.37173097701318E-11	14674537	17211642	15724886	15025046	15296837	16515990	14190420	17108802	14291041	19797622	17095754	15480068
_VPDGKPENEFAFNAEFK_.2	ENSRNOT00000000674	2.12468806934483E-05	8.96180767132258E-05	7.06628996932327E-08	1.83768320167147E-06	1.01289265132222E-05	1.67297703622822E-15	1.82429617854572E-05	2.83720560649306E-06	1.17010258204329E-12	2.75929782777264E-06	3.26277801930881E-05	5.59220846283235E-05	1548245.5	2079272.5	1828226.75	1275417.875	1334185.5	1215418.5	1295127.875	1460633.375	1369151.125	2235085	1636476.875	1313327
_DPLNPIK_.2	ENSRNOT00000000674	7.6847276182969E-06	2.18789676474088E-12	1.57075437262369E-19	5.07524846518334E-18	1.89255197886648E-09	5.70027823049245E-40	1.66314731909298E-05	2.85202463086779E-14	4.81243697312204E-48	4.00849389069649E-16	7.01760834269424E-06	1.85624992126101E-07	15631781	15304409	10194593	12742842	12326674	12219669	14382570	14643616	14956661	18457080	16146176	13815742
_DPLNPIK_.1	ENSRNOT00000000674	1.17681686884907E-05	4.50036660146218E-10	1.63474398111269E-20	1.97930078635707E-06	5.07902190487832E-06	1.12806687701649E-14	7.94611508108185E-05	1.2852690640648E-12	1.3283900620638E-31	5.61319310530498E-11	1.46614312009624E-05	1.05145021286829E-06	1211021.375	1390360.125	972397.0625	823268.25	997858.0625	846753.3125	1268936.875	1348618.125	1323851.25	2204526.5	1483109.125	1101947.625
_GQYISPFHDVPIYADKDVFHMVVEVPR_.4	ENSRNOT00000000674	7.17929958255955E-06	4.95490139412435E-16	3.91619587788371E-23	1.12418168202772E-14	4.86252521486172E-09	5.74141787046261E-45	1.66314731909298E-05	8.02703691261343E-23	1.70038587118916E-58	8.68056949956977E-15	1.30568510295844E-06	1.49206381383292E-12	11217573	9908016	9011038	7870220	9865659	10625140	7752878.5	9006160	9026114	11361095	10669820	9412142
_GQYISPFHDVPIYADKDVFHMVVEVPR_.5	ENSRNOT00000000674	7.2214089250374E-06	1.02018748170064E-13	6.85995589622322E-08	1.19948794919488E-13	9.75987622537147E-10	3.16676253036891E-34	1.66314731909298E-05	1.27581545985235E-18	4.29368781229851E-73	8.72366696627565E-13	1.15038141707115E-06	2.2326540681067E-15	4504831.5	4312308.5	2578886	3755329.5	4800496	4297848.5	3296498	3992322.5	3965034.25	4397247	5607082	4537574
_GQYISPFHDVPIYADKDVFHMVVEVPR_.3	ENSRNOT00000000674	1.88369129270004E-05	0.000153486670189205	3.44124576475055E-05	9.63466939741921E-12	0.000103602132844208	4.19271441596461E-05	5.61294379922377E-05	4.86404400034379E-09	0.000280919377548531	0.000306028600268899	5.88538747185522E-05	2.51513309159518E-05	940127	947173.5	809057.75	496337.375	704059.5625	719767.3125	675655.75	777434.625	779571.6875	1088838.5	1112838.625	657384
_GQYISPFHDVPIYADKDVFHM[Oxidation (M)]VVEVPR_.4	ENSRNOT00000000674	1.80709542462656E-05	1.28981772789611E-05	9.41083167597171E-08	1.6844451842509E-06	1.68075351129311E-08	6.12018486984709E-33	1.66314731909298E-05	1.22680792663102E-13	7.26472014376757E-39	2.72187252692906E-07	1.98832112733205E-05	1.22352613954531E-07	308293	91061.4453125	271093.90625	515381.28125	618554.6875	600161.125	464529	525654.0625	439092.03125	145836.4375	216853.125	434900.78125
_GQYISPFHDVPIYADK_.3	ENSRNOT00000000674	7.17929958255955E-06	2.88541578150883E-13	3.4180835533431E-22	9.62447506081615E-25	2.87418728257928E-09	7.1174579766391E-63	1.66314731909298E-05	1.38879481253804E-20	9.4828809762648E-59	1.16323782880097E-13	3.79387685981618E-06	2.9314944056478E-10	7490404.5	11277860	8573598	8794493	9127992	9490619	7563114	9460706	7942918.5	11770259	10280120	8957276
_GQYISPFHDVPIYADK_.2	ENSRNOT00000000674	1.58458512445711E-05	1.33190856364989E-05	6.01057491214166E-12	3.55518386246853E-11	1.13249250103644E-07	4.60897715111114E-14	1.79934444935734E-05	2.83544169968678E-09	9.29068324957493E-19	2.83064392082362E-08	1.82371385063989E-05	2.3296044355494E-05	1525619.75	2256149	1826185.5	1329461.75	1438341.5	1565534.75	1350358.5	1834377.25	1428494.375	2570660.5	2258914	1220543.125
_YVANLFPYK_.2	ENSRNOT00000000674	1.73257758033713E-05	1.39346642688918E-10	7.33865608589448E-12	5.81065110234017E-09	6.19441688162549E-07	9.98104644126774E-31	1.97606369553985E-05	4.19346804867906E-11	2.84154576387011E-42	1.03456719160571E-05	2.9328675302191E-05	4.93448516303149E-08	5118990	3771629.75	4808354	2535890	1980036.875	4008729.75	5016535.5	3571748.5	5296817.5	6028985	7798651	5386353.5
_YVANLFPYK_.1	ENSRNOT00000000674	0.000139112312357369	0.000526206851240865	8.55002664622801E-06	0.00114794422878019	0.000170449820080169	3.52955515398855E-13	2.32409251722668E-05	0.00285909360885246	3.7087637107866E-08	6.6996606295257E-07	1.39770671473476E-05	6.59412083540986E-05	45814.890625	9523.3896484375	68893.59375	6515.3466796875	1.37377452850342	8395.111328125	46256.56640625	7522.39404296875	56266.8359375	101395.390625	106071.515625	18650.8359375
_AAPFTLEYR_.2	ENSRNOT00000000674	1.56827447449395E-05	1.80930070307228E-09	3.98954404345703E-13	2.08482146325936E-11	7.46631364962897E-07	1.34120513719252E-33	1.66314731909298E-05	2.68164846172157E-13	1.61092851694648E-44	1.55341417594208E-08	1.65899404773077E-05	6.58157227739214E-09	4537599	3695697	4662741.5	2465218.75	2099017	4716824.5	6116874	3759092	5570274.5	5647237	5707676.5	5375263.5
_PGYLEATVDWFR_.2	ENSRNOT00000000674	0.00168030384379225	0.00016195029875275	5.2829884830631E-05	0.00017474209842998	1.05039084845318E-05	0.000200484478587832	0.000157140364215151	0.000127960987087795	0.0001663086798908	0.0020284461482446	Filtered	0.00132509620617196	160593.796875	654068.9375	228840.90625	271319.84375	473470.46875	173158.015625	145923.703125	246055.890625	195373.765625	172775.890625	Filtered	234463.109375
_DPLNPIKQDVK_.2	ENSRNOT00000000674	0.00139720790487458	0.000156136746681358	4.88366729256619E-05	Filtered	0.00749593813260492	0.000490082741380821	0.000766852260894697	0.000867516546491836	0.000322042513512013	7.95012972527492E-05	3.38681877794767E-05	0.00944744906452224	87699.25	9847.55859375	58216.72265625	Filtered	22740.66796875	16008.4873046875	1	1	14339.2109375	60783.62109375	459137.34375	1
_VIAINVDDPDAANYHDISDVER_.3	ENSRNOT00000000674	1.34859468065454E-05	4.93221658227883E-05	6.77553596623725E-05	4.12095687739436E-06	3.56336804821991E-06	3.92792028104938E-20	2.08197104025193E-05	7.0781600675375E-07	1.14196155208842E-19	4.63981977583126E-06	2.82275688878152E-05	4.29880070219643E-05	46890724	48471992	40706164	42982188	44048500	44906420	29348082	44361192	41080460	55374812	47847084	46432684
_VIAINVDDPDAANYHDISDVER_.2	ENSRNOT00000000674	1.29151713593142E-05	0.00012813805357914	3.02617808172815E-07	3.71751104237225E-07	6.02239626032789E-06	2.39149923621591E-21	1.85224040610366E-05	1.33281334423218E-09	1.31365130161559E-28	2.40110714303646E-09	1.85104721969156E-05	1.89338006134788E-06	831424.125	737238.125	702093.5625	647578.6875	547926.375	571911	421002.9375	722658.4375	654427.125	970625.5	704164.3125	676101.0625
_VIAINVDDPDAANYHDISDVER_.4	ENSRNOT00000000674	0.00306576014030543	0.000172900202791016	Filtered	0.00471479923692571	Filtered	Filtered	Filtered	Filtered	Filtered	0.00438114098424277	0.000922205436770642	Filtered	190572.8125	161617.71875	Filtered	225467.828125	Filtered	Filtered	Filtered	Filtered	Filtered	212721.75	253932.40625	Filtered
_DVFHMVVEVPR_.3	ENSRNOT00000000674	7.17929958255955E-06	8.85224214301105E-15	1.68990911532449E-19	6.87916064833623E-18	4.0132890016678E-09	4.27243033391525E-40	1.66314731909298E-05	1.34006302808272E-19	3.51476958473433E-64	5.75139652692923E-13	1.65878010745988E-06	3.11776254382432E-13	6546272.5	8732224	6536939	6328847.5	6445496	6895789.5	6332513.5	7414974.5	5955093	9646338	9056717	6272624
_DVFHMVVEVPR_.2	ENSRNOT00000000674	7.22165943323659E-06	6.73201950417625E-12	6.32040751009947E-16	1.02024574356792E-16	5.79698626740894E-09	3.52250947474797E-46	1.66314731909298E-05	1.17461092619008E-16	2.10724190974121E-57	2.19514399893282E-11	4.27571889440607E-06	7.43278196537939E-11	2076324	2623708.75	2380856.5	1955835.25	1845577.375	2201537.75	1887285.25	2175337	1957491.375	3066119.25	2711219	1821271.375
_DVFHM[Oxidation (M)]VVEVPR_.3	ENSRNOT00000000674	0.00233402902919053	Filtered	Filtered	Filtered	0.00439891959260671	0.0021613665001533	Filtered	0.00140881590093377	0.000789338246798563	Filtered	Filtered	Filtered	1602159.875	Filtered	Filtered	Filtered	23934.80078125	32513.951171875	Filtered	10381.5419921875	1553350.875	Filtered	Filtered	Filtered
_EFAVDIIK_.2	ENSRNOT00000000674	7.3683363150722E-06	2.78256206276777E-11	1.10960458225676E-16	1.98627054210318E-16	5.19238471168983E-09	6.75505549594634E-45	1.66314731909298E-05	1.15953297420527E-15	1.60935478777407E-54	5.70619813455072E-13	3.78147281123628E-06	1.01967418127921E-09	5473837	5277251	5301544.5	3508229.75	3878658	6413316.5	6779110.5	5293765.5	7010557.5	6934447	7028949	7061216
_EFAVDIIK_.1	ENSRNOT00000000674	0.0016996161678219	0.00062699952783442	1.90740278105997E-05	Filtered	Filtered	0.00472608324556759	0.000170499845077372	Filtered	0.00198142101500344	2.46075550019116E-05	3.73558806236558E-05	0.00442572269958002	113868.3671875	207604.09375	254186.859375	Filtered	Filtered	144922	261142.765625	Filtered	278206.53125	385468.71875	297511.3125	1
_NKEFAVDIIK_.2	ENSRNOT00000000674	2.43065591533606E-05	0.00563013367473133	0.000312715357864346	5.30808044320822E-06	4.05978601211452E-06	3.98277780172817E-26	2.05578470751427E-05	0.000271523926182305	3.02469450727579E-12	0.00438246512793305	3.30727363148022E-05	3.60719643135156E-05	461222.40625	233142.828125	528072.4375	484597.65625	438299.34375	501966.84375	336655.8125	222845.796875	451968.5	432458.46875	1091600.125	337636.03125
_NKEFAVDIIK_.3	ENSRNOT00000000674	0.000244633375431346	0.00311035243832663	0.00282606659973096	0.000105751917040987	Filtered	0.000399252292031228	0.000812035642699774	Filtered	Filtered	0.00402441714969423	0.00267801866410484	0.000233994408979262	832122.125	717387.5	573639.75	521122.125	Filtered	619051.5	516939.75	Filtered	Filtered	665198.9375	851536.5	629101.125
_VLGILAMIDEGETDWK_.2	ENSRNOT00000000674	7.35952568956397E-06	2.47966304455794E-12	4.4932418669396E-18	2.70397959363762E-10	4.04521355929827E-08	8.88102454186371E-37	1.66314731909298E-05	2.21212116309951E-15	2.07347302410157E-40	6.40405431226673E-13	5.39986549737651E-06	5.66989571571483E-09	8185681.5	8925374	7838824.5	8276468	8361448	8766691	6943253.5	7451583.5	7048819	10370475	9060646	8782536
_VLGILAMIDEGETDWK_.3	ENSRNOT00000000674	7.39997401933703E-06	2.2705365604907E-14	3.31351415754498E-15	1.88888387710341E-11	2.83711037033459E-09	2.7037638825239E-13	1.66314731909298E-05	2.48965426502983E-16	1.72798089781185E-42	3.12379085163909E-12	4.17707929909952E-06	7.23800448588459E-10	1360176	980751.8125	773430.1875	1073244.25	1353478.25	1441942.75	1144154.5	985449.3125	859991.8125	1332977.625	1473809.875	1639370.5
_VLGILAM[Oxidation (M)]IDEGETDWK_.2	ENSRNOT00000000674	Filtered	Filtered	0.001334033583622	0.00424829262562415	Filtered	0.00933824056739314	Filtered	Filtered	0.00794858944310146	Filtered	Filtered	Filtered	Filtered	Filtered	69514.3828125	230482.96875	Filtered	39411.22265625	Filtered	Filtered	19272.474609375	Filtered	Filtered	Filtered
_AIVDALPPPC[Carbamidomethyl (C)]ESAC[Carbamidomethyl (C)]ALPMDVDK_.3	ENSRNOT00000000674	7.17929958255955E-06	3.04354906655089E-13	5.6314854301619E-05	3.79186191736253E-14	1.07241156277032E-07	4.62647318565257E-48	1.66314731909298E-05	1.3455353402935E-24	6.48938848633187E-56	4.78297635595972E-13	2.32363517480012E-06	8.80141432482542E-11	14343632	14770724	5450264.5	15062698	18170480	17242678	14884411	15943213	12325782	16508568	13377445	15344099
_AIVDALPPPC[Carbamidomethyl (C)]ESAC[Carbamidomethyl (C)]ALPMDVDK_.2	ENSRNOT00000000674	7.73801715727169E-06	1.66255502443119E-08	1.42733100719125E-17	3.54588535606405E-12	7.7163694173201E-08	5.49074333449987E-37	1.66314731909298E-05	1.58502370004516E-14	2.16032403891153E-50	1.62277779298514E-13	5.5360406142334E-06	1.79885114752114E-07	3202102.75	2947383.75	2421011.75	2304143	2475397.25	2510593.25	2246986.25	2558959.5	2107356.25	2991977.25	2042978.875	2214498
_AIVDALPPPC[Carbamidomethyl (C)]ESAC[Carbamidomethyl (C)]ALPM[Oxidation (M)]DVDK_.3	ENSRNOT00000000674	0.00446446152640722	0.00264130512363085	0.00252106232876067	0.0035181388566539	0.00207901232834416	0.00365691402886527	0.00732463546494604	Filtered	Filtered	0.00225692398416621	0.00311495709445625	0.00748296042572432	12943.14453125	1	1.32054710388184	1	1	7849.06787109375	1	Filtered	Filtered	12083.2060546875	1	1
_AIVDALPPPC[Carbamidomethyl (C)]ESAC[Carbamidomethyl (C)]ALPMDVDK_.4	ENSRNOT00000000674	0.00312080461429007	Filtered	Filtered	0.00552800138972391	0.0021105201865483	0.000469366508845842	0.00898031076586453	Filtered	Filtered	Filtered	Filtered	0.000169795201139338	68363.1015625	Filtered	Filtered	18837.056640625	54496.72265625	59815.26171875	1.02261352539063	Filtered	Filtered	Filtered	Filtered	47922.31640625
_AIVDALPPPC[Carbamidomethyl (C)]ESAC[Carbamidomethyl (C)]ALPM[Oxidation (M)]DVDK_.2	ENSRNOT00000000674	Filtered	0.00950816138216365	Filtered	Filtered	Filtered	Filtered	Filtered	Filtered	Filtered	Filtered	Filtered	Filtered	Filtered	1.35527503490448	Filtered	Filtered	Filtered	Filtered	Filtered	Filtered	Filtered	Filtered	Filtered	Filtered
_GYIWNYGAIPQTWEDPGHSDEHTGC[Carbamidomethyl (C)]C[Carbamidomethyl (C)]GDNDPIDVC[Carbamidomethyl (C)]EIGSK_.4	ENSRNOT00000000674	1.98996115554353E-05	1.79736166677511E-05	2.12758503488914E-06	7.71768558473178E-06	9.86214369655753E-07	2.17938279653306E-13	2.07878464102661E-05	3.70979266255857E-06	2.13839904072173E-22	2.38660959722075E-07	3.58230030111896E-05	1.4772867278966E-05	16883400	19838280	15785735	17140100	21638666	18922916	14983766	18770032	17841698	22109294	18549934	18544248
_GYIWNYGAIPQTWEDPGHSDEHTGC[Carbamidomethyl (C)]C[Carbamidomethyl (C)]GDNDPIDVC[Carbamidomethyl (C)]EIGSK_.5	ENSRNOT00000000674	Filtered	0.00689800016797478	0.00743404854079287	Filtered	Filtered	Filtered	Filtered	Filtered	Filtered	Filtered	Filtered	Filtered	Filtered	1	1	Filtered	Filtered	Filtered	Filtered	Filtered	Filtered	Filtered	Filtered	Filtered
_AIVDALPPPC[Carbamidomethyl (C)]ESAC[Carbamidomethyl (C)]ALPMDVDKWFHHQK_.4	ENSRNOT00000000674	0.00017335447892263	0.000455832851724507	Filtered	Filtered	Filtered	0.00608386327737019	0.00836779341237004	0.00555716583582522	0.00491000091705782	0.00060222519554095	7.16963727124872E-06	0.00585867030738335	617768.9375	133029.421875	Filtered	Filtered	Filtered	12230.3525390625	140728.828125	143363.65625	247080.125	385545.625	1901618.5	6942.712890625
_AIVDALPPPC[Carbamidomethyl (C)]ESAC[Carbamidomethyl (C)]ALPMDVDKWFHHQK_.5	ENSRNOT00000000674	0.000135270613512077	0.00991241607649748	Filtered	Filtered	Filtered	Filtered	Filtered	Filtered	Filtered	0.00152121757154859	1.23516706010631E-06	Filtered	668138.3125	144074.375	Filtered	Filtered	Filtered	Filtered	Filtered	Filtered	Filtered	340271.0625	2214221	Filtered
_DQLLPNLR_.2	ENSRNOT00000000687	7.17929958255955E-06	1.15914172031049E-16	6.77795927828545E-27	5.19037548222802E-26	2.97357549377645E-11	1.63928516846465E-67	1.66314731909298E-05	1.00253764801058E-34	1.15438362821729E-81	7.18758537864313E-18	1.34859625648624E-06	7.39110984521142E-16	56133024	65470740	51342568	55415124	60562064	57336116	75678232	72881992	75158216	81347744	44466636	63322840
_DQLLPNLR_.1	ENSRNOT00000000687	8.02302358791961E-06	2.59532673076035E-05	3.11394927989803E-10	1.2177446490472E-17	1.75367409048351E-08	1.87664048461454E-32	1.66314731909298E-05	1.34433729307408E-22	7.13901084733143E-55	3.77821859259135E-13	4.35599216128738E-06	7.69637345005034E-07	1294537.875	1707846.25	1313301.875	1241590.375	1159772.875	1282755.75	1609675.125	1479050.375	2011643.5	2384164.25	1336861.5	1203810
_LDHHPEWFNVYNK_.3	ENSRNOT00000000687	7.17929958255955E-06	1.30384663669135E-15	3.20474957813818E-14	6.95471678783577E-21	1.20255398706783E-08	2.95126949246468E-56	1.66314731909298E-05	3.10367241356672E-25	1.74545181669719E-59	1.9711645598195E-13	2.37256667127984E-06	1.22935681056861E-09	37830784	25973830	26834530	24465374	24382936	29894528	41119860	37864464	40419444	41420192	38752060	32516838
_LDHHPEWFNVYNK_.4	ENSRNOT00000000687	2.63235843022251E-05	1.24112299332952E-12	2.37734798317643E-05	5.89287041931388E-24	1.46502029346342E-09	2.10923135205185E-42	1.71040698965575E-05	3.94745512306024E-14	4.15924667918121E-18	9.80406487509386E-11	5.38130847049482E-06	7.66705998378199E-10	11191283	7050106.5	6713097	6480965.5	6597162	11205626	15314979	15738206	13184386	13832865	12817956	10906238
_LDHHPEWFNVYNK_.2	ENSRNOT00000000687	1.17126181380668E-05	5.42723658966072E-10	8.22872887688713E-10	1.32812031956304E-07	1.53694966914518E-06	2.60922137794239E-32	1.73396891207148E-05	1.68192105444706E-11	4.59824745868608E-31	1.19953545606682E-11	6.28571303465935E-06	8.28719123898175E-06	3866338.5	3362898	3011933.5	1812215.125	1735656.5	2861699.25	4994787	5265741	5354495.5	6641269	5303817	2674900.5
_VHITLSTHEC[Carbamidomethyl (C)]AGLSER_.4	ENSRNOT00000000687	1.590595045442E-05	0.000153487710468429	3.07779208261965E-11	3.18291513415402E-06	1.49300471706552E-05	1.33198606077985E-10	3.47866643471658E-05	6.82671308150719E-05	4.71657438781531E-30	1.32458977331232E-08	4.24950391177043E-05	5.25272520528203E-05	17283130	14667951	13915415	11902679	14187457	18401610	24809598	23504248	23294882	20209730	18868318	14696644
_VHITLSTHEC[Carbamidomethyl (C)]AGLSER_.3	ENSRNOT00000000687	2.02197666350048E-05	9.47846488503387E-06	1.41502330986333E-06	0.000165734201233202	0.000148448851521134	2.19509991690009E-11	4.23146188374169E-05	2.68108989822835E-05	1.3278411287482E-10	3.1229614514253E-07	3.61457395624087E-05	7.0888205337919E-05	12930398	9607088	12070308	9190971	12175017	12864834	18238908	17508274	17018722	16347286	12650229	11635936
_VHITLSTHEC[Carbamidomethyl (C)]AGLSER_.2	ENSRNOT00000000687	3.51771010807401E-05	0.000165546285846996	3.81017322618199E-05	0.000109128733931722	3.30103182853637E-06	2.53030100429925E-06	2.72789665283892E-05	1.64298059289164E-05	4.75249533281651E-11	1.81380903603456E-05	0.000208065872793474	0.000101581121529666	2119216.5	1389903.375	1744149.125	807121.5625	1228461.75	1622083.875	2239909.5	2621074	2548598.75	3335456.5	2021145.625	1172693
_LSAEERDQLLPNLR_.3	ENSRNOT00000000687	7.89307961743083E-06	3.6544655029997E-13	1.49333426938709E-19	1.45635316184015E-21	1.35205607154633E-08	6.71429633196243E-47	1.66314731909298E-05	1.6789832286761E-20	1.12959552373824E-38	2.83567721105231E-12	2.10974362271844E-06	1.60704480373814E-08	7718245	2878065	2475825	2355895	3272703.25	2265024.5	3166660.5	2866214	3282248.5	5569606	27931846	3598342.25
_LSAEERDQLLPNLR_.2	ENSRNOT00000000687	8.8944418860581E-06	0.000165797024560466	4.24430543533601E-08	Filtered	0.00838066218869534	0.0087922145549664	0.00130411147557588	0.00085529615397484	1.08628757214567E-06	1.16858111540399E-10	3.34842100703143E-06	0.000104670209521782	1279692.75	388271.625	390661.5625	Filtered	379676.84375	192582.78125	306867.53125	278179.1875	293892.75	942404.1875	5012632.5	354215.0625
_DINLASFIEQVAVSMT_.2	ENSRNOT00000000687	8.61934550939572E-06	2.04419444727028E-05	5.20199881925046E-09	1.15223959674641E-05	6.59869787636136E-06	9.63280994264528E-12	2.23835597457087E-05	2.24702138419741E-10	1.73625518341172E-31	2.17945492389439E-05	3.19400670733457E-05	5.90483539846613E-05	3425542	4007558.75	2617393.5	2417244	3368413.75	2405176	2832057.5	2160410.75	1437379.75	5848210	4303399	3562538.75
_DINLASFIEQVAVSMT_.3	ENSRNOT00000000687	Filtered	0.000153534745517745	4.76928274458228E-06	0.000111542034365092	4.56755669067092E-05	6.93571298593372E-10	4.24672819068328E-05	1.91900025134886E-05	3.66104161940424E-11	6.60210536324334E-06	5.67811954677305E-05	7.21932775407066E-05	Filtered	271328.375	138755.140625	106818.6484375	308972.5625	127194.328125	176763.671875	91192.8203125	52861.1875	423052.53125	224839.796875	352320.78125
_AVGWNELEGR_.2	ENSRNOT00000000687	7.22052410434347E-06	3.33281863589861E-14	2.09734649608494E-18	6.02755205587576E-18	2.2220105052442E-09	3.43082694118535E-49	1.66314731909298E-05	1.76949323571943E-22	2.9497786570618E-64	1.11770916360757E-17	1.39022465204308E-06	2.64617554813958E-11	30450386	22683628	21451508	16162841	16501962	22164542	41932420	36679060	42641616	36407764	37739752	32599040
_AVGWNELEGR_.1	ENSRNOT00000000687	0.000413214663348844	Filtered	Filtered	0.00878158550815462	Filtered	0.00594508912384069	0.000108177101576178	0.000191874326810679	0.000291591369079671	0.000212711731357089	0.000142002145453745	0.000977887597744982	277615.6875	Filtered	Filtered	52969.27734375	Filtered	120317.3515625	397648.5	380780.75	534012.9375	528865.6875	454224.5625	245999.15625
_AFGFMTR_.2	ENSRNOT00000000687	0.000241525767457915	0.00227507762279596	Filtered	Filtered	0.00778338101980854	0.00457618580273157	Filtered	0.00354481770452058	0.00369091360702593	0.00178484122515054	1.3374922332352E-05	Filtered	300462.90625	1.07483565807343	Filtered	Filtered	7511.66845703125	56078.0390625	Filtered	78255.8359375	128316	323319.125	4376843	Filtered
_VALQAEKLDHHPEWFNVYNK_.3	ENSRNOT00000000687	Filtered	0.00796682165282434	Filtered	Filtered	Filtered	0.00736276417374526	0.00265544355639185	Filtered	Filtered	Filtered	0.00101210961212674	Filtered	Filtered	1	Filtered	Filtered	Filtered	1	29385.16796875	Filtered	Filtered	Filtered	956271	Filtered
_VALQAEKLDHHPEWFNVYNK_.4	ENSRNOT00000000687	0.00344354188156608	Filtered	Filtered	Filtered	Filtered	Filtered	Filtered	Filtered	Filtered	Filtered	3.37127231674147E-05	Filtered	169547.5625	Filtered	Filtered	Filtered	Filtered	Filtered	Filtered	Filtered	Filtered	Filtered	2057788.25	Filtered
_VALQAEKLDHHPEWFNVYNK_.5	ENSRNOT00000000687	Filtered	Filtered	Filtered	Filtered	Filtered	Filtered	Filtered	Filtered	Filtered	Filtered	0.000276804406355075	0.00733577628008116	Filtered	Filtered	Filtered	Filtered	Filtered	Filtered	Filtered	Filtered	Filtered	Filtered	572759.375	1.32137513160706
_QFHFKDFNR_.2	ENSRNOT00000000687	Filtered	Filtered	Filtered	Filtered	Filtered	Filtered	Filtered	Filtered	Filtered	Filtered	2.08617915683734E-05	Filtered	Filtered	Filtered	Filtered	Filtered	Filtered	Filtered	Filtered	Filtered	Filtered	Filtered	1074682.875	Filtered
_GC[Carbamidomethyl (C)]SFLPDPYQK_.2	ENSRNOT00000000696	7.17929958255955E-06	1.9683691426242E-15	3.77053149623855E-30	1.27504378208484E-21	1.40450169164515E-10	3.79116811020103E-70	1.66314731909298E-05	6.0119638343904E-27	4.42950974458905E-75	1.84237740404852E-18	1.54079935866143E-06	6.0241076739636E-14	25803526	27817974	26976812	26726982	31285822	19115564	20165202	23818778	22817372	31321032	23993658	24606320
_LVIYLEHNLEK_.3	ENSRNOT00000000696	7.35071832387378E-06	1.48555137752992E-12	2.57188182886448E-20	1.38816950781238E-18	6.75010886811642E-09	1.70591374096365E-44	1.66314731909298E-05	2.93650090764895E-20	9.8072359692176E-55	4.91647140346052E-12	4.35837996812923E-06	7.72479944871152E-06	12016957	16666517	12377505	14372559	14215787	11016791	13327381	13565674	13964830	16522607	13112159	12095906
_LVIYLEHNLEK_.2	ENSRNOT00000000696	7.89397839006058E-06	8.95365366917395E-12	1.88210712559534E-15	6.2568590209472E-11	4.55013333805637E-06	1.82485492248664E-31	1.76000240183174E-05	3.57345574786606E-15	3.83084334334198E-49	1.40086262285594E-10	5.35907981564789E-06	1.0043127555307E-07	3497150.5	4709322.5	4073639	4059591.5	3894653	2809525.5	3830268	4696294	4275879	5486891.5	4018450	4186991.75
_LGPGVSDIC[Carbamidomethyl (C)]K_.2	ENSRNOT00000000696	8.44923193266239E-06	2.07937278079091E-11	4.21348989347064E-18	7.31088082981789E-15	1.32057422294433E-08	1.65370268117929E-36	1.66314731909298E-05	3.13054049188477E-18	1.60257650317902E-44	1.17825512343041E-11	1.48716914233085E-05	2.13223187033598E-06	8924755	21448120	22928762	26263006	19833604	16556756	18023768	18966564	18503792	11842846	4399432	11751188
_LGPGVSDIC[Carbamidomethyl (C)]K_.1	ENSRNOT00000000696	1.88925251292439E-05	3.83882905653648E-08	2.35250667512734E-08	4.98495447123234E-08	1.09136715164429E-05	9.74316853630702E-16	1.94319106647307E-05	3.30078329381498E-10	5.14517269040088E-38	4.4783849482511E-06	0.000138524199872317	4.4421391843002E-05	32573.49609375	147064.75	189943.640625	192198.640625	135315.09375	75073.875	74126.1484375	135413.203125	134534.125	72942.0703125	1	52371.8125
_TC[Carbamidomethyl (C)]AWIHDSSLSASC[Carbamidomethyl (C)]K_.3	ENSRNOT00000000696	7.17929958255955E-06	1.09467821135E-11	3.42343002909581E-18	2.85091785243949E-17	2.26317550371841E-08	5.09788190959887E-46	1.66314731909298E-05	3.39742718085498E-20	1.03199536595231E-51	1.16777997625263E-12	4.23531804640224E-06	2.53662883353009E-05	7211785.5	8262959.5	8572861	9550901	9240872	7595076.5	6392435	6656333	6746711	8605351	7663689	5632465
_TC[Carbamidomethyl (C)]AWIHDSSLSASC[Carbamidomethyl (C)]K_.2	ENSRNOT00000000696	1.08611540534941E-05	2.83009213324983E-09	2.43515813348516E-11	1.80128859778163E-09	7.24429001856496E-07	1.14425873567E-23	1.73995218039593E-05	1.62895387099551E-11	2.34834470637939E-36	3.17362765507155E-10	9.57145322192948E-06	1.54725914839103E-05	1511704.75	1994411.375	1824657.25	1491035.625	1419125.5	1291106.625	1034019.75	1460037.25	1243380	2063321	1575922.25	809402.5
_TVVTEAGNLLK_.2	ENSRNOT00000000696	7.17929958255955E-06	4.94948694595975E-14	5.18447600862799E-25	3.52494089874588E-20	3.86507090164603E-09	2.34196143494061E-54	1.66314731909298E-05	5.75876841846741E-20	3.22557945062547E-69	8.89493678101197E-16	2.16791173062442E-06	5.96051420830973E-10	4441460.5	7405438	6100766	6973342	6857659.5	6033986.5	5090079.5	5216074.5	5362583.5	6945702	4725449	5492782.5
_EEILAALEK_.2	ENSRNOT00000000696	7.370645587979E-06	5.18967363832393E-13	4.64845360281322E-18	1.12418557641225E-13	4.24508917928442E-09	7.3829630897457E-24	1.66314731909298E-05	2.98083885475727E-15	5.50438977137773E-44	6.05577832298025E-17	2.95702435124872E-06	6.09399180825175E-06	1867466.75	2476309.75	1354059.375	2089018.125	1790719	1345904.125	2794405	2349166.25	2548763.25	3360468.5	3548051.5	1884809
_AC[Carbamidomethyl (C)]SLLPAPASTK_.2	ENSRNOT00000000696	2.08605419260685E-05	1.83537613178434E-05	5.64686945710398E-11	3.04696459133536E-14	4.46591026672696E-10	2.21624869818976E-29	1.7192681695633E-05	8.19096447478544E-08	7.45645328173345E-24	1.12702368914398E-09	2.5570539173868E-05	3.41875639244065E-13	1334698.75	973510.5625	1128234.125	1165905.625	1402696.625	1137456.25	994543.9375	1052409.75	1381641.875	1566824.25	1545662.875	1347762.875
_TLVPATEAIK_.2	ENSRNOT00000000696	2.29746008743155E-05	0.00016888582055692	1.21574236116298E-05	0.00145219834127254	7.31774853145861E-05	3.80654362652222E-05	1.89758914323973E-05	0.00839090103616535	2.19203266523828E-10	9.35768267380077E-07	0.000148293504354985	6.76751172072115E-05	152881.234375	146746.78125	128722.5078125	176147.71875	98100.1953125	48229.38671875	160564.3125	150214.203125	131694.171875	94490.9453125	42464.46484375	146049.484375
_QC[Carbamidomethyl (C)]DEFVAEYEPLLLEILVEVMDPSFVC[Carbamidomethyl (C)]SK_.3	ENSRNOT00000000696	3.69887443429994E-05	1.82636901486029E-07	1.12216152374299E-08	3.60194542172358E-08	1.43226259016204E-05	1.16741172394186E-22	3.09884913797775E-05	5.61520809109489E-10	1.35312561168232E-17	1.42445862438489E-08	1.46312470441281E-05	1.00690874224634E-05	66057.8515625	237893.984375	25863.609375	18964.939453125	130507.1015625	31919.689453125	5831.416015625	8261.5908203125	61391.63671875	35398.5546875	41484.4921875	116343.2578125
_LVTDIQTAVR_.2	ENSRNOT00000000696	7.67057599062997E-06	2.96906259942807E-09	4.18735249047169E-09	1.38666058950557E-06	4.15710058498448E-06	9.84092914019326E-08	4.98286002797249E-05	8.36509294380791E-10	1.18723355832697E-26	6.55564779026901E-11	8.33266395100858E-06	1.11971786016239E-06	16112218	16687933	18139996	14004044	13436587	10980448	13745603	13850134	14744606	17466656	14647849	16324774
_LVTDIQTAVR_.1	ENSRNOT00000000696	Filtered	0.00262829178538892	0.00673957906356127	0.000164681612137856	Filtered	Filtered	0.00860173714549385	0.00744800096012589	0.00169554180782239	0.00136875038434534	0.000639153151939099	Filtered	Filtered	173491.40625	181011.328125	107690.0234375	Filtered	Filtered	73109.1484375	114041.3984375	94798.7890625	131960.609375	111867.390625	Filtered
_KLVIYLEHNLEK_.3	ENSRNOT00000000696	8.34450164770723E-06	0.000154403531826828	0.000198218064847955	0.000327788333458296	3.35476054312629E-05	1.25867473181435E-05	0.00027962166126962	4.30728488168524E-05	2.64731504654904E-18	3.38438468096051E-10	6.03733041736202E-06	5.09877921872474E-05	4517267	3672815.75	4274281	4114731.75	3373211.75	3087576.25	3707032.25	3098412.25	3606131	5345804	3469095.5	4473549
_KLVIYLEHNLEK_.2	ENSRNOT00000000696	1.27857361324177E-05	2.983878470832E-06	2.57360466105568E-10	2.38049487133133E-07	2.94012218308566E-05	0.000195971948716868	1.76865450425156E-05	1.57262741274075E-12	2.25052699704837E-24	2.91356677164417E-10	1.80695302460866E-05	1.15317674011287E-05	500288.0625	388737.15625	549648.0625	315515.4375	294286.28125	174148.375	368598.0625	425026.375	585033.375	719353.375	511708.5	318664.90625
_KLVIYLEHNLEK_.4	ENSRNOT00000000696	0.00759523951776866	Filtered	Filtered	0.00141491470005787	Filtered	Filtered	Filtered	0.00594135598865227	Filtered	Filtered	Filtered	Filtered	718361.9375	Filtered	Filtered	339231.84375	Filtered	Filtered	Filtered	383855.40625	Filtered	Filtered	Filtered	Filtered
_IC[Carbamidomethyl (C)]SGGSAVVC[Carbamidomethyl (C)]R_.2	ENSRNOT00000000696	0.00207739289506647	Filtered	0.00810034172399914	Filtered	0.00675323886679471	Filtered	Filtered	0.00141202389854087	0.00404197243453035	Filtered	0.00224984721106503	0.00413498286355474	4212.76171875	Filtered	1	Filtered	23372.419921875	Filtered	Filtered	8427.1025390625	13992.4873046875	Filtered	6466.89453125	21944.18359375
_EVVDSYLPVILDMIK_.2	ENSRNOT00000000696	1.24470032830447E-05	1.26583002154461E-07	4.22045838184059E-15	4.6327767115036E-07	6.8166762747774E-07	1.57816752226564E-43	1.71369012223498E-05	1.57912878897815E-11	3.29748184327063E-38	2.93871443733396E-10	4.29418187450325E-06	3.26824739840308E-06	2090437.125	3075142	2294372.5	2644714.5	2597457.5	2000374.875	1666848	1991964	1748050.75	2362348.25	1919730.625	1955499
_EVVDSYLPVILDMIK_.3	ENSRNOT00000000696	1.28018146029206E-05	6.21488236664419E-07	1.58627962899234E-10	1.6824257688462E-09	4.31358074810927E-06	4.54396153001925E-22	1.77760235627941E-05	1.66231494885969E-10	1.49753688805922E-33	3.75556307112029E-08	2.13328205248528E-05	2.38371006264077E-06	728177.5625	1344703.5	889116.6875	1382590.25	1159465.75	965570.6875	810063	786719.75	745240.75	1089027	1041361.125	985357.125
_EVVDSYLPVILDM[Oxidation (M)]IK_.3	ENSRNOT00000000696	Filtered	Filtered	Filtered	0.00374127847703813	Filtered	Filtered	Filtered	Filtered	Filtered	Filtered	Filtered	Filtered	Filtered	Filtered	Filtered	22740.1328125	Filtered	Filtered	Filtered	Filtered	Filtered	Filtered	Filtered	Filtered
_GEAAAERPGEAAVASSPSK_.3	ENSRNOT00000000707	1.28723880668633E-05	1.79434528639632E-06	3.81572088292348E-09	1.60922026641843E-08	2.57111059662582E-06	6.94668462120754E-24	1.81778941979333E-05	2.57526071181453E-13	2.08850369055274E-35	7.19947427903597E-09	3.27285142283439E-05	1.93116928365549E-05	1460837.875	1744556.625	1669344.625	2484653.75	2013654.375	1812335	2609380	2715349.5	2513631.5	1834324.875	327149.21875	2248937.75
_GEAAAERPGEAAVASSPSK_.2	ENSRNOT00000000707	1.38845209563026E-05	1.09096447078321E-07	1.82199748009555E-15	8.52390920311073E-12	3.1536445102464E-06	3.43968389709162E-29	1.70738079710014E-05	7.44187531329725E-16	4.29363337462859E-43	4.92677521297392E-10	4.61765784603354E-05	4.41911306089033E-06	113229.03125	189812.796875	181894.46875	169972.46875	127180.2109375	105042.625	184369.140625	242905.0625	230556.484375	207852.875	12040.5712890625	164850.0625
_EAEAAEPEQPEQPEQPAAEEPR_.3	ENSRNOT00000000707	1.23369260616932E-05	1.09176934475552E-11	1.24672259240829E-19	3.35482662333732E-13	7.98727436019609E-08	3.62949670308477E-31	1.66314731909298E-05	6.84455760624483E-17	2.4025312096841E-51	9.5404576409243E-13	0.000116693233223797	4.25302212428741E-09	33808.953125	742556.25	969470.875	1081389.5	1000458.6875	875588.25	1265718.625	1038998.125	1121662.375	205143.125	1	864087.25
_EAEAAEPEQPEQPEQPAAEEPR_.2	ENSRNOT00000000707	0.00423639523679316	2.18243490233436E-09	1.47749283404003E-17	2.11434540937995E-05	1.22046455899909E-05	2.3643200942297E-11	2.13189654808004E-05	4.62892733627273E-08	1.78421571509839E-29	0.00088881360803731	Filtered	9.58421578697236E-05	1	186317.78125	207662.15625	200101.6875	223206.65625	104663.3203125	242052.9375	277135.5625	248896.046875	28688.9453125	Filtered	136375.640625
_DEAAAAAGGDAAAAPGEQAGGAGAEGAEGGESR_.3	ENSRNOT00000000707	2.16532936388382E-05	1.35044736661547E-12	6.3085823311467E-19	2.69862145666678E-07	4.37148740716988E-08	1.68963549544413E-43	1.66314731909298E-05	8.58064251409343E-15	1.84072493783579E-57	2.29692529267236E-13	0.000324940749666044	2.15457603946547E-07	21900.919921875	264093.90625	224239.765625	343477.84375	337512.59375	155089.671875	416276.5	292586.6875	314944.78125	207051.1875	1	162671.875
_EAGEGAEAEGATADGAKDEAAAAAGGDAAAAPGEQAGGAGAEGAEGGESR_.4	ENSRNOT00000000707	9.51513687436138E-05	0.000153275245668577	6.15566304539896E-05	0.000295066192671154	0.00121444323398293	5.93534048277326E-06	0.000960932856368532	0.00057855338571709	0.000244791525244262	5.56149176315179E-07	0.000779223753862298	0.00122188685009631	130271.984375	58839.7265625	134457.921875	165220.59375	75321.578125	129761.2421875	152300.234375	217043.28125	233410.78125	178537.6875	20851.103515625	151552.421875
_KEAGEGAEAEGATADGAKDEAAAAAGGDAAAAPGEQAGGAGAEGAEGGESR_.4	ENSRNOT00000000707	1.50449096491974E-05	0.000549537843015942	4.82548894418049E-06	0.00115233897290398	8.81739930479833E-06	2.09976539946037E-14	9.4308150134625E-05	5.97424271727636E-06	6.51604743414172E-18	3.50634450392566E-08	0.00145327122031051	2.64207631775635E-05	84524.6484375	70698.3203125	32655.91015625	47949.8671875	72081.3125	72781.1484375	26995.478515625	114191.3203125	65888.109375	88074.6640625	10933.3896484375	119281.0625
_EAAEAEPAEPGSPSAETEGASASSTSSPK_.3	ENSRNOT00000000707	Filtered	5.56786124359604E-06	1.82936882454933E-08	7.74043032226006E-07	1.09216728358893E-05	2.85958143911465E-05	2.05834325160514E-05	7.63843197553582E-05	6.76753837666571E-08	0.00130295205726111	Filtered	5.14812079732046E-05	Filtered	77954.6796875	43567.921875	25790.759765625	48578.71875	1	34235.5	35510.078125	45098.203125	1	Filtered	51362.05859375
_AEDGAAPSPSSETPK_.2	ENSRNOT00000000707	Filtered	Filtered	Filtered	0.000441594583189383	4.55087042550732E-05	0.000419528726387949	1.69439189755512E-05	0.000579560486231792	2.44005313693923E-16	Filtered	3.60062439777643E-05	Filtered	Filtered	Filtered	Filtered	15307.9765625	20453.470703125	5201.5791015625	164417.703125	39523.25390625	53165.2109375	Filtered	15673.759765625	Filtered
_SAEAVDAGIHLVSGWQIFR_.3	ENSRNOT00000000710	2.25327754952068E-05	0.000110399207172084	0.000540741944339595	0.00348241759349371	0.000636448612208703	0.000765252636146929	0.00162426690789152	0.00163297963786247	0.000870867148309655	3.15072477224065E-05	0.000229435443372121	0.00116920226637394	148203.96875	147505.40625	91727.5546875	128804.5625	139757.65625	86554.1875	118594.59375	99511.0390625	87100.4765625	80526.78125	39328.0078125	96744.3984375
_SVPTEEVPFWADVVLGFR_.3	ENSRNOT00000000710	8.57415487533216E-06	3.79086630170441E-05	1.10787200511459E-08	1.53687824957583E-19	8.08115444329821E-07	7.67844269651726E-27	1.91910645583762E-05	4.07021483233465E-13	6.66892008565383E-05	1.14588559188107E-08	1.45690937021268E-05	3.93233354721051E-07	43687.85546875	68170.4375	22942.798828125	61162.0703125	51753.4296875	35958.49609375	33078.75	40927.921875	28052.85546875	27779.76171875	39523.13671875	52985.84375
_GQVLQAQAPWVK_.2	ENSRNOT00000000710	0.000134941190626947	0.000204671777577848	3.05637456913099E-05	0.00095710110295939	7.60985188160666E-05	0.00159995558473372	0.00791453157658088	0.000287844913867585	0.00520651471107782	0.0038597911206865	0.0004991619532482	Filtered	272988	456999	373375.53125	394838.71875	383577.3125	285965.09375	312930.0625	351195.21875	281293.78125	295276.90625	228596.40625	Filtered
_ETFQHLSEIAR_.3	ENSRNOT00000000710	0.000911965228466663	0.000104862636094954	1.44385279639366E-06	0.00083642801250511	Filtered	Filtered	0.00229835300301091	0.000143880591324353	3.16015523479892E-05	2.19074581288415E-06	0.000489331680582255	0.00121076815788223	238255.46875	379848.40625	335546.8125	201297.828125	Filtered	Filtered	743.521728515625	284148.5	242244.25	265771.625	153656.125	122946.0390625
_QTGDWNLSPDAELSR_.2	ENSRNOT00000000710	Filtered	0.000623822476479813	Filtered	0.000150362548051592	6.20019009100298E-05	7.54312383369101E-05	0.000151120206491754	0.000174959586304025	0.000580554842435648	0.00435160715520371	0.00243154439363599	0.00089721779027874	Filtered	64278.92578125	Filtered	120528.0859375	42750.20703125	19286.28515625	62604.05859375	24596.580078125	28104.84375	1	11658.4736328125	1
_IAVVGAGVIGLSTAAC[Carbamidomethyl (C)]VSQLVPR_.3	ENSRNOT00000000710	Filtered	0.00488521821412346	0.00699574700537871	0.00390566388411047	6.8337674111692E-05	0.00765082093455549	0.00857450621578898	Filtered	0.00687777831727449	Filtered	0.00606910185182041	0.0019878712957344	Filtered	4520.82373046875	4019.21337890625	31169.4375	21369.751953125	10765.5625	12466.63671875	Filtered	6043.0087890625	Filtered	203559.53125	6615.3818359375
_DGGGLTYVYPGTSYVTLGGSR_.2	ENSRNOT00000000710	Filtered	0.00298394296454266	Filtered	Filtered	0.00442454398520991	Filtered	Filtered	Filtered	Filtered	0.00736199764059794	0.00731878171511579	Filtered	Filtered	10181.0751953125	Filtered	Filtered	153950.78125	Filtered	Filtered	Filtered	Filtered	903494.4375	4052.56274414063	Filtered
_DGGGLTYVYPGTSYVTLGGSR_.3	ENSRNOT00000000710	Filtered	Filtered	Filtered	0.00527292551475006	0.00407321896260164	0.000344573617903207	Filtered	Filtered	Filtered	Filtered	Filtered	Filtered	Filtered	Filtered	Filtered	1831634.25	1768250.5	911401.625	Filtered	Filtered	Filtered	Filtered	Filtered	Filtered
_LVMEC[Carbamidomethyl (C)]VHTLR_.3	ENSRNOT00000000710	Filtered	Filtered	0.00453920486516207	Filtered	Filtered	Filtered	Filtered	0.00513212638719712	Filtered	Filtered	Filtered	Filtered	Filtered	Filtered	19709.9765625	Filtered	Filtered	Filtered	Filtered	1	Filtered	Filtered	Filtered	Filtered
_GGNANATVTQVLR_.2	ENSRNOT00000000717	0.00103002973364828	0.000151634545485097	1.8067481537218E-14	0.000123527333548879	5.76957719987161E-05	1.94357330902851E-06	4.29470997638319E-05	5.85122995132088E-05	1.85982154777672E-08	4.71087421237493E-05	0.000374108626414226	0.000257408952558652	50869.71875	75827.0234375	222620.6875	138596.171875	85430.5390625	103987.2109375	69170.859375	141674.203125	137999.296875	70420.0859375	40968.30078125	1
_ETNEAQPPGPAPSDDAPLPVPGPSDVSDGSVEK_.3	ENSRNOT00000000718;ENSRNOT00000087226	0.000329406733494988	0.000156588756227146	0.000114508391173083	0.000118961324136087	2.28284420897436E-05	2.58453255904201E-08	0.000121963729829802	0.000722044658241458	0.000237695367852996	0.000387110440513395	0.00023448119704726	0.000134724559783705	50538.33203125	39267.0390625	19595.515625	25834.599609375	48432.15234375	75562.953125	8725.29296875	1	1	1	986.177673339844	26928.142578125
_LHISPSNMTNQNTPEYMEK_.3	ENSRNOT00000000742	3.59152563280503E-05	0.000153887188663838	7.39928979592276E-05	0.000104164588029146	2.2407405390813E-05	4.01239378644737E-18	5.45216852200252E-05	2.93880865711319E-05	1.18099514718923E-12	1.94774375835073E-05	0.000137434982150196	0.00013619242414523	415180.875	371507.09375	352596.875	429616.4375	507164.71875	506551.125	507854.53125	540236.625	515011.875	371878.375	471590.84375	428823.09375
_VMEMYQPSAVVLQC[Carbamidomethyl (C)]GADSLSGDR_.3	ENSRNOT00000000742	0.000809125282495751	0.00109255218168575	0.00023862379270733	8.69413571123886E-05	0.000147058273743149	0.000329033630796796	0.000637509061695698	4.13453119101001E-05	0.000983404670695664	0.000720860299898514	0.000184225520128965	6.82658206145031E-05	143500.25	187721.8125	202186.8125	155832.625	225666	230155.28125	131057.9453125	252336.6875	181065.21875	245503.171875	257724.125	231071.328125
_DGIDDESYGQIFKPIISK_.3	ENSRNOT00000000742	0.00301670269635007	2.3252853132212E-11	2.9166467278429E-10	2.42259137711714E-13	5.39727294447542E-08	Filtered	Filtered	6.97860329175566E-05	0.000574624682246209	0.00840416435038539	Filtered	0.0059330714935448	123963.2265625	496239.375	307279.09375	378828.28125	393517.40625	Filtered	Filtered	395103.9375	342534.375	122628.3203125	Filtered	424676.09375
_AMVNLQIQK_.2	ENSRNOT00000000749	7.21727064753607E-06	3.38524971103359E-13	4.05959754212846E-22	1.05102674168498E-16	1.29859001264015E-08	1.22806556137926E-46	1.7837574980037E-05	1.3834867017634E-09	1.28742230831423E-51	6.92004944752402E-13	2.75316868830842E-06	3.73275314823306E-11	23010812	20263282	22096520	21324774	14135655	14154368	9631856	15166660	15001634	17397198	21089928	16058192
_AM[Oxidation (M)]VNLQIQK_.2	ENSRNOT00000000749	0.000240523092387555	0.000161530299917877	0.000208654759938028	0.000140858504089271	0.000138236145788624	0.000256964267000124	4.11431808561329E-05	0.0010562302055623	7.13409752470839E-05	4.43688818078861E-06	6.50745731322841E-05	5.12883003591909E-05	7289466	9379888	9524848	9736145	8053202.5	8673658	9169676	7919738	8432166	6969755	7039384.5	8621629
_AMVNLQIQK_.1	ENSRNOT00000000749	1.11439467402821E-05	7.19498248549358E-05	0.00317074504366705	1.54610392191649E-07	2.30310332455772E-06	9.52730932451809E-20	1.87923287735049E-05	6.81842836851893E-10	8.67567972376658E-17	1.23808540059154E-09	1.08407688196681E-05	2.24511567249472E-05	323805.28125	409360.21875	487242.28125	342122.8125	118277.1796875	170378.140625	114947.9140625	287382.21875	254226.03125	326272.09375	395504.5625	250251.1875
_FPFC[Carbamidomethyl (C)]DGAHIK_.3	ENSRNOT00000000749	7.5744242164781E-06	3.87886654940597E-14	1.85925339795747E-20	3.50587081178375E-16	1.50754851959542E-09	8.7837826039116E-37	1.66314731909298E-05	7.66505019853579E-14	2.7836722034829E-49	7.40023698334071E-12	3.53965245528758E-06	2.06695698749943E-09	22440832	26480308	21923994	20409850	25620378	21003982	6104805	6357048	13884102	12736028	17181378	18983002
_FPFC[Carbamidomethyl (C)]DGAHIK_.2	ENSRNOT00000000749	9.17803276770228E-06	4.07056837361884E-10	6.57110584369838E-16	1.64507781014393E-13	5.08879259597972E-08	2.10560508358446E-36	1.75521302325452E-05	8.4888369245413E-10	3.87201405604052E-35	1.36632539552295E-09	6.06218375988617E-06	1.3056896123185E-06	4804091.5	7129091	7164523	5576980	5803219	5749204	1212099.25	1633475.5	3921274.5	3504158.5	5256998	4761385.5
_HNEETGDNVGPLIIK_.3	ENSRNOT00000000749	1.75225086849796E-05	3.85146436061627E-06	6.52088267067712E-09	3.70669179989533E-07	3.45307886730295E-07	1.73174587960383E-25	1.70192690136633E-05	1.04645288373736E-08	6.5750391794574E-21	1.91102133693884E-09	8.59373920582873E-06	9.94363544638171E-07	9202634	21732212	9545925	6376040	11167637	14908405	6348812.5	12620358	9297342	13050619	5744290.5	11526503
_HNEETGDNVGPLIIK_.2	ENSRNOT00000000749	1.41028022371939E-05	0.000181521606986657	0.000208461802270389	3.94410646363943E-10	4.24068791368423E-07	4.34584066209008E-12	2.10064209371488E-05	0.000211028382300191	0.000133866428302363	3.2479110812255E-06	2.80705282151218E-05	7.62379695271682E-05	10960206	9461499	13088642	4355323.5	5663367	4692681	5295792.5	5199101	5861906	8060864	8264374.5	6052509
_KFPFC[Carbamidomethyl (C)]DGAHIK_.3	ENSRNOT00000000749	7.17929958255955E-06	7.69724373679571E-14	2.10047259454832E-19	6.41546589714095E-12	5.84105250976678E-07	9.92638755363585E-45	1.69548669713514E-05	9.5705952532499E-08	5.4414749368148E-73	7.87099401911102E-15	1.84807467486486E-05	8.76394527097285E-13	12769288	10875567	13539114	10600834	11154827	12021825	8148700	7896811	9235732	9488285	11269732	10696177
_KFPFC[Carbamidomethyl (C)]DGAHIK_.2	ENSRNOT00000000749	1.6207249633021E-05	1.85044676685334E-06	3.21235767004512E-21	1.26146095843568E-06	3.28987967189771E-06	2.17308759461864E-41	1.87774044100007E-05	6.01503340028953E-09	5.96314881013391E-27	2.80799140264021E-08	1.64761454745907E-05	1.68675681156902E-05	1235346.25	1371062.125	1773990.5	1347770.75	1490800.375	1597277	1310488.875	1283531.5	1412789.75	1829368.25	1716902.875	1509485.125
_TKAMVNLQIQKDNPK_.3	ENSRNOT00000000749	8.02509769107742E-06	1.5128524631765E-06	3.23919668075573E-05	0.000197563420123188	0.000149348703814995	0.000230886736458193	1.84495299061267E-05	7.37568800380907E-05	0.000203312891886261	0.00169412641325918	0.00612693858846259	1.93547366400369E-07	376641.46875	388776.71875	354108.28125	163603.265625	232431.140625	140832.796875	201425.59375	195486.125	120985.484375	221551.15625	85108.734375	275552.625
_[Acetyl (Protein N-term)]GLSSDSPVR_.2	ENSRNOT00000000749	0.000110970637382251	Filtered	0.00142949304438228	0.00125618275599369	0.00591041094626155	0.000318240378314043	0.0045926243379262	0.000521673098170934	0.00114047201029717	0.00137998445000351	Filtered	0.000568932511367689	223965.890625	Filtered	490846.9375	142636.078125	105407.3515625	204328.34375	13631.2685546875	160270.671875	289044.78125	528029.9375	Filtered	210810.046875
_VEWIAAVTFAAGTAALGYLAYK_.3	ENSRNOT00000000749	0.00324381080668322	0.000172887852040551	0.00370022324190371	Filtered	0.000194785340733735	Filtered	0.00853006760620598	0.00173229263122101	0.00255560069644882	0.00474378116267279	0.00818913839794305	0.000103382078975364	148482.625	202338.9375	67510.625	Filtered	122811.3984375	Filtered	138692.859375	64106.6171875	53764.66796875	183980.5	285437.5625	119342.0078125
_VVHAFDMEDLGDK_.3	ENSRNOT00000000749	7.17929958255955E-06	1.43232928574608E-15	4.8061449882145E-25	1.71264907799099E-24	3.51004772675822E-10	3.75064288901255E-55	1.66314731909298E-05	1.12729066589842E-23	2.59774426324225E-71	1.46628041994048E-14	1.66881333687983E-06	6.59331215638762E-15	35260412	36238364	33754980	33153838	33959616	32905200	26607472	25478222	26351578	28162968	33805292	32995998
_VVHAFDMEDLGDK_.2	ENSRNOT00000000749	7.44645365317589E-06	4.7583358324282E-10	1.23518616265693E-19	3.89121556463623E-13	3.57957974454896E-08	3.60508788386882E-37	1.66314731909298E-05	1.2559279374286E-13	4.59864900324784E-48	6.74918948433178E-13	4.35169319602827E-06	1.18891811565123E-08	7317489.5	8120781.5	7427633.5	6653622	7229211	6220255.5	5215111.5	5378621.5	5379441.5	6436594.5	6821367.5	6149789.5
_VVHAFDM[Oxidation (M)]EDLGDK_.2	ENSRNOT00000000749	Filtered	Filtered	Filtered	0.00561757926452176	0.00062563981328755	Filtered	0.000319499950295607	Filtered	Filtered	Filtered	Filtered	Filtered	Filtered	Filtered	Filtered	585049.1875	865441.75	Filtered	313352.5	Filtered	Filtered	Filtered	Filtered	Filtered
_AMVNLQIQKDNPK_.3	ENSRNOT00000000749	0.00299327214943421	0.000149542969800239	2.18262399284645E-08	0.00273104800943199	0.00015665337164473	0.0078346563815389	0.000529347230128671	0.00215272261541548	1.64264834900234E-05	Filtered	0.00241804961641296	0.000583839778564582	341221.46875	411605.3125	393893.96875	233214.921875	212140.8125	104895.921875	245617.1875	264763.15625	186010.5625	Filtered	297603.78125	341108.1875
_AMVNLQIQKDNPK_.2	ENSRNOT00000000749	Filtered	Filtered	0.00149011030872396	Filtered	Filtered	Filtered	Filtered	Filtered	Filtered	Filtered	Filtered	Filtered	Filtered	Filtered	61447.9609375	Filtered	Filtered	Filtered	Filtered	Filtered	Filtered	Filtered	Filtered	Filtered
_GLSSDSPVRVEWIAAVTFAAGTAALGYLAYKK_.4	ENSRNOT00000000749	5.58863523519283E-05	0.00936066034889108	0.000157167243938721	0.00010169504113728	Filtered	2.6531522050751E-06	Filtered	6.21511234623289E-05	Filtered	Filtered	Filtered	Filtered	197223.625	164281.796875	124471.046875	42950.14453125	Filtered	92036.7109375	Filtered	31456.42578125	Filtered	Filtered	Filtered	Filtered
_YKEQLTPSQLMGLEK_.3	ENSRNOT00000000753	8.89436008083666E-06	4.44468216766437E-09	8.34820050527524E-17	2.52436866092692E-11	2.75915839649706E-08	1.57538115427246E-53	1.66314731909298E-05	3.92655685720366E-19	5.51192076819911E-47	9.69219236017755E-09	2.16126500285122E-05	6.59814559569259E-11	1027502.25	698819.1875	985732.6875	1245081.5	1224322.25	1192998.25	1336145	1320932.5	1207157	922794.25	803882.6875	1203050
_YKEQLTPSQLMGLEK_.2	ENSRNOT00000000753	1.72162042368953E-05	0.000154692569571427	3.64291883338329E-05	9.34194669815291E-08	1.54753343475498E-05	4.96614226679346E-27	1.87185125753932E-05	4.27010959962927E-12	4.18424197754701E-28	1.88103142552874E-05	9.15751012098736E-05	2.77395552280167E-05	447649.375	231425.03125	297892.9375	378337.4375	315157.4375	243134.109375	340399.3125	407959.78125	417613.78125	374203.6875	261564.6875	271132.4375
_FSTEQLPK_.2	ENSRNOT00000000753	2.21902478097115E-05	0.000153756635943956	3.56728130545255E-14	4.449639685517E-05	1.53198266394313E-05	1.06126880797687E-12	1.69093785445455E-05	8.30780629108901E-09	6.07240115803921E-34	1.22451715103598E-07	1.80162418187033E-05	5.06051756506239E-05	1945212.125	1007833.6875	703205.75	999314.8125	796308.6875	1174067.125	2119968	1504916.75	1806541	1379649.5	1402559.5	1501061.625
_SAYNIYVSESFQEAK_.2	ENSRNOT00000000753	1.75852951931214E-05	4.25058481871196E-05	1.26091481246567E-10	5.9972639707866E-07	1.00289552705223E-06	7.61591781945227E-29	3.47553081481616E-05	3.59655032824099E-06	1.86348892776499E-12	3.43994575350584E-08	2.9459674441053E-05	2.21761770392366E-05	1049117.875	1129021.125	1105546	1142461.375	1179026	1164077.5	1236794.25	1231720	1425575.375	1213831.875	901431.375	1018334.625
_QAYIQLAK_.2	ENSRNOT00000000753	0.000160747195520933	0.00089311060888577	0.000514104606176704	0.000544313920572583	0.000193116662648744	0.000207235718907249	0.000120529359626675	0.00056407114328163	0.000177336883724999	0.000149383446678698	0.000321570432174793	0.00126467925823055	921970.8125	774112.1875	905141	812626.625	722153.4375	1001379.25	1592873.625	1044542.625	1143172.5	1134425.625	1304606.75	1025146.75
_ELILLGKPK_.2	ENSRNOT00000000753	1.10540593683536E-05	2.78908154490964E-09	4.11954321809381E-22	9.02254952384414E-06	2.57428918933266E-08	3.29646362175038E-19	1.71720986787405E-05	3.94710663012555E-16	3.98347152713474E-48	3.78289446918456E-13	2.55507493243115E-06	3.36766667090487E-05	606044.625	605792.5625	732222.625	665077.8125	615483.5	649314.1875	1325876.125	969973.3125	566434.125	550953.6875	530342.375	580512.1875
_SAYNIYVSESFQEAKDESAQGK_.3	ENSRNOT00000000753	0.000242519178577647	Filtered	0.00580538803248924	Filtered	Filtered	Filtered	0.00747286649420738	0.000559487521817416	Filtered	3.79358087613122E-05	1.87535486119651E-05	0.000889945089770969	151891.3125	Filtered	13073.6328125	Filtered	Filtered	Filtered	1	20178.4375	Filtered	78491.765625	324343.15625	1
_SWEEQMAEVGR_.2	ENSRNOT00000000753	1.61553102928401E-05	7.69294323345388E-05	1.85830107887505E-08	1.90290970549363E-05	6.89085748984523E-06	6.40099484192943E-22	1.71338278956608E-05	9.04987779802519E-10	1.10366985793082E-35	1.6221730882864E-09	1.54018148660583E-05	1.21883205073579E-05	1542766.75	1722891.5	1616620.25	1777221.25	1577792	1702717.75	2389525.25	2138421.5	2298786	2035762.125	1810426.125	1771954.625
_SWEEQMAEVGR_.3	ENSRNOT00000000753	Filtered	Filtered	Filtered	Filtered	Filtered	Filtered	0.00614131860423838	Filtered	Filtered	Filtered	Filtered	Filtered	Filtered	Filtered	Filtered	Filtered	Filtered	Filtered	5862.20703125	Filtered	Filtered	Filtered	Filtered	Filtered
_C[Carbamidomethyl (C)]LAFHDISPQAPTHFLVIPK_.4	ENSRNOT00000000772	9.51769030051295E-06	7.78794739765244E-11	1.00836870557659E-18	5.62911127896958E-06	6.44088119206888E-08	5.91366775500952E-22	1.66314731909298E-05	1.49553908614268E-12	3.17777579264317E-33	1.08721425365022E-12	1.58999017992752E-05	8.03695334743647E-06	10819499	7582855.5	10036334	7823755.5	10452577	9923053	8968376	10083913	9239435	10832189	13535551	10157731
_C[Carbamidomethyl (C)]LAFHDISPQAPTHFLVIPK_.3	ENSRNOT00000000772	8.06664040906429E-06	1.46835837828941E-07	3.57341837268146E-20	4.42808963786236E-06	8.31987124248358E-05	1.13750512428965E-23	1.93643157350131E-05	4.9647425541501E-16	3.45890127589467E-44	4.69688415253212E-10	2.6457512815771E-06	1.50757803425428E-09	5274009.5	3721106.5	4769717	2884828.75	4213747.5	4080397	3608841.75	4565268.5	4044821	4657594	4951640.5	3667032.25
_C[Carbamidomethyl (C)]LAFHDISPQAPTHFLVIPK_.2	ENSRNOT00000000772	0.000188643441626258	0.000173813210694756	0.000116689349478852	0.00144508194805851	0.00179094226165479	0.000339467075416234	0.00133557895595298	0.00280261529972413	Filtered	0.0020024115506013	0.000700083625944292	0.00324856043815214	87021.328125	45343.1640625	79384.7578125	1	8322.701171875	44685.35546875	28396.673828125	63251.08203125	Filtered	101643.015625	81199.9140625	8170.6044921875
_HISQISVADDDDESLLGHLMIVGK_.4	ENSRNOT00000000772	2.08404741131239E-05	8.86999568589337E-05	6.01032002499705E-07	8.92864700835113E-05	5.42673233067788E-05	9.58106652723497E-05	2.12483232655923E-05	6.32565520934265E-07	5.66211544472492E-18	1.20056630049249E-05	3.75892325976232E-05	9.82652869379767E-05	6115069	7307205.5	5538256	4975413	6297754.5	5478961	5896445	6952603	4917655	8068120	6840479	4879853.5
_HISQISVADDDDESLLGHLMIVGK_.3	ENSRNOT00000000772	0.000567823173796844	0.000153533476018702	6.95172949325397E-05	0.00120159819783375	0.00108329606306369	1.44652465853282E-07	2.3573891071827E-05	5.25396046050246E-05	4.29484679554907E-12	0.00133514076140424	0.000447568445646896	6.87642197223014E-05	6395017.5	8343592	6171358.5	4620356.5	4909510.5	4590780	5040062	4801809	4419248	7607758.5	5450881	4168836
_HISQISVADDDDESLLGHLM[Oxidation (M)]IVGK_.4	ENSRNOT00000000772	4.80669391764054E-05	5.73496650174078E-06	3.64641479727969E-06	7.03799805930933E-06	3.42623229326292E-06	2.16763885052353E-16	2.18407500060115E-05	3.44486281793931E-07	3.82740069661206E-28	1.75350018282891E-08	6.14922059961004E-06	5.12508321324675E-05	53931.19140625	42850.32421875	65906.109375	236130.78125	319889.75	237472.953125	52193.52734375	95951.2734375	47683.84765625	109468.703125	61670.05859375	28064.126953125
_HISQISVADDDDESLLGHLM[Oxidation (M)]IVGK_.3	ENSRNOT00000000772	3.57149619660938E-05	0.000153533883002829	5.35833512865803E-08	0.000349941944854876	2.3025953213312E-05	1.15356908615035E-08	1.77835911673268E-05	4.99868405103299E-07	1.08716863706528E-24	1.97608897233928E-05	2.2832853273957E-05	6.84695857626659E-06	22027.3203125	117622.421875	13009.072265625	1.59846389293671	21350.1328125	12897.2392578125	26216.80078125	1	27567.6328125	18890.55078125	10112.763671875	103691.546875
_IIFEDDR_.2	ENSRNOT00000000772	8.25382333070597E-06	0.000778621919019971	6.4306041445421E-05	0.000121605180531237	1.68589286635274E-05	4.05248868421709E-16	1.66314731909298E-05	7.78287832992544E-06	3.82044186056218E-39	2.31790050662234E-06	2.72917753212611E-05	3.30829125909232E-06	1144751.5	127708.734375	559641.875	339738.71875	373646.4375	638332.875	2944188	830598.5	1818029.625	989021.25	2552225.25	778922.1875
_MVVNEGADGGQSVYHIHLHVLGGR_.4	ENSRNOT00000000772	7.6789787723056E-06	5.77407001504243E-14	3.57241202298725E-21	7.69259084806701E-05	3.76340634379977E-05	5.57022649381785E-05	3.69798762953102E-05	1.24971289698377E-14	1.06014362174581E-34	2.46213976799374E-12	2.24428756518012E-06	4.63671304371591E-08	9778390	8050854	8237311.5	7086840	6456581	9685087	8287427	9140697	8312404.5	12460929	15173028	7607821.5
_MVVNEGADGGQSVYHIHLHVLGGR_.5	ENSRNOT00000000772	7.17929958255955E-06	9.50629127838581E-17	2.91415859870188E-27	1.16157281070854E-10	1.18934989999687E-06	8.71724998447973E-11	7.27908890774861E-05	1.25214080231468E-14	1.55730973122503E-18	7.21316177979411E-16	1.05035170467424E-06	1.46211591485655E-07	8028495.5	6100121	7412640	8035606.5	8236344	6283622	2530359.75	7008414	3920506.75	11744342	14103120	8080997
_MVVNEGADGGQSVYHIHLHVLGGR_.3	ENSRNOT00000000772	1.70180872853322E-05	0.000152964430602472	0.000163366013370693	0.000137586918805571	7.43251305175379E-05	4.98346632843553E-05	0.000158928594554891	0.000510108074559417	0.000163349476107581	5.18050826921052E-05	6.45367847674321E-05	0.000219954976542547	4607883	3682129.25	4221334.5	3706252.75	3617252.5	3743242.75	3829444.5	2496123.25	4225689	6479188	7865987	3306594.5
_M[Oxidation (M)]VVNEGADGGQSVYHIHLHVLGGR_.5	ENSRNOT00000000772	0.00106816785375379	0.000963954305719607	0.00221363274451579	0.000116274521877183	0.0012113461939077	1.49191038975533E-06	0.000483174425721555	0.000629891287383949	0.00110320465731913	0.00199861904271926	0.0032899043497942	0.000782979594072324	238150.75	107574.484375	69179.3671875	493355.625	439270.59375	579898.375	189409.203125	225441.4375	109756.6015625	233318.828125	148386.734375	156817.53125
_M[Oxidation (M)]VVNEGADGGQSVYHIHLHVLGGR_.3	ENSRNOT00000000772	Filtered	0.00613145323375509	0.00182022416008269	0.00597125461149951	0.00875164714413968	0.0025751854184846	0.00899645698754524	Filtered	0.00426694572439124	0.00763530582686027	0.00523781302783338	Filtered	Filtered	18538.037109375	12356.9130859375	46963.87109375	27215.1640625	9811.298828125	43996.23046875	Filtered	1	10787.2001953125	10720.607421875	Filtered
_M[Oxidation (M)]VVNEGADGGQSVYHIHLHVLGGR_.4	ENSRNOT00000000772	0.00595309301247728	Filtered	Filtered	0.000670241905112119	0.00520233685912755	Filtered	0.00686182816549709	0.00868468507795013	0.00978103511132864	Filtered	0.00139662996672808	Filtered	83630.9921875	Filtered	Filtered	53632.6171875	34154.234375	Filtered	81827.7109375	76251.2890625	211354.96875	Filtered	127272.75	Filtered
_AQVAQPGGDTIFGK_.2	ENSRNOT00000000772	7.3691008443896E-06	5.08801231043121E-11	3.13803050632608E-17	2.04543527797119E-12	1.05792802935496E-07	5.56628894177521E-31	1.6664748578689E-05	1.09613488504512E-16	2.48543750006999E-47	3.52463848983448E-16	4.99153488821188E-06	1.70779579782275E-07	51836872	53425632	48527740	38827272	38384664	35858540	41288756	51662280	43790356	58161948	48645200	44182852
_AQVAQPGGDTIFGK_.3	ENSRNOT00000000772	0.00306481787501737	0.0017572130089209	Filtered	0.00150761582003195	Filtered	0.00678383217066857	Filtered	0.00344230919820472	Filtered	Filtered	0.00233495470432118	0.00722075030472893	93078.0859375	188839.46875	Filtered	50417.5390625	Filtered	30685.216796875	Filtered	279617.8125	Filtered	Filtered	280816.3125	9089.302734375
_KHISQISVADDDDESLLGHLMIVGK_.4	ENSRNOT00000000772	7.99539151324496E-06	1.92047077240078E-06	6.81232977252507E-08	8.29676693381566E-05	1.86460506057776E-06	1.29048262719422E-27	1.937747302675E-05	1.85182000119033E-08	8.96973479980509E-21	1.15834894964568E-06	1.85831017433436E-05	6.95912814968282E-06	21085352	16704217	15949288	19773166	15321592	17671674	11919373	15800205	16752444	19529328	13592010	18345466
_KHISQISVADDDDESLLGHLMIVGK_.3	ENSRNOT00000000772	2.28674179053089E-05	0.00116573347306242	6.01333554755712E-05	0.000101263239306603	6.57782969527896E-05	1.10053594148786E-11	0.000260722045629477	0.000807777418118028	4.97146571678703E-14	3.39221746986076E-09	0.000641483381561001	0.000164743139740524	4027800	3386193.5	3407869	3526215.25	2210314.75	3113765.75	2074755.375	2941496.25	3094254.5	4285607	2794977.25	3151301
_KHISQISVADDDDESLLGHLMIVGK_.5	ENSRNOT00000000772	1.19678029665465E-05	1.71966210992108E-09	1.10921064442639E-08	Filtered	5.92424276453301E-05	7.57454669993078E-12	1.71933985487055E-05	2.00641314206178E-09	2.08089261509807E-39	6.7535547509062E-12	4.40810602052014E-06	5.18484664892859E-10	1767576	1687389.875	1754636.625	Filtered	1032371.4375	2064980.875	1234846.125	1562645.625	1999139.625	2533410.75	1644566.75	2191616.75
_VPLKHELEMSK_.3	ENSRNOT00000000814;ENSRNOT00000029865;ENSRNOT00000029878;ENSRNOT00000060292;ENSRNOT00000064785	7.21740709341449E-06	2.2117837936753E-13	1.72255247314853E-19	8.39875075063137E-09	4.68500075458995E-06	1.69132780497786E-53	1.66314731909298E-05	4.29407659924162E-23	3.51318839126264E-47	1.11223488866486E-11	1.98110751270183E-06	3.811737159899E-08	8761304	9005438	8249147.5	6205771.5	6248563.5	7838010.5	6384528.5	6104861	6358652	7007141	7624338.5	6598168.5
_VPLKHELEMSK_.2	ENSRNOT00000000814;ENSRNOT00000029865;ENSRNOT00000029878;ENSRNOT00000060292;ENSRNOT00000064785	1.03204437014444E-05	2.05087785973952E-10	1.32616937391403E-15	4.40245507624201E-15	1.04414748062445E-07	7.75432777762072E-33	1.67480548293817E-05	4.92335616770312E-13	2.02942853187548E-40	1.6168638204643E-10	1.05994344429751E-05	5.05366896897889E-10	754562.4375	646452.25	807480.3125	511415.875	458010.6875	683230.5625	418238.875	509565.40625	499186.28125	617196.875	734192.875	570501.1875
_VDVYGYVVNLR_.2	ENSRNOT00000000814;ENSRNOT00000029865;ENSRNOT00000029878;ENSRNOT00000060292;ENSRNOT00000064785	0.000852947628832159	0.000152158423340131	0.000165437519312628	0.00145203730101428	0.00411823103686316	0.00139054028412967	0.00084230380230071	0.000913888700878036	0.000823375578700658	3.17422898168503E-06	4.05914445825704E-05	2.34796511806755E-07	28029.4609375	26340.03125	58059.55078125	38454.76171875	43909.46484375	19818.0703125	25274.71484375	33834.93359375	41752.5625	83906.546875	102860.1015625	104241.1484375
_DPPSDPSPLEAEYQR_.2	ENSRNOT00000000814;ENSRNOT00000029865;ENSRNOT00000029878;ENSRNOT00000060292;ENSRNOT00000064785	0.0045996013831836	0.000292230879260514	0.000312524438564249	0.000123433790062893	0.000140081788639808	0.00198767462588875	6.45176309100874E-05	0.000469424586914968	0.000559316647379738	0.000112182391852505	7.45421005086222E-05	0.000136102246916997	36517.73828125	53694.4921875	36057.12109375	52070.8203125	38214.9140625	39824.76171875	25618.65234375	19404.55859375	43474.8125	86742.609375	11339.6591796875	1.21508347988129
_QDANC[Carbamidomethyl (C)]VQPADPLNK_.2	ENSRNOT00000000814;ENSRNOT00000029865;ENSRNOT00000029878;ENSRNOT00000060292;ENSRNOT00000064785	2.11121281132885E-05	0.000147334803445294	0.000330063259786439	0.00013276937378736	0.000150320968385511	Filtered	0.000872678161780851	0.000317707591273693	0.000437471597884141	0.000183168601109203	0.00386557891788764	0.00012755616444016	20976.083984375	10404.5947265625	16900.52734375	19938.791015625	11379.1865234375	Filtered	18642.05078125	1	1	27923.001953125	1	7623.07373046875
_SSNLDEQQELVERDEEK_.3	ENSRNOT00000000814;ENSRNOT00000029865;ENSRNOT00000029878;ENSRNOT00000060292;ENSRNOT00000064785	Filtered	0.000295812905389178	3.24882538318221E-05	1.75595608050496E-05	0.000149871045799762	0.000665134282054967	2.2278362962614E-05	0.00125475095198215	1.10763487970709E-09	Filtered	Filtered	9.95017863247044E-05	Filtered	13048.72265625	15147.8291015625	104368.78125	65177.15234375	20501.05078125	61964.50390625	32172.845703125	79804.4296875	Filtered	Filtered	31464.26953125
_EVTHIQFTSWPDHGVPEDPHLLLK_.4	ENSRNOT00000000814;ENSRNOT00000029865;ENSRNOT00000029878;ENSRNOT00000060292;ENSRNOT00000064785	0.000448602928641129	0.000562774031946556	9.04578916683263E-05	0.000109085570557361	5.33184253684681E-05	0.000312036687109096	0.00037775239810695	0.00229724255516195	0.000252171048231328	0.00212273592026283	0.000109078555490844	0.000217305741552162	127735.25	146012.453125	119429.96875	123197.1796875	50100.73046875	45538.3046875	77304.6015625	17891.3046875	92737.3359375	138701.9375	108566.3984375	75360.4296875
_EVTHIQFTSWPDHGVPEDPHLLLK_.5	ENSRNOT00000000814;ENSRNOT00000029865;ENSRNOT00000029878;ENSRNOT00000060292;ENSRNOT00000064785	Filtered	Filtered	0.000120164439189489	0.00214285838152822	3.24325686787605E-05	Filtered	Filtered	Filtered	Filtered	Filtered	0.00945888973262465	0.000574024129674727	Filtered	Filtered	127227.703125	153510.078125	101959.46875	Filtered	Filtered	Filtered	Filtered	Filtered	180377.28125	139532.953125
_ETIGDFWQMIFQR_.2	ENSRNOT00000000814;ENSRNOT00000029865;ENSRNOT00000029878;ENSRNOT00000060292;ENSRNOT00000064785	4.17475065813747E-05	0.000191129051155927	0.00159254278134348	0.00120337805755784	0.00229901056377244	Filtered	0.000647682883685452	0.00110050383297969	Filtered	Filtered	0.00035685162280797	Filtered	41463.4296875	57227.25	39420.75390625	14619.06640625	13035.072265625	Filtered	28344.666015625	11520.13671875	Filtered	Filtered	46594.94140625	Filtered
_SSNVVPYDFNR_.2	ENSRNOT00000000814;ENSRNOT00000029865;ENSRNOT00000029878;ENSRNOT00000060292;ENSRNOT00000064785	Filtered	Filtered	Filtered	Filtered	0.00128728049314618	Filtered	0.00553089813312534	0.00458294589336381	0.00447491468768829	Filtered	0.00856113731398078	0.00879845869037288	Filtered	Filtered	Filtered	Filtered	72066.546875	Filtered	80933.671875	48376.1171875	43744.8984375	Filtered	11478.7421875	60802.36328125
_QTYGDM[Oxidation (M)]EVM[Oxidation (M)]LK_.2	ENSRNOT00000000814;ENSRNOT00000029865;ENSRNOT00000029878;ENSRNOT00000060292;ENSRNOT00000064785	0.00116249402197168	8.16505497036708E-07	9.29307375237237E-05	Filtered	Filtered	5.09165631429127E-05	0.000137570829691903	Filtered	7.811254093682E-05	2.51714264193643E-11	0.00131761646704843	0.00065473024940626	1366105.875	721525	1052166.125	Filtered	Filtered	2389075.75	991752.875	Filtered	754814.625	1312305.25	438190.84375	742494.1875
_QTYGDMEVMLK_.2	ENSRNOT00000000814;ENSRNOT00000029865;ENSRNOT00000029878;ENSRNOT00000060292;ENSRNOT00000064785	Filtered	Filtered	Filtered	Filtered	Filtered	Filtered	0.00200068577465177	Filtered	Filtered	Filtered	Filtered	Filtered	Filtered	Filtered	Filtered	Filtered	Filtered	Filtered	306090.96875	Filtered	Filtered	Filtered	Filtered	Filtered
_LFLAEFQSIPR_.2	ENSRNOT00000000814;ENSRNOT00000029865;ENSRNOT00000029878;ENSRNOT00000060292;ENSRNOT00000064785	0.00384189046891941	Filtered	0.00159009380065283	Filtered	0.0036808056137867	Filtered	Filtered	Filtered	Filtered	Filtered	0.00873130877070381	Filtered	89334.578125	Filtered	560637.375	Filtered	71917.90625	Filtered	Filtered	Filtered	Filtered	Filtered	437051.125	Filtered
_DVVVTINDHK_.2	ENSRNOT00000000814;ENSRNOT00000029865;ENSRNOT00000029878;ENSRNOT00000060292;ENSRNOT00000064785	0.000112195965975168	Filtered	Filtered	0.00161263130815528	0.000132498956587853	Filtered	0.000193022356048094	0.000940420901791461	Filtered	0.00304436466770511	0.000516756881433095	0.00449202482405469	121866.953125	Filtered	Filtered	48596.66796875	50252.65234375	Filtered	65370.11328125	29561.845703125	Filtered	84989.9453125	70868.7890625	143555.6875
_ASC[Carbamidomethyl (C)]LLDGVPVALK_.2	ENSRNOT00000000817	9.69905149567747E-06	1.08757288607479E-09	6.353307910501E-21	4.94362186055844E-25	3.34518271488391E-08	8.81926230444658E-53	1.66314731909298E-05	1.05170294941879E-24	6.32795764365551E-66	1.39125968638925E-10	6.94739388053561E-06	4.49099019908073E-10	198040.21875	218106.390625	234412.546875	207365.28125	216643.46875	206515.6875	197670.125	193025.203125	174282.8125	218428.984375	245267.75	238372.859375
_KIEQC[Carbamidomethyl (C)]DYPPLPSDHYSEELR_.4	ENSRNOT00000000817	0.000208118410702743	0.000296300130450122	3.00193548565297E-05	0.00016911839402447	0.000358569703378485	0.00048214154928409	0.000580502661313166	0.000738007205032275	0.0003077934508559	0.00182043645006432	0.000223244786380303	0.000152230123384203	77613.234375	124269.5	93967	176325.4375	86989.3515625	151004.125	90874.828125	113835.0625	61024.0703125	135835	96528.5078125	100589.421875
_KIEQC[Carbamidomethyl (C)]DYPPLPSDHYSEELR_.3	ENSRNOT00000000817	0.000769594242728368	0.000627404906656168	0.000853010843936394	0.00267364999615135	0.000314463737521818	0.00631320400220054	0.00336447451873795	0.00239013089786399	0.0044006310425565	Filtered	Filtered	0.00399547328498637	129957.5234375	184994.1875	112060.640625	65267.89453125	107901.9921875	131509.53125	102734	125884.140625	105439.8671875	Filtered	Filtered	132173.25
_GQFSEVYR_.2	ENSRNOT00000000817	Filtered	0.0001573802338283	9.8465862415622E-05	0.000128501723670254	4.21179549795476E-05	4.73842613524612E-05	Filtered	2.88749623510308E-05	4.29104878297525E-06	1.89860578415334E-05	4.10591935577454E-05	3.66770843634964E-06	Filtered	989710.625	767476.0625	178866.1875	242001.234375	284917.125	Filtered	469299.78125	182682.484375	1513788.25	844709.375	453526.40625
[truncated: 86,002 more rows]
