# Supplementary material for: Quantitative proteomics analysis based on data-independent acquisition reveals the effect of Shenling Baizhu powder (SLP) on protein expression in MAFLD rat liver tissue
Source: Clin Proteomics. 2023 Dec 1;20:55. doi: 10.1186/s12014-023-09442-9 (PMC10691125; doi:10.1186/s12014-023-09442-9)
Supplement: Supplementary file 3 — Additional file 3: File S3. Quantification-all_Protein.annot. [file 12014_2023_9442_MOESM3_ESM.xls]

protein_id	group_id	DIA_Qvalue	DHL1	DHL2	DHL3	DK1	DK2	DK3	DM1	DM2	DM3	DSZ1	DSZ2	DSZ3		Symbol	Description	KEGG_A_class	KEGG_B_class	Pathway	K_ID	GO Component	GO Function	GO Process
ENSRNOT00000013608	ENSRNOT00000013608	3.62E-34	127555960	145003808	143378160	109073016	103545776	107218248	128035728	136735744	130167160	126767120	104291856	138350128		Hebp1	heme binding protein 1 [Source:RGD Symbol;Acc:1304581]	-	-	-	-	GO:0005829//cytosol	GO:0020037//heme binding	-
ENSRNOT00000040403	ENSRNOT00000040403	3.62E-34	22993188	42068144	35235912	28557806	33914680	31165822	45270516	38495420	40672728	33606332	17104980	43231524		Slc26a1	solute carrier family 26 member 1 [Source:RGD Symbol;Acc:620136]	-	-	-	-	GO:0005887//integral component of plasma membrane;GO:0016020//membrane;GO:0016021//integral component of membrane	GO:0008271//secondary active sulfate transmembrane transporter activity;GO:0015108//chloride transmembrane transporter activity;GO:0015116//sulfate transmembrane transporter activity;GO:0015297//antiporter activity;GO:0015301//anion:anion antiporter activity;GO:0019531//oxalate transmembrane transporter activity	GO:0006821//chloride transport;GO:0008272//sulfate transport;GO:0019532//oxalate transport;GO:0055085//transmembrane transport;GO:0098656//anion transmembrane transport;GO:1902358//sulfate transmembrane transport;GO:1902476//chloride transmembrane transport
ENSRNOT00000054976	ENSRNOT00000054976;ENSRNOT00000079310	3.62E-34	108615160	127728624	109725600	107057272	119577424	114300864	94615752	101124360	95993344	109655528	93989328	111411376		Cd82	Cd82 molecule [Source:RGD Symbol;Acc:69070]	Cellular Processes	Cell growth and death	ko04115//p53 signaling pathway	K06509	GO:0016020//membrane;GO:0016021//integral component of membrane	-	-
ENSRNOT00000079310	ENSRNOT00000054976;ENSRNOT00000079310	3.62E-34	108615160	127728624	109725600	107057272	119577424	114300864	94615752	101124360	95993344	109655528	93989328	111411376		Crp	C-reactive protein [Source:RGD Symbol;Acc:2411]	-	-	-	-	GO:0005576//extracellular region;GO:0005615//extracellular space;GO:0030175//filopodium;GO:0030426//growth cone	GO:0001849//complement component C1q binding;GO:0005515//protein binding;GO:0015485//cholesterol binding;GO:0030169//low-density lipoprotein particle binding;GO:0042803//protein homodimerization activity;GO:0046872//metal ion binding	GO:0001666//response to hypoxia;GO:0006953//acute-phase response;GO:0006958//complement activation, classical pathway;GO:0007568//aging;GO:0009314//response to radiation;GO:0010288//response to lead ion;GO:0010988//regulation of low-density lipoprotein particle clearance;GO:0032355//response to estradiol;GO:0032929//negative regulation of superoxide anion generation;GO:0033574//response to testos…
ENSRNOT00000085067	ENSRNOT00000085067	3.62E-34	166555984	164784272	156136256	169410720	196562944	137253328	137133600	131771752	121689840	141174112	155494512	143138544		Gak	cyclin G associated kinase [Source:RGD Symbol;Acc:621589]	-	-	-	-	GO:0005794//Golgi apparatus;GO:0005829//cytosol;GO:0031982//vesicle;GO:0043231//intracellular membrane-bounded organelle	GO:0004672//protein kinase activity;GO:0005524//ATP binding	GO:0006468//protein phosphorylation;GO:0006898//receptor-mediated endocytosis;GO:0007030//Golgi organization;GO:0010977//negative regulation of neuron projection development;GO:0034067//protein localization to Golgi apparatus;GO:0072318//clathrin coat disassembly;GO:0072583//clathrin-mediated endocytosis;GO:0072659//protein localization to plasma membrane;GO:0090160//Golgi to lysosome transport
ENSRNOT00000077482	ENSRNOT00000077482;ENSRNOT00000081906	1.36E-32	11695992	9439009	10175084	11749094	12143702	13536436	10479512	10505241	8864193	10626790	10128514	9993943		Atp5me	ATP synthase membrane subunit e [Source:RGD Symbol;Acc:621377]	Metabolism;Organismal Systems;Metabolism	Global and overview maps;Environmental adaptation;Energy metabolism	ko01100//Metabolic pathways;ko04714//Thermogenesis;ko00190//Oxidative phosphorylation	K02129;K02129;K02129	GO:0000276//mitochondrial proton-transporting ATP synthase complex, coupling factor F(o);GO:0005739//mitochondrion;GO:0005743//mitochondrial inner membrane;GO:0005753//mitochondrial proton-transporting ATP synthase complex;GO:0016020//membrane;GO:0045263//proton-transporting ATP synthase complex, coupling factor F(o)	GO:0015078//hydrogen ion transmembrane transporter activity;GO:0016887//ATPase activity	GO:0006754//ATP biosynthetic process;GO:0006811//ion transport;GO:0015986//ATP synthesis coupled proton transport;GO:0046034//ATP metabolic process
ENSRNOT00000081906	ENSRNOT00000077482;ENSRNOT00000081906	1.36E-32	11695992	9439009	10175084	11749094	12143702	13536436	10479512	10505241	8864193	10626790	10128514	9993943		Ppp2r5a	protein phosphatase 2, regulatory subunit B', alpha [Source:RGD Symbol;Acc:1308022]	Environmental Information Processing;Human Diseases;Environmental Information Processing;Genetic Information Processing;Organismal Systems;Environmental Information Processing;Cellular Processes;Organismal Systems	Signal transduction;Infectious diseases;Signal transduction;Translation;Nervous system;Signal transduction;Cell growth and death;Circulatory system	ko04151//PI3K-Akt signaling pathway;ko05165//Human papillomavirus infection;ko04152//AMPK signaling pathway;ko03015//mRNA surveillance pathway;ko04728//Dopaminergic synapse;ko04071//Sphingolipid signaling pathway;ko04114//Oocyte meiosis;ko04261//Adrenergic signaling in cardiomyocytes	K11584;K11584;K11584;K11584;K11584;K11584;K11584;K11584	GO:0000159//protein phosphatase type 2A complex;GO:0005634//nucleus;GO:0005737//cytoplasm;GO:0005813//centrosome;GO:0005829//cytosol;GO:0016020//membrane;GO:0030018//Z disc;GO:0031430//M band	GO:0004721//phosphoprotein phosphatase activity;GO:0019888//protein phosphatase regulator activity;GO:0019900//kinase binding;GO:0072542//protein phosphatase activator activity	GO:0006470//protein dephosphorylation;GO:0007165//signal transduction;GO:0031952//regulation of protein autophosphorylation;GO:0035307//positive regulation of protein dephosphorylation;GO:0043666//regulation of phosphoprotein phosphatase activity;GO:0090219//negative regulation of lipid kinase activity;GO:1903077//negative regulation of protein localization to plasma membrane
ENSRNOT00000003965	ENSRNOT00000003965	2.94E-32	120583352	138172768	129362904	123883952	131497792	143942288	117707200	123917024	124208952	137719120	124431320	125956864		Acot7	acyl-CoA thioesterase 7 [Source:RGD Symbol;Acc:628856]	Metabolism;Metabolism	Lipid metabolism;Lipid metabolism	ko01040//Biosynthesis of unsaturated fatty acids;ko00062//Fatty acid elongation	K17360;K17360	-	GO:0016787//hydrolase activity	-
ENSRNOT00000005654	ENSRNOT00000005654	2.43E-31	274414.5625	270808.6875	286688.9063	476398.4375	408294.1875	324104.2813	260072.8281	232370.4531	221661.875	231718.0469	280319.1563	267823.5625		LOC100910207	protein Dr1-like [Source:RGD Symbol;Acc:6499394]	-	-	-	-	GO:0005575//cellular_component;GO:0005634//nucleus;GO:0005671//Ada2/Gcn5/Ada3 transcription activator complex;GO:0017054//negative cofactor 2 complex	GO:0001047//core promoter binding;GO:0001075//transcription factor activity, RNA polymerase II core promoter sequence-specific binding involved in preinitiation complex assembly;GO:0003674//molecular_function;GO:0003677//DNA binding;GO:0003713//transcription coactivator activity;GO:0003714//transcription corepressor activity;GO:0017025//TBP-class protein binding;GO:0046982//protein heterodimeriza…	GO:0000122//negative regulation of transcription from RNA polymerase II promoter;GO:0006338//chromatin remodeling;GO:0008150//biological_process;GO:0045898//regulation of RNA polymerase II transcriptional preinitiation complex assembly;GO:0045944//positive regulation of transcription from RNA polymerase II promoter
ENSRNOT00000018820	ENSRNOT00000018820	6.91E-31	9115222	9926147	8708721	10320678	9500899	9361152	9806999	10683987	9970335	12564574	10386134	9359184		Dr1	down-regulator of transcription 1 [Source:RGD Symbol;Acc:1305201]	-	-	-	-	GO:0005575//cellular_component;GO:0005634//nucleus;GO:0005671//Ada2/Gcn5/Ada3 transcription activator complex;GO:0017054//negative cofactor 2 complex	GO:0001047//core promoter binding;GO:0001075//transcription factor activity, RNA polymerase II core promoter sequence-specific binding involved in preinitiation complex assembly;GO:0003674//molecular_function;GO:0003677//DNA binding;GO:0003713//transcription coactivator activity;GO:0003714//transcription corepressor activity;GO:0017025//TBP-class protein binding;GO:0046982//protein heterodimeriza…	GO:0000122//negative regulation of transcription from RNA polymerase II promoter;GO:0006338//chromatin remodeling;GO:0008150//biological_process;GO:0045898//regulation of RNA polymerase II transcriptional preinitiation complex assembly;GO:0045944//positive regulation of transcription from RNA polymerase II promoter
ENSRNOT00000012075	ENSRNOT00000012075;ENSRNOT00000093365	1.02E-30	138927152	134901344	133801848	137460016	144731328	181291024	59293508	57766844	57969236	127910112	103766624	110255488		Tmed5	transmembrane p24 trafficking protein 5 [Source:RGD Symbol;Acc:1359437]	-	-	-	-	GO:0005793//endoplasmic reticulum-Golgi intermediate compartment;GO:0005801//cis-Golgi network;GO:0016020//membrane;GO:0016021//integral component of membrane;GO:0070971//endoplasmic reticulum exit site	-	GO:0090161//Golgi ribbon formation
ENSRNOT00000093365	ENSRNOT00000012075;ENSRNOT00000093365	1.02E-30	138927152	134901344	133801848	137460016	144731328	181291024	59293508	57766844	57969236	127910112	103766624	110255488		Antxr2	ANTXR cell adhesion molecule 2 [Source:RGD Symbol;Acc:1561294]	Organismal Systems	Immune system	ko04621//NOD-like receptor signaling pathway	K20909	GO:0005575//cellular_component;GO:0009897//external side of plasma membrane;GO:0009986//cell surface;GO:0016020//membrane;GO:0016021//integral component of membrane	GO:0004888//transmembrane signaling receptor activity;GO:0005515//protein binding;GO:0038023//signaling receptor activity;GO:0046872//metal ion binding	GO:0008150//biological_process;GO:0022414//reproductive process;GO:1901998//toxin transport
ENSRNOT00000090422	ENSRNOT00000090422	1.04E-30	301574624	425984160	299219968	132867920	141693056	363216672	292657184	319603520	334964960	305152800	245931296	347467712		Gpr89b	G protein-coupled receptor 89B [Source:RGD Symbol;Acc:1304837]	-	-	-	-	GO:0016020//membrane;GO:0016021//integral component of membrane;GO:0032580//Golgi cisterna membrane	GO:0008308//voltage-gated anion channel activity	GO:0015698//inorganic anion transport;GO:0043588//skin development;GO:0051452//intracellular pH reduction
ENSRNOT00000014180	ENSRNOT00000014180	1.05E-30	133896704	161696864	152198144	122699416	141326176	175343840	253139728	262568640	235050560	248000080	280487968	261965296		Pdzk1	PDZ domain containing 1 [Source:RGD Symbol;Acc:70924]	-	-	-	-	GO:0005622//intracellular;GO:0005886//plasma membrane;GO:0016020//membrane;GO:0016324//apical plasma membrane;GO:0031526//brush border membrane;GO:0031528//microvillus membrane;GO:0045121//membrane raft	GO:0005124//scavenger receptor binding;GO:0005515//protein binding;GO:0030165//PDZ domain binding;GO:0044877//macromolecular complex binding	GO:0015879//carnitine transport;GO:0030301//cholesterol transport;GO:0032414//positive regulation of ion transmembrane transporter activity;GO:0044070//regulation of anion transport;GO:0046907//intracellular transport;GO:0090314//positive regulation of protein targeting to membrane;GO:1904064//positive regulation of cation transmembrane transport
ENSRNOT00000003921	ENSRNOT00000003921	1.49E-30	243435792	264745248	257124960	134264064	149433680	184465584	199181248	207376048	191818256	166715232	152549136	162146336		Thoc3	THO complex 3 [Source:RGD Symbol;Acc:1311669]	Genetic Information Processing;Genetic Information Processing	Translation;Transcription	ko03013//RNA transport;ko03040//Spliceosome	K12880;K12880	GO:0000346//transcription export complex;GO:0000445//THO complex part of transcription export complex;GO:0000784//nuclear chromosome, telomeric region	-	GO:0006406//mRNA export from nucleus;GO:0046784//viral mRNA export from host cell nucleus
ENSRNOT00000043572	ENSRNOT00000043572	2.56E-30	20896400	21304614	18846884	18484084	19009572	23376820	20412128	21868048	21335626	28033468	21863806	23349076		Aga	aspartylglucosaminidase [Source:RGD Symbol;Acc:1309646]	Cellular Processes;Metabolism	Transport and catabolism;Glycan biosynthesis and metabolism	ko04142//Lysosome;ko00511//Other glycan degradation	K01444;K01444	GO:0005615//extracellular space;GO:0005737//cytoplasm;GO:0005764//lysosome;GO:0005783//endoplasmic reticulum	GO:0003948//N4-(beta-N-acetylglucosaminyl)-L-asparaginase activity;GO:0008233//peptidase activity;GO:0016787//hydrolase activity;GO:0043621//protein self-association	GO:0006508//proteolysis;GO:0006517//protein deglycosylation;GO:0008150//biological_process;GO:0051604//protein maturation
ENSRNOT00000048977	ENSRNOT00000048977	1.69E-29	601972800	874446336	520391808	280256640	279820096	683792640	534853088	559938816	541178240	566714304	552147008	615729024		Champ1	chromosome alignment maintaining phosphoprotein 1 [Source:RGD Symbol;Acc:1311283]	-	-	-	-	GO:0000777//condensed chromosome kinetochore;GO:0005654//nucleoplasm;GO:0005819//spindle	GO:0003676//nucleic acid binding	GO:0031134//sister chromatid biorientation;GO:0034501//protein localization to kinetochore;GO:0035372//protein localization to microtubule;GO:0051315//attachment of mitotic spindle microtubules to kinetochore
ENSRNOT00000015336	ENSRNOT00000015336	1.70E-29	176635408	258578880	247313184	243744960	293506944	343602560	130048224	143950080	131890488	156543920	102752872	203768256		Ak2	adenylate kinase 2 [Source:RGD Symbol;Acc:2077]	Metabolism;Metabolism;Metabolism	Global and overview maps;Nucleotide metabolism;Metabolism of cofactors and vitamins	ko01100//Metabolic pathways;ko00230//Purine metabolism;ko00730//Thiamine metabolism	K00939;K00939;K00939	GO:0005739//mitochondrion;GO:0005758//mitochondrial intermembrane space;GO:0036126//sperm flagellum;GO:0097226//sperm mitochondrial sheath	GO:0000166//nucleotide binding;GO:0004017//adenylate kinase activity;GO:0005524//ATP binding;GO:0016301//kinase activity;GO:0016740//transferase activity;GO:0016776//phosphotransferase activity, phosphate group as acceptor;GO:0019205//nucleobase-containing compound kinase activity	GO:0006139//nucleobase-containing compound metabolic process;GO:0006172//ADP biosynthetic process;GO:0016310//phosphorylation;GO:0046033//AMP metabolic process;GO:0046034//ATP metabolic process;GO:0046940//nucleoside monophosphate phosphorylation
ENSRNOT00000092017	ENSRNOT00000092017	4.94E-29	42679328	42130576	42185008	40672800	41590916	31863574	43567192	42008760	43358156	41635008	48909956	48582552		Kpna6	karyopherin subunit alpha 6 [Source:RGD Symbol;Acc:1306570]	Human Diseases	Infectious diseases	ko05164//Influenza A	K15042	GO:0005634//nucleus;GO:0005643//nuclear pore;GO:0005654//nucleoplasm;GO:0005737//cytoplasm;GO:0005829//cytosol	GO:0008139//nuclear localization sequence binding;GO:0008565//protein transporter activity;GO:0061608//nuclear import signal receptor activity	GO:0006606//protein import into nucleus;GO:0006607//NLS-bearing protein import into nucleus;GO:0015031//protein transport;GO:0045944//positive regulation of transcription from RNA polymerase II promoter;GO:0060135//maternal process involved in female pregnancy
ENSRNOT00000013863	ENSRNOT00000013863	5.19E-29	40702728	47818648	43110260	45803656	43667752	41612392	43353088	43513384	40009308	42891648	41165272	45718284		Kpna6	karyopherin subunit alpha 6 [Source:RGD Symbol;Acc:1306570]	Human Diseases	Infectious diseases	ko05164//Influenza A	K15042	GO:0005634//nucleus;GO:0005643//nuclear pore;GO:0005654//nucleoplasm;GO:0005737//cytoplasm;GO:0005829//cytosol	GO:0008139//nuclear localization sequence binding;GO:0008565//protein transporter activity;GO:0061608//nuclear import signal receptor activity	GO:0006606//protein import into nucleus;GO:0006607//NLS-bearing protein import into nucleus;GO:0015031//protein transport
ENSRNOT00000045049	ENSRNOT00000045049	5.19E-29	11139844	13549723	13117634	14357997	14524708	12199287	14284597	15319682	14319561	12168905	10593154	10424308		Txndc15	thioredoxin domain containing 15 [Source:RGD Symbol;Acc:1304696]	-	-	-	-	GO:0005623//cell;GO:0016020//membrane;GO:0016021//integral component of membrane	-	GO:0045454//cell redox homeostasis
ENSRNOT00000029435	ENSRNOT00000029435	8.63E-29	29685384	29832896	31677656	33220210	33204024	39840200	36821640	38670636	37369416	34581820	30468330	33316524		Dnajc1	DnaJ heat shock protein family (Hsp40) member C1 [Source:RGD Symbol;Acc:2322144]	Genetic Information Processing	Folding, sorting and degradation	ko04141//Protein processing in endoplasmic reticulum	K09521	GO:0005634//nucleus;GO:0005783//endoplasmic reticulum;GO:0005886//plasma membrane;GO:0016020//membrane;GO:0016021//integral component of membrane	GO:0003677//DNA binding;GO:0051087//chaperone binding	GO:0006417//regulation of translation;GO:0006457//protein folding;GO:0050708//regulation of protein secretion
ENSRNOT00000008312	ENSRNOT00000008312	1.43E-28	25160510	35565436	31462814	34234508	35826552	55304424	26814424	22247054	24184334	25400620	11325054	39323432		Ldlrap1	low density lipoprotein receptor adaptor protein 1 [Source:RGD Symbol;Acc:1563417]	Cellular Processes;Organismal Systems	Transport and catabolism;Digestive system	ko04144//Endocytosis;ko04979//Cholesterol metabolism	K12474;K12474	GO:0005737//cytoplasm;GO:0005769//early endosome;GO:0005829//cytosol;GO:0005883//neurofilament;GO:0009898//cytoplasmic side of plasma membrane;GO:0009925//basal plasma membrane;GO:0030424//axon;GO:0055037//recycling endosome	GO:0001540//beta-amyloid binding;GO:0001784//phosphotyrosine binding;GO:0003674//molecular_function;GO:0005515//protein binding;GO:0005546//phosphatidylinositol-4,5-bisphosphate binding;GO:0030159//receptor signaling complex scaffold activity;GO:0030276//clathrin binding;GO:0035591//signaling adaptor activity;GO:0035612//AP-2 adaptor complex binding;GO:0035615//clathrin adaptor activity;GO:003565…	GO:0006629//lipid metabolic process;GO:0006897//endocytosis;GO:0006898//receptor-mediated endocytosis;GO:0008150//biological_process;GO:0008202//steroid metabolic process;GO:0008203//cholesterol metabolic process;GO:0009967//positive regulation of signal transduction;GO:0031623//receptor internalization;GO:0034383//low-density lipoprotein particle clearance;GO:0042632//cholesterol homeostasis;GO:…
ENSRNOT00000011773	ENSRNOT00000011773	1.43E-28	181735072	203623936	185284208	196648400	189658064	184059488	167345856	165786496	163248704	188104080	184707120	185805360		Cog3	component of oligomeric golgi complex 3 [Source:RGD Symbol;Acc:1304555]	-	-	-	-	GO:0005794//Golgi apparatus;GO:0005801//cis-Golgi network;GO:0005829//cytosol;GO:0005886//plasma membrane;GO:0016020//membrane;GO:0017119//Golgi transport complex	GO:0008565//protein transporter activity	GO:0006486//protein glycosylation;GO:0006886//intracellular protein transport;GO:0006888//ER to Golgi vesicle-mediated transport;GO:0006890//retrograde vesicle-mediated transport, Golgi to ER;GO:0006891//intra-Golgi vesicle-mediated transport;GO:0007030//Golgi organization;GO:0033365//protein localization to organelle;GO:0050821//protein stabilization
ENSRNOT00000001115	ENSRNOT00000001115	1.80E-28	4914413	4511007.5	4378974.5	4440546.5	4775400	4752073.5	3559307.75	3867360	3783417.25	4102920.25	4470030.5	4157053.5		Cdo1	cysteine dioxygenase type 1 [Source:RGD Symbol;Acc:69262]	Metabolism;Metabolism;Metabolism	Global and overview maps;Amino acid metabolism;Metabolism of other amino acids	ko01100//Metabolic pathways;ko00270//Cysteine and methionine metabolism;ko00430//Taurine and hypotaurine metabolism	K00456;K00456;K00456	GO:0005829//cytosol	GO:0005506//iron ion binding;GO:0008198//ferrous iron binding;GO:0016491//oxidoreductase activity;GO:0016702//oxidoreductase activity, acting on single donors with incorporation of molecular oxygen, incorporation of two atoms of oxygen;GO:0017172//cysteine dioxygenase activity;GO:0046872//metal ion binding;GO:0051213//dioxygenase activity	GO:0006534//cysteine metabolic process;GO:0007595//lactation;GO:0010243//response to organonitrogen compound;GO:0019448//L-cysteine catabolic process;GO:0033762//response to glucagon;GO:0042412//taurine biosynthetic process;GO:0043200//response to amino acid;GO:0045471//response to ethanol;GO:0046439//L-cysteine metabolic process;GO:0051384//response to glucocorticoid;GO:0051591//response to cAMP…
ENSRNOT00000009111	ENSRNOT00000009111;ENSRNOT00000086505	3.19E-28	281919616	253365344	214267024	181370848	192043312	197116704	225594384	229946816	231473600	291328288	267938000	262677408		Chm	CHM, Rab escort protein 1 [Source:RGD Symbol;Acc:2340]	-	-	-	-	GO:0005737//cytoplasm;GO:0005829//cytosol;GO:0005968//Rab-protein geranylgeranyltransferase complex	GO:0005092//GDP-dissociation inhibitor activity;GO:0005096//GTPase activator activity;GO:0017137//Rab GTPase binding	GO:0006612//protein targeting to membrane;GO:0006886//intracellular protein transport;GO:0007264//small GTPase mediated signal transduction;GO:0018344//protein geranylgeranylation;GO:0043547//positive regulation of GTPase activity;GO:0050790//regulation of catalytic activity
ENSRNOT00000086505	ENSRNOT00000009111;ENSRNOT00000086505	3.19E-28	281919616	253365344	214267024	181370848	192043312	197116704	225594384	229946816	231473600	291328288	267938000	262677408		Chm	CHM, Rab escort protein 1 [Source:RGD Symbol;Acc:2340]	-	-	-	-	GO:0005737//cytoplasm;GO:0005968//Rab-protein geranylgeranyltransferase complex	GO:0005092//GDP-dissociation inhibitor activity;GO:0005096//GTPase activator activity;GO:0017137//Rab GTPase binding	GO:0006886//intracellular protein transport;GO:0007264//small GTPase mediated signal transduction;GO:0018344//protein geranylgeranylation;GO:0043547//positive regulation of GTPase activity;GO:0050790//regulation of catalytic activity
ENSRNOT00000050511	ENSRNOT00000050511	3.19E-28	69195376	72030352	75451360	103566808	118971016	124738736	76950984	85548840	69339808	64777748	61831820	91898744		Lamp2	lysosomal-associated membrane protein 2 [Source:RGD Symbol;Acc:2990]	Cellular Processes;Human Diseases;Cellular Processes;Cellular Processes	Transport and catabolism;Infectious diseases;Transport and catabolism;Transport and catabolism	ko04145//Phagosome;ko05152//Tuberculosis;ko04140//Autophagy - animal;ko04142//Lysosome	K06528;K06528;K06528;K06528	GO:0000421//autophagosome membrane;GO:0005615//extracellular space;GO:0005764//lysosome;GO:0005765//lysosomal membrane;GO:0005768//endosome;GO:0005770//late endosome;GO:0005886//plasma membrane;GO:0010008//endosome membrane;GO:0016020//membrane;GO:0016021//integral component of membrane;GO:0031088//platelet dense granule membrane;GO:0031410//cytoplasmic vesicle;GO:0031902//late endosome membrane;…	GO:0003674//molecular_function;GO:0005515//protein binding;GO:0019899//enzyme binding	GO:0006605//protein targeting;GO:0006914//autophagy;GO:0008150//biological_process;GO:0009267//cellular response to starvation;GO:0031647//regulation of protein stability;GO:0050821//protein stabilization;GO:0061684//chaperone-mediated autophagy;GO:0061740//protein targeting to lysosome involved in chaperone-mediated autophagy;GO:0097352//autophagosome maturation
ENSRNOT00000083446	ENSRNOT00000083446	3.19E-28	84179688	98874280	100399480	102329800	105578160	143082800	101824000	99620320	89181008	82292728	73216344	95854528		Gatm	glycine amidinotransferase [Source:RGD Symbol;Acc:71090]	Metabolism;Metabolism;Metabolism	Global and overview maps;Amino acid metabolism;Amino acid metabolism	ko01100//Metabolic pathways;ko00260//Glycine, serine and threonine metabolism;ko00330//Arginine and proline metabolism	K00613;K00613;K00613	GO:0005739//mitochondrion;GO:0005758//mitochondrial intermembrane space	GO:0015067//amidinotransferase activity;GO:0015068//glycine amidinotransferase activity	GO:0006600//creatine metabolic process;GO:0006601//creatine biosynthetic process;GO:0007275//multicellular organism development;GO:0007611//learning or memory;GO:0014889//muscle atrophy
ENSRNOT00000011230	ENSRNOT00000011230	4.90E-28	159613984	172009872	163863952	163754016	168307200	127303640	161693760	161641328	155373952	170691264	148583472	164913424		Tmprss6	transmembrane serine protease 6 [Source:RGD Symbol;Acc:1307138]	-	-	-	-	GO:0005575//cellular_component;GO:0005615//extracellular space;GO:0005886//plasma membrane;GO:0016020//membrane;GO:0016021//integral component of membrane	GO:0003674//molecular_function;GO:0004252//serine-type endopeptidase activity;GO:0008233//peptidase activity;GO:0008236//serine-type peptidase activity;GO:0016787//hydrolase activity	GO:0000122//negative regulation of transcription from RNA polymerase II promoter;GO:0006508//proteolysis;GO:0006879//cellular iron ion homeostasis;GO:0008150//biological_process;GO:0030514//negative regulation of BMP signaling pathway;GO:0033619//membrane protein proteolysis;GO:0042730//fibrinolysis;GO:0045892//negative regulation of transcription, DNA-templated;GO:0045944//positive regulation of…
ENSRNOT00000021862	ENSRNOT00000021862	4.90E-28	19504966	24316468	23439914	33338728	37584488	40583980	40499276	39938236	36802244	33856760	30253882	38981476		Mpst	mercaptopyruvate sulfurtransferase [Source:RGD Symbol;Acc:620065]	Metabolism;Metabolism;Metabolism;Genetic Information Processing	Global and overview maps;Amino acid metabolism;Energy metabolism;Folding, sorting and degradation	ko01100//Metabolic pathways;ko00270//Cysteine and methionine metabolism;ko00920//Sulfur metabolism;ko04122//Sulfur relay system	K01011;K01011;K01011;K01011	GO:0005737//cytoplasm;GO:0005739//mitochondrion;GO:0005829//cytosol;GO:0030054//cell junction;GO:0043005//neuron projection;GO:0045202//synapse	GO:0004792//thiosulfate sulfurtransferase activity;GO:0016740//transferase activity;GO:0016784//3-mercaptopyruvate sulfurtransferase activity;GO:0042802//identical protein binding	GO:0001822//kidney development;GO:0001889//liver development;GO:0019346//transsulfuration;GO:0021510//spinal cord development;GO:0070814//hydrogen sulfide biosynthetic process
ENSRNOT00000035785	ENSRNOT00000035785	5.01E-28	928090.375	842785.125	794162.25	829531	857516.375	863644.9375	796264.5	818984.375	849590.625	877544.125	690771.0625	841958.0625		LOC108348048	von Willebrand factor A domain-containing protein 5A [Source:RGD Symbol;Acc:11476240]	-	-	-	-	-	-	-
ENSRNOT00000019023	ENSRNOT00000019023	6.14E-28	399957888	310313696	388798592	358192352	444216224	435905792	227573856	254905232	259230384	362901248	357914976	411560384		Vwa5a	von Willebrand factor A domain containing 5A [Source:RGD Symbol;Acc:735145]	-	-	-	-	-	-	-
ENSRNOT00000025067	ENSRNOT00000025067	6.14E-28	42128136	46527932	43749136	50664108	54776756	41658384	59652384	59561516	55953708	51118908	41163752	47868744		Abhd5	abhydrolase domain containing 5 [Source:RGD Symbol;Acc:1303237]	Organismal Systems	Endocrine system	ko04923//Regulation of lipolysis in adipocyte	K13699	GO:0005737//cytoplasm;GO:0005811//lipid particle;GO:0005829//cytosol	GO:0003841//1-acylglycerol-3-phosphate O-acyltransferase activity;GO:0005515//protein binding;GO:0016740//transferase activity;GO:0016746//transferase activity, transferring acyl groups;GO:0042171//lysophosphatidic acid acyltransferase activity;GO:0052689//carboxylic ester hydrolase activity	GO:0006629//lipid metabolic process;GO:0006631//fatty acid metabolic process;GO:0006654//phosphatidic acid biosynthetic process;GO:0008654//phospholipid biosynthetic process;GO:0010891//negative regulation of sequestering of triglyceride;GO:0010898//positive regulation of triglyceride catabolic process;GO:0030154//cell differentiation;GO:0050996//positive regulation of lipid catabolic process;GO:…
ENSRNOT00000022495	ENSRNOT00000022495	1.50E-27	1370664.125	1318466.75	1416633.25	3084326.5	3642885.25	2319813	2065898	1708590.125	1736058	1306521.75	920020.375	1351879.5		Lmf1	lipase maturation factor 1 [Source:RGD Symbol;Acc:1310180]	-	-	-	-	GO:0005783//endoplasmic reticulum;GO:0005789//endoplasmic reticulum membrane;GO:0005794//Golgi apparatus;GO:0016020//membrane;GO:0016021//integral component of membrane	-	GO:0006641//triglyceride metabolic process;GO:0006888//ER to Golgi vesicle-mediated transport;GO:0009306//protein secretion;GO:0033578//protein glycosylation in Golgi;GO:0034382//chylomicron remnant clearance;GO:0051006//positive regulation of lipoprotein lipase activity;GO:0051604//protein maturation;GO:0090181//regulation of cholesterol metabolic process;GO:0090207//regulation of triglyceride m…
ENSRNOT00000076209	ENSRNOT00000076209	1.96E-27	55402876	42893412	49475208	41046196	35574540	34188112	37540936	42260748	38423572	36875340	47154660	44799908		Zfp207	zinc finger protein 207 [Source:RGD Symbol;Acc:1308121]	-	-	-	-	GO:0000776//kinetochore;GO:0005634//nucleus;GO:0005654//nucleoplasm;GO:0005730//nucleolus;GO:1990047//spindle matrix	GO:0003676//nucleic acid binding;GO:0008017//microtubule binding;GO:0008201//heparin binding	GO:0000070//mitotic sister chromatid segregation;GO:0007094//mitotic spindle assembly checkpoint;GO:0008608//attachment of spindle microtubules to kinetochore;GO:0050821//protein stabilization;GO:0051983//regulation of chromosome segregation;GO:0090307//mitotic spindle assembly
ENSRNOT00000012725	ENSRNOT00000012725	2.13E-27	30248030	30818108	29982500	22501854	22190218	19082258	36602236	43765376	38631488	24872900	19890196	22859782		RGD1310429	similar to Protein Njmu-R1 [Source:RGD Symbol;Acc:1310429]	-	-	-	-	GO:0005802//trans-Golgi network;GO:0031410//cytoplasmic vesicle	-	GO:0006886//intracellular protein transport
ENSRNOT00000074829	ENSRNOT00000074829	2.13E-27	15685056	18064936	17241896	19083246	19926986	13835829	20315156	19459222	18203750	17815120	17314052	18547432		Rtn4ip1	reticulon 4 interacting protein 1 [Source:RGD Symbol;Acc:1563384]	-	-	-	-	GO:0005739//mitochondrion;GO:0005741//mitochondrial outer membrane	GO:0008270//zinc ion binding;GO:0016491//oxidoreductase activity	GO:0055114//oxidation-reduction process
ENSRNOT00000013582	ENSRNOT00000013582	2.56E-27	30429544	31758506	29769056	30386574	27494818	35363756	24935940	23519610	21450994	33464248	35843500	31526588		Slc25a1	solute carrier family 25 member 1 [Source:RGD Symbol;Acc:3703]	-	-	-	-	GO:0005739//mitochondrion;GO:0005743//mitochondrial inner membrane;GO:0016020//membrane;GO:0016021//integral component of membrane	GO:0015137//citrate transmembrane transporter activity;GO:0022857//transmembrane transporter activity	GO:0006843//mitochondrial citrate transport;GO:0055085//transmembrane transport
ENSRNOT00000020325	ENSRNOT00000020325	2.93E-27	36469084	47745404	43753048	53531080	59970292	61944004	37096960	40433216	39319072	36098656	32853568	44879584		Smpd2	sphingomyelin phosphodiesterase 2 [Source:RGD Symbol;Acc:619753]	Metabolism;Environmental Information Processing;Metabolism	Global and overview maps;Signal transduction;Lipid metabolism	ko01100//Metabolic pathways;ko04071//Sphingolipid signaling pathway;ko00600//Sphingolipid metabolism	K12351;K12351;K12351	GO:0005622//intracellular;GO:0005886//plasma membrane;GO:0005901//caveola;GO:0016020//membrane;GO:0016021//integral component of membrane	GO:0004767//sphingomyelin phosphodiesterase activity;GO:0016787//hydrolase activity;GO:0046872//metal ion binding	GO:0006629//lipid metabolic process;GO:0006665//sphingolipid metabolic process;GO:0009612//response to mechanical stimulus;GO:0035556//intracellular signal transduction;GO:0046513//ceramide biosynthetic process
ENSRNOT00000081488	ENSRNOT00000081488	3.01E-27	34089476	32508274	30811388	12326821	13524905	13478115	25481988	28296414	26651988	34643764	23686660	31071378		Fig4	FIG4 phosphoinositide 5-phosphatase [Source:RGD Symbol;Acc:1311375]	Metabolism;Metabolism	Global and overview maps;Carbohydrate metabolism	ko01100//Metabolic pathways;ko00562//Inositol phosphate metabolism	K22913;K22913	GO:0005783//endoplasmic reticulum;GO:0005794//Golgi apparatus;GO:0005811//lipid particle;GO:0010008//endosome membrane;GO:0043231//intracellular membrane-bounded organelle;GO:0055037//recycling endosome	GO:0004438//phosphatidylinositol-3-phosphatase activity;GO:0034593//phosphatidylinositol bisphosphate phosphatase activity;GO:0042578//phosphoric ester hydrolase activity;GO:0043812//phosphatidylinositol-4-phosphate phosphatase activity	GO:0007033//vacuole organization;GO:0007626//locomotory behavior;GO:0010976//positive regulation of neuron projection development;GO:0016311//dephosphorylation;GO:0031642//negative regulation of myelination;GO:0032288//myelin assembly;GO:0043473//pigmentation;GO:0046488//phosphatidylinositol metabolic process;GO:0048666//neuron development
ENSRNOT00000022892	ENSRNOT00000022892	3.33E-27	75694152	64372424	81160248	70293272	72898856	81528360	73070880	72050384	67949512	74850096	61018624	81404712		Nid2	nidogen 2 [Source:RGD Symbol;Acc:1311685]	-	-	-	-	GO:0005604//basement membrane;GO:0005886//plasma membrane;GO:0031012//extracellular matrix	GO:0005509//calcium ion binding	GO:0007160//cell-matrix adhesion
ENSRNOT00000090865	ENSRNOT00000090865	3.47E-27	31505676	35156868	32666592	19560254	21089152	46874212	21661416	20199330	18712960	35874192	35186072	37650756		Nid2	nidogen 2 [Source:RGD Symbol;Acc:1311685]	-	-	-	-	-	GO:0005509//calcium ion binding	GO:0007160//cell-matrix adhesion
ENSRNOT00000075480	ENSRNOT00000075480	4.84E-27	10908522	10023959	9678995	8677493	9591716	23345180	9269236	8742582	8101776	13658933	12293044	11523199		Pbld1	phenazine biosynthesis-like protein domain containing 1 [Source:RGD Symbol;Acc:621263]	-	-	-	-	GO:0005737//cytoplasm	GO:0003824//catalytic activity;GO:0016853//isomerase activity;GO:0042802//identical protein binding	GO:0009058//biosynthetic process;GO:0010633//negative regulation of epithelial cell migration;GO:0010719//negative regulation of epithelial to mesenchymal transition;GO:0030277//maintenance of gastrointestinal epithelium;GO:0030512//negative regulation of transforming growth factor beta receptor signaling pathway;GO:0050680//negative regulation of epithelial cell proliferation;GO:0060392//negativ…
ENSRNOT00000055602	ENSRNOT00000055602	8.84E-27	5612735.5	6066514	6014840.5	5851273	5962998	5123700	6461711.5	5649752.5	5948484.5	6820508	5362845	6164028		Slc25a16	solute carrier family 25 member 16 [Source:RGD Symbol;Acc:1311311]	Genetic Information Processing	Replication and repair	ko03030//DNA replication	K10742	GO:0005634//nucleus;GO:0005739//mitochondrion;GO:0005743//mitochondrial inner membrane;GO:0005760//gamma DNA polymerase complex;GO:0016020//membrane;GO:0016021//integral component of membrane;GO:0042645//mitochondrial nucleoid	GO:0003677//DNA binding;GO:0003678//DNA helicase activity;GO:0004518//nuclease activity;GO:0016890//site-specific endodeoxyribonuclease activity, specific for altered base;GO:0017108//5'-flap endonuclease activity;GO:0022857//transmembrane transporter activity;GO:0043139//5'-3' DNA helicase activity;GO:0043142//single-stranded DNA-dependent ATPase activity	GO:0000076//DNA replication checkpoint;GO:0000729//DNA double-strand break processing;GO:0006260//DNA replication;GO:0006264//mitochondrial DNA replication;GO:0006284//base-excision repair;GO:0032508//DNA duplex unwinding;GO:0033567//DNA replication, Okazaki fragment processing;GO:0043137//DNA replication, removal of RNA primer;GO:0043504//mitochondrial DNA repair;GO:0045740//positive regulation …
ENSRNOT00000015190	ENSRNOT00000015190	1.05E-26	59681580	74092136	72338296	69351592	72633160	81087752	47599660	49785672	49031336	48330548	40486840	51771472		Supv3l1	Suv3 like RNA helicase [Source:RGD Symbol;Acc:1305565]	-	-	-	-	-	GO:0016817//hydrolase activity, acting on acid anhydrides	-
ENSRNOT00000023132	ENSRNOT00000023132	1.08E-26	63891736	73389696	82230200	63040468	68512384	67894640	91885000	95666600	88203016	65992316	56378996	66647536		Supv3l1	Suv3 like RNA helicase [Source:RGD Symbol;Acc:1305565]	-	-	-	-	GO:0005634//nucleus;GO:0005739//mitochondrion;GO:0005759//mitochondrial matrix;GO:0042645//mitochondrial nucleoid;GO:0045025//mitochondrial degradosome	GO:0003677//DNA binding;GO:0003678//DNA helicase activity;GO:0003725//double-stranded RNA binding;GO:0004004//ATP-dependent RNA helicase activity;GO:0016817//hydrolase activity, acting on acid anhydrides;GO:0034458//3'-5' RNA helicase activity;GO:0042803//protein homodimerization activity	GO:0000958//mitochondrial mRNA catabolic process;GO:0000962//positive regulation of mitochondrial RNA catabolic process;GO:0000965//mitochondrial RNA 3'-end processing;GO:0006310//DNA recombination;GO:0006401//RNA catabolic process;GO:0030307//positive regulation of cell growth;GO:0032508//DNA duplex unwinding;GO:0035945//mitochondrial ncRNA surveillance;GO:0035946//mitochondrial mRNA surveillanc…
ENSRNOT00000026121	ENSRNOT00000026121	1.08E-26	88169840	84218248	68540128	85198432	84236248	102064176	175496480	153771264	166911264	84496736	98338520	105672152		Ddx50	DExD-box helicase 50 [Source:RGD Symbol;Acc:1310934]	-	-	-	-	GO:0005634//nucleus	GO:0003676//nucleic acid binding;GO:0003723//RNA binding;GO:0004386//helicase activity;GO:0005524//ATP binding	-
ENSRNOT00000008503	ENSRNOT00000008503	1.38E-26	9139752	10262955	9650772	10238899	11407109	11344653	11639147	11576516	11354999	9601753	9584923	8428327		Cfb	complement factor B [Source:RGD Symbol;Acc:2204]	Organismal Systems;Human Diseases	Immune system;Infectious diseases	ko04610//Complement and coagulation cascades;ko05150//Staphylococcus aureus infection	K01335;K01335	GO:0005576//extracellular region;GO:0005615//extracellular space	GO:0003674//molecular_function;GO:0004252//serine-type endopeptidase activity;GO:0008233//peptidase activity;GO:0008236//serine-type peptidase activity;GO:0016787//hydrolase activity	GO:0006508//proteolysis;GO:0006956//complement activation;GO:0032496//response to lipopolysaccharide;GO:0097066//response to thyroid hormone
ENSRNOT00000024973	ENSRNOT00000024973	1.38E-26	10592968	12097062	8629644	10524606	10539676	13776285	14954174	14253443	13233801	9752213	8486545	10312581		Cfb	complement factor B [Source:RGD Symbol;Acc:2204]	Organismal Systems;Human Diseases	Immune system;Infectious diseases	ko04610//Complement and coagulation cascades;ko05150//Staphylococcus aureus infection	K01335;K01335	GO:0005576//extracellular region;GO:0005615//extracellular space	GO:0003674//molecular_function;GO:0004252//serine-type endopeptidase activity;GO:0008233//peptidase activity;GO:0008236//serine-type peptidase activity;GO:0016787//hydrolase activity	GO:0006508//proteolysis;GO:0006956//complement activation;GO:0032496//response to lipopolysaccharide;GO:0097066//response to thyroid hormone
ENSRNOT00000049914	ENSRNOT00000049914	1.38E-26	25710154	23562850	22919134	22793946	25828244	25221216	18819054	19688180	18635874	23002710	21373890	20681384		Nelfe	negative elongation factor complex member E [Source:RGD Symbol;Acc:1303325]	-	-	-	-	GO:0005634//nucleus;GO:0005654//nucleoplasm;GO:0005886//plasma membrane;GO:0016604//nuclear body;GO:0032021//NELF complex	GO:0003676//nucleic acid binding;GO:0003682//chromatin binding;GO:0003723//RNA binding	GO:0000122//negative regulation of transcription from RNA polymerase II promoter;GO:0006355//regulation of transcription, DNA-templated;GO:0034244//negative regulation of transcription elongation from RNA polymerase II promoter;GO:0045944//positive regulation of transcription from RNA polymerase II promoter;GO:0051571//positive regulation of histone H3-K4 methylation;GO:0070374//positive regulati…
ENSRNOT00000065195	ENSRNOT00000065195	1.47E-26	9420932	9131079	9672822	10582893	11144048	12131543	10261853	10792534	9913363	9326990	8578859	10241329		Nelfe	negative elongation factor complex member E [Source:RGD Symbol;Acc:1303325]	-	-	-	-	GO:0005634//nucleus;GO:0032021//NELF complex	GO:0003676//nucleic acid binding;GO:0003682//chromatin binding;GO:0003723//RNA binding	GO:0000122//negative regulation of transcription from RNA polymerase II promoter;GO:0006355//regulation of transcription, DNA-templated;GO:0045944//positive regulation of transcription from RNA polymerase II promoter;GO:0051571//positive regulation of histone H3-K4 methylation;GO:0070374//positive regulation of ERK1 and ERK2 cascade
ENSRNOT00000017911	ENSRNOT00000017911	1.64E-26	92000384	125996712	111122760	112706688	123508536	120150440	84810736	92697344	92254096	149789520	90337784	121558568		Skiv2l	Ski2 like RNA helicase [Source:RGD Symbol;Acc:1303059]	Genetic Information Processing	Folding, sorting and degradation	ko03018//RNA degradation	K12599	GO:0055087//Ski complex	GO:0003676//nucleic acid binding;GO:0003723//RNA binding;GO:0003724//RNA helicase activity;GO:0004004//ATP-dependent RNA helicase activity;GO:0005524//ATP binding	GO:0006401//RNA catabolic process;GO:0070478//nuclear-transcribed mRNA catabolic process, 3'-5' exonucleolytic nonsense-mediated decay
ENSRNOT00000073321	ENSRNOT00000073321	1.67E-26	9639688	8915635	8811582	16814136	15482013	24607106	4596564	5241421	5244962	7232514	7294665.5	7267875.5		RT1-Ba	RT1 class II, locus Ba [Source:RGD Symbol;Acc:1595867]	Cellular Processes;Human Diseases;Human Diseases;Human Diseases;Human Diseases;Human Diseases;Human Diseases;Human Diseases;Human Diseases;Organismal Systems;Human Diseases;Human Diseases;Environmental Information Processing;Human Diseases;Organismal Systems;Human Diseases;Human Diseases;Organismal Systems;Human Diseases;Organismal Systems;Organismal Systems;Human Diseases;Human Diseases;Human Di…	Transport and catabolism;Infectious diseases;Immune diseases;Infectious diseases;Infectious diseases;Infectious diseases;Infectious diseases;Infectious diseases;Cardiovascular diseases;Immune system;Infectious diseases;Infectious diseases;Signaling molecules and interaction;Immune diseases;Immune system;Immune diseases;Immune diseases;Immune system;Immune diseases;Immune system;Immune system;Endo…	ko04145//Phagosome;ko05169//Epstein-Barr virus infection;ko05322//Systemic lupus erythematosus;ko05168//Herpes simplex infection;ko05152//Tuberculosis;ko05164//Influenza A;ko05166//HTLV-I infection;ko05150//Staphylococcus aureus infection;ko05416//Viral myocarditis;ko04640//Hematopoietic cell lineage;ko05145//Toxoplasmosis;ko05140//Leishmaniasis;ko04514//Cell adhesion molecules (CAMs);ko05323//Rh…	K06752;K06752;K06752;K06752;K06752;K06752;K06752;K06752;K06752;K06752;K06752;K06752;K06752;K06752;K06752;K06752;K06752;K06752;K06752;K06752;K06752;K06752;K06752;K06752	GO:0005764//lysosome;GO:0005886//plasma membrane;GO:0009897//external side of plasma membrane;GO:0016020//membrane;GO:0016021//integral component of membrane;GO:0042613//MHC class II protein complex	GO:0042605//peptide antigen binding	GO:0002376//immune system process;GO:0002504//antigen processing and presentation of peptide or polysaccharide antigen via MHC class II;GO:0006955//immune response;GO:0019882//antigen processing and presentation;GO:0019886//antigen processing and presentation of exogenous peptide antigen via MHC class II;GO:0034341//response to interferon-gamma;GO:0045582//positive regulation of T cell differenti…
ENSRNOT00000028290	ENSRNOT00000028290	1.73E-26	8096494.5	11485070	9417568	10073593	10871144	11109246	8007041.5	9533935	8179141.5	10003051	7791862.5	7850925.5		RT1-Bb	RT1 class II, locus Bb [Source:RGD Symbol;Acc:3469]	Cellular Processes;Human Diseases;Human Diseases;Human Diseases;Human Diseases;Human Diseases;Human Diseases;Human Diseases;Human Diseases;Organismal Systems;Human Diseases;Human Diseases;Environmental Information Processing;Human Diseases;Organismal Systems;Human Diseases;Human Diseases;Organismal Systems;Human Diseases;Organismal Systems;Organismal Systems;Human Diseases;Human Diseases;Human Di…	Transport and catabolism;Infectious diseases;Immune diseases;Infectious diseases;Infectious diseases;Infectious diseases;Infectious diseases;Infectious diseases;Cardiovascular diseases;Immune system;Infectious diseases;Infectious diseases;Signaling molecules and interaction;Immune diseases;Immune system;Immune diseases;Immune diseases;Immune system;Immune diseases;Immune system;Immune system;Endo…	ko04145//Phagosome;ko05169//Epstein-Barr virus infection;ko05322//Systemic lupus erythematosus;ko05168//Herpes simplex infection;ko05152//Tuberculosis;ko05164//Influenza A;ko05166//HTLV-I infection;ko05150//Staphylococcus aureus infection;ko05416//Viral myocarditis;ko04640//Hematopoietic cell lineage;ko05145//Toxoplasmosis;ko05140//Leishmaniasis;ko04514//Cell adhesion molecules (CAMs);ko05323//Rh…	K06752;K06752;K06752;K06752;K06752;K06752;K06752;K06752;K06752;K06752;K06752;K06752;K06752;K06752;K06752;K06752;K06752;K06752;K06752;K06752;K06752;K06752;K06752;K06752	GO:0005622//intracellular;GO:0005769//early endosome;GO:0005771//multivesicular body;GO:0005794//Golgi apparatus;GO:0005886//plasma membrane;GO:0009897//external side of plasma membrane;GO:0016020//membrane;GO:0016021//integral component of membrane;GO:0042613//MHC class II protein complex	GO:0008134//transcription factor binding;GO:0015643//toxic substance binding;GO:0031625//ubiquitin protein ligase binding;GO:0042605//peptide antigen binding;GO:1990405//protein antigen binding	GO:0002344//B cell affinity maturation;GO:0002376//immune system process;GO:0002504//antigen processing and presentation of peptide or polysaccharide antigen via MHC class II;GO:0002579//positive regulation of antigen processing and presentation;GO:0002827//positive regulation of T-helper 1 type immune response;GO:0006955//immune response;GO:0019882//antigen processing and presentation;GO:0019886…
ENSRNOT00000052369	ENSRNOT00000052369	1.95E-26	49646860	57638292	52068420	45147768	46115440	53592704	60895412	60326252	61612252	48045676	60071088	57924392		Tap2	transporter 2, ATP binding cassette subfamily B member [Source:RGD Symbol;Acc:3818]	Cellular Processes;Human Diseases;Human Diseases;Human Diseases;Human Diseases;Organismal Systems;Human Diseases;Environmental Information Processing	Transport and catabolism;Infectious diseases;Infectious disease: viral;Infectious diseases;Infectious diseases;Immune system;Immune diseases;Membrane transport	ko04145//Phagosome;ko05169//Epstein-Barr virus infection;ko05170//Human immunodeficiency virus 1 infection;ko05163//Human cytomegalovirus infection;ko05168//Herpes simplex infection;ko04612//Antigen processing and presentation;ko05340//Primary immunodeficiency;ko02010//ABC transporters	K05654;K05654;K05654;K05654;K05654;K05654;K05654;K05654	GO:0016020//membrane;GO:0016021//integral component of membrane;GO:0030176//integral component of endoplasmic reticulum membrane;GO:0042825//TAP complex	GO:0000166//nucleotide binding;GO:0005524//ATP binding;GO:0015440//peptide-transporting ATPase activity;GO:0016887//ATPase activity;GO:0042287//MHC protein binding;GO:0042626//ATPase activity, coupled to transmembrane movement of substances;GO:1904680//peptide transmembrane transporter activity	GO:0015833//peptide transport;GO:0019885//antigen processing and presentation of endogenous peptide antigen via MHC class I;GO:0055085//transmembrane transport
ENSRNOT00000013790	ENSRNOT00000013790;ENSRNOT00000044446;ENSRNOT00000073287;ENSRNOT00000077571;ENSRNOT00000077985;ENSRNOT00000080119;ENSRNOT00000081970;ENSRNOT00000084538;ENSRNOT00000089436	2.09E-26	51073896	92585664	89570608	89880352	89748192	90548264	108484488	101777560	98222384	54795196	42666556	87080736		LOC103689996	antigen peptide transporter 2 [Source:RGD Symbol;Acc:9419934]	Cellular Processes;Human Diseases;Human Diseases;Human Diseases;Human Diseases;Organismal Systems;Human Diseases;Environmental Information Processing	Transport and catabolism;Infectious diseases;Infectious disease: viral;Infectious diseases;Infectious diseases;Immune system;Immune diseases;Membrane transport	ko04145//Phagosome;ko05169//Epstein-Barr virus infection;ko05170//Human immunodeficiency virus 1 infection;ko05163//Human cytomegalovirus infection;ko05168//Herpes simplex infection;ko04612//Antigen processing and presentation;ko05340//Primary immunodeficiency;ko02010//ABC transporters	K05654;K05654;K05654;K05654;K05654;K05654;K05654;K05654	GO:0016020//membrane;GO:0016021//integral component of membrane;GO:0030176//integral component of endoplasmic reticulum membrane;GO:0042825//TAP complex	GO:0000166//nucleotide binding;GO:0005524//ATP binding;GO:0015440//peptide-transporting ATPase activity;GO:0016887//ATPase activity;GO:0042287//MHC protein binding;GO:0042626//ATPase activity, coupled to transmembrane movement of substances;GO:1904680//peptide transmembrane transporter activity	GO:0015833//peptide transport;GO:0019885//antigen processing and presentation of endogenous peptide antigen via MHC class I;GO:0055085//transmembrane transport
ENSRNOT00000044446	ENSRNOT00000013790;ENSRNOT00000044446;ENSRNOT00000073287;ENSRNOT00000077571;ENSRNOT00000077985;ENSRNOT00000080119;ENSRNOT00000081970;ENSRNOT00000084538;ENSRNOT00000089436	2.09E-26	51073896	92585664	89570608	89880352	89748192	90548264	108484488	101777560	98222384	54795196	42666556	87080736		Psmb8	proteasome subunit beta 8 [Source:RGD Symbol;Acc:3426]	Genetic Information Processing	Folding, sorting and degradation	ko03050//Proteasome	K02740	GO:0000502//proteasome complex;GO:0005634//nucleus;GO:0005737//cytoplasm;GO:0005839//proteasome core complex;GO:0019774//proteasome core complex, beta-subunit complex;GO:1990111//spermatoproteasome complex	GO:0004175//endopeptidase activity;GO:0004298//threonine-type endopeptidase activity;GO:0008233//peptidase activity;GO:0016787//hydrolase activity	GO:0002376//immune system process;GO:0006508//proteolysis;GO:0010498//proteasomal protein catabolic process;GO:0010499//proteasomal ubiquitin-independent protein catabolic process;GO:0019882//antigen processing and presentation;GO:0030154//cell differentiation;GO:0043161//proteasome-mediated ubiquitin-dependent protein catabolic process;GO:0045444//fat cell differentiation;GO:0051603//proteolysis…
ENSRNOT00000073287	ENSRNOT00000013790;ENSRNOT00000044446;ENSRNOT00000073287;ENSRNOT00000077571;ENSRNOT00000077985;ENSRNOT00000080119;ENSRNOT00000081970;ENSRNOT00000084538;ENSRNOT00000089436	2.09E-26	51073896	92585664	89570608	89880352	89748192	90548264	108484488	101777560	98222384	54795196	42666556	87080736		Tap1	transporter 1, ATP binding cassette subfamily B member [Source:RGD Symbol;Acc:3817]	Cellular Processes;Human Diseases;Human Diseases;Human Diseases;Human Diseases;Organismal Systems;Human Diseases;Environmental Information Processing	Transport and catabolism;Infectious diseases;Infectious disease: viral;Infectious diseases;Infectious diseases;Immune system;Immune diseases;Membrane transport	ko04145//Phagosome;ko05169//Epstein-Barr virus infection;ko05170//Human immunodeficiency virus 1 infection;ko05163//Human cytomegalovirus infection;ko05168//Herpes simplex infection;ko04612//Antigen processing and presentation;ko05340//Primary immunodeficiency;ko02010//ABC transporters	K05653;K05653;K05653;K05653;K05653;K05653;K05653;K05653	GO:0005783//endoplasmic reticulum;GO:0005815//microtubule organizing center;GO:0016020//membrane;GO:0016021//integral component of membrane;GO:0030176//integral component of endoplasmic reticulum membrane;GO:0042824//MHC class I peptide loading complex;GO:0042825//TAP complex	GO:0000166//nucleotide binding;GO:0005524//ATP binding;GO:0015433//peptide antigen-transporting ATPase activity;GO:0016887//ATPase activity;GO:0023029//MHC class Ib protein binding;GO:0042287//MHC protein binding;GO:0042288//MHC class I protein binding;GO:0042626//ATPase activity, coupled to transmembrane movement of substances;GO:0043531//ADP binding;GO:0046979//TAP2 binding;GO:1904680//peptide …	GO:0002479//antigen processing and presentation of exogenous peptide antigen via MHC class I, TAP-dependent;GO:0006952//defense response;GO:0015833//peptide transport;GO:0019885//antigen processing and presentation of endogenous peptide antigen via MHC class I;GO:0046967//cytosol to ER transport;GO:0055085//transmembrane transport
ENSRNOT00000077571	ENSRNOT00000013790;ENSRNOT00000044446;ENSRNOT00000073287;ENSRNOT00000077571;ENSRNOT00000077985;ENSRNOT00000080119;ENSRNOT00000081970;ENSRNOT00000084538;ENSRNOT00000089436	2.09E-26	51073896	92585664	89570608	89880352	89748192	90548264	108484488	101777560	98222384	54795196	42666556	87080736		Psmb9	proteasome subunit beta 9 [Source:RGD Symbol;Acc:3427]	Genetic Information Processing	Folding, sorting and degradation	ko03050//Proteasome	K02741	GO:0000502//proteasome complex;GO:0005634//nucleus;GO:0005737//cytoplasm;GO:0005829//cytosol;GO:0005839//proteasome core complex	GO:0004175//endopeptidase activity;GO:0004298//threonine-type endopeptidase activity;GO:0008233//peptidase activity;GO:0016787//hydrolase activity	GO:0002376//immune system process;GO:0006508//proteolysis;GO:0051603//proteolysis involved in cellular protein catabolic process;GO:2000116//regulation of cysteine-type endopeptidase activity
ENSRNOT00000077985	ENSRNOT00000013790;ENSRNOT00000044446;ENSRNOT00000073287;ENSRNOT00000077571;ENSRNOT00000077985;ENSRNOT00000080119;ENSRNOT00000081970;ENSRNOT00000084538;ENSRNOT00000089436	2.09E-26	51073896	92585664	89570608	89880352	89748192	90548264	108484488	101777560	98222384	54795196	42666556	87080736		Slc39a7	solute carrier family 39 member 7 [Source:RGD Symbol;Acc:1593280]	-	-	-	-	GO:0016020//membrane;GO:0016021//integral component of membrane	GO:0005385//zinc ion transmembrane transporter activity;GO:0046873//metal ion transmembrane transporter activity	GO:0006882//cellular zinc ion homeostasis;GO:0030001//metal ion transport;GO:0055085//transmembrane transport;GO:0071577//zinc II ion transmembrane transport
ENSRNOT00000080119	ENSRNOT00000013790;ENSRNOT00000044446;ENSRNOT00000073287;ENSRNOT00000077571;ENSRNOT00000077985;ENSRNOT00000080119;ENSRNOT00000081970;ENSRNOT00000084538;ENSRNOT00000089436	2.09E-26	51073896	92585664	89570608	89880352	89748192	90548264	108484488	101777560	98222384	54795196	42666556	87080736		Slc39a7	solute carrier family 39 member 7 [Source:RGD Symbol;Acc:1593280]	-	-	-	-	GO:0005654//nucleoplasm;GO:0005783//endoplasmic reticulum;GO:0016020//membrane;GO:0016021//integral component of membrane	GO:0005385//zinc ion transmembrane transporter activity;GO:0046873//metal ion transmembrane transporter activity	GO:0006882//cellular zinc ion homeostasis;GO:0030001//metal ion transport;GO:0055085//transmembrane transport;GO:0071577//zinc II ion transmembrane transport
ENSRNOT00000081970	ENSRNOT00000013790;ENSRNOT00000044446;ENSRNOT00000073287;ENSRNOT00000077571;ENSRNOT00000077985;ENSRNOT00000080119;ENSRNOT00000081970;ENSRNOT00000084538;ENSRNOT00000089436	2.09E-26	51073896	92585664	89570608	89880352	89748192	90548264	108484488	101777560	98222384	54795196	42666556	87080736		Hsd17b8	hydroxysteroid (17-beta) dehydrogenase 8 [Source:RGD Symbol;Acc:1303158]	Metabolism;Metabolism;Metabolism;Metabolism	Global and overview maps;Lipid metabolism;Global and overview maps;Lipid metabolism	ko01100//Metabolic pathways;ko00140//Steroid hormone biosynthesis;ko01212//Fatty acid metabolism;ko00061//Fatty acid biosynthesis	K13370;K13370;K13370;K13370	GO:0005739//mitochondrion;GO:0005740//mitochondrial envelope;GO:0005759//mitochondrial matrix;GO:0005886//plasma membrane;GO:0016020//membrane	GO:0003857//3-hydroxyacyl-CoA dehydrogenase activity;GO:0004303//estradiol 17-beta-dehydrogenase activity;GO:0016491//oxidoreductase activity;GO:0047025//3-oxoacyl-[acyl-carrier-protein] reductase (NADH) activity;GO:0047035//testosterone dehydrogenase (NAD+) activity;GO:0070404//NADH binding	GO:0006629//lipid metabolic process;GO:0006631//fatty acid metabolic process;GO:0006633//fatty acid biosynthetic process;GO:0006694//steroid biosynthetic process;GO:0006703//estrogen biosynthetic process;GO:0008209//androgen metabolic process;GO:0008210//estrogen metabolic process;GO:0051290//protein heterotetramerization;GO:0055114//oxidation-reduction process
ENSRNOT00000084538	ENSRNOT00000013790;ENSRNOT00000044446;ENSRNOT00000073287;ENSRNOT00000077571;ENSRNOT00000077985;ENSRNOT00000080119;ENSRNOT00000081970;ENSRNOT00000084538;ENSRNOT00000089436	2.09E-26	51073896	92585664	89570608	89880352	89748192	90548264	108484488	101777560	98222384	54795196	42666556	87080736		Ring1	ring finger protein 1 [Source:RGD Symbol;Acc:3576]	-	-	-	-	GO:0000151//ubiquitin ligase complex;GO:0001739//sex chromatin;GO:0005575//cellular_component;GO:0005634//nucleus;GO:0005654//nucleoplasm;GO:0005829//cytosol;GO:0016604//nuclear body;GO:0016607//nuclear speck;GO:0031519//PcG protein complex;GO:0035102//PRC1 complex	GO:0003674//molecular_function;GO:0003682//chromatin binding;GO:0016740//transferase activity;GO:0046872//metal ion binding;GO:0097027//ubiquitin-protein transferase activator activity	GO:0006325//chromatin organization;GO:0008150//biological_process;GO:0009952//anterior/posterior pattern specification;GO:0016567//protein ubiquitination;GO:0016574//histone ubiquitination;GO:0035518//histone H2A monoubiquitination;GO:0045892//negative regulation of transcription, DNA-templated;GO:0048593//camera-type eye morphogenesis;GO:0050790//regulation of catalytic activity
ENSRNOT00000089436	ENSRNOT00000013790;ENSRNOT00000044446;ENSRNOT00000073287;ENSRNOT00000077571;ENSRNOT00000077985;ENSRNOT00000080119;ENSRNOT00000081970;ENSRNOT00000084538;ENSRNOT00000089436	2.09E-26	51073896	92585664	89570608	89880352	89748192	90548264	108484488	101777560	98222384	54795196	42666556	87080736		Vps52	VPS52 GARP complex subunit [Source:RGD Symbol;Acc:3618]	-	-	-	-	GO:0000938//GARP complex;GO:0005768//endosome;GO:0005794//Golgi apparatus;GO:0005829//cytosol;GO:0010008//endosome membrane;GO:0016020//membrane;GO:0048471//perinuclear region of cytoplasm;GO:0055037//recycling endosome;GO:1990745//EARP complex	GO:0005515//protein binding;GO:0017137//Rab GTPase binding;GO:0019905//syntaxin binding	GO:0006896//Golgi to vacuole transport;GO:0007041//lysosomal transport;GO:0010668//ectodermal cell differentiation;GO:0015031//protein transport;GO:0032456//endocytic recycling;GO:0042147//retrograde transport, endosome to Golgi;GO:0048611//embryonic ectodermal digestive tract development
ENSRNOT00000030039	ENSRNOT00000030039;ENSRNOT00000086862	2.44E-26	524735.9375	646229.25	299669.2813	414773.3438	448940.5	561372.5	429537.5625	392005.9063	383344.9063	590479.8125	485573.75	480185.9063		Pfdn6	prefoldin subunit 6 [Source:RGD Symbol;Acc:1303006]	-	-	-	-	GO:0005575//cellular_component;GO:0005737//cytoplasm;GO:0016272//prefoldin complex	GO:0003674//molecular_function;GO:0051082//unfolded protein binding;GO:0051087//chaperone binding	GO:0006457//protein folding;GO:0008150//biological_process;GO:0051131//chaperone-mediated protein complex assembly
ENSRNOT00000086862	ENSRNOT00000030039;ENSRNOT00000086862	2.44E-26	524735.9375	646229.25	299669.2813	414773.3438	448940.5	561372.5	429537.5625	392005.9063	383344.9063	590479.8125	485573.75	480185.9063		Pfdn6	prefoldin subunit 6 [Source:RGD Symbol;Acc:1303006]	-	-	-	-	GO:0005575//cellular_component;GO:0005737//cytoplasm;GO:0016272//prefoldin complex	GO:0003674//molecular_function;GO:0051082//unfolded protein binding;GO:0051087//chaperone binding	GO:0006457//protein folding;GO:0008150//biological_process;GO:0051131//chaperone-mediated protein complex assembly
ENSRNOT00000025608	ENSRNOT00000025608	2.94E-26	1998584.125	2316530.75	2157264.25	1777161.25	1704593.25	1796241.25	2020005.375	2033615.75	2035500	2262158	4854812	2207534.5		Cuta	cutA divalent cation tolerance homolog [Source:RGD Symbol;Acc:1303306]	-	-	-	-	GO:0016020//membrane	GO:0019899//enzyme binding	GO:0008104//protein localization;GO:0010038//response to metal ion
ENSRNOT00000022113	ENSRNOT00000022113	3.39E-26	7357122.5	2556635	3106534.25	2450711.5	3817974.25	3717164.5	4131309.5	6913518	9484205	5373604	7095108.5	6596811		Cuta	cutA divalent cation tolerance homolog [Source:RGD Symbol;Acc:1303306]	-	-	-	-	-	-	GO:0010038//response to metal ion
ENSRNOT00000058179	ENSRNOT00000058179	3.46E-26	19771876	12500727	25902940	16568947	12767221	25625022	48931264	36514532	46404440	29658972	42369160	32427806		Hmga1	high mobility group AT-hook 1 [Source:RGD Symbol;Acc:628699]	-	-	-	-	GO:0000785//chromatin;GO:0005634//nucleus;GO:0005694//chromosome;GO:0035985//senescence-associated heterochromatin focus	GO:0003677//DNA binding;GO:0003906//DNA-(apurinic or apyrimidinic site) lyase activity;GO:0008134//transcription factor binding;GO:0030374//ligand-dependent nuclear receptor transcription coactivator activity;GO:0042974//retinoic acid receptor binding;GO:0042975//peroxisome proliferator activated receptor binding;GO:0046965//retinoid X receptor binding	GO:0006284//base-excision repair;GO:0006355//regulation of transcription, DNA-templated;GO:0008285//negative regulation of cell proliferation;GO:0035986//senescence-associated heterochromatin focus assembly;GO:0045892//negative regulation of transcription, DNA-templated;GO:0045893//positive regulation of transcription, DNA-templated;GO:0090402//oncogene-induced cell senescence;GO:2000774//positiv…
ENSRNOT00000071965	ENSRNOT00000071965	3.67E-26	14323234	15282321	15471054	16608559	17040618	16937430	14444709	13929664	13615726	15454704	15241129	15047965		Snrpc	small nuclear ribonucleoprotein polypeptide C [Source:RGD Symbol;Acc:1306065]	Genetic Information Processing	Transcription	ko03040//Spliceosome	K11095	GO:0000243//commitment complex;GO:0005634//nucleus;GO:0005654//nucleoplasm;GO:0005685//U1 snRNP;GO:0015030//Cajal body;GO:0071004//U2-type prespliceosome	GO:0003676//nucleic acid binding;GO:0003723//RNA binding;GO:0003727//single-stranded RNA binding;GO:0003729//mRNA binding;GO:0008270//zinc ion binding;GO:0030619//U1 snRNA binding;GO:0030627//pre-mRNA 5'-splice site binding;GO:0042803//protein homodimerization activity;GO:0046872//metal ion binding;GO:1990446//U1 snRNP binding	GO:0000387//spliceosomal snRNP assembly;GO:0000395//mRNA 5'-splice site recognition;GO:0000398//mRNA splicing, via spliceosome;GO:0008150//biological_process
ENSRNOT00000022022	ENSRNOT00000022022	3.91E-26	15202410	16288139	15189363	14177637	15565814	15817868	16098796	15882052	16305160	12744427	11670747	12190441		Aip	aryl-hydrocarbon receptor-interacting protein [Source:RGD Symbol;Acc:628619]	Human Diseases	Endocrine and metabolic diseases	ko04934//Cushing syndrome	K17767	GO:0005737//cytoplasm;GO:0005829//cytosol;GO:0005886//plasma membrane;GO:0016020//membrane;GO:0034751//aryl hydrocarbon receptor complex	GO:0003712//transcription cofactor activity;GO:0005515//protein binding;GO:0017162//aryl hydrocarbon receptor binding;GO:0036004//GAF domain binding;GO:0051082//unfolded protein binding	GO:0006626//protein targeting to mitochondrion;GO:0006805//xenobiotic metabolic process;GO:0010738//regulation of protein kinase A signaling;GO:0022417//protein maturation by protein folding;GO:0051344//negative regulation of cyclic-nucleotide phosphodiesterase activity;GO:1903506//regulation of nucleic acid-templated transcription
ENSRNOT00000000107	ENSRNOT00000000107	3.99E-26	1727479	2188249	2064764	2620367.5	2708735.25	3061120.75	3300327.75	3658739	3079091.5	3153021.5	2783354.5	2962482.25		Aip	aryl-hydrocarbon receptor-interacting protein [Source:RGD Symbol;Acc:628619]	Human Diseases	Endocrine and metabolic diseases	ko04934//Cushing syndrome	K17767	GO:0005737//cytoplasm;GO:0005829//cytosol	GO:0005515//protein binding;GO:0051082//unfolded protein binding	GO:0006626//protein targeting to mitochondrion;GO:0010738//regulation of protein kinase A signaling;GO:0022417//protein maturation by protein folding;GO:0051344//negative regulation of cyclic-nucleotide phosphodiesterase activity;GO:1903506//regulation of nucleic acid-templated transcription
ENSRNOT00000079539	ENSRNOT00000079539	3.99E-26	5365567.5	4913457	4927159.5	3564352	3844341.75	4558001	4617830	4269006	3950458.75	5749342.5	5002664.5	4756126.5		Rpl10a	ribosomal protein L10A [Source:RGD Symbol;Acc:620497]	Genetic Information Processing	Translation	ko03010//Ribosome	K02865	GO:0005840//ribosome;GO:0014069//postsynaptic density;GO:0015934//large ribosomal subunit;GO:0022625//cytosolic large ribosomal subunit	GO:0003674//molecular_function;GO:0003723//RNA binding;GO:0003735//structural constituent of ribosome	GO:0000470//maturation of LSU-rRNA;GO:0006412//translation;GO:0045471//response to ethanol
ENSRNOT00000023685	ENSRNOT00000023685	4.34E-26	46919664	69517832	59350636	66039628	71836440	67914096	68069824	71471400	65722772	71917920	67239024	76246960		Srpk1	SRSF protein kinase 1 [Source:RGD Symbol;Acc:1308272]	Human Diseases	Infectious diseases	ko05168//Herpes simplex infection	K15409	GO:0005622//intracellular;GO:0005634//nucleus;GO:0005737//cytoplasm	GO:0004672//protein kinase activity;GO:0004674//protein serine/threonine kinase activity;GO:0005524//ATP binding	GO:0000245//spliceosomal complex assembly;GO:0006468//protein phosphorylation;GO:0010468//regulation of gene expression;GO:0035556//intracellular signal transduction;GO:0050684//regulation of mRNA processing
ENSRNOT00000034784	ENSRNOT00000034784	5.11E-26	52154384	66662868	64316008	55926024	57834116	57804168	59558644	58936728	58162700	47803484	55938912	70160992		Srpk1	SRSF protein kinase 1 [Source:RGD Symbol;Acc:1308272]	Human Diseases	Infectious diseases	ko05168//Herpes simplex infection	K15409	GO:0005634//nucleus;GO:0005737//cytoplasm;GO:0005829//cytosol;GO:0005886//plasma membrane	GO:0000287//magnesium ion binding;GO:0004672//protein kinase activity;GO:0004674//protein serine/threonine kinase activity;GO:0005524//ATP binding	GO:0000245//spliceosomal complex assembly;GO:0006468//protein phosphorylation;GO:0007059//chromosome segregation;GO:0010468//regulation of gene expression;GO:0035556//intracellular signal transduction;GO:0045070//positive regulation of viral genome replication;GO:0045071//negative regulation of viral genome replication;GO:0050684//regulation of mRNA processing
ENSRNOT00000004780	ENSRNOT00000004780;ENSRNOT00000085279	5.46E-26	56335964	59025796	54748316	35101152	32220780	21171532	77867728	73007344	76442368	60641956	56342468	68580480		Mapk14	mitogen activated protein kinase 14 [Source:RGD Symbol;Acc:70496]	Human Diseases;Organismal Systems;Human Diseases;Human Diseases;Human Diseases;Human Diseases;Environmental Information Processing;Human Diseases;Human Diseases;Environmental Information Processing;Organismal Systems;Organismal Systems;Organismal Systems;Human Diseases;Human Diseases;Human Diseases;Cellular Processes;Organismal Systems;Organismal Systems;Environmental Information Processing;Cellu…	Infectious diseases;Environmental adaptation;Cancers;Infectious diseases;Infectious disease: viral;Infectious diseases;Signal transduction;Infectious diseases;Infectious diseases;Signal transduction;Immune system;Immune system;Nervous system;Cardiovascular diseases;Infectious diseases;Infectious disease: bacterial;Cell growth and death;Sensory system;Nervous system;Signal transduction;Cell growth…	ko05132//Salmonella infection;ko04714//Thermogenesis;ko05205//Proteoglycans in cancer;ko05169//Epstein-Barr virus infection;ko05170//Human immunodeficiency virus 1 infection;ko05163//Human cytomegalovirus infection;ko04010//MAPK signaling pathway;ko05152//Tuberculosis;ko05167//Kaposi sarcoma-associated herpesvirus infection;ko04015//Rap1 signaling pathway;ko04621//NOD-like receptor signaling path…	K04441;K04441;K04441;K04441;K04441;K04441;K04441;K04441;K04441;K04441;K04441;K04441;K04441;K04441;K04441;K04441;K04441;K04441;K04441;K04441;K04441;K04441;K04441;K04441;K04441;K04441;K04441;K04441;K04441;K04441;K04441;K04441;K04441;K04441;K04441;K04441;K04441;K04441;K04441;K04441;K04441;K04441;K04441;K04441;K04441;K04441;K04441;K04441;K04441;K04441	GO:0005622//intracellular	GO:0000166//nucleotide binding;GO:0004672//protein kinase activity;GO:0004674//protein serine/threonine kinase activity;GO:0004707//MAP kinase activity;GO:0005524//ATP binding;GO:0016301//kinase activity;GO:0016740//transferase activity	GO:0006468//protein phosphorylation;GO:0016310//phosphorylation;GO:0038066//p38MAPK cascade
ENSRNOT00000085279	ENSRNOT00000004780;ENSRNOT00000085279	5.46E-26	56335964	59025796	54748316	35101152	32220780	21171532	77867728	73007344	76442368	60641956	56342468	68580480		Srsf3	serine and arginine rich splicing factor 3 [Source:RGD Symbol;Acc:1309233]	Genetic Information Processing;Human Diseases	Transcription;Infectious diseases	ko03040//Spliceosome;ko05168//Herpes simplex infection	K12892;K12892	GO:0005634//nucleus;GO:0016607//nuclear speck	GO:0003676//nucleic acid binding;GO:0003723//RNA binding;GO:0043274//phospholipase binding;GO:1990825//sequence-specific mRNA binding	GO:0000381//regulation of alternative mRNA splicing, via spliceosome;GO:0006406//mRNA export from nucleus;GO:0008150//biological_process;GO:0045292//mRNA cis splicing, via spliceosome;GO:0048024//regulation of mRNA splicing, via spliceosome;GO:1990830//cellular response to leukemia inhibitory factor
ENSRNOT00000004896	ENSRNOT00000004896	5.46E-26	1185326.125	1299502.25	1243029.875	1286266.625	1310500.875	1571008.625	901867.375	1051420.75	995464.25	1184158.875	1099332.125	1045804.313		RGD735065	similar to GI:13385412-like protein splice form I [Source:RGD Symbol;Acc:735065]	-	-	-	-	GO:0000139//Golgi membrane;GO:0005737//cytoplasm;GO:0005794//Golgi apparatus;GO:0005886//plasma membrane;GO:0016020//membrane;GO:0016021//integral component of membrane;GO:0030496//midbody	-	GO:0042060//wound healing;GO:0045787//positive regulation of cell cycle;GO:0050673//epithelial cell proliferation;GO:1901727//positive regulation of histone deacetylase activity
ENSRNOT00000025323	ENSRNOT00000025323	6.25E-26	19148250	20219496	13247047	24527946	25106798	18830338	13555342	12255416	11769110	17914402	18392706	19618800		Mtch1	mitochondrial carrier 1 [Source:RGD Symbol;Acc:1309262]	-	-	-	-	GO:0005739//mitochondrion;GO:0016020//membrane;GO:0016021//integral component of membrane	-	GO:0006919//activation of cysteine-type endopeptidase activity involved in apoptotic process;GO:0043065//positive regulation of apoptotic process
ENSRNOT00000000696	ENSRNOT00000000696	6.54E-26	12679748	16434495	15587246	16390220	16775167	11448212	12597658	14166917	13752296	16094558	11586226	12883183		Ccdc167	coiled-coil domain containing 167 [Source:RGD Symbol;Acc:1588733]	-	-	-	-	GO:0016020//membrane;GO:0016021//integral component of membrane	-	-
ENSRNOT00000011494	ENSRNOT00000011494	6.59E-26	11095043	13082459	13628800	13449168	12651874	14465750	10311992	9853606	10333277	9823086	12748180	11349655		Cmtr1	cap methyltransferase 1 [Source:RGD Symbol;Acc:1307801]	-	-	-	-	GO:0005634//nucleus;GO:0005737//cytoplasm	GO:0003676//nucleic acid binding;GO:0004483//mRNA (nucleoside-2'-O-)-methyltransferase activity;GO:0008168//methyltransferase activity;GO:0016740//transferase activity	GO:0006370//7-methylguanosine mRNA capping;GO:0006397//mRNA processing;GO:0032259//methylation;GO:0080009//mRNA methylation;GO:0097309//cap1 mRNA methylation
ENSRNOT00000083672	ENSRNOT00000083672	9.02E-26	18407042	18979746	11273146	8155026	7484178.5	13485504	9820278	10165170	9564256	15463766	16043428	14096328		Cmtr1	cap methyltransferase 1 [Source:RGD Symbol;Acc:1307801]	-	-	-	-	GO:0005634//nucleus;GO:0005654//nucleoplasm;GO:0005829//cytosol	GO:0003676//nucleic acid binding;GO:0004483//mRNA (nucleoside-2'-O-)-methyltransferase activity;GO:0008168//methyltransferase activity	GO:0006370//7-methylguanosine mRNA capping;GO:0032259//methylation;GO:0080009//mRNA methylation;GO:0097309//cap1 mRNA methylation
ENSRNOT00000025939	ENSRNOT00000025939	9.71E-26	113776624	96874248	89881248	81610272	82065344	81868056	71449032	71189992	71379840	126143176	132022520	129585160		Glo1	glyoxalase 1 [Source:RGD Symbol;Acc:2702]	Metabolism;Metabolism	Global and overview maps;Carbohydrate metabolism	ko01100//Metabolic pathways;ko00620//Pyruvate metabolism	K01759;K01759	GO:0005634//nucleus;GO:0005829//cytosol;GO:0005886//plasma membrane	GO:0004462//lactoylglutathione lyase activity;GO:0008270//zinc ion binding;GO:0016829//lyase activity;GO:0046872//metal ion binding	GO:0005975//carbohydrate metabolic process;GO:0006357//regulation of transcription from RNA polymerase II promoter;GO:0006749//glutathione metabolic process;GO:0009438//methylglyoxal metabolic process;GO:0030316//osteoclast differentiation;GO:0043066//negative regulation of apoptotic process
ENSRNOT00000046898	ENSRNOT00000046898	1.27E-25	75815200	1277560.875	1626257	448499.125	770507.3125	1412388.625	2550901	2695096.25	6836769	66555760	49952288	1348470.375		Frk	fyn-related Src family tyrosine kinase [Source:RGD Symbol;Acc:621423]	Environmental Information Processing	Signal transduction	ko04013//MAPK signaling pathway - fly	K08892	GO:0005634//nucleus;GO:0005737//cytoplasm;GO:0005829//cytosol;GO:0005886//plasma membrane;GO:0031234//extrinsic component of cytoplasmic side of plasma membrane	GO:0000166//nucleotide binding;GO:0004672//protein kinase activity;GO:0004713//protein tyrosine kinase activity;GO:0004715//non-membrane spanning protein tyrosine kinase activity;GO:0005102//receptor binding;GO:0005524//ATP binding;GO:0016301//kinase activity;GO:0016740//transferase activity	GO:0000122//negative regulation of transcription from RNA polymerase II promoter;GO:0006468//protein phosphorylation;GO:0007169//transmembrane receptor protein tyrosine kinase signaling pathway;GO:0016310//phosphorylation;GO:0030154//cell differentiation;GO:0038083//peptidyl-tyrosine autophosphorylation
ENSRNOT00000067668	ENSRNOT00000067668;ENSRNOT00000081245	1.38E-25	55126344	56679184	44859184	22877194	24026976	33197860	27007412	28501920	25771648	42024104	40483580	37026488		Nt5dc1	5'-nucleotidase domain containing 1 [Source:RGD Symbol;Acc:1305214]	-	-	-	-	-	GO:0008253//5'-nucleotidase activity	GO:0016311//dephosphorylation
ENSRNOT00000081245	ENSRNOT00000067668;ENSRNOT00000081245	1.38E-25	55126344	56679184	44859184	22877194	24026976	33197860	27007412	28501920	25771648	42024104	40483580	37026488		Fam241b	family with sequence similarity 241 member B [Source:RGD Symbol;Acc:1305587]	-	-	-	-	GO:0016020//membrane;GO:0016021//integral component of membrane	-	-
ENSRNOT00000067018	ENSRNOT00000067018	1.97E-25	132293200	144082400	137398688	102595040	117960464	166033552	147298432	137163760	131277264	122536656	88631472	138472736		LOC685881	hypothetical protein LOC685881 [Source:RGD Symbol;Acc:1589005]	-	-	-	-	GO:0016020//membrane;GO:0016021//integral component of membrane	-	-
ENSRNOT00000087662	ENSRNOT00000087662	2.02E-25	26083840	25489658	27669446	32954008	33454176	34480092	42503816	47345568	46503908	41569640	36653820	40065076		Ppa1	pyrophosphatase (inorganic) 1 [Source:RGD Symbol;Acc:1589773]	Genetic Information Processing;Human Diseases	Folding, sorting and degradation;Infectious diseases	ko04141//Protein processing in endoplasmic reticulum;ko05134//Legionellosis	K07953;K07953	GO:0005575//cellular_component;GO:0005622//intracellular;GO:0005783//endoplasmic reticulum;GO:0005794//Golgi apparatus	GO:0000166//nucleotide binding;GO:0003674//molecular_function;GO:0004427//inorganic diphosphatase activity;GO:0005525//GTP binding	GO:0006796//phosphate-containing compound metabolic process;GO:0006886//intracellular protein transport;GO:0008150//biological_process;GO:0015031//protein transport;GO:0016192//vesicle-mediated transport
ENSRNOT00000073951	ENSRNOT00000073951	2.26E-25	28116128	34011292	29251078	37782596	31868984	36069372	23992468	25576094	22843178	28782302	25741662	21758988		Ppa1	pyrophosphatase (inorganic) 1 [Source:RGD Symbol;Acc:1589773]	Genetic Information Processing;Human Diseases	Folding, sorting and degradation;Infectious diseases	ko04141//Protein processing in endoplasmic reticulum;ko05134//Legionellosis	K07953;K07953	GO:0005575//cellular_component;GO:0005737//cytoplasm	GO:0000287//magnesium ion binding;GO:0003674//molecular_function;GO:0004427//inorganic diphosphatase activity	GO:0006796//phosphate-containing compound metabolic process;GO:0008150//biological_process
ENSRNOT00000046102	ENSRNOT00000046102	3.74E-25	14397396	15395094	14529079	12546043	14109241	12258926	13664200	13564364	13095907	16365947	14122252	15268620		Pcbd1	pterin-4 alpha-carbinolamine dehydratase 1 [Source:RGD Symbol;Acc:3263]	Metabolism;Metabolism	Global and overview maps;Metabolism of cofactors and vitamins	ko01100//Metabolic pathways;ko00790//Folate biosynthesis	K01724;K01724	GO:0005575//cellular_component;GO:0005634//nucleus;GO:0005654//nucleoplasm;GO:0005737//cytoplasm;GO:0005829//cytosol	GO:0003674//molecular_function;GO:0003713//transcription coactivator activity;GO:0004505//phenylalanine 4-monooxygenase activity;GO:0008124//4-alpha-hydroxytetrahydrobiopterin dehydratase activity;GO:0016829//lyase activity;GO:0042802//identical protein binding	GO:0006558//L-phenylalanine metabolic process;GO:0006729//tetrahydrobiopterin biosynthetic process;GO:0008150//biological_process;GO:0043496//regulation of protein homodimerization activity;GO:0045893//positive regulation of transcription, DNA-templated;GO:0051289//protein homotetramerization;GO:0051291//protein heterooligomerization;GO:0055114//oxidation-reduction process
ENSRNOT00000068135	ENSRNOT00000068135;ENSRNOT00000091273	4.12E-25	8589028	7512599.5	7761217	10146227	9942029	8624317	7950001	8103602.5	8425123	7731820.5	10210564	9146116		Psap	prosaposin [Source:RGD Symbol;Acc:3423]	Cellular Processes	Transport and catabolism	ko04142//Lysosome	K12382	GO:0005615//extracellular space;GO:0005764//lysosome;GO:0043231//intracellular membrane-bounded organelle	GO:0001664//G-protein coupled receptor binding;GO:0004565//beta-galactosidase activity;GO:0005543//phospholipid binding;GO:0042803//protein homodimerization activity	GO:0006629//lipid metabolic process;GO:0006665//sphingolipid metabolic process;GO:0007193//adenylate cyclase-inhibiting G-protein coupled receptor signaling pathway;GO:0019216//regulation of lipid metabolic process;GO:0043408//regulation of MAPK cascade;GO:0043410//positive regulation of MAPK cascade;GO:0048589//developmental growth;GO:0060736//prostate gland growth;GO:0060742//epithelial cell di…
ENSRNOT00000091273	ENSRNOT00000068135;ENSRNOT00000091273	4.12E-25	8589028	7512599.5	7761217	10146227	9942029	8624317	7950001	8103602.5	8425123	7731820.5	10210564	9146116		Marcks	myristoylated alanine rich protein kinase C substrate [Source:RGD Symbol;Acc:3028]	Organismal Systems;Human Diseases	Immune system;Cancers	ko04666//Fc gamma R-mediated phagocytosis;ko05206//MicroRNAs in cancer	K12561;K12561	-	GO:0005516//calmodulin binding	-
ENSRNOT00000017675	ENSRNOT00000017675	4.37E-25	47219540	49736556	47174096	34658216	34135004	59038080	43998640	47437816	45838388	64863940	63801604	63980008		Ddo	D-aspartate oxidase [Source:RGD Symbol;Acc:1595123]	Metabolism;Cellular Processes;Metabolism	Global and overview maps;Transport and catabolism;Amino acid metabolism	ko01100//Metabolic pathways;ko04146//Peroxisome;ko00250//Alanine, aspartate and glutamate metabolism	K00272;K00272;K00272	-	GO:0003884//D-amino-acid oxidase activity;GO:0008445//D-aspartate oxidase activity;GO:0016491//oxidoreductase activity;GO:0048037//cofactor binding;GO:0071949//FAD binding	GO:0006531//aspartate metabolic process;GO:0007320//insemination;GO:0007625//grooming behavior;GO:0019478//D-amino acid catabolic process;GO:0042445//hormone metabolic process;GO:0046416//D-amino acid metabolic process;GO:0055114//oxidation-reduction process
ENSRNOT00000000674	ENSRNOT00000000674	4.81E-25	8884318	8262577.5	8697036	8512776	8063735.5	8975053	7509648	8258039	8244274	10304275	8461188	8708472		Rpf2	ribosome production factor 2 homolog [Source:RGD Symbol;Acc:1306906]	-	-	-	-	GO:0005634//nucleus;GO:0005730//nucleolus	GO:0008097//5S rRNA binding;GO:0019843//rRNA binding	GO:0000027//ribosomal large subunit assembly;GO:0000463//maturation of LSU-rRNA from tricistronic rRNA transcript (SSU-rRNA, 5.8S rRNA, LSU-rRNA);GO:0000470//maturation of LSU-rRNA;GO:0042273//ribosomal large subunit biogenesis;GO:1901796//regulation of signal transduction by p53 class mediator;GO:1902570//protein localization to nucleolus
ENSRNOT00000043559	ENSRNOT00000043559	5.21E-25	34124704	36695200	35813164	35421936	40169376	39057756	32769164	29071268	32265324	37266208	33238220	36802768		Slc16a10	solute carrier family 16 member 10 [Source:RGD Symbol;Acc:69197]	Organismal Systems;Organismal Systems	Endocrine system;Digestive system	ko04919//Thyroid hormone signaling pathway;ko04974//Protein digestion and absorption	K08187;K08187	GO:0005887//integral component of plasma membrane;GO:0016020//membrane;GO:0016021//integral component of membrane	GO:0015173//aromatic amino acid transmembrane transporter activity;GO:0015349//thyroid hormone transmembrane transporter activity	GO:0015801//aromatic amino acid transport;GO:0055085//transmembrane transport;GO:0070327//thyroid hormone transport
ENSRNOT00000083682	ENSRNOT00000083682	5.30E-25	152201056	160583104	166315872	140082048	136013680	123707488	126419312	121754504	110273616	131943288	130482456	123690384		Slc16a10	solute carrier family 16 member 10 [Source:RGD Symbol;Acc:69197]	Organismal Systems;Organismal Systems	Endocrine system;Digestive system	ko04919//Thyroid hormone signaling pathway;ko04974//Protein digestion and absorption	K08187;K08187	GO:0005887//integral component of plasma membrane;GO:0016020//membrane;GO:0016021//integral component of membrane	GO:0015173//aromatic amino acid transmembrane transporter activity;GO:0015349//thyroid hormone transmembrane transporter activity	GO:0015801//aromatic amino acid transport;GO:0055085//transmembrane transport;GO:0070327//thyroid hormone transport
ENSRNOT00000037066	ENSRNOT00000037066;ENSRNOT00000066373	5.42E-25	706186.1875	627811.5625	637907.9375	880583.6875	902361.9375	630582.4375	811162.5625	767119.5625	698552.6875	608027.6875	782674.8125	814400.8125		Hdac2	histone deacetylase 2 [Source:RGD Symbol;Acc:619976]	Human Diseases;Human Diseases;Human Diseases;Human Diseases;Human Diseases;Human Diseases;Human Diseases;Human Diseases;Organismal Systems;Organismal Systems;Cellular Processes;Human Diseases;Human Diseases;Environmental Information Processing	Cancers;Neurodegenerative diseases;Infectious diseases;Infectious diseases;Cancers;Substance dependence;Cancers;Cancers;Endocrine system;Aging;Cell growth and death;Cancers;Substance dependence;Signal transduction	ko05200//Pathways in cancer;ko05016//Huntington disease;ko05165//Human papillomavirus infection;ko05169//Epstein-Barr virus infection;ko05203//Viral carcinogenesis;ko05034//Alcoholism;ko05202//Transcriptional misregulation in cancers;ko05206//MicroRNAs in cancer;ko04919//Thyroid hormone signaling pathway;ko04213//Longevity regulating pathway - multiple species;ko04110//Cell cycle;ko05220//Chronic…	K06067;K06067;K06067;K06067;K06067;K06067;K06067;K06067;K06067;K06067;K06067;K06067;K06067;K06067	GO:0000118//histone deacetylase complex;GO:0000785//chromatin;GO:0005634//nucleus;GO:0005737//cytoplasm;GO:0016580//Sin3 complex;GO:0016581//NuRD complex;GO:0032991//macromolecular complex;GO:0035098//ESC/E(Z) complex;GO:0070822//Sin3-type complex	GO:0001103//RNA polymerase II repressing transcription factor binding;GO:0004407//histone deacetylase activity;GO:0005515//protein binding;GO:0008134//transcription factor binding;GO:0016787//hydrolase activity;GO:0019213//deacetylase activity;GO:0019899//enzyme binding;GO:0031072//heat shock protein binding;GO:0032041//NAD-dependent histone deacetylase activity (H3-K14 specific);GO:0033558//prot…	GO:0000122//negative regulation of transcription from RNA polymerase II promoter;GO:0001975//response to amphetamine;GO:0003300//cardiac muscle hypertrophy;GO:0006325//chromatin organization;GO:0006344//maintenance of chromatin silencing;GO:0008284//positive regulation of cell proliferation;GO:0010718//positive regulation of epithelial to mesenchymal transition;GO:0010870//positive regulation of …
ENSRNOT00000066373	ENSRNOT00000037066;ENSRNOT00000066373	5.42E-25	706186.1875	627811.5625	637907.9375	880583.6875	902361.9375	630582.4375	811162.5625	767119.5625	698552.6875	608027.6875	782674.8125	814400.8125		Cisd1	CDGSH iron sulfur domain 1 [Source:RGD Symbol;Acc:1309529]	-	-	-	-	GO:0005739//mitochondrion;GO:0005741//mitochondrial outer membrane;GO:0016020//membrane;GO:0016021//integral component of membrane;GO:0043231//intracellular membrane-bounded organelle	GO:0042802//identical protein binding;GO:0046872//metal ion binding;GO:0051536//iron-sulfur cluster binding;GO:0051537//2 iron, 2 sulfur cluster binding	GO:0043457//regulation of cellular respiration
ENSRNOT00000004686	ENSRNOT00000004686	5.63E-25	49858952	43637288	41826344	38658464	45719628	53869928	53292408	48541852	50253780	56768588	54233380	54924324		Tfam	transcription factor A, mitochondrial [Source:RGD Symbol;Acc:620682]	Human Diseases;Environmental Information Processing	Neurodegenerative diseases;Signal transduction	ko05016//Huntington disease;ko04371//Apelin signaling pathway	K11830;K11830	GO:0005634//nucleus;GO:0005739//mitochondrion;GO:0005759//mitochondrial matrix;GO:0005829//cytosol;GO:0032991//macromolecular complex;GO:0042645//mitochondrial nucleoid	GO:0001018//mitochondrial RNA polymerase regulatory region DNA binding;GO:0001223//transcription coactivator binding;GO:0003677//DNA binding;GO:0003682//chromatin binding;GO:0003700//transcription factor activity, sequence-specific DNA binding;GO:0008301//DNA binding, bending;GO:0031072//heat shock protein binding;GO:0043565//sequence-specific DNA binding	GO:0006390//transcription from mitochondrial promoter;GO:0006391//transcription initiation from mitochondrial promoter;GO:0033108//mitochondrial respiratory chain complex assembly;GO:0045893//positive regulation of transcription, DNA-templated
ENSRNOT00000022307	ENSRNOT00000022307	5.86E-25	69307584	71643032	65949680	39951012	45084940	74692848	24380290	25492596	23857562	37603672	33956076	32641836		Hint1	histidine triad nucleotide binding protein 1 [Source:RGD Symbol;Acc:1593411]	-	-	-	-	GO:0000118//histone deacetylase complex;GO:0005634//nucleus;GO:0005737//cytoplasm	GO:0000166//nucleotide binding;GO:0003824//catalytic activity;GO:0016787//hydrolase activity	GO:0006355//regulation of transcription, DNA-templated;GO:0006915//apoptotic process;GO:0009154//purine ribonucleotide catabolic process;GO:0072332//intrinsic apoptotic signaling pathway by p53 class mediator
ENSRNOT00000008840	ENSRNOT00000008840	6.50E-25	172414736	162284144	136938608	205166832	192055744	182798576	385219552	357917728	372838912	201483216	193839840	179923456		Ptprc	protein tyrosine phosphatase, receptor type, C [Source:RGD Symbol;Acc:3451]	Human Diseases;Organismal Systems;Environmental Information Processing;Organismal Systems;Human Diseases	Infectious diseases;Immune system;Signaling molecules and interaction;Immune system;Immune diseases	ko05132//Salmonella infection;ko04666//Fc gamma R-mediated phagocytosis;ko04514//Cell adhesion molecules (CAMs);ko04660//T cell receptor signaling pathway;ko05340//Primary immunodeficiency	K06478;K06478;K06478;K06478;K06478	GO:0005887//integral component of plasma membrane;GO:0005925//focal adhesion;GO:0009898//cytoplasmic side of plasma membrane;GO:0009986//cell surface;GO:0016020//membrane;GO:0016021//integral component of membrane;GO:0045121//membrane raft	GO:0004721//phosphoprotein phosphatase activity;GO:0004725//protein tyrosine phosphatase activity;GO:0005001//transmembrane receptor protein tyrosine phosphatase activity;GO:0005515//protein binding;GO:0016787//hydrolase activity;GO:0016791//phosphatase activity;GO:0019887//protein kinase regulator activity;GO:0019901//protein kinase binding	GO:0001915//negative regulation of T cell mediated cytotoxicity;GO:0001960//negative regulation of cytokine-mediated signaling pathway;GO:0006469//negative regulation of protein kinase activity;GO:0006470//protein dephosphorylation;GO:0010332//response to gamma radiation;GO:0010468//regulation of gene expression;GO:0016311//dephosphorylation;GO:0030217//T cell differentiation;GO:0035335//peptidyl…
ENSRNOT00000009777	ENSRNOT00000009777	6.82E-25	59965272	58033276	61337220	48653852	49875308	38294712	47622168	45271768	52298048	46645932	51505864	51783272		Ptprc	protein tyrosine phosphatase, receptor type, C [Source:RGD Symbol;Acc:3451]	Human Diseases;Organismal Systems;Environmental Information Processing;Organismal Systems;Human Diseases	Infectious diseases;Immune system;Signaling molecules and interaction;Immune system;Immune diseases	ko05132//Salmonella infection;ko04666//Fc gamma R-mediated phagocytosis;ko04514//Cell adhesion molecules (CAMs);ko04660//T cell receptor signaling pathway;ko05340//Primary immunodeficiency	K06478;K06478;K06478;K06478;K06478	GO:0005887//integral component of plasma membrane;GO:0005925//focal adhesion;GO:0009898//cytoplasmic side of plasma membrane;GO:0009986//cell surface;GO:0016020//membrane;GO:0016021//integral component of membrane;GO:0045121//membrane raft	GO:0004721//phosphoprotein phosphatase activity;GO:0004725//protein tyrosine phosphatase activity;GO:0005001//transmembrane receptor protein tyrosine phosphatase activity;GO:0005515//protein binding;GO:0016787//hydrolase activity;GO:0016791//phosphatase activity;GO:0019887//protein kinase regulator activity;GO:0019901//protein kinase binding	GO:0001915//negative regulation of T cell mediated cytotoxicity;GO:0001960//negative regulation of cytokine-mediated signaling pathway;GO:0006469//negative regulation of protein kinase activity;GO:0006470//protein dephosphorylation;GO:0010332//response to gamma radiation;GO:0010468//regulation of gene expression;GO:0016311//dephosphorylation;GO:0030217//T cell differentiation;GO:0035335//peptidyl…
ENSRNOT00000074357	ENSRNOT00000074357	7.14E-25	5659260.5	3982426.25	5404745.5	4103908.5	4384871.5	5846579.5	4337368.5	4698454	4640376.5	3235475	4093876.75	4123540		Ptprc	protein tyrosine phosphatase, receptor type, C [Source:RGD Symbol;Acc:3451]	Human Diseases;Organismal Systems;Environmental Information Processing;Organismal Systems;Human Diseases	Infectious diseases;Immune system;Signaling molecules and interaction;Immune system;Immune diseases	ko05132//Salmonella infection;ko04666//Fc gamma R-mediated phagocytosis;ko04514//Cell adhesion molecules (CAMs);ko04660//T cell receptor signaling pathway;ko05340//Primary immunodeficiency	K06478;K06478;K06478;K06478;K06478	GO:0005887//integral component of plasma membrane;GO:0005925//focal adhesion;GO:0009898//cytoplasmic side of plasma membrane;GO:0009986//cell surface;GO:0016020//membrane;GO:0016021//integral component of membrane;GO:0045121//membrane raft	GO:0004721//phosphoprotein phosphatase activity;GO:0004725//protein tyrosine phosphatase activity;GO:0005001//transmembrane receptor protein tyrosine phosphatase activity;GO:0005515//protein binding;GO:0016787//hydrolase activity;GO:0016791//phosphatase activity;GO:0019887//protein kinase regulator activity;GO:0019901//protein kinase binding	GO:0001915//negative regulation of T cell mediated cytotoxicity;GO:0001960//negative regulation of cytokine-mediated signaling pathway;GO:0006469//negative regulation of protein kinase activity;GO:0006470//protein dephosphorylation;GO:0010332//response to gamma radiation;GO:0010468//regulation of gene expression;GO:0016311//dephosphorylation;GO:0030217//T cell differentiation;GO:0035335//peptidyl…
ENSRNOT00000023072	ENSRNOT00000023072	8.17E-25	15149849	17774886	17444560	16056593	17982816	18509094	14504820	13520217	12427819	15702454	14595315	12139971		Ptprc	protein tyrosine phosphatase, receptor type, C [Source:RGD Symbol;Acc:3451]	Human Diseases;Organismal Systems;Environmental Information Processing;Organismal Systems;Human Diseases	Infectious diseases;Immune system;Signaling molecules and interaction;Immune system;Immune diseases	ko05132//Salmonella infection;ko04666//Fc gamma R-mediated phagocytosis;ko04514//Cell adhesion molecules (CAMs);ko04660//T cell receptor signaling pathway;ko05340//Primary immunodeficiency	K06478;K06478;K06478;K06478;K06478	GO:0005887//integral component of plasma membrane;GO:0005925//focal adhesion;GO:0009898//cytoplasmic side of plasma membrane;GO:0009986//cell surface;GO:0016020//membrane;GO:0016021//integral component of membrane;GO:0045121//membrane raft	GO:0004721//phosphoprotein phosphatase activity;GO:0004725//protein tyrosine phosphatase activity;GO:0005001//transmembrane receptor protein tyrosine phosphatase activity;GO:0005515//protein binding;GO:0016787//hydrolase activity;GO:0016791//phosphatase activity;GO:0019887//protein kinase regulator activity;GO:0019901//protein kinase binding	GO:0001915//negative regulation of T cell mediated cytotoxicity;GO:0001960//negative regulation of cytokine-mediated signaling pathway;GO:0006469//negative regulation of protein kinase activity;GO:0006470//protein dephosphorylation;GO:0010332//response to gamma radiation;GO:0010468//regulation of gene expression;GO:0016311//dephosphorylation;GO:0030217//T cell differentiation;GO:0035335//peptidyl…
ENSRNOT00000011158	ENSRNOT00000011158	8.36E-25	15716311	20805284	20216664	17893956	17599234	18822596	13669478	16002757	15274381	14933024	13251725	19372338		Ptprc	protein tyrosine phosphatase, receptor type, C [Source:RGD Symbol;Acc:3451]	Human Diseases;Organismal Systems;Environmental Information Processing;Organismal Systems;Human Diseases	Infectious diseases;Immune system;Signaling molecules and interaction;Immune system;Immune diseases	ko05132//Salmonella infection;ko04666//Fc gamma R-mediated phagocytosis;ko04514//Cell adhesion molecules (CAMs);ko04660//T cell receptor signaling pathway;ko05340//Primary immunodeficiency	K06478;K06478;K06478;K06478;K06478	GO:0005886//plasma membrane;GO:0005887//integral component of plasma membrane;GO:0005925//focal adhesion;GO:0009897//external side of plasma membrane;GO:0009898//cytoplasmic side of plasma membrane;GO:0009986//cell surface;GO:0016020//membrane;GO:0016021//integral component of membrane;GO:0032059//bleb;GO:0045121//membrane raft	GO:0004721//phosphoprotein phosphatase activity;GO:0004725//protein tyrosine phosphatase activity;GO:0005001//transmembrane receptor protein tyrosine phosphatase activity;GO:0005515//protein binding;GO:0016787//hydrolase activity;GO:0016791//phosphatase activity;GO:0019887//protein kinase regulator activity;GO:0019901//protein kinase binding;GO:0030506//ankyrin binding;GO:0030507//spectrin binding	GO:0001915//negative regulation of T cell mediated cytotoxicity;GO:0001960//negative regulation of cytokine-mediated signaling pathway;GO:0002244//hematopoietic progenitor cell differentiation;GO:0002378//immunoglobulin biosynthetic process;GO:0006469//negative regulation of protein kinase activity;GO:0006470//protein dephosphorylation;GO:0006933//negative regulation of cell adhesion involved in …
ENSRNOT00000028102	ENSRNOT00000028102	9.87E-25	20592454	18836648	19515900	22739112	18989628	28859774	15496489	19082704	17236238	27478274	17622832	23444844		Nek7	NIMA-related kinase 7 [Source:RGD Symbol;Acc:1311160]	Organismal Systems	Immune system	ko04621//NOD-like receptor signaling pathway	K20876	GO:0000922//spindle pole;GO:0005634//nucleus;GO:0005737//cytoplasm;GO:0005815//microtubule organizing center;GO:0005856//cytoskeleton	GO:0000166//nucleotide binding;GO:0004672//protein kinase activity;GO:0004674//protein serine/threonine kinase activity;GO:0005524//ATP binding;GO:0016301//kinase activity;GO:0016740//transferase activity;GO:0046872//metal ion binding	GO:0006468//protein phosphorylation;GO:0016310//phosphorylation
ENSRNOT00000012413	ENSRNOT00000012413	9.88E-25	23126688	24037154	23699342	24526938	25187192	27473680	21751974	20255022	22027358	24016124	31794076	31420254		Tfip11	tuftelin interacting protein 11 [Source:RGD Symbol;Acc:1311449]	-	-	-	-	GO:0000784//nuclear chromosome, telomeric region;GO:0005634//nucleus;GO:0005681//spliceosomal complex;GO:0005730//nucleolus;GO:0005737//cytoplasm;GO:0016607//nuclear speck;GO:0031012//extracellular matrix;GO:0071008//U2-type post-mRNA release spliceosomal complex;GO:0071013//catalytic step 2 spliceosome	GO:0003676//nucleic acid binding	GO:0000390//spliceosomal complex disassembly;GO:0006397//mRNA processing;GO:0008380//RNA splicing;GO:0031214//biomineral tissue development;GO:0031333//negative regulation of protein complex assembly;GO:0032091//negative regulation of protein binding
ENSRNOT00000008518	ENSRNOT00000008518	1.08E-24	3792496	4371543.5	3747818.5	3342772.75	3762946.5	2708050.5	2630900	4028597.5	3765646	3174632.5	3454882.25	3791131.25		Coro1c	coronin 1C [Source:RGD Symbol;Acc:1564490]	-	-	-	-	GO:0005856//cytoskeleton;GO:0015629//actin cytoskeleton;GO:0016328//lateral plasma membrane;GO:0016600//flotillin complex;GO:0030027//lamellipodium;GO:0031982//vesicle	GO:0048365//Rac GTPase binding;GO:0051015//actin filament binding	GO:0001755//neural crest cell migration;GO:0001932//regulation of protein phosphorylation;GO:0001933//negative regulation of protein phosphorylation;GO:0010632//regulation of epithelial cell migration;GO:0010633//negative regulation of epithelial cell migration;GO:0010762//regulation of fibroblast migration;GO:0030036//actin cytoskeleton organization;GO:0044387//negative regulation of protein kin…
ENSRNOT00000022275	ENSRNOT00000022275	1.20E-24	6931657.5	8884401	8476968	7619830	8715149	14761122	7427294	7534934.5	8048817.5	5278012	3529014.5	6468315		Iscu	iron-sulfur cluster assembly enzyme [Source:RGD Symbol;Acc:1309562]	-	-	-	-	GO:0005737//cytoplasm;GO:0005739//mitochondrion;GO:0005759//mitochondrial matrix;GO:0005829//cytosol	GO:0005506//iron ion binding;GO:0008198//ferrous iron binding;GO:0032947//protein complex scaffold;GO:0036455//iron-sulfur transferase activity;GO:0051536//iron-sulfur cluster binding;GO:0051537//2 iron, 2 sulfur cluster binding;GO:0051539//4 iron, 4 sulfur cluster binding	GO:0006879//cellular iron ion homeostasis;GO:0016226//iron-sulfur cluster assembly
ENSRNOT00000015545	ENSRNOT00000015545	1.33E-24	57922872	53950384	58303240	57409340	61936748	66848924	56758764	47905312	47520800	63888748	60290576	64973832		Sart3	squamous cell carcinoma antigen recognized by T-cells 3 [Source:RGD Symbol;Acc:1311646]	-	-	-	-	GO:0005575//cellular_component;GO:0005634//nucleus;GO:0005654//nucleoplasm;GO:0005691//U6atac snRNP;GO:0005737//cytoplasm;GO:0015030//Cajal body;GO:0061574//ASAP complex;GO:0071001//U4/U6 snRNP	GO:0003674//molecular_function;GO:0003676//nucleic acid binding;GO:0003723//RNA binding;GO:0017070//U6 snRNA binding;GO:0030621//U4 snRNA binding;GO:0030624//U6atac snRNA binding;GO:0042393//histone binding;GO:1990381//ubiquitin-specific protease binding	GO:0000244//spliceosomal tri-snRNP complex assembly;GO:0000381//regulation of alternative mRNA splicing, via spliceosome;GO:0000387//spliceosomal snRNP assembly;GO:0000398//mRNA splicing, via spliceosome;GO:0000902//cell morphogenesis;GO:0006334//nucleosome assembly;GO:0006396//RNA processing;GO:0008150//biological_process;GO:0008380//RNA splicing;GO:0010468//regulation of gene expression;GO:0048…
ENSRNOT00000009634	ENSRNOT00000009634	1.82E-24	9313919	18635396	13261822	6510606	6830035	7417196	4982302	4606958	5000013	12637266	10200738	10755568		Clic2	chloride intracellular channel 2 [Source:RGD Symbol;Acc:1306580]	-	-	-	-	GO:0005575//cellular_component;GO:0005622//intracellular;GO:0005634//nucleus;GO:0005737//cytoplasm;GO:0016020//membrane;GO:0016021//integral component of membrane;GO:0034707//chloride channel complex	GO:0003674//molecular_function;GO:0004602//glutathione peroxidase activity;GO:0005244//voltage-gated ion channel activity;GO:0005254//chloride channel activity	GO:0006811//ion transport;GO:0006821//chloride transport;GO:0008150//biological_process;GO:0010880//regulation of release of sequestered calcium ion into cytosol by sarcoplasmic reticulum;GO:0034765//regulation of ion transmembrane transport;GO:0051099//positive regulation of binding;GO:0060315//negative regulation of ryanodine-sensitive calcium-release channel activity;GO:0098869//cellular oxida…
ENSRNOT00000028084	ENSRNOT00000028084	1.83E-24	6993012	7082761	6783933	6082085.5	6388986.5	5139886.5	7157305.5	6207640.5	6393033.5	7676711	6805109	7800326		Ppp1r11	protein phosphatase 1, regulatory (inhibitor) subunit 11 [Source:RGD Symbol;Acc:1303163]	-	-	-	-	GO:0000164//protein phosphatase type 1 complex;GO:0005634//nucleus	GO:0004864//protein phosphatase inhibitor activity;GO:0004865//protein serine/threonine phosphatase inhibitor activity;GO:0008157//protein phosphatase 1 binding;GO:0016740//transferase activity;GO:0061630//ubiquitin protein ligase activity	GO:0006511//ubiquitin-dependent protein catabolic process;GO:0016567//protein ubiquitination;GO:0032515//negative regulation of phosphoprotein phosphatase activity;GO:0035308//negative regulation of protein dephosphorylation;GO:0050710//negative regulation of cytokine secretion;GO:0050830//defense response to Gram-positive bacterium
ENSRNOT00000022702	ENSRNOT00000022702	1.93E-24	13324291	12699535	11163632	12348306	12342051	10355969	16290493	17209942	18322718	13767441	14342076	12799012		Rnf39	ring finger protein 39 [Source:RGD Symbol;Acc:628854]	-	-	-	-	GO:0005737//cytoplasm	GO:0046872//metal ion binding	GO:0048168//regulation of neuronal synaptic plasticity
ENSRNOT00000071633	ENSRNOT00000071633	1.95E-24	53872948	61228880	58184540	55654636	54636856	3000644	94584472	95376560	92374168	4591039.5	4630077.5	4082009		Trim26	tripartite motif-containing 26 [Source:RGD Symbol;Acc:1359126]	-	-	-	-	GO:0005575//cellular_component;GO:0005622//intracellular;GO:0005634//nucleus;GO:0005737//cytoplasm	GO:0003674//molecular_function;GO:0008270//zinc ion binding;GO:0016740//transferase activity;GO:0046872//metal ion binding	GO:0002376//immune system process;GO:0008150//biological_process;GO:0045087//innate immune response
ENSRNOT00000012050	ENSRNOT00000012050	2.50E-24	22071002	18093232	17819638	16783250	20486796	13294472	22098034	21414996	22756382	20569246	21508080	20251264		Trim26	tripartite motif-containing 26 [Source:RGD Symbol;Acc:1359126]	-	-	-	-	GO:0005622//intracellular;GO:0005737//cytoplasm	GO:0008270//zinc ion binding;GO:0046872//metal ion binding	GO:0045087//innate immune response;GO:0046597//negative regulation of viral entry into host cell;GO:0051091//positive regulation of sequence-specific DNA binding transcription factor activity;GO:1902187//negative regulation of viral release from host cell
ENSRNOT00000025689	ENSRNOT00000025689	2.53E-24	65505112	69989656	70459008	58677476	56803844	57978244	51396192	46607420	45890356	74313648	70920200	86287992		Trim26	tripartite motif-containing 26 [Source:RGD Symbol;Acc:1359126]	-	-	-	-	GO:0005622//intracellular	GO:0008270//zinc ion binding;GO:0046872//metal ion binding	-
ENSRNOT00000020015	ENSRNOT00000020015	2.83E-24	25706556	29728404	33433266	27625514	36842980	31359526	30798636	29955618	30121778	30670356	28778836	39287552		Abcf1	ATP binding cassette subfamily F member 1 [Source:RGD Symbol;Acc:620286]	-	-	-	-	GO:0005634//nucleus;GO:0005635//nuclear envelope;GO:0005654//nucleoplasm;GO:0005737//cytoplasm;GO:0005829//cytosol;GO:0005840//ribosome;GO:0042788//polysomal ribosome	GO:0000166//nucleotide binding;GO:0005524//ATP binding;GO:0008494//translation activator activity;GO:0016887//ATPase activity;GO:0043022//ribosome binding	GO:0006412//translation;GO:0006413//translational initiation;GO:0045727//positive regulation of translation
ENSRNOT00000010984	ENSRNOT00000010984	3.00E-24	50983216	69450328	68021912	87439216	89109536	75277784	85131520	78042240	77714688	84038992	67617880	100614432		Mrps18b	mitochondrial ribosomal protein S18B [Source:RGD Symbol;Acc:1302998]	Human Diseases	Cancers	ko05203//Viral carcinogenesis	K16174	GO:0005622//intracellular;GO:0005654//nucleoplasm;GO:0005739//mitochondrion;GO:0005763//mitochondrial small ribosomal subunit;GO:0005840//ribosome;GO:0030054//cell junction	GO:0003735//structural constituent of ribosome	GO:0006412//translation
ENSRNOT00000025888	ENSRNOT00000025888;ENSRNOT00000037043;ENSRNOT00000073068	3.19E-24	4567485	4915483	4727112	4744401	4896701.5	4620797	3643875.5	4195452.5	3669826.25	5384602	5065383	4389010		Serinc1	serine incorporator 1 [Source:RGD Symbol;Acc:727843]	-	-	-	-	GO:0005783//endoplasmic reticulum;GO:0005789//endoplasmic reticulum membrane;GO:0005886//plasma membrane;GO:0016020//membrane;GO:0016021//integral component of membrane	GO:0019899//enzyme binding;GO:0030674//protein binding, bridging	GO:0006629//lipid metabolic process;GO:0006658//phosphatidylserine metabolic process;GO:0006665//sphingolipid metabolic process;GO:0008654//phospholipid biosynthetic process;GO:0044091//membrane biogenesis;GO:1904219//positive regulation of CDP-diacylglycerol-serine O-phosphatidyltransferase activity;GO:1904222//positive regulation of serine C-palmitoyltransferase activity
ENSRNOT00000037043	ENSRNOT00000025888;ENSRNOT00000037043;ENSRNOT00000073068	3.19E-24	4567485	4915483	4727112	4744401	4896701.5	4620797	3643875.5	4195452.5	3669826.25	5384602	5065383	4389010		RGD1302996	hypothetical protein MGC:15854 [Source:RGD Symbol;Acc:1302996]	-	-	-	-	-	-	-
ENSRNOT00000073068	ENSRNOT00000025888;ENSRNOT00000037043;ENSRNOT00000073068	3.19E-24	4567485	4915483	4727112	4744401	4896701.5	4620797	3643875.5	4195452.5	3669826.25	5384602	5065383	4389010		Fabp7	fatty acid binding protein 7 [Source:RGD Symbol;Acc:69312]	Organismal Systems	Endocrine system	ko03320//PPAR signaling pathway	K08756	GO:0005634//nucleus;GO:0005737//cytoplasm;GO:0005911//cell-cell junction;GO:0042995//cell projection;GO:0043025//neuronal cell body;GO:0044297//cell body;GO:0071944//cell periphery	GO:0005504//fatty acid binding;GO:0008289//lipid binding	GO:0001964//startle response;GO:0021846//cell proliferation in forebrain;GO:0022008//neurogenesis;GO:0050673//epithelial cell proliferation;GO:0060134//prepulse inhibition
ENSRNOT00000001791	ENSRNOT00000001791	3.39E-24	138601.75	169286.3125	227642.5469	94968.46875	92316.23438	42561.05469	76881.71875	121496.2656	112288.5313	346177.8438	360657.0313	247727.2188		Smpdl3a	sphingomyelin phosphodiesterase, acid-like 3A [Source:RGD Symbol;Acc:1359277]	-	-	-	-	GO:0005576//extracellular region;GO:0005615//extracellular space	GO:0008081//phosphoric diester hydrolase activity;GO:0008270//zinc ion binding;GO:0016787//hydrolase activity;GO:0046872//metal ion binding	GO:0009143//nucleoside triphosphate catabolic process
ENSRNOT00000011641	ENSRNOT00000011641	3.69E-24	612645.375	132264.5938	317078.3438	571149.4375	571316.125	844791	1066745.875	1142110.75	1242019.125	830601.6875	92734.52344	784939.375		Ppp1r18	protein phosphatase 1, regulatory subunit 18 [Source:RGD Symbol;Acc:1309543]	-	-	-	-	-	GO:0019902//phosphatase binding	-
ENSRNOT00000038649	ENSRNOT00000038649	3.70E-24	16445561	9520847	15338411	15398808	17756112	16808036	21526328	24289488	28693556	19001676	15380327	17673114		Ppp1r18	protein phosphatase 1, regulatory subunit 18 [Source:RGD Symbol;Acc:1309543]	-	-	-	-	-	GO:0019902//phosphatase binding	-
ENSRNOT00000010260	ENSRNOT00000010260	4.46E-24	15622213	18036320	17070192	19061048	19853448	13567099	13967161	13621865	13914662	11419480	10927930	14383619		Gcc2	GRIP and coiled-coil domain containing 2 [Source:RGD Symbol;Acc:1305732]	Human Diseases	Infectious diseases	ko05132//Salmonella infection	K20282	GO:0005654//nucleoplasm;GO:0005794//Golgi apparatus;GO:0005802//trans-Golgi network;GO:0005829//cytosol	GO:0042802//identical protein binding	GO:0006622//protein targeting to lysosome;GO:0031023//microtubule organizing center organization;GO:0034067//protein localization to Golgi apparatus;GO:0034453//microtubule anchoring;GO:0034499//late endosome to Golgi transport;GO:0042147//retrograde transport, endosome to Golgi;GO:0070861//regulation of protein exit from endoplasmic reticulum;GO:0071955//recycling endosome to Golgi transport;GO:…
ENSRNOT00000003645	ENSRNOT00000003645	4.58E-24	13837420	13557242	13748227	13747489	14949103	15617585	10655164	12361108	11542967	15343361	16033149	15704489		Flot1	flotillin 1 [Source:RGD Symbol;Acc:70991]	Organismal Systems	Endocrine system	ko04910//Insulin signaling pathway	K07192	GO:0005768//endosome;GO:0005886//plasma membrane;GO:0005901//caveola;GO:0016020//membrane;GO:0016600//flotillin complex;GO:0042470//melanosome;GO:0045121//membrane raft;GO:0045202//synapse;GO:0048786//presynaptic active zone;GO:0098793//presynapse	GO:0002020//protease binding;GO:0005515//protein binding;GO:0035255//ionotropic glutamate receptor binding	-
ENSRNOT00000077461	ENSRNOT00000077461	4.85E-24	13797447	13368733	17946330	14544949	14726758	14123870	17354046	17457982	16274036	12871804	15341070	14480069		Flot1	flotillin 1 [Source:RGD Symbol;Acc:70991]	Organismal Systems	Endocrine system	ko04910//Insulin signaling pathway	K07192	GO:0001931//uropod;GO:0005768//endosome;GO:0005769//early endosome;GO:0005815//microtubule organizing center;GO:0005886//plasma membrane;GO:0005901//caveola;GO:0005911//cell-cell junction;GO:0005913//cell-cell adherens junction;GO:0008180//COP9 signalosome;GO:0009897//external side of plasma membrane;GO:0016020//membrane;GO:0016323//basolateral plasma membrane;GO:0016600//flotillin complex;GO:003…	GO:0002020//protease binding;GO:0005515//protein binding;GO:0035255//ionotropic glutamate receptor binding;GO:0046982//protein heterodimerization activity	GO:0001765//membrane raft assembly;GO:0001819//positive regulation of cytokine production;GO:0001934//positive regulation of protein phosphorylation;GO:0002090//regulation of receptor internalization;GO:0007409//axonogenesis;GO:0022617//extracellular matrix disassembly;GO:0032092//positive regulation of protein binding;GO:0032226//positive regulation of synaptic transmission, dopaminergic;GO:0032…
ENSRNOT00000074070	ENSRNOT00000074070	4.91E-24	23482248	24433896	25663034	20284926	18557988	18486212	31196336	27076448	26903708	27707572	24252492	28327830		Ddx39b	DExD-box helicase 39B [Source:RGD Symbol;Acc:70923]	Genetic Information Processing;Genetic Information Processing;Genetic Information Processing	Translation;Transcription;Translation	ko03013//RNA transport;ko03040//Spliceosome;ko03015//mRNA surveillance pathway	K12812;K12812;K12812	GO:0000346//transcription export complex;GO:0005634//nucleus;GO:0005681//spliceosomal complex;GO:0005687//U4 snRNP;GO:0005688//U6 snRNP;GO:0005737//cytoplasm;GO:0016363//nuclear matrix;GO:0016607//nuclear speck;GO:0032991//macromolecular complex	GO:0000166//nucleotide binding;GO:0003676//nucleic acid binding;GO:0003723//RNA binding;GO:0004004//ATP-dependent RNA helicase activity;GO:0004386//helicase activity;GO:0005524//ATP binding;GO:0008186//RNA-dependent ATPase activity;GO:0016787//hydrolase activity;GO:0017070//U6 snRNA binding;GO:0030621//U4 snRNA binding;GO:0042802//identical protein binding;GO:0043008//ATP-dependent protein bindin…	GO:0000245//spliceosomal complex assembly;GO:0000398//mRNA splicing, via spliceosome;GO:0001889//liver development;GO:0006397//mRNA processing;GO:0006406//mRNA export from nucleus;GO:0008380//RNA splicing;GO:0010501//RNA secondary structure unwinding;GO:0032786//positive regulation of DNA-templated transcription, elongation;GO:0045727//positive regulation of translation;GO:0046784//viral mRNA exp…
ENSRNOT00000010760	ENSRNOT00000010760	5.55E-24	18807212	18679346	16974488	13987592	13292864	14636504	22388024	21241204	20899792	15929788	21920672	20156538		Ddah2	dimethylarginine dimethylaminohydrolase 2 [Source:RGD Symbol;Acc:1302955]	-	-	-	-	GO:0005737//cytoplasm;GO:0005739//mitochondrion;GO:0005815//microtubule organizing center;GO:0005829//cytosol	GO:0016403//dimethylargininase activity;GO:0016597//amino acid binding;GO:0016787//hydrolase activity	GO:0000052//citrulline metabolic process;GO:0006525//arginine metabolic process;GO:0006527//arginine catabolic process;GO:0045429//positive regulation of nitric oxide biosynthetic process
ENSRNOT00000001816	ENSRNOT00000001816	5.64E-24	86725592	97572496	89566672	85306848	97433504	89934072	81406464	80649272	74026496	104539448	97064104	95521992		Ddah2	dimethylarginine dimethylaminohydrolase 2 [Source:RGD Symbol;Acc:1302955]	-	-	-	-	GO:0005737//cytoplasm;GO:0005739//mitochondrion	GO:0016403//dimethylargininase activity;GO:0016597//amino acid binding;GO:0016787//hydrolase activity	GO:0000052//citrulline metabolic process;GO:0006525//arginine metabolic process;GO:0006527//arginine catabolic process;GO:0045429//positive regulation of nitric oxide biosynthetic process
ENSRNOT00000010759	ENSRNOT00000010759	5.64E-24	4335998	2650539.5	4099084.75	4491600	4931320.5	4361895	3846568.25	4117123.25	4193479.75	3328123	3795460	4566705.5		Ddah2	dimethylarginine dimethylaminohydrolase 2 [Source:RGD Symbol;Acc:1302955]	-	-	-	-	GO:0005737//cytoplasm;GO:0005739//mitochondrion	GO:0016403//dimethylargininase activity;GO:0016597//amino acid binding;GO:0016787//hydrolase activity	GO:0000052//citrulline metabolic process;GO:0006525//arginine metabolic process;GO:0006527//arginine catabolic process;GO:0045429//positive regulation of nitric oxide biosynthetic process
ENSRNOT00000024083	ENSRNOT00000024083	6.26E-24	46114200	48078676	41593736	44043240	46221992	50121056	45363780	49334948	44547276	47029052	39678976	41104008		Csnk2b	casein kinase 2 beta [Source:RGD Symbol;Acc:619978]	Human Diseases;Human Diseases;Cellular Processes;Environmental Information Processing;Environmental Information Processing;Genetic Information Processing;Cellular Processes;Human Diseases	Neurodegenerative diseases;Infectious diseases;Cellular community - eukaryotes;Signal transduction;Signal transduction;Translation;Transport and catabolism;Cancer: overview	ko05010//Alzheimer disease;ko05162//Measles;ko04520//Adherens junction;ko04064//NF-kappa B signaling pathway;ko04310//Wnt signaling pathway;ko03008//Ribosome biogenesis in eukaryotes;ko04137//Mitophagy - animal;ko05235//PD-L1 expression and PD-1 checkpoint pathway in cancer	K03115;K03115;K03115;K03115;K03115;K03115;K03115;K03115	GO:0000785//chromatin;GO:0005634//nucleus;GO:0005737//cytoplasm;GO:0005886//plasma membrane;GO:0005929//cilium;GO:0005956//protein kinase CK2 complex;GO:0016363//nuclear matrix;GO:0031519//PcG protein complex;GO:0042995//cell projection;GO:0098794//postsynapse	GO:0003674//molecular_function;GO:0003682//chromatin binding;GO:0004674//protein serine/threonine kinase activity;GO:0005102//receptor binding;GO:0008134//transcription factor binding;GO:0016301//kinase activity;GO:0019887//protein kinase regulator activity;GO:0019904//protein domain specific binding;GO:0042802//identical protein binding;GO:0043021//ribonucleoprotein complex binding;GO:0046872//m…	GO:0010862//positive regulation of pathway-restricted SMAD protein phosphorylation;GO:0016055//Wnt signaling pathway;GO:0016310//phosphorylation;GO:0018107//peptidyl-threonine phosphorylation;GO:0032927//positive regulation of activin receptor signaling pathway;GO:0033211//adiponectin-activated signaling pathway;GO:0033574//response to testosterone;GO:0043537//negative regulation of blood vessel …
ENSRNOT00000009556	ENSRNOT00000009556;ENSRNOT00000086310	6.50E-24	19152046	19977080	19456538	16200089	15911622	17615648	17242692	18034228	16880388	19339698	18644392	18522356		Csnk2b	casein kinase 2 beta [Source:RGD Symbol;Acc:619978]	Human Diseases;Human Diseases;Cellular Processes;Environmental Information Processing;Environmental Information Processing;Genetic Information Processing;Cellular Processes;Human Diseases	Neurodegenerative diseases;Infectious diseases;Cellular community - eukaryotes;Signal transduction;Signal transduction;Translation;Transport and catabolism;Cancer: overview	ko05010//Alzheimer disease;ko05162//Measles;ko04520//Adherens junction;ko04064//NF-kappa B signaling pathway;ko04310//Wnt signaling pathway;ko03008//Ribosome biogenesis in eukaryotes;ko04137//Mitophagy - animal;ko05235//PD-L1 expression and PD-1 checkpoint pathway in cancer	K03115;K03115;K03115;K03115;K03115;K03115;K03115;K03115	GO:0000785//chromatin;GO:0005634//nucleus;GO:0005737//cytoplasm;GO:0005886//plasma membrane;GO:0005929//cilium;GO:0005956//protein kinase CK2 complex;GO:0016363//nuclear matrix;GO:0031519//PcG protein complex;GO:0042995//cell projection;GO:0098794//postsynapse	GO:0003674//molecular_function;GO:0003682//chromatin binding;GO:0004674//protein serine/threonine kinase activity;GO:0005102//receptor binding;GO:0008134//transcription factor binding;GO:0016301//kinase activity;GO:0019887//protein kinase regulator activity;GO:0019904//protein domain specific binding;GO:0042802//identical protein binding;GO:0043021//ribonucleoprotein complex binding;GO:0046872//m…	GO:0010862//positive regulation of pathway-restricted SMAD protein phosphorylation;GO:0016055//Wnt signaling pathway;GO:0016310//phosphorylation;GO:0032927//positive regulation of activin receptor signaling pathway;GO:0033211//adiponectin-activated signaling pathway;GO:0033574//response to testosterone;GO:0043537//negative regulation of blood vessel endothelial cell migration;GO:0045859//regulati…
ENSRNOT00000086310	ENSRNOT00000009556;ENSRNOT00000086310	6.50E-24	19152046	19977080	19456538	16200089	15911622	17615648	17242692	18034228	16880388	19339698	18644392	18522356		Apom	apolipoprotein M [Source:RGD Symbol;Acc:620773]	-	-	-	-	GO:0005576//extracellular region;GO:0005615//extracellular space;GO:0034361//very-low-density lipoprotein particle;GO:0034362//low-density lipoprotein particle;GO:0034364//high-density lipoprotein particle;GO:0034365//discoidal high-density lipoprotein particle;GO:0034366//spherical high-density lipoprotein particle	GO:0003674//molecular_function;GO:0005319//lipid transporter activity;GO:0005543//phospholipid binding;GO:0016209//antioxidant activity	GO:0006869//lipid transport;GO:0009749//response to glucose;GO:0033344//cholesterol efflux;GO:0034375//high-density lipoprotein particle remodeling;GO:0034380//high-density lipoprotein particle assembly;GO:0034384//high-density lipoprotein particle clearance;GO:0034445//negative regulation of plasma lipoprotein particle oxidation;GO:0042157//lipoprotein metabolic process;GO:0043691//reverse chole…
ENSRNOT00000011429	ENSRNOT00000011429	6.57E-24	30895292	32308236	24481198	31245266	33153666	36068676	24516180	26947264	26507632	34210168	31987670	30204262		Prrc2a	proline-rich coiled-coil 2A [Source:RGD Symbol;Acc:1303025]	-	-	-	-	GO:0005575//cellular_component;GO:0005634//nucleus;GO:0005737//cytoplasm	GO:0003674//molecular_function	GO:0008150//biological_process
ENSRNOT00000016432	ENSRNOT00000016432	6.86E-24	3693935.25	3846051.5	4030346.25	4225518	4404486.5	4311984	3522856.75	3186659.5	3326673	3434431.75	3612726.5	3543301.25		Prrc2a	proline-rich coiled-coil 2A [Source:RGD Symbol;Acc:1303025]	-	-	-	-	GO:0005654//nucleoplasm;GO:0005829//cytosol;GO:0005886//plasma membrane	-	-
ENSRNOT00000040430	ENSRNOT00000040430	7.30E-24	5284256	5166160.5	4787338.5	5660520.5	5801324.5	7101585.5	3762451.25	3351416.25	3746942.75	4091504.25	4429947	4579445.5		Aif1	allograft inflammatory factor 1 [Source:RGD Symbol;Acc:61924]	-	-	-	-	GO:0001726//ruffle;GO:0001891//phagocytic cup;GO:0005634//nucleus;GO:0005737//cytoplasm;GO:0005829//cytosol;GO:0005856//cytoskeleton;GO:0005884//actin filament;GO:0005886//plasma membrane;GO:0016020//membrane;GO:0030027//lamellipodium;GO:0032587//ruffle membrane;GO:0042995//cell projection;GO:0043204//perikaryon;GO:0048471//perinuclear region of cytoplasm	GO:0003779//actin binding;GO:0005509//calcium ion binding;GO:0046872//metal ion binding;GO:0051015//actin filament binding	GO:0001934//positive regulation of protein phosphorylation;GO:0006911//phagocytosis, engulfment;GO:0006954//inflammatory response;GO:0010629//negative regulation of gene expression;GO:0014739//positive regulation of muscle hyperplasia;GO:0016601//Rac protein signal transduction;GO:0021549//cerebellum development;GO:0030041//actin filament polymerization;GO:0030335//positive regulation of cell mig…
ENSRNOT00000019040	ENSRNOT00000019040	7.58E-24	5870824.5	6290803.5	5352905	4787572	6249878	4761399	5716145.5	5376519	5374363.5	6140184.5	6853371	5688167		Aif1	allograft inflammatory factor 1 [Source:RGD Symbol;Acc:61924]	-	-	-	-	-	GO:0005509//calcium ion binding	-
ENSRNOT00000001518	ENSRNOT00000001518	8.15E-24	9470932	12619292	12429960	14978376	16259344	13962498	12069247	12558709	12470301	10840318	10248215	13892194		Aif1	allograft inflammatory factor 1 [Source:RGD Symbol;Acc:61924]	-	-	-	-	-	GO:0005509//calcium ion binding	-
ENSRNOT00000001500	ENSRNOT00000001500	8.99E-24	33189224	35181752	32543336	34711208	40545400	35987264	37053532	42364968	38856868	43027152	34937184	38587544		Vars	valyl-tRNA synthetase [Source:RGD Symbol;Acc:3950]	Genetic Information Processing	Translation	ko00970//Aminoacyl-tRNA biosynthesis	K01873	GO:0005737//cytoplasm;GO:0005829//cytosol	GO:0000166//nucleotide binding;GO:0002161//aminoacyl-tRNA editing activity;GO:0004812//aminoacyl-tRNA ligase activity;GO:0004832//valine-tRNA ligase activity;GO:0005524//ATP binding;GO:0016874//ligase activity	GO:0006412//translation;GO:0006418//tRNA aminoacylation for protein translation;GO:0006438//valyl-tRNA aminoacylation
ENSRNOT00000014637	ENSRNOT00000014637	9.13E-24	16544491	17004252	16953264	16544487	17175084	19195016	25580366	26032678	24738436	15265859	18050280	17893496		Vars	valyl-tRNA synthetase [Source:RGD Symbol;Acc:3950]	Genetic Information Processing	Translation	ko00970//Aminoacyl-tRNA biosynthesis	K01873	GO:0005737//cytoplasm;GO:0005829//cytosol	GO:0000166//nucleotide binding;GO:0002161//aminoacyl-tRNA editing activity;GO:0004812//aminoacyl-tRNA ligase activity;GO:0004832//valine-tRNA ligase activity;GO:0005524//ATP binding;GO:0016874//ligase activity	GO:0006412//translation;GO:0006418//tRNA aminoacylation for protein translation;GO:0006438//valyl-tRNA aminoacylation
ENSRNOT00000019913	ENSRNOT00000019913	9.68E-24	87118864	114751576	87720648	41012908	33857556	96331296	72961896	91494448	94620792	84437432	76779984	96878776		Mmgt1	membrane magnesium transporter 1 [Source:RGD Symbol;Acc:1566339]	-	-	-	-	GO:0000139//Golgi membrane;GO:0005737//cytoplasm;GO:0005768//endosome;GO:0005769//early endosome;GO:0005783//endoplasmic reticulum;GO:0005789//endoplasmic reticulum membrane;GO:0005794//Golgi apparatus;GO:0005886//plasma membrane;GO:0016020//membrane;GO:0016021//integral component of membrane;GO:0031901//early endosome membrane;GO:0072546//ER membrane protein complex	GO:0015087//cobalt ion transmembrane transporter activity;GO:0015093//ferrous iron transmembrane transporter activity;GO:0015095//magnesium ion transmembrane transporter activity;GO:0022890//inorganic cation transmembrane transporter activity	GO:0006812//cation transport;GO:0006824//cobalt ion transport;GO:0006825//copper ion transport;GO:0015684//ferrous iron transport;GO:0015693//magnesium ion transport;GO:0098655//cation transmembrane transport;GO:1903830//magnesium ion transmembrane transport;GO:1903874//ferrous iron transmembrane transport
ENSRNOT00000015956	ENSRNOT00000015956	1.05E-23	64788016	67261808	70584128	69802600	77516832	68824736	59926448	64710288	66606416	59126096	38520884	65017940		Sbds	SBDS, ribosome maturation factor [Source:RGD Symbol;Acc:1311043]	Genetic Information Processing	Translation	ko03008//Ribosome biogenesis in eukaryotes	K14574	GO:0000922//spindle pole;GO:0005575//cellular_component;GO:0005634//nucleus;GO:0005654//nucleoplasm;GO:0005730//nucleolus;GO:0005737//cytoplasm;GO:0005819//spindle;GO:0005829//cytosol;GO:0005856//cytoskeleton	GO:0003674//molecular_function;GO:0008017//microtubule binding;GO:0019843//rRNA binding;GO:0043022//ribosome binding	GO:0001833//inner cell mass cell proliferation;GO:0006364//rRNA processing;GO:0007052//mitotic spindle organization;GO:0008150//biological_process;GO:0008283//cell proliferation;GO:0030282//bone mineralization;GO:0030595//leukocyte chemotaxis;GO:0042254//ribosome biogenesis;GO:0042256//mature ribosome assembly;GO:0048539//bone marrow development
ENSRNOT00000086305	ENSRNOT00000086305	1.06E-23	698789	598357.3125	597078.5625	756992.6875	857279.125	834365.25	480937.5	760082.625	517651.875	1259781.875	745805.4375	720969.6875		Rabgef1	RAB guanine nucleotide exchange factor 1 [Source:RGD Symbol;Acc:1307295]	-	-	-	-	GO:0031982//vesicle	GO:0003677//DNA binding;GO:0008270//zinc ion binding;GO:0061630//ubiquitin protein ligase activity	GO:0001933//negative regulation of protein phosphorylation;GO:0002686//negative regulation of leukocyte migration;GO:0016567//protein ubiquitination;GO:0033004//negative regulation of mast cell activation;GO:0043305//negative regulation of mast cell degranulation;GO:0046580//negative regulation of Ras protein signal transduction;GO:0048261//negative regulation of receptor-mediated endocytosis;GO:…
ENSRNOT00000050443	ENSRNOT00000050443	1.09E-23	96688416	94203248	93161264	122945952	117383280	113843728	94440136	102229248	93366792	101835472	94779160	92293584		Tpst1	tyrosylprotein sulfotransferase 1 [Source:RGD Symbol;Acc:1308473]	-	-	-	-	-	GO:0008476//protein-tyrosine sulfotransferase activity;GO:0016740//transferase activity	GO:0006478//peptidyl-tyrosine sulfation
ENSRNOT00000046942	ENSRNOT00000046942;ENSRNOT00000091444	1.09E-23	8792835	8078764	7553499	9371393	9874360	10135109	4763657.5	4704901	5117725	11839872	10635798	10645714		Tpst1	tyrosylprotein sulfotransferase 1 [Source:RGD Symbol;Acc:1308473]	-	-	-	-	GO:0000139//Golgi membrane;GO:0005794//Golgi apparatus;GO:0016020//membrane;GO:0016021//integral component of membrane;GO:0030173//integral component of Golgi membrane	GO:0008476//protein-tyrosine sulfotransferase activity;GO:0016740//transferase activity	GO:0006478//peptidyl-tyrosine sulfation
ENSRNOT00000091444	ENSRNOT00000046942;ENSRNOT00000091444	1.09E-23	8792835	8078764	7553499	9371393	9874360	10135109	4763657.5	4704901	5117725	11839872	10635798	10645714		Tpst1	tyrosylprotein sulfotransferase 1 [Source:RGD Symbol;Acc:1308473]	-	-	-	-	GO:0000139//Golgi membrane;GO:0005794//Golgi apparatus;GO:0016020//membrane;GO:0016021//integral component of membrane;GO:0030173//integral component of Golgi membrane	GO:0008476//protein-tyrosine sulfotransferase activity;GO:0016740//transferase activity;GO:0042803//protein homodimerization activity	GO:0006478//peptidyl-tyrosine sulfation
ENSRNOT00000029049	ENSRNOT00000029049	1.18E-23	38040596	36112280	36456080	27523894	30833572	32344846	30019892	32485604	31144596	35538632	32607972	34558948		Hsph1	heat shock protein family H (Hsp110) member 1 [Source:RGD Symbol;Acc:1311609]	Genetic Information Processing	Folding, sorting and degradation	ko04141//Protein processing in endoplasmic reticulum	K09485	GO:0005634//nucleus;GO:0005654//nucleoplasm;GO:0005737//cytoplasm;GO:0005829//cytosol;GO:0005874//microtubule;GO:0032991//macromolecular complex	GO:0000166//nucleotide binding;GO:0000774//adenyl-nucleotide exchange factor activity;GO:0005524//ATP binding;GO:0043014//alpha-tubulin binding	GO:0050790//regulation of catalytic activity;GO:0051085//chaperone mediated protein folding requiring cofactor
ENSRNOT00000059639	ENSRNOT00000059639	1.18E-23	9394983	9674493	9325552	12747611	13595707	11886758	15677582	16304562	15079575	12279928	11507980	13691284		Asl	argininosuccinate lyase [Source:RGD Symbol;Acc:619974]	Metabolism;Metabolism;Metabolism;Metabolism	Global and overview maps;Global and overview maps;Amino acid metabolism;Amino acid metabolism	ko01100//Metabolic pathways;ko01230//Biosynthesis of amino acids;ko00250//Alanine, aspartate and glutamate metabolism;ko00220//Arginine biosynthesis	K01755;K01755;K01755;K01755	-	GO:0003824//catalytic activity;GO:0004056//argininosuccinate lyase activity;GO:0042802//identical protein binding	GO:0006520//cellular amino acid metabolic process;GO:0007626//locomotory behavior;GO:0009791//post-embryonic development;GO:0019676//ammonia assimilation cycle;GO:0042450//arginine biosynthetic process via ornithine
ENSRNOT00000037030	ENSRNOT00000037030;ENSRNOT00000046035	1.43E-23	6479077	9307370	7415933.5	9017199	9581270	8731868	5221730.5	6302045.5	6380364.5	6998759.5	7070001	5208703.5		Gusb	glucuronidase, beta [Source:RGD Symbol;Acc:2772]	Metabolism;Cellular Processes;Metabolism;Metabolism;Metabolism;Metabolism	Global and overview maps;Transport and catabolism;Xenobiotics biodegradation and metabolism;Metabolism of cofactors and vitamins;Carbohydrate metabolism;Glycan biosynthesis and metabolism	ko01100//Metabolic pathways;ko04142//Lysosome;ko00983//Drug metabolism - other enzymes;ko00860//Porphyrin and chlorophyll metabolism;ko00040//Pentose and glucuronate interconversions;ko00531//Glycosaminoglycan degradation	K01195;K01195;K01195;K01195;K01195;K01195	GO:0005764//lysosome	GO:0004553//hydrolase activity, hydrolyzing O-glycosyl compounds;GO:0004566//beta-glucuronidase activity;GO:0016787//hydrolase activity;GO:0016798//hydrolase activity, acting on glycosyl bonds	GO:0005975//carbohydrate metabolic process;GO:0008152//metabolic process
ENSRNOT00000046035	ENSRNOT00000037030;ENSRNOT00000046035	1.43E-23	6479077	9307370	7415933.5	9017199	9581270	8731868	5221730.5	6302045.5	6380364.5	6998759.5	7070001	5208703.5		Zbed5	zinc finger, BED-type containing 5 [Source:RGD Symbol;Acc:1559988]	-	-	-	-	GO:0005654//nucleoplasm	-	-
ENSRNOT00000002169	ENSRNOT00000002169	1.46E-23	4403721	4148740	4544043.5	4407015	4385481.5	5538392	4276075	3676161.5	3441475	4092015.75	3772423	3610620		LOC100911516	coiled-coil-helix-coiled-coil-helix domain-containing protein 2, mitochondrial-like [Source:RGD Symbol;Acc:6492335]	-	-	-	-	-	-	-
ENSRNOT00000010579	ENSRNOT00000010579	1.59E-23	108063360	88225784	100894616	79470800	60854136	89013592	98172104	97443416	108535928	97406696	117135408	117926832		LOC100911516	coiled-coil-helix-coiled-coil-helix domain-containing protein 2, mitochondrial-like [Source:RGD Symbol;Acc:6492335]	-	-	-	-	-	-	-
ENSRNOT00000055735	ENSRNOT00000055735	1.61E-23	5157320.5	4804615.5	4836293	4964393.5	5027352.5	5287263.5	5620026	5789307.5	5836288.5	6074268	6727506.5	6582202		LOC100911516	coiled-coil-helix-coiled-coil-helix domain-containing protein 2, mitochondrial-like [Source:RGD Symbol;Acc:6492335]	-	-	-	-	-	-	-
ENSRNOT00000008608	ENSRNOT00000008608	1.66E-23	16723920	18255548	17426696	20610994	22012302	16207332	21302648	19193210	19745348	18224436	14810338	14975070		Sumf2	sulfatase modifying factor 2 [Source:RGD Symbol;Acc:1563253]	-	-	-	-	GO:0005783//endoplasmic reticulum	GO:0042803//protein homodimerization activity	-
ENSRNOT00000004836	ENSRNOT00000004836	1.71E-23	31198638	29256902	29332036	32296506	34468096	38601760	27877412	29037986	34385144	28235758	26126160	31151640		Sumf2	sulfatase modifying factor 2 [Source:RGD Symbol;Acc:1563253]	-	-	-	-	GO:0005783//endoplasmic reticulum	-	-
ENSRNOT00000036518	ENSRNOT00000036518	1.77E-23	20735646	22343974	21210770	8742330	6290770	5225785.5	8213897	7407417	7806665	6650867.5	6855010.5	5476067		Cct6a	chaperonin containing TCP1 subunit 6A [Source:RGD Symbol;Acc:1304763]	-	-	-	-	GO:0005737//cytoplasm;GO:0005829//cytosol;GO:0005832//chaperonin-containing T-complex;GO:0005874//microtubule	GO:0000166//nucleotide binding;GO:0005515//protein binding;GO:0005524//ATP binding;GO:0051082//unfolded protein binding;GO:0071987//WD40-repeat domain binding	GO:0006457//protein folding;GO:0032212//positive regulation of telomere maintenance via telomerase;GO:0050821//protein stabilization;GO:1904851//positive regulation of establishment of protein localization to telomere
ENSRNOT00000015085	ENSRNOT00000015085	1.80E-23	61296108	43985728	45851424	54526840	55313192	64194684	44681544	44007884	43840072	41882748	51188176	49972748		Psph	phosphoserine phosphatase [Source:RGD Symbol;Acc:1308764]	Metabolism;Metabolism;Metabolism;Metabolism	Global and overview maps;Global and overview maps;Global and overview maps;Amino acid metabolism	ko01100//Metabolic pathways;ko01200//Carbon metabolism;ko01230//Biosynthesis of amino acids;ko00260//Glycine, serine and threonine metabolism	K01079;K01079;K01079;K01079	GO:0005737//cytoplasm;GO:0043005//neuron projection	GO:0000287//magnesium ion binding;GO:0003674//molecular_function;GO:0004647//phosphoserine phosphatase activity;GO:0005509//calcium ion binding;GO:0016787//hydrolase activity;GO:0016791//phosphatase activity;GO:0042803//protein homodimerization activity;GO:0046872//metal ion binding	GO:0006563//L-serine metabolic process;GO:0006564//L-serine biosynthetic process;GO:0008652//cellular amino acid biosynthetic process;GO:0009612//response to mechanical stimulus;GO:0016311//dephosphorylation;GO:0031667//response to nutrient levels;GO:0033574//response to testosterone
ENSRNOT00000075107	ENSRNOT00000075107	2.00E-23	2477843.25	2217125	2448296.75	1769152.875	1608627.125	2422060.5	1475091.625	1264015.625	1449546.75	1245639.5	1759602.875	1480645		Mrps17	mitochondrial ribosomal protein S17 [Source:RGD Symbol;Acc:1307650]	Genetic Information Processing	Translation	ko03010//Ribosome	K02961	GO:0005622//intracellular;GO:0005763//mitochondrial small ribosomal subunit;GO:0005840//ribosome	GO:0003735//structural constituent of ribosome	GO:0006412//translation
ENSRNOT00000017271	ENSRNOT00000017271	2.02E-23	4964359	5891584.5	4679715.5	5426605.5	6004698	4631581	3911760.75	4664912.5	4085603.75	4631894	3998245	4035563.75		Mrps17	mitochondrial ribosomal protein S17 [Source:RGD Symbol;Acc:1307650]	Genetic Information Processing	Translation	ko03010//Ribosome	K02961	GO:0005622//intracellular;GO:0005763//mitochondrial small ribosomal subunit;GO:0005840//ribosome	GO:0003735//structural constituent of ribosome	GO:0006412//translation
ENSRNOT00000020573	ENSRNOT00000020573	2.05E-23	5300774	886788.25	4541092	5198605	7977150.5	3853555.75	1801628.125	2958411.5	2578580	3009400.5	2644049.5	4250500.5		Stx2	syntaxin 2 [Source:RGD Symbol;Acc:2558]	Organismal Systems;Genetic Information Processing	Nervous system;Folding, sorting and degradation	ko04721//Synaptic vesicle cycle;ko04130//SNARE interactions in vesicular transport	K08486;K08486	GO:0005615//extracellular space;GO:0005622//intracellular;GO:0005886//plasma membrane;GO:0016020//membrane;GO:0016021//integral component of membrane;GO:0016323//basolateral plasma membrane;GO:0030027//lamellipodium	GO:0005484//SNAP receptor activity;GO:0046983//protein dimerization activity	GO:0006886//intracellular protein transport;GO:0007340//acrosome reaction;GO:0016192//vesicle-mediated transport;GO:0030154//cell differentiation;GO:0033194//response to hydroperoxide;GO:0051259//protein oligomerization;GO:0061025//membrane fusion;GO:1903575//cornified envelope assembly
ENSRNOT00000006542	ENSRNOT00000006542	2.14E-23	5608135	5892583	5600262.5	4959132.5	6549189	5978649	4507256.5	4572833.5	4068978	4782171	4547441	4899126.5		Ran	RAN, member RAS oncogene family [Source:RGD Symbol;Acc:620367]	Genetic Information Processing;Human Diseases;Genetic Information Processing	Translation;Infectious diseases;Translation	ko03013//RNA transport;ko05166//HTLV-I infection;ko03008//Ribosome biogenesis in eukaryotes	K07936;K07936;K07936	GO:0000785//chromatin;GO:0001673//male germ cell nucleus;GO:0002177//manchette;GO:0005634//nucleus;GO:0005635//nuclear envelope;GO:0005643//nuclear pore;GO:0005654//nucleoplasm;GO:0005730//nucleolus;GO:0005737//cytoplasm;GO:0005814//centriole;GO:0005829//cytosol;GO:0030496//midbody;GO:0032991//macromolecular complex;GO:0036126//sperm flagellum;GO:0042470//melanosome;GO:0042565//RNA nuclear export…	GO:0000166//nucleotide binding;GO:0000287//magnesium ion binding;GO:0003924//GTPase activity;GO:0005515//protein binding;GO:0005525//GTP binding;GO:0019003//GDP binding;GO:0019904//protein domain specific binding;GO:0044877//macromolecular complex binding;GO:0045505//dynein intermediate chain binding;GO:0046872//metal ion binding;GO:0046982//protein heterodimerization activity;GO:0061676//importi…	GO:0000055//ribosomal large subunit export from nucleus;GO:0000056//ribosomal small subunit export from nucleus;GO:0000060//protein import into nucleus, translocation;GO:0000070//mitotic sister chromatid segregation;GO:0000226//microtubule cytoskeleton organization;GO:0006606//protein import into nucleus;GO:0006611//protein export from nucleus;GO:0006913//nucleocytoplasmic transport;GO:0007049//c…
ENSRNOT00000074685	ENSRNOT00000074685	2.16E-23	26144816	30633518	24450804	45292460	47142332	42089712	39279848	42687236	42417396	32107758	28523930	27982084		Rpl21	ribosomal protein L21 [Source:RGD Symbol;Acc:68390]	Genetic Information Processing	Translation	ko03010//Ribosome	K02889	GO:0005622//intracellular;GO:0005840//ribosome	GO:0003735//structural constituent of ribosome	GO:0006412//translation
ENSRNOT00000061708	ENSRNOT00000061708	2.18E-23	10774105	13134257	11273919	15154607	16865140	16421372	12423407	12635222	10131152	13001507	10831639	15815196		Rpl21	ribosomal protein L21 [Source:RGD Symbol;Acc:68390]	Genetic Information Processing	Translation	ko03010//Ribosome	K02889	GO:0005622//intracellular;GO:0005840//ribosome	GO:0003735//structural constituent of ribosome	GO:0006412//translation
ENSRNOT00000005014	ENSRNOT00000005014	2.26E-23	12114556	17352544	14006601	12900870	13710927	10496425	22238576	22786304	22280102	16742924	14540791	18225008		Rpl21	ribosomal protein L21 [Source:RGD Symbol;Acc:68390]	Genetic Information Processing	Translation	ko03010//Ribosome	K02889	GO:0005622//intracellular;GO:0005840//ribosome	GO:0003735//structural constituent of ribosome	GO:0006412//translation
ENSRNOT00000077767	ENSRNOT00000077767	2.44E-23	5055298.5	4096664.5	2196498	2700975	4914153	4293042.5	3102720.25	3350245.25	3326684	3374349.5	3809804.5	1730431		Rpl21	ribosomal protein L21 [Source:RGD Symbol;Acc:68390]	Genetic Information Processing	Translation	ko03010//Ribosome	K02889	GO:0005622//intracellular;GO:0005840//ribosome	GO:0003735//structural constituent of ribosome	GO:0006412//translation
ENSRNOT00000058237	ENSRNOT00000058237	2.63E-23	27650962	28392498	28224196	19676730	23063062	27337586	13029677	16537211	13383343	26742534	24546130	25243726		AABR07067829.1	-	Genetic Information Processing	Translation	ko03010//Ribosome	K02889	GO:0005622//intracellular;GO:0005840//ribosome;GO:0022625//cytosolic large ribosomal subunit	GO:0003735//structural constituent of ribosome	GO:0006412//translation
ENSRNOT00000002599	ENSRNOT00000002599;ENSRNOT00000007621	2.79E-23	3252605.75	3368901	3511571.75	4006500	4115896	3989626.5	3806017.5	3961542.5	3795085.5	3407458.75	3339073.25	3540807.25		Slc15a4	solute carrier family 15 member 4 [Source:RGD Symbol;Acc:708469]	-	-	-	-	GO:0016020//membrane;GO:0016021//integral component of membrane	GO:0005215//transporter activity;GO:0022857//transmembrane transporter activity	GO:0006857//oligopeptide transport;GO:0055085//transmembrane transport
ENSRNOT00000007621	ENSRNOT00000002599;ENSRNOT00000007621	2.79E-23	3252605.75	3368901	3511571.75	4006500	4115896	3989626.5	3806017.5	3961542.5	3795085.5	3407458.75	3339073.25	3540807.25		Cyp3a18	cytochrome P450, family 3, subfamily a, polypeptide 18 [Source:RGD Symbol;Acc:628709]	Metabolism;Human Diseases;Metabolism;Metabolism;Metabolism	Global and overview maps;Cancers;Metabolism of cofactors and vitamins;Lipid metabolism;Lipid metabolism	ko01100//Metabolic pathways;ko05204//Chemical carcinogenesis;ko00830//Retinol metabolism;ko00140//Steroid hormone biosynthesis;ko00591//Linoleic acid metabolism	K07424;K07424;K07424;K07424;K07424	GO:0016020//membrane;GO:0016021//integral component of membrane	GO:0004497//monooxygenase activity;GO:0005506//iron ion binding;GO:0016491//oxidoreductase activity;GO:0016705//oxidoreductase activity, acting on paired donors, with incorporation or reduction of molecular oxygen;GO:0016712//oxidoreductase activity, acting on paired donors, with incorporation or reduction of molecular oxygen, reduced flavin or flavoprotein as one donor, and incorporation of one …	GO:0055114//oxidation-reduction process
ENSRNOT00000064254	ENSRNOT00000064254	2.79E-23	3657783.75	3548122.25	3153002.25	4412520	3497414	4348310	3259061.5	2826741.5	3179323.25	3385122.75	2847399.75	2814486.75		Scarb1	scavenger receptor class B, member 1 [Source:RGD Symbol;Acc:2302]	Cellular Processes;Human Diseases;Human Diseases;Organismal Systems;Organismal Systems;Organismal Systems;Organismal Systems;Organismal Systems;Organismal Systems;Organismal Systems	Transport and catabolism;Infectious diseases;Endocrine and metabolic diseases;Digestive system;Endocrine system;Digestive system;Endocrine system;Endocrine system;Digestive system;Digestive system	ko04145//Phagosome;ko05160//Hepatitis C;ko04934//Cushing syndrome;ko04979//Cholesterol metabolism;ko04925//Aldosterone synthesis and secretion;ko04976//Bile secretion;ko04913//Ovarian Steroidogenesis;ko04927//Cortisol synthesis and secretion;ko04975//Fat digestion and absorption;ko04977//Vitamin digestion and absorption	K13885;K13885;K13885;K13885;K13885;K13885;K13885;K13885;K13885;K13885	GO:0016020//membrane;GO:0016021//integral component of membrane	-	-
ENSRNOT00000039263	ENSRNOT00000039263	3.07E-23	1978550.875	780582.9375	1202181.875	520123.9375	611930.25	2801716	307556.75	400226.375	774178.125	1647441.75	1113517.625	865051.625		Scarb1	scavenger receptor class B, member 1 [Source:RGD Symbol;Acc:2302]	Cellular Processes;Human Diseases;Human Diseases;Organismal Systems;Organismal Systems;Organismal Systems;Organismal Systems;Organismal Systems;Organismal Systems;Organismal Systems	Transport and catabolism;Infectious diseases;Endocrine and metabolic diseases;Digestive system;Endocrine system;Digestive system;Endocrine system;Endocrine system;Digestive system;Digestive system	ko04145//Phagosome;ko05160//Hepatitis C;ko04934//Cushing syndrome;ko04979//Cholesterol metabolism;ko04925//Aldosterone synthesis and secretion;ko04976//Bile secretion;ko04913//Ovarian Steroidogenesis;ko04927//Cortisol synthesis and secretion;ko04975//Fat digestion and absorption;ko04977//Vitamin digestion and absorption	K13885;K13885;K13885;K13885;K13885;K13885;K13885;K13885;K13885;K13885	GO:0005737//cytoplasm;GO:0005886//plasma membrane;GO:0005887//integral component of plasma membrane;GO:0005901//caveola;GO:0009986//cell surface;GO:0016020//membrane;GO:0016021//integral component of membrane;GO:0031528//microvillus membrane;GO:0043231//intracellular membrane-bounded organelle	GO:0001530//lipopolysaccharide binding;GO:0001540//beta-amyloid binding;GO:0001786//phosphatidylserine binding;GO:0001875//lipopolysaccharide receptor activity;GO:0005319//lipid transporter activity;GO:0008035//high-density lipoprotein particle binding;GO:0030169//low-density lipoprotein particle binding;GO:0034185//apolipoprotein binding;GO:0034186//apolipoprotein A-I binding;GO:0042803//protein…	GO:0001935//endothelial cell proliferation;GO:0006694//steroid biosynthetic process;GO:0006702//androgen biosynthetic process;GO:0006707//cholesterol catabolic process;GO:0006869//lipid transport;GO:0006898//receptor-mediated endocytosis;GO:0006910//phagocytosis, recognition;GO:0010867//positive regulation of triglyceride biosynthetic process;GO:0010886//positive regulation of cholesterol storage…
ENSRNOT00000009183	ENSRNOT00000009183	3.26E-23	17423670	16203452	16041245	17813598	17851714	19357312	18613056	20832410	20809248	20478244	21691996	22281532		Bud31	BUD31 homolog [Source:RGD Symbol;Acc:621103]	Genetic Information Processing	Transcription	ko03040//Spliceosome	K12873	GO:0000790//nuclear chromatin;GO:0005634//nucleus;GO:0005681//spliceosomal complex;GO:0071007//U2-type catalytic step 2 spliceosome	GO:0030374//ligand-dependent nuclear receptor transcription coactivator activity;GO:0035257//nuclear hormone receptor binding	GO:0000398//mRNA splicing, via spliceosome;GO:0006397//mRNA processing;GO:0008380//RNA splicing;GO:1903508//positive regulation of nucleic acid-templated transcription;GO:2000825//positive regulation of androgen receptor activity
ENSRNOT00000014235	ENSRNOT00000014235;ENSRNOT00000089501	3.27E-23	35572256	37964952	45389844	55094532	60720248	48620944	51169592	51388916	52083480	40848384	44256072	48280672		Bud31	BUD31 homolog [Source:RGD Symbol;Acc:621103]	Genetic Information Processing	Transcription	ko03040//Spliceosome	K12873	GO:0005634//nucleus	-	-
ENSRNOT00000089501	ENSRNOT00000014235;ENSRNOT00000089501	3.27E-23	35572256	37964952	45389844	55094532	60720248	48620944	51169592	51388916	52083480	40848384	44256072	48280672		Bud31	BUD31 homolog [Source:RGD Symbol;Acc:621103]	Genetic Information Processing	Transcription	ko03040//Spliceosome	K12873	GO:0000790//nuclear chromatin;GO:0005634//nucleus;GO:0005681//spliceosomal complex	GO:0030374//ligand-dependent nuclear receptor transcription coactivator activity;GO:0035257//nuclear hormone receptor binding	GO:0000398//mRNA splicing, via spliceosome;GO:0006397//mRNA processing;GO:0008380//RNA splicing;GO:1903508//positive regulation of nucleic acid-templated transcription;GO:2000825//positive regulation of androgen receptor activity
ENSRNOT00000037218	ENSRNOT00000037218	3.27E-23	41000864	31526024	30516046	31555844	30484682	35848300	36592240	32265062	37013708	33838736	45223908	45082052		Pdap1	PDGFA associated protein 1 [Source:RGD Symbol;Acc:620442]	-	-	-	-	GO:0005829//cytosol;GO:0005886//plasma membrane	-	-
ENSRNOT00000024678	ENSRNOT00000024678;ENSRNOT00000092282;ENSRNOT00000092513	3.33E-23	3751316.25	5175520.5	4944255.5	4648848.5	4370261.5	4523597.5	4695006	4377709.5	4587315	3579446	4898185.5	5458703		Arpc1b	actin related protein 2/3 complex, subunit 1B [Source:RGD Symbol;Acc:2155]	Human Diseases;Cellular Processes;Cellular Processes;Organismal Systems;Human Diseases	Infectious diseases;Transport and catabolism;Cell motility;Immune system;Infectious diseases	ko05132//Salmonella infection;ko04144//Endocytosis;ko04810//Regulation of actin cytoskeleton;ko04666//Fc gamma R-mediated phagocytosis;ko05100//Bacterial invasion of epithelial cells	K05757;K05757;K05757;K05757;K05757	GO:0005737//cytoplasm;GO:0005856//cytoskeleton;GO:0005885//Arp2/3 protein complex;GO:0015629//actin cytoskeleton;GO:0036284//tubulobulbar complex	GO:0003779//actin binding;GO:0005200//structural constituent of cytoskeleton;GO:0044877//macromolecular complex binding;GO:0051015//actin filament binding	GO:0030833//regulation of actin filament polymerization;GO:0032355//response to estradiol;GO:0034314//Arp2/3 complex-mediated actin nucleation;GO:0043627//response to estrogen
ENSRNOT00000092282	ENSRNOT00000024678;ENSRNOT00000092282;ENSRNOT00000092513	3.33E-23	3751316.25	5175520.5	4944255.5	4648848.5	4370261.5	4523597.5	4695006	4377709.5	4587315	3579446	4898185.5	5458703		Arpc1a	actin related protein 2/3 complex, subunit 1A [Source:RGD Symbol;Acc:620834]	Human Diseases;Cellular Processes;Cellular Processes;Organismal Systems;Human Diseases	Infectious diseases;Transport and catabolism;Cell motility;Immune system;Infectious diseases	ko05132//Salmonella infection;ko04144//Endocytosis;ko04810//Regulation of actin cytoskeleton;ko04666//Fc gamma R-mediated phagocytosis;ko05100//Bacterial invasion of epithelial cells	K05757;K05757;K05757;K05757;K05757	GO:0005885//Arp2/3 protein complex;GO:0015629//actin cytoskeleton;GO:0036195//muscle cell projection membrane	-	GO:0030833//regulation of actin filament polymerization;GO:0034314//Arp2/3 complex-mediated actin nucleation
ENSRNOT00000092513	ENSRNOT00000024678;ENSRNOT00000092282;ENSRNOT00000092513	3.33E-23	3751316.25	5175520.5	4944255.5	4648848.5	4370261.5	4523597.5	4695006	4377709.5	4587315	3579446	4898185.5	5458703		Stxbp2	syntaxin binding protein 2 [Source:RGD Symbol;Acc:619967]	-	-	-	-	GO:0005829//cytosol;GO:0005886//plasma membrane;GO:0016324//apical plasma membrane;GO:0042581//specific granule;GO:0042582//azurophil granule;GO:0042589//zymogen granule membrane;GO:0044194//cytolytic granule;GO:0045335//phagocytic vesicle;GO:0070820//tertiary granule	GO:0017075//syntaxin-1 binding;GO:0030348//syntaxin-3 binding	GO:0001909//leukocyte mediated cytotoxicity;GO:0006887//exocytosis;GO:0006904//vesicle docking involved in exocytosis;GO:0016192//vesicle-mediated transport;GO:0043312//neutrophil degranulation;GO:0071346//cellular response to interferon-gamma
ENSRNOT00000003674	ENSRNOT00000003674	3.45E-23	2636503.5	2180267.5	2213997	2691111.5	2743210.25	2867774.25	1998705.125	2147694.25	2457092.75	1747264.5	2225068.75	1782653		Trappc5	trafficking protein particle complex 5 [Source:RGD Symbol;Acc:1563971]	-	-	-	-	GO:0005783//endoplasmic reticulum;GO:0005794//Golgi apparatus;GO:0030008//TRAPP complex;GO:1990070//TRAPPI protein complex;GO:1990071//TRAPPII protein complex;GO:1990072//TRAPPIII protein complex	GO:0017112//Rab guanyl-nucleotide exchange factor activity	GO:0006888//ER to Golgi vesicle-mediated transport;GO:0016192//vesicle-mediated transport;GO:0048193//Golgi vesicle transport
ENSRNOT00000047553	ENSRNOT00000047553;ENSRNOT00000086591	3.73E-23	8262348.5	7188045.5	5767049.5	7129922	7842047.5	6849372	7774004	9176227	8365503.5	9246242	8450196	6803877.5		Tsc22d1	TSC22 domain family, member 1 [Source:RGD Symbol;Acc:3850]	-	-	-	-	GO:0005634//nucleus;GO:0005737//cytoplasm	GO:0000978//RNA polymerase II core promoter proximal region sequence-specific DNA binding;GO:0001077//transcriptional activator activity, RNA polymerase II core promoter proximal region sequence-specific binding;GO:0003700//transcription factor activity, sequence-specific DNA binding	GO:0006355//regulation of transcription, DNA-templated;GO:0006366//transcription from RNA polymerase II promoter;GO:0045944//positive regulation of transcription from RNA polymerase II promoter
ENSRNOT00000086591	ENSRNOT00000047553;ENSRNOT00000086591	3.73E-23	8262348.5	7188045.5	5767049.5	7129922	7842047.5	6849372	7774004	9176227	8365503.5	9246242	8450196	6803877.5		Tsc22d1	TSC22 domain family, member 1 [Source:RGD Symbol;Acc:3850]	-	-	-	-	-	GO:0003700//transcription factor activity, sequence-specific DNA binding	GO:0006355//regulation of transcription, DNA-templated
ENSRNOT00000047139	ENSRNOT00000047139	3.93E-23	46324892	72190784	59754108	48569048	43787536	41152048	52137992	51485264	50984920	54330576	55754816	69060184		Ccz1b	CCZ1 homolog B, vacuolar protein trafficking and biogenesis associated [Source:RGD Symbol;Acc:1306410]	-	-	-	-	GO:0035658//Mon1-Ccz1 complex;GO:0043231//intracellular membrane-bounded organelle	-	GO:0016192//vesicle-mediated transport
ENSRNOT00000050269	ENSRNOT00000050269	4.02E-23	19175904	23022430	20337596	48004144	49320384	32507302	25362562	28661048	27275460	29173360	21098550	20919878		Eif2b1	eukaryotic translation initiation factor 2B subunit alpha [Source:RGD Symbol;Acc:620819]	Genetic Information Processing;Human Diseases	Translation;Infectious diseases	ko03013//RNA transport;ko05168//Herpes simplex infection	K03239;K03239	GO:0005737//cytoplasm;GO:0005850//eukaryotic translation initiation factor 2 complex;GO:0005851//eukaryotic translation initiation factor 2B complex	GO:0003743//translation initiation factor activity;GO:0005085//guanyl-nucleotide exchange factor activity;GO:0005525//GTP binding;GO:0019003//GDP binding	GO:0006412//translation;GO:0006413//translational initiation;GO:0009408//response to heat;GO:0009749//response to glucose;GO:0014003//oligodendrocyte development;GO:0043434//response to peptide hormone;GO:0044237//cellular metabolic process;GO:0050852//T cell receptor signaling pathway;GO:1990928//response to amino acid starvation
ENSRNOT00000004797	ENSRNOT00000004797	4.03E-23	6610061.5	10689697	10799701	8496116	12299231	9691508	8760954	13610979	6736124	9607178	11226928	10733799		Eif2b1	eukaryotic translation initiation factor 2B subunit alpha [Source:RGD Symbol;Acc:620819]	Genetic Information Processing;Human Diseases	Translation;Infectious diseases	ko03013//RNA transport;ko05168//Herpes simplex infection	K03239;K03239	-	-	GO:0044237//cellular metabolic process
ENSRNOT00000020267	ENSRNOT00000020267	4.29E-23	9107039	9514552	6989275.5	8260958.5	10142810	10452681	7801900.5	7532766	7730349	8867202	6699199.5	7648122.5		Eif2b1	eukaryotic translation initiation factor 2B subunit alpha [Source:RGD Symbol;Acc:620819]	Genetic Information Processing;Human Diseases	Translation;Infectious diseases	ko03013//RNA transport;ko05168//Herpes simplex infection	K03239;K03239	GO:0005737//cytoplasm;GO:0005851//eukaryotic translation initiation factor 2B complex;GO:0005886//plasma membrane;GO:0016020//membrane	GO:0003743//translation initiation factor activity;GO:0005085//guanyl-nucleotide exchange factor activity;GO:0042802//identical protein binding	GO:0006413//translational initiation;GO:0014003//oligodendrocyte development;GO:0044237//cellular metabolic process;GO:0050852//T cell receptor signaling pathway
ENSRNOT00000001958	ENSRNOT00000001958	4.78E-23	62446764	61037760	55322644	72355832	79161304	76334200	69842544	76416408	70404072	68499072	61469488	61754492		Eif2b1	eukaryotic translation initiation factor 2B subunit alpha [Source:RGD Symbol;Acc:620819]	Genetic Information Processing;Human Diseases	Translation;Infectious diseases	ko03013//RNA transport;ko05168//Herpes simplex infection	K03239;K03239	-	-	GO:0044237//cellular metabolic process
ENSRNOT00000014904	ENSRNOT00000014904	4.85E-23	3834419	4435857	3849387.5	3869098.5	3652131.25	3692747	4952474	4687732	4647754.5	4702160	3682419.5	4142916		Aimp2	aminoacyl tRNA synthetase complex-interacting multifunctional protein 2 [Source:RGD Symbol;Acc:1560787]	-	-	-	-	GO:0005634//nucleus;GO:0005737//cytoplasm;GO:0005829//cytosol;GO:0017101//aminoacyl-tRNA synthetase multienzyme complex	GO:0032947//protein complex scaffold	GO:0006412//translation;GO:0006915//apoptotic process;GO:0007275//multicellular organism development;GO:0008285//negative regulation of cell proliferation;GO:0030154//cell differentiation;GO:0031398//positive regulation of protein ubiquitination;GO:0060510//Type II pneumocyte differentiation;GO:0065003//macromolecular complex assembly;GO:1901216//positive regulation of neuron death;GO:1903632//po…
ENSRNOT00000016947	ENSRNOT00000016947	4.85E-23	576062.25	876177.25	819998.6875	685191.25	1012764	841576.1875	872297.8125	800767.0625	729504.875	562971.875	377990.125	977326.625		Tpt1	tumor protein, translationally-controlled 1 [Source:RGD Symbol;Acc:621623]	-	-	-	-	GO:0000922//spindle pole;GO:0005654//nucleoplasm;GO:0005737//cytoplasm	GO:0005509//calcium ion binding;GO:0008134//transcription factor binding	GO:0007283//spermatogenesis;GO:0008283//cell proliferation;GO:0019827//stem cell population maintenance;GO:2000384//negative regulation of ectoderm development
ENSRNOT00000024609	ENSRNOT00000024609	4.85E-23	11035221	11638294	10754572	11053908	10806890	10807743	6002511	8573814	8572888	9825927	8299585.5	8610407		Tmed2	transmembrane p24 trafficking protein 2 [Source:RGD Symbol;Acc:69243]	-	-	-	-	GO:0005783//endoplasmic reticulum;GO:0005789//endoplasmic reticulum membrane;GO:0005793//endoplasmic reticulum-Golgi intermediate compartment;GO:0005794//Golgi apparatus;GO:0016020//membrane;GO:0016021//integral component of membrane;GO:0030134//ER to Golgi transport vesicle;GO:0030137//COPI-coated vesicle;GO:0030659//cytoplasmic vesicle membrane;GO:0030663//COPI-coated vesicle membrane;GO:003141…	GO:0005515//protein binding	GO:0001701//in utero embryonic development;GO:0001756//somitogenesis;GO:0001843//neural tube closure;GO:0001892//embryonic placenta development;GO:0001893//maternal placenta development;GO:0001947//heart looping;GO:0006886//intracellular protein transport;GO:0006888//ER to Golgi vesicle-mediated transport;GO:0006903//vesicle targeting;GO:0007030//Golgi organization;GO:0010628//positive regulation…
ENSRNOT00000043194	ENSRNOT00000043194	4.90E-23	1519830	1613529.375	1324219.125	1573491.625	1610460.875	1706462.375	1494990.875	1494730.5	1444260.25	1533107.5	1716113.375	1527018.625		Timm44	translocase of inner mitochondrial membrane 44 [Source:RGD Symbol;Acc:3864]	-	-	-	-	GO:0005739//mitochondrion;GO:0005743//mitochondrial inner membrane;GO:0005759//mitochondrial matrix;GO:0016020//membrane	GO:0051087//chaperone binding	GO:0015031//protein transport;GO:0030150//protein import into mitochondrial matrix
ENSRNOT00000080988	ENSRNOT00000080988;ENSRNOT00000087928;ENSRNOT00000088473	4.90E-23	6030806.5	6624500.5	5615315.5	6120855	4880343.5	4286190	4501038.5	4420229.5	3562928.75	4493712	4159612.25	4163218.5		Elavl1	ELAV like RNA binding protein 1 [Source:RGD Symbol;Acc:1308649]	Environmental Information Processing;Organismal Systems	Signal transduction;Immune system	ko04152//AMPK signaling pathway;ko04657//IL-17 signaling pathway	K13088;K13088	GO:0005634//nucleus;GO:0005654//nucleoplasm;GO:0005737//cytoplasm;GO:0005829//cytosol;GO:0010494//cytoplasmic stress granule;GO:1990904//ribonucleoprotein complex	GO:0003676//nucleic acid binding;GO:0003723//RNA binding;GO:0003725//double-stranded RNA binding;GO:0003729//mRNA binding;GO:0003730//mRNA 3'-UTR binding;GO:0005515//protein binding;GO:0017091//AU-rich element binding;GO:0019901//protein kinase binding;GO:0035198//miRNA binding;GO:0035925//mRNA 3'-UTR AU-rich region binding;GO:0042803//protein homodimerization activity	GO:0045727//positive regulation of translation;GO:0048255//mRNA stabilization;GO:0051260//protein homooligomerization;GO:0060965//negative regulation of gene silencing by miRNA;GO:0070935//3'-UTR-mediated mRNA stabilization;GO:2000036//regulation of stem cell population maintenance
ENSRNOT00000087928	ENSRNOT00000080988;ENSRNOT00000087928;ENSRNOT00000088473	4.90E-23	6030806.5	6624500.5	5615315.5	6120855	4880343.5	4286190	4501038.5	4420229.5	3562928.75	4493712	4159612.25	4163218.5		Rac1	Rac family small GTPase 1 [Source:RGD Symbol;Acc:619755]	Human Diseases;Human Diseases;Environmental Information Processing;Cellular Processes;Human Diseases;Human Diseases;Cellular Processes;Human Diseases;Human Diseases;Cellular Processes;Human Diseases;Environmental Information Processing;Cellular Processes;Human Diseases;Organismal Systems;Human Diseases;Environmental Information Processing;Environmental Information Processing;Human Diseases;Organi…	Cancers;Infectious diseases;Signal transduction;Transport and catabolism;Cancers;Infectious diseases;Cell motility;Infectious disease: viral;Infectious diseases;Cellular community - eukaryotes;Cancers;Signal transduction;Cellular community - eukaryotes;Endocrine and metabolic diseases;Immune system;Infectious diseases;Signal transduction;Signal transduction;Cardiovascular diseases;Immune system;I…	ko05200//Pathways in cancer;ko05132//Salmonella infection;ko04151//PI3K-Akt signaling pathway;ko04145//Phagosome;ko05205//Proteoglycans in cancer;ko05169//Epstein-Barr virus infection;ko04810//Regulation of actin cytoskeleton;ko05170//Human immunodeficiency virus 1 infection;ko05163//Human cytomegalovirus infection;ko04510//Focal adhesion;ko05203//Viral carcinogenesis;ko04010//MAPK signaling path…	K04392;K04392;K04392;K04392;K04392;K04392;K04392;K04392;K04392;K04392;K04392;K04392;K04392;K04392;K04392;K04392;K04392;K04392;K04392;K04392;K04392;K04392;K04392;K04392;K04392;K04392;K04392;K04392;K04392;K04392;K04392;K04392;K04392;K04392;K04392;K04392;K04392;K04392;K04392;K04392;K04392;K04392;K04392	GO:0000139//Golgi membrane;GO:0005622//intracellular;GO:0005737//cytoplasm;GO:0005802//trans-Golgi network;GO:0005829//cytosol;GO:0005884//actin filament;GO:0005886//plasma membrane;GO:0016020//membrane;GO:0030027//lamellipodium;GO:0031410//cytoplasmic vesicle;GO:0032587//ruffle membrane;GO:0036464//cytoplasmic ribonucleoprotein granule;GO:0042470//melanosome;GO:0042995//cell projection;GO:004319…	GO:0000166//nucleotide binding;GO:0003924//GTPase activity;GO:0005515//protein binding;GO:0005525//GTP binding;GO:0017137//Rab GTPase binding;GO:0019899//enzyme binding;GO:0019901//protein kinase binding;GO:0031996//thioesterase binding;GO:0042826//histone deacetylase binding;GO:0051022//Rho GDP-dissociation inhibitor binding;GO:0051117//ATPase binding	GO:0001764//neuron migration;GO:0001934//positive regulation of protein phosphorylation;GO:0002551//mast cell chemotaxis;GO:0006935//chemotaxis;GO:0007015//actin filament organization;GO:0007264//small GTPase mediated signal transduction;GO:0007266//Rho protein signal transduction;GO:0008283//cell proliferation;GO:0008361//regulation of cell size;GO:0010591//regulation of lamellipodium assembly;G…
ENSRNOT00000088473	ENSRNOT00000080988;ENSRNOT00000087928;ENSRNOT00000088473	4.90E-23	6030806.5	6624500.5	5615315.5	6120855	4880343.5	4286190	4501038.5	4420229.5	3562928.75	4493712	4159612.25	4163218.5		Arl6ip4	ADP-ribosylation factor like GTPase 6 interacting protein 4 [Source:RGD Symbol;Acc:1307657]	-	-	-	-	GO:0005634//nucleus;GO:0005730//nucleolus;GO:0016607//nuclear speck	-	GO:0006397//mRNA processing;GO:0008380//RNA splicing
ENSRNOT00000008018	ENSRNOT00000008018	4.96E-23	9651566	8823461	9498771	11644016	12486742	12749924	11226722	11252544	10515785	9609921	9133916	7972413		Ogfod2	2-oxoglutarate and iron-dependent oxygenase domain containing 2 [Source:RGD Symbol;Acc:1310594]	-	-	-	-	-	GO:0005506//iron ion binding;GO:0016491//oxidoreductase activity;GO:0016705//oxidoreductase activity, acting on paired donors, with incorporation or reduction of molecular oxygen;GO:0031418//L-ascorbic acid binding;GO:0046872//metal ion binding	GO:0055114//oxidation-reduction process
ENSRNOT00000066589	ENSRNOT00000066589	5.54E-23	50128544	74192680	64924712	59856016	62867856	77269800	67575480	73077424	65721092	58882484	36503624	53479976		Daglb	diacylglycerol lipase, beta [Source:RGD Symbol;Acc:1310193]	Organismal Systems;Organismal Systems	Nervous system;Endocrine system	ko04723//Retrograde endocannabinoid signaling;ko04925//Aldosterone synthesis and secretion	K13806;K13806	GO:0005886//plasma membrane;GO:0016020//membrane;GO:0016021//integral component of membrane;GO:0045211//postsynaptic membrane	GO:0016787//hydrolase activity;GO:0046872//metal ion binding	GO:0006629//lipid metabolic process;GO:0007216//G-protein coupled glutamate receptor signaling pathway;GO:0016042//lipid catabolic process;GO:0019369//arachidonic acid metabolic process;GO:0022008//neurogenesis;GO:0042136//neurotransmitter biosynthetic process;GO:0046340//diacylglycerol catabolic process;GO:0071926//endocannabinoid signaling pathway
ENSRNOT00000058422	ENSRNOT00000058422	5.56E-23	6580489.5	8681730	7958874	4529799	4792088	6301582	7925630	8583606	6154723.5	6308150	4461548	7577330.5		Daglb	diacylglycerol lipase, beta [Source:RGD Symbol;Acc:1310193]	Organismal Systems;Organismal Systems	Nervous system;Endocrine system	ko04723//Retrograde endocannabinoid signaling;ko04925//Aldosterone synthesis and secretion	K13806;K13806	GO:0005634//nucleus;GO:0005886//plasma membrane;GO:0016020//membrane;GO:0016021//integral component of membrane	GO:0016787//hydrolase activity	GO:0006629//lipid metabolic process;GO:0007405//neuroblast proliferation;GO:0019369//arachidonic acid metabolic process;GO:0022008//neurogenesis;GO:0042136//neurotransmitter biosynthetic process
ENSRNOT00000088853	ENSRNOT00000088853	6.40E-23	63072172	58859328	55562840	40695264	44833940	54029160	34916424	34472272	34601656	57149136	66253984	63257756		Daglb	diacylglycerol lipase, beta [Source:RGD Symbol;Acc:1310193]	Organismal Systems;Organismal Systems	Nervous system;Endocrine system	ko04723//Retrograde endocannabinoid signaling;ko04925//Aldosterone synthesis and secretion	K13806;K13806	-	GO:0016787//hydrolase activity	GO:0006629//lipid metabolic process
ENSRNOT00000005611	ENSRNOT00000005611	6.99E-23	42243568	52409268	49923720	42999288	44267568	47419300	40680820	38520096	39988548	47047744	38272480	45128036		Kdelr2	KDEL endoplasmic reticulum protein retention receptor 2 [Source:RGD Symbol;Acc:1304618]	Human Diseases	Infectious diseases	ko05110//Vibrio cholerae infection	K10949	GO:0005783//endoplasmic reticulum;GO:0005789//endoplasmic reticulum membrane;GO:0005794//Golgi apparatus;GO:0005801//cis-Golgi network;GO:0016020//membrane;GO:0016021//integral component of membrane	GO:0046923//ER retention sequence binding	GO:0006621//protein retention in ER lumen;GO:0006888//ER to Golgi vesicle-mediated transport;GO:0015031//protein transport;GO:0016192//vesicle-mediated transport
ENSRNOT00000044944	ENSRNOT00000044944	7.77E-23	133746128	133004600	86525632	90326928	84972040	55562164	127252480	116168848	124660088	122732288	123699992	119749104		Rfc3	replication factor C subunit 3 [Source:RGD Symbol;Acc:1306832]	Genetic Information Processing;Genetic Information Processing;Genetic Information Processing	Replication and repair;Replication and repair;Replication and repair	ko03420//Nucleotide excision repair;ko03030//DNA replication;ko03430//Mismatch repair	K10756;K10756;K10756	GO:0005575//cellular_component;GO:0005634//nucleus;GO:0005663//DNA replication factor C complex;GO:0031390//Ctf18 RFC-like complex	GO:0003674//molecular_function;GO:0003677//DNA binding;GO:0003689//DNA clamp loader activity;GO:0016887//ATPase activity;GO:0043142//single-stranded DNA-dependent ATPase activity	GO:0006260//DNA replication;GO:0006261//DNA-dependent DNA replication;GO:0008150//biological_process;GO:0046683//response to organophosphorus;GO:1900264//positive regulation of DNA-directed DNA polymerase activity
ENSRNOT00000014860	ENSRNOT00000014860	8.01E-23	3647394.5	3031203.75	3668614	2961753.75	2425645.75	3423470	4366581	3419176.5	3955723.5	2977446.5	3180610	3111388.25		Vps37b	VPS37B, ESCRT-I subunit [Source:RGD Symbol;Acc:1304576]	Cellular Processes	Transport and catabolism	ko04144//Endocytosis	K12185	GO:0000813//ESCRT I complex;GO:0005737//cytoplasm;GO:0005768//endosome;GO:0005886//plasma membrane;GO:0010008//endosome membrane;GO:0030496//midbody	GO:0048306//calcium-dependent protein binding	GO:0015031//protein transport;GO:0032509//endosome transport via multivesicular body sorting pathway;GO:1902188//positive regulation of viral release from host cell;GO:1903774//positive regulation of viral budding via host ESCRT complex
ENSRNOT00000007398	ENSRNOT00000007398;ENSRNOT00000037611	8.47E-23	7485952	8126791	7864743	8530476	8773985	7233614	7240088.5	6596760.5	6574641	7335168.5	8440620	8202969.5		Pds5b	PDS5 cohesin associated factor B [Source:RGD Symbol;Acc:1310838]	-	-	-	-	-	-	-
ENSRNOT00000037611	ENSRNOT00000007398;ENSRNOT00000037611	8.47E-23	7485952	8126791	7864743	8530476	8773985	7233614	7240088.5	6596760.5	6574641	7335168.5	8440620	8202969.5		Pds5b	PDS5 cohesin associated factor B [Source:RGD Symbol;Acc:1310838]	-	-	-	-	-	-	-
ENSRNOT00000007711	ENSRNOT00000007711	9.28E-23	4989972	5553090.5	5046580.5	6151566.5	6487199.5	5174333	6718388	6851628.5	6321779.5	6178175.5	4580462.5	5397188.5		Pds5b	PDS5 cohesin associated factor B [Source:RGD Symbol;Acc:1310838]	-	-	-	-	GO:0000785//chromatin;GO:0005654//nucleoplasm	GO:0003677//DNA binding	GO:0007064//mitotic sister chromatid cohesion;GO:0008285//negative regulation of cell proliferation;GO:0042127//regulation of cell proliferation
ENSRNOT00000020446	ENSRNOT00000020446	9.28E-23	149058832	130377576	136194272	93115208	83618200	74525016	136011440	119375592	138571680	130330632	120931600	143158080		Foxk1	forkhead box K1 [Source:RGD Symbol;Acc:1309643]	-	-	-	-	GO:0005634//nucleus	GO:0000976//transcription regulatory region sequence-specific DNA binding;GO:0000977//RNA polymerase II regulatory region sequence-specific DNA binding;GO:0000981//RNA polymerase II transcription factor activity, sequence-specific DNA binding;GO:0001077//transcriptional activator activity, RNA polymerase II core promoter proximal region sequence-specific binding;GO:0001078//transcriptional repres…	GO:0000122//negative regulation of transcription from RNA polymerase II promoter;GO:0006355//regulation of transcription, DNA-templated;GO:0006357//regulation of transcription from RNA polymerase II promoter;GO:0006366//transcription from RNA polymerase II promoter;GO:0045892//negative regulation of transcription, DNA-templated;GO:0045893//positive regulation of transcription, DNA-templated;GO:00…
ENSRNOT00000088391	ENSRNOT00000088391;ENSRNOT00000090258	9.28E-23	479308.8438	512453.5625	477647.375	720559.0625	854909.5625	561709.25	590023.3125	694865.25	659382.5	674313.625	604741	623633.1875		Denr	density regulated reinitiation and release factor [Source:RGD Symbol;Acc:1584200]	-	-	-	-	GO:0005840//ribosome	GO:0003729//mRNA binding;GO:0003743//translation initiation factor activity	GO:0001731//formation of translation preinitiation complex;GO:0002188//translation reinitiation;GO:0006413//translational initiation;GO:0032790//ribosome disassembly;GO:0075522//IRES-dependent viral translational initiation
ENSRNOT00000090258	ENSRNOT00000088391;ENSRNOT00000090258	9.28E-23	479308.8438	512453.5625	477647.375	720559.0625	854909.5625	561709.25	590023.3125	694865.25	659382.5	674313.625	604741	623633.1875		Wipi2	WD repeat domain, phosphoinositide interacting 2 [Source:RGD Symbol;Acc:1359154]	Human Diseases;Human Diseases;Cellular Processes;Human Diseases;Cellular Processes	Neurodegenerative diseases;Neurodegenerative diseases;Transport and catabolism;Neurodegenerative disease;Transport and catabolism	ko05010//Alzheimer disease;ko05016//Huntington disease;ko04140//Autophagy - animal;ko05017//Spinocerebellar ataxia;ko04136//Autophagy - other eukaryotes	K17908;K17908;K17908;K17908;K17908	GO:0000407//pre-autophagosomal structure;GO:0005575//cellular_component;GO:0005654//nucleoplasm;GO:0005776//autophagosome;GO:0005829//cytosol;GO:0016020//membrane;GO:0019898//extrinsic component of membrane;GO:0032991//macromolecular complex;GO:0034045//pre-autophagosomal structure membrane	GO:0003674//molecular_function;GO:0032266//phosphatidylinositol-3-phosphate binding;GO:0080025//phosphatidylinositol-3,5-bisphosphate binding	GO:0000045//autophagosome assembly;GO:0000422//mitophagy;GO:0006497//protein lipidation;GO:0006914//autophagy;GO:0008150//biological_process;GO:0034497//protein localization to pre-autophagosomal structure;GO:0061739//protein lipidation involved in autophagosome assembly;GO:0098792//xenophagy
ENSRNOT00000033977	ENSRNOT00000033977	9.66E-23	308646.8125	318322.9375	323556.1563	324532.6875	299055.8125	235361.6719	230391.4219	211923.4375	245746.4844	254526.625	339197.125	231230.7188		Rfc5	replication factor C subunit 5 [Source:RGD Symbol;Acc:1309280]	Genetic Information Processing;Genetic Information Processing;Genetic Information Processing	Replication and repair;Replication and repair;Replication and repair	ko03420//Nucleotide excision repair;ko03030//DNA replication;ko03430//Mismatch repair	K10756;K10756;K10756	GO:0005575//cellular_component;GO:0005634//nucleus;GO:0005663//DNA replication factor C complex;GO:0031390//Ctf18 RFC-like complex	GO:0003674//molecular_function;GO:0003677//DNA binding;GO:0003689//DNA clamp loader activity;GO:0005524//ATP binding;GO:0019899//enzyme binding;GO:0043142//single-stranded DNA-dependent ATPase activity	GO:0006260//DNA replication;GO:0006261//DNA-dependent DNA replication;GO:0008150//biological_process;GO:1900264//positive regulation of DNA-directed DNA polymerase activity
ENSRNOT00000078971	ENSRNOT00000078971	9.67E-23	4735538	5424375	4557145	4619239	5445393	5540197.5	4173990.75	3773732.5	4166615	3459287	3107264.75	5106956.5		Pebp1	phosphatidylethanolamine binding protein 1 [Source:RGD Symbol;Acc:62017]	-	-	-	-	GO:0005615//extracellular space;GO:0005737//cytoplasm;GO:0005739//mitochondrion;GO:0005741//mitochondrial outer membrane;GO:0005791//rough endoplasmic reticulum;GO:0005794//Golgi apparatus;GO:0008021//synaptic vesicle;GO:0009986//cell surface;GO:0016020//membrane;GO:0043005//neuron projection;GO:0043025//neuronal cell body;GO:0043209//myelin sheath;GO:0043679//axon terminus;GO:0045177//apical par…	GO:0000166//nucleotide binding;GO:0004867//serine-type endopeptidase inhibitor activity;GO:0005102//receptor binding;GO:0005524//ATP binding;GO:0008289//lipid binding;GO:0019900//kinase binding;GO:0019901//protein kinase binding;GO:0030414//peptidase inhibitor activity;GO:0033612//receptor serine/threonine kinase binding;GO:0051019//mitogen-activated protein kinase binding	GO:0000165//MAPK cascade;GO:0001505//regulation of neurotransmitter levels;GO:0001933//negative regulation of protein phosphorylation;GO:0002026//regulation of the force of heart contraction;GO:0006979//response to oxidative stress;GO:0007286//spermatid development;GO:0007568//aging;GO:0009408//response to heat;GO:0009611//response to wounding;GO:0009636//response to toxic substance;GO:0010033//r…
ENSRNOT00000081355	ENSRNOT00000081355	9.89E-23	31556338	28411550	32709686	32943484	31635022	32342006	32200310	30849936	30623822	31886450	34407120	30948114		Taok3	TAO kinase 3 [Source:RGD Symbol;Acc:1562861]	Environmental Information Processing	Signal transduction	ko04010//MAPK signaling pathway	K04429	GO:0005622//intracellular	GO:0004672//protein kinase activity;GO:0005524//ATP binding	GO:0006468//protein phosphorylation
ENSRNOT00000019969	ENSRNOT00000019969	9.91E-23	17013198	17688682	17528032	6860110	7519457	8141602	12179411	13886693	13491448	17370012	16044835	16561898		Taok3	TAO kinase 3 [Source:RGD Symbol;Acc:1562861]	Environmental Information Processing	Signal transduction	ko04010//MAPK signaling pathway	K04429	GO:0005622//intracellular	GO:0004672//protein kinase activity;GO:0004674//protein serine/threonine kinase activity;GO:0005524//ATP binding;GO:0016740//transferase activity	GO:0000165//MAPK cascade;GO:0006468//protein phosphorylation;GO:0006974//cellular response to DNA damage stimulus;GO:0007095//mitotic G2 DNA damage checkpoint;GO:0032874//positive regulation of stress-activated MAPK cascade;GO:0043507//positive regulation of JUN kinase activity;GO:0046329//negative regulation of JNK cascade;GO:0046330//positive regulation of JNK cascade;GO:0046777//protein autoph…
ENSRNOT00000028188	ENSRNOT00000028188	9.91E-23	2598976.75	2490283	2406241.5	2225926.5	2378682.25	2412593	2237591	2689180.25	2332664.5	2682052	2636529.75	2603304.75		Prkab1	protein kinase AMP-activated non-catalytic subunit beta 1 [Source:RGD Symbol;Acc:71057]	Organismal Systems;Cellular Processes;Human Diseases;Organismal Systems;Environmental Information Processing;Human Diseases;Organismal Systems;Environmental Information Processing;Organismal Systems;Environmental Information Processing;Organismal Systems;Organismal Systems;Organismal Systems;Human Diseases;Organismal Systems	Environmental adaptation;Cellular community - eukaryotes;Endocrine and metabolic diseases;Endocrine system;Signal transduction;Endocrine and metabolic diseases;Endocrine system;Signal transduction;Endocrine system;Signal transduction;Aging;Aging;Endocrine system;Cardiovascular diseases;Environmental adaptation	ko04714//Thermogenesis;ko04530//Tight junction;ko04932//Non-alcoholic fatty liver disease (NAFLD);ko04910//Insulin signaling pathway;ko04152//AMPK signaling pathway;ko04931//Insulin resistance;ko04921//Oxytocin signaling pathway;ko04371//Apelin signaling pathway;ko04922//Glucagon signaling pathway;ko04068//FoxO signaling pathway;ko04211//Longevity regulating pathway - mammal;ko04213//Longevity re…	K07199;K07199;K07199;K07199;K07199;K07199;K07199;K07199;K07199;K07199;K07199;K07199;K07199;K07199;K07199	GO:0005634//nucleus;GO:0005737//cytoplasm;GO:0031588//nucleotide-activated protein kinase complex;GO:0032991//macromolecular complex	GO:0004672//protein kinase activity;GO:0004679//AMP-activated protein kinase activity;GO:0005515//protein binding;GO:0019901//protein kinase binding	GO:0006468//protein phosphorylation;GO:0006629//lipid metabolic process;GO:0006631//fatty acid metabolic process;GO:0006633//fatty acid biosynthetic process;GO:0010628//positive regulation of gene expression;GO:0035878//nail development;GO:0050790//regulation of catalytic activity;GO:0051291//protein heterooligomerization
ENSRNOT00000076204	ENSRNOT00000076204;ENSRNOT00000076426;ENSRNOT00000083779	1.07E-22	1337618.375	1563321.75	1388272.875	1576829.5	1629319	1336053.75	1284928.375	1374523.125	1319904.75	1597934.25	1356631.5	1591440.875		Gcn1l1	GCN1 eIF2 alpha kinase activator-like 1 [Source:RGD Symbol;Acc:1593434]	-	-	-	-	GO:0005829//cytosol;GO:0005844//polysome	GO:0019887//protein kinase regulator activity;GO:0019901//protein kinase binding;GO:0043022//ribosome binding	GO:0006417//regulation of translation;GO:0033674//positive regulation of kinase activity;GO:0034198//cellular response to amino acid starvation;GO:0036003//positive regulation of transcription from RNA polymerase II promoter in response to stress;GO:0045859//regulation of protein kinase activity;GO:1990253//cellular response to leucine starvation
ENSRNOT00000076426	ENSRNOT00000076204;ENSRNOT00000076426;ENSRNOT00000083779	1.07E-22	1337618.375	1563321.75	1388272.875	1576829.5	1629319	1336053.75	1284928.375	1374523.125	1319904.75	1597934.25	1356631.5	1591440.875		Rplp0	ribosomal protein lateral stalk subunit P0 [Source:RGD Symbol;Acc:621247]	Genetic Information Processing	Translation	ko03010//Ribosome	K02941	GO:0005622//intracellular;GO:0005634//nucleus;GO:0005737//cytoplasm;GO:0005840//ribosome;GO:0016020//membrane;GO:0022625//cytosolic large ribosomal subunit;GO:0045202//synapse;GO:1990904//ribonucleoprotein complex	GO:0003735//structural constituent of ribosome;GO:0042277//peptide binding;GO:0070180//large ribosomal subunit rRNA binding	GO:0000027//ribosomal large subunit assembly;GO:0002181//cytoplasmic translation;GO:0007595//lactation;GO:0010269//response to selenium ion;GO:0042254//ribosome biogenesis;GO:0071320//cellular response to cAMP;GO:1904401//cellular response to Thyroid stimulating hormone;GO:1904628//cellular response to phorbol 13-acetate 12-myristate
ENSRNOT00000083779	ENSRNOT00000076204;ENSRNOT00000076426;ENSRNOT00000083779	1.07E-22	1337618.375	1563321.75	1388272.875	1576829.5	1629319	1336053.75	1284928.375	1374523.125	1319904.75	1597934.25	1356631.5	1591440.875		NEWGENE_1586233	TP53 regulated inhibitor of apoptosis 1 [Source:RGD Symbol;Acc:11471617]	-	-	-	-	-	-	-
ENSRNOT00000055083	ENSRNOT00000055083	1.07E-22	29014974	35960048	32321418	40151180	44145368	39894712	38115768	41804176	40578188	31392104	24339068	32076194		Triap1	TP53 regulated inhibitor of apoptosis 1 [Source:RGD Symbol;Acc:1586233]	-	-	-	-	-	-	-
ENSRNOT00000002738	ENSRNOT00000002738	1.09E-22	1677499.875	1917448.375	1778592.625	1526665	1594922.625	2041279.625	1951899.75	1914726.5	2023825.625	1929992.625	1864882.5	2186524.5		NEWGENE_1586233	TP53 regulated inhibitor of apoptosis 1 [Source:RGD Symbol;Acc:11471617]	-	-	-	-	-	-	-
ENSRNOT00000011082	ENSRNOT00000011082	1.12E-22	14253173	9905183	13765379	9942197	10691947	9773737	9932722	10023461	10131702	9926150	8800726	10219046		Srsf9	serine and arginine rich splicing factor 9 [Source:RGD Symbol;Acc:1309495]	Genetic Information Processing;Human Diseases	Transcription;Infectious diseases	ko03040//Spliceosome;ko05168//Herpes simplex infection	K21123;K21123	GO:0005575//cellular_component;GO:0005634//nucleus;GO:0005654//nucleoplasm;GO:0005730//nucleolus	GO:0003676//nucleic acid binding;GO:0003723//RNA binding;GO:0005515//protein binding;GO:0019904//protein domain specific binding	GO:0000381//regulation of alternative mRNA splicing, via spliceosome;GO:0006397//mRNA processing;GO:0008380//RNA splicing;GO:0009636//response to toxic substance;GO:0043279//response to alkaloid;GO:0045292//mRNA cis splicing, via spliceosome;GO:0048025//negative regulation of mRNA splicing, via spliceosome
ENSRNOT00000002116	ENSRNOT00000002116	1.13E-22	23376422	22334246	22172752	17812436	24720928	25019848	24908150	22874966	24716204	26831222	26422346	21852754		Cox6a1	cytochrome c oxidase subunit 6A1 [Source:RGD Symbol;Acc:2384]	Metabolism;Human Diseases;Human Diseases;Organismal Systems;Human Diseases;Human Diseases;Metabolism;Organismal Systems	Global and overview maps;Neurodegenerative diseases;Neurodegenerative diseases;Environmental adaptation;Neurodegenerative diseases;Endocrine and metabolic diseases;Energy metabolism;Circulatory system	ko01100//Metabolic pathways;ko05010//Alzheimer disease;ko05016//Huntington disease;ko04714//Thermogenesis;ko05012//Parkinson disease;ko04932//Non-alcoholic fatty liver disease (NAFLD);ko00190//Oxidative phosphorylation;ko04260//Cardiac muscle contraction	K02266;K02266;K02266;K02266;K02266;K02266;K02266;K02266	GO:0005739//mitochondrion;GO:0005743//mitochondrial inner membrane;GO:0005751//mitochondrial respiratory chain complex IV;GO:0016020//membrane	GO:0004129//cytochrome-c oxidase activity;GO:0030234//enzyme regulator activity	GO:0006123//mitochondrial electron transport, cytochrome c to oxygen;GO:0009060//aerobic respiration;GO:0050790//regulation of catalytic activity;GO:1902600//hydrogen ion transmembrane transport
ENSRNOT00000003514	ENSRNOT00000003514	1.13E-22	7447091.5	7421328	7268914	6901676	7016197	5911057.5	7521443	8696084	7633972.5	9571515	6821133.5	7080827		Coq5	coenzyme Q5, methyltransferase [Source:RGD Symbol;Acc:1310857]	Metabolism;Metabolism	Global and overview maps;Metabolism of cofactors and vitamins	ko01100//Metabolic pathways;ko00130//Ubiquinone and other terpenoid-quinone biosynthesis	K06127;K06127	GO:0005739//mitochondrion;GO:0005743//mitochondrial inner membrane;GO:0005759//mitochondrial matrix;GO:0016020//membrane;GO:0031314//extrinsic component of mitochondrial inner membrane;GO:0032991//macromolecular complex	GO:0008168//methyltransferase activity;GO:0008425//2-polyprenyl-6-methoxy-1,4-benzoquinone methyltransferase activity;GO:0016740//transferase activity;GO:0043333//2-octaprenyl-6-methoxy-1,4-benzoquinone methyltransferase activity	GO:0006744//ubiquinone biosynthetic process;GO:0032259//methylation
ENSRNOT00000005872	ENSRNOT00000005872;ENSRNOT00000049535	1.13E-22	32242294	30079588	26975948	23216270	26694584	27599468	30413730	26857910	25189810	37861568	30999824	24386224		Acads	acyl-CoA dehydrogenase short chain [Source:RGD Symbol;Acc:620514]	Metabolism;Metabolism;Metabolism;Metabolism;Metabolism;Metabolism;Metabolism;Metabolism	Global and overview maps;Global and overview maps;Lipid metabolism;Global and overview maps;Amino acid metabolism;Carbohydrate metabolism;Metabolism of other amino acids;Carbohydrate metabolism	ko01100//Metabolic pathways;ko01200//Carbon metabolism;ko00071//Fatty acid degradation;ko01212//Fatty acid metabolism;ko00280//Valine, leucine and isoleucine degradation;ko00640//Propanoate metabolism;ko00410//beta-Alanine metabolism;ko00650//Butanoate metabolism	K00248;K00248;K00248;K00248;K00248;K00248;K00248;K00248	GO:0005654//nucleoplasm;GO:0005739//mitochondrion	GO:0003995//acyl-CoA dehydrogenase activity;GO:0016491//oxidoreductase activity;GO:0016627//oxidoreductase activity, acting on the CH-CH group of donors;GO:0050660//flavin adenine dinucleotide binding	GO:0033539//fatty acid beta-oxidation using acyl-CoA dehydrogenase;GO:0055114//oxidation-reduction process
ENSRNOT00000049535	ENSRNOT00000005872;ENSRNOT00000049535	1.13E-22	32242294	30079588	26975948	23216270	26694584	27599468	30413730	26857910	25189810	37861568	30999824	24386224		Ndufv3	NADH:ubiquinone oxidoreductase subunit V3 [Source:RGD Symbol;Acc:621020]	Metabolism;Human Diseases;Human Diseases;Organismal Systems;Human Diseases;Human Diseases;Metabolism;Organismal Systems	Global and overview maps;Neurodegenerative diseases;Neurodegenerative diseases;Environmental adaptation;Neurodegenerative diseases;Endocrine and metabolic diseases;Energy metabolism;Nervous system	ko01100//Metabolic pathways;ko05010//Alzheimer disease;ko05016//Huntington disease;ko04714//Thermogenesis;ko05012//Parkinson disease;ko04932//Non-alcoholic fatty liver disease (NAFLD);ko00190//Oxidative phosphorylation;ko04723//Retrograde endocannabinoid signaling	K03944;K03944;K03944;K03944;K03944;K03944;K03944;K03944	GO:0005739//mitochondrion;GO:0005747//mitochondrial respiratory chain complex I	-	-
ENSRNOT00000066674	ENSRNOT00000066674	1.13E-22	9582996	10127547	9922647	11534708	12385601	11893741	9903819	10417811	9691121	9934141	10824982	9983380		Hnf1a	HNF1 homeobox A [Source:RGD Symbol;Acc:3828]	Human Diseases	Endocrine and metabolic diseases	ko04950//Maturity onset diabetes of the young	K08036	GO:0001750//photoreceptor outer segment;GO:0005634//nucleus;GO:0005667//transcription factor complex;GO:0005737//cytoplasm;GO:0045120//pronucleus	GO:0000978//RNA polymerase II core promoter proximal region sequence-specific DNA binding;GO:0001077//transcriptional activator activity, RNA polymerase II core promoter proximal region sequence-specific binding;GO:0001221//transcription cofactor binding;GO:0001228//transcriptional activator activity, RNA polymerase II transcription regulatory region sequence-specific binding;GO:0003677//DNA bind…	GO:0000122//negative regulation of transcription from RNA polymerase II promoter;GO:0001824//blastocyst development;GO:0001889//liver development;GO:0001890//placenta development;GO:0006338//chromatin remodeling;GO:0006355//regulation of transcription, DNA-templated;GO:0006357//regulation of transcription from RNA polymerase II promoter;GO:0006366//transcription from RNA polymerase II promoter;GO…
ENSRNOT00000021646	ENSRNOT00000021646;ENSRNOT00000089750	1.13E-22	21537736	22226758	21361332	25508876	26891522	21968420	23801004	23225590	22023198	17921356	18451916	19858630		Pknox1	PBX/knotted 1 homeobox 1 [Source:RGD Symbol;Acc:1305003]	-	-	-	-	GO:0005634//nucleus;GO:0005667//transcription factor complex;GO:0005737//cytoplasm	GO:0001228//transcriptional activator activity, RNA polymerase II transcription regulatory region sequence-specific binding;GO:0003677//DNA binding;GO:0003705//transcription factor activity, RNA polymerase II distal enhancer sequence-specific binding;GO:0043565//sequence-specific DNA binding;GO:0046982//protein heterodimerization activity	GO:0001525//angiogenesis;GO:0006355//regulation of transcription, DNA-templated;GO:0006357//regulation of transcription from RNA polymerase II promoter;GO:0006366//transcription from RNA polymerase II promoter;GO:0030097//hemopoiesis;GO:0030217//T cell differentiation;GO:0030218//erythrocyte differentiation;GO:0043010//camera-type eye development;GO:0045944//positive regulation of transcription f…
ENSRNOT00000089750	ENSRNOT00000021646;ENSRNOT00000089750	1.13E-22	21537736	22226758	21361332	25508876	26891522	21968420	23801004	23225590	22023198	17921356	18451916	19858630		Oasl	2'-5'-oligoadenylate synthetase-like [Source:RGD Symbol;Acc:1308586]	Human Diseases	Infectious diseases	ko05165//Human papillomavirus infection	K14608	GO:0005634//nucleus;GO:0005654//nucleoplasm;GO:0005730//nucleolus;GO:0005737//cytoplasm;GO:0005829//cytosol	GO:0003677//DNA binding;GO:0003723//RNA binding;GO:0003725//double-stranded RNA binding;GO:0005524//ATP binding;GO:0016740//transferase activity	GO:0002376//immune system process;GO:0006955//immune response;GO:0009615//response to virus;GO:0045071//negative regulation of viral genome replication;GO:0045087//innate immune response;GO:0051607//defense response to virus;GO:0060700//regulation of ribonuclease activity
ENSRNOT00000024710	ENSRNOT00000024710	1.21E-22	10311167	14345216	12998605	10265119	11794142	9982418	12026748	13563711	11276112	9424211	6422105.5	10549238		Gltp	glycolipid transfer protein [Source:RGD Symbol;Acc:1564442]	-	-	-	-	GO:0005737//cytoplasm;GO:0005829//cytosol;GO:0016020//membrane	GO:0008289//lipid binding;GO:0042802//identical protein binding;GO:0051861//glycolipid binding;GO:1902387//ceramide 1-phosphate binding;GO:1902388//ceramide 1-phosphate transporter activity	GO:0006869//lipid transport;GO:0035627//ceramide transport;GO:1902389//ceramide 1-phosphate transport
ENSRNOT00000045996	ENSRNOT00000045996	1.33E-22	28409566	35200344	28587164	30741532	32324778	31599514	27971712	30218216	26750000	33540566	24806998	34889532		Pdxk	pyridoxal kinase [Source:RGD Symbol;Acc:621324]	Metabolism;Metabolism	Global and overview maps;Metabolism of cofactors and vitamins	ko01100//Metabolic pathways;ko00750//Vitamin B6 metabolism	K00868;K00868	-	GO:0008478//pyridoxal kinase activity	GO:0009443//pyridoxal 5'-phosphate salvage;GO:0016310//phosphorylation
ENSRNOT00000006053	ENSRNOT00000006053	1.34E-22	4643578	4807974	4526959	3399634.25	3813827.25	3794191.25	3073017	2617013.5	2716478.25	4319843.5	4572548	4491426		Cstb	cystatin B [Source:RGD Symbol;Acc:2435]	-	-	-	-	GO:0005615//extracellular space;GO:0005622//intracellular;GO:0005730//nucleolus;GO:0005737//cytoplasm;GO:0005829//cytosol	GO:0002020//protease binding;GO:0004866//endopeptidase inhibitor activity;GO:0004869//cysteine-type endopeptidase inhibitor activity;GO:0005515//protein binding;GO:0030414//peptidase inhibitor activity	GO:0008344//adult locomotory behavior;GO:0010466//negative regulation of peptidase activity;GO:0010951//negative regulation of endopeptidase activity;GO:0045861//negative regulation of proteolysis
ENSRNOT00000001961	ENSRNOT00000001961	1.36E-22	10999558	8355264.5	10941396	11395313	12563476	8959648	10441200	10760481	11591976	12169731	11743478	14181882		Ankrd13a	ankyrin repeat domain 13a [Source:RGD Symbol;Acc:1308577]	-	-	-	-	GO:0005886//plasma membrane	-	-
ENSRNOT00000050878	ENSRNOT00000050878	1.38E-22	2271314.75	1613645.625	1326246.25	3602313.5	3399693	1948533.625	2243866.75	1468917.5	1711241.25	1760104.25	2881919.5	1734232.5		Rrp1	ribosomal RNA processing 1 [Source:RGD Symbol;Acc:1307286]	-	-	-	-	GO:0005634//nucleus;GO:0005730//nucleolus;GO:0030687//preribosome, large subunit precursor;GO:0030688//preribosome, small subunit precursor	-	GO:0006364//rRNA processing
ENSRNOT00000012092	ENSRNOT00000012092	1.39E-22	1873252.125	1778469.75	1861668.625	1650211.25	2078153.25	1270019	2905442.5	2755738	3067293.5	2531261.5	1929825.875	2198553		Agpat3	1-acylglycerol-3-phosphate O-acyltransferase 3 [Source:RGD Symbol;Acc:1305787]	Metabolism;Environmental Information Processing;Metabolism;Metabolism	Global and overview maps;Signal transduction;Lipid metabolism;Lipid metabolism	ko01100//Metabolic pathways;ko04072//Phospholipase D signaling pathway;ko00564//Glycerophospholipid metabolism;ko00561//Glycerolipid metabolism	K13523;K13523;K13523;K13523	GO:0005783//endoplasmic reticulum;GO:0016020//membrane;GO:0016021//integral component of membrane	GO:0003841//1-acylglycerol-3-phosphate O-acyltransferase activity;GO:0016740//transferase activity;GO:0016746//transferase activity, transferring acyl groups;GO:0042171//lysophosphatidic acid acyltransferase activity	-
ENSRNOT00000064802	ENSRNOT00000064802	1.43E-22	23564118	20731544	21899942	23212808	23254836	28327768	21835420	23254448	22148700	24158752	25169930	23196748		Cobll1	cordon-bleu WH2 repeat protein-like 1 [Source:RGD Symbol;Acc:1308954]	-	-	-	-	-	-	-
ENSRNOT00000019059	ENSRNOT00000019059	1.43E-22	26140578	20010260	25087560	23110804	23384794	23258174	21688216	21761450	21800994	22654720	20181448	21644572		Gatd3a	glutamine amidotransferase like class 1 domain containing 3A [Source:RGD Symbol;Acc:1303003]	-	-	-	-	GO:0005575//cellular_component;GO:0005739//mitochondrion	GO:0003674//molecular_function	GO:0008150//biological_process
ENSRNOT00000002746	ENSRNOT00000002746;ENSRNOT00000071706	1.57E-22	1332223.25	3128778	2124286.75	2230639.25	4154047.5	4663112	2847193.5	4117689	3403661.25	3196378.75	1350961.5	3409293.75		Pfkl	phosphofructokinase, liver type [Source:RGD Symbol;Acc:3311]	Metabolism;Metabolism;Environmental Information Processing;Metabolism;Environmental Information Processing;Metabolism;Organismal Systems;Genetic Information Processing;Human Diseases;Metabolism;Metabolism;Metabolism	Global and overview maps;Global and overview maps;Signal transduction;Global and overview maps;Signal transduction;Carbohydrate metabolism;Endocrine system;Folding, sorting and degradation;Cancers;Carbohydrate metabolism;Carbohydrate metabolism;Carbohydrate metabolism	ko01100//Metabolic pathways;ko01200//Carbon metabolism;ko04152//AMPK signaling pathway;ko01230//Biosynthesis of amino acids;ko04066//HIF-1 signaling pathway;ko00010//Glycolysis / Gluconeogenesis;ko04922//Glucagon signaling pathway;ko03018//RNA degradation;ko05230//Central carbon metabolism in cancer;ko00051//Fructose and mannose metabolism;ko00030//Pentose phosphate pathway;ko00052//Galactose met…	K00850;K00850;K00850;K00850;K00850;K00850;K00850;K00850;K00850;K00850;K00850;K00850	GO:0005737//cytoplasm;GO:0005829//cytosol;GO:0005945//6-phosphofructokinase complex	GO:0000166//nucleotide binding;GO:0003824//catalytic activity;GO:0003872//6-phosphofructokinase activity;GO:0004331//fructose-2,6-bisphosphate 2-phosphatase activity;GO:0005524//ATP binding;GO:0016208//AMP binding;GO:0016301//kinase activity;GO:0016740//transferase activity;GO:0019900//kinase binding;GO:0042802//identical protein binding;GO:0046872//metal ion binding;GO:0048029//monosaccharide bi…	GO:0005975//carbohydrate metabolic process;GO:0006002//fructose 6-phosphate metabolic process;GO:0006007//glucose catabolic process;GO:0006096//glycolytic process;GO:0008152//metabolic process;GO:0009749//response to glucose;GO:0016310//phosphorylation;GO:0016311//dephosphorylation;GO:0030388//fructose 1,6-bisphosphate metabolic process;GO:0046676//negative regulation of insulin secretion;GO:0051…
ENSRNOT00000071706	ENSRNOT00000002746;ENSRNOT00000071706	1.57E-22	1332223.25	3128778	2124286.75	2230639.25	4154047.5	4663112	2847193.5	4117689	3403661.25	3196378.75	1350961.5	3409293.75		Ube2g2	ubiquitin-conjugating enzyme E2G 2 [Source:RGD Symbol;Acc:1304860]	Genetic Information Processing;Human Diseases;Genetic Information Processing	Folding, sorting and degradation;Neurodegenerative diseases;Folding, sorting and degradation	ko04141//Protein processing in endoplasmic reticulum;ko05012//Parkinson disease;ko04120//Ubiquitin mediated proteolysis	K04555;K04555;K04555	GO:0005783//endoplasmic reticulum;GO:0005829//cytosol	GO:0000166//nucleotide binding;GO:0004842//ubiquitin-protein transferase activity;GO:0005524//ATP binding;GO:0016740//transferase activity;GO:0042802//identical protein binding;GO:0061631//ubiquitin conjugating enzyme activity	GO:0000209//protein polyubiquitination;GO:0006511//ubiquitin-dependent protein catabolic process;GO:0018279//protein N-linked glycosylation via asparagine;GO:0030433//ER-associated ubiquitin-dependent protein catabolic process;GO:0035458//cellular response to interferon-beta;GO:0044257//cellular protein catabolic process;GO:0070936//protein K48-linked ubiquitination;GO:1904153//negative regulatio…
ENSRNOT00000054958	ENSRNOT00000054958	1.57E-22	41422864	60932628	60793304	58584196	62093768	47320348	74007752	75469688	72321600	51551768	43314152	62418464		Sumo3	small ubiquitin-like modifier 3 [Source:RGD Symbol;Acc:1561022]	Genetic Information Processing;Human Diseases	Translation;Cardiovascular diseases	ko03013//RNA transport;ko05418//Fluid shear stress and atherosclerosis	K12160;K12160	GO:0005634//nucleus;GO:0005737//cytoplasm;GO:0016605//PML body	GO:0019899//enzyme binding;GO:0031386//protein tag	GO:0016925//protein sumoylation;GO:0043392//negative regulation of DNA binding
ENSRNOT00000013324	ENSRNOT00000013324;ENSRNOT00000078013	1.87E-22	10825147	13788250	13930540	10822328	12044066	12560059	11066926	12003166	11447300	11663768	9577226	14232079		Sumo2	small ubiquitin-like modifier 2 [Source:RGD Symbol;Acc:621761]	Genetic Information Processing;Human Diseases	Translation;Cardiovascular diseases	ko03013//RNA transport;ko05418//Fluid shear stress and atherosclerosis	K12160;K12160	GO:0005634//nucleus	-	GO:0016925//protein sumoylation
ENSRNOT00000078013	ENSRNOT00000013324;ENSRNOT00000078013	1.87E-22	10825147	13788250	13930540	10822328	12044066	12560059	11066926	12003166	11447300	11663768	9577226	14232079		Pttg1ip	PTTG1 interacting protein [Source:RGD Symbol;Acc:1305983]	-	-	-	-	GO:0005634//nucleus;GO:0005654//nucleoplasm;GO:0005737//cytoplasm;GO:0005886//plasma membrane;GO:0016020//membrane;GO:0016021//integral component of membrane	GO:0002039//p53 binding	GO:0006606//protein import into nucleus;GO:0031398//positive regulation of protein ubiquitination;GO:0043518//negative regulation of DNA damage response, signal transduction by p53 class mediator;GO:1902254//negative regulation of intrinsic apoptotic signaling pathway by p53 class mediator;GO:1903364//positive regulation of cellular protein catabolic process
ENSRNOT00000001911	ENSRNOT00000001911	1.87E-22	2183742.25	1617352.875	1978740.625	1874022	1724504.25	1921047.5	2319390.5	2208031	2345699.5	1950880.875	2086087.875	1966271.625		Itgb2	integrin subunit beta 2 [Source:RGD Symbol;Acc:1305581]	Cellular Processes;Cellular Processes;Human Diseases;Environmental Information Processing;Human Diseases;Human Diseases;Organismal Systems;Human Diseases;Organismal Systems;Organismal Systems;Human Diseases;Human Diseases;Environmental Information Processing;Environmental Information Processing;Human Diseases;Human Diseases;Human Diseases;Human Diseases	Transport and catabolism;Cell motility;Infectious diseases;Signal transduction;Infectious diseases;Infectious diseases;Immune system;Infectious diseases;Immune system;Immune system;Cardiovascular diseases;Infectious diseases;Signal transduction;Signaling molecules and interaction;Immune diseases;Infectious diseases;Infectious diseases;Infectious diseases	ko04145//Phagosome;ko04810//Regulation of actin cytoskeleton;ko05152//Tuberculosis;ko04015//Rap1 signaling pathway;ko05166//HTLV-I infection;ko05146//Amoebiasis;ko04610//Complement and coagulation cascades;ko05150//Staphylococcus aureus infection;ko04650//Natural killer cell mediated cytotoxicity;ko04670//Leukocyte transendothelial migration;ko05416//Viral myocarditis;ko05140//Leishmaniasis;ko043…	K06464;K06464;K06464;K06464;K06464;K06464;K06464;K06464;K06464;K06464;K06464;K06464;K06464;K06464;K06464;K06464;K06464;K06464	GO:0005886//plasma membrane;GO:0005925//focal adhesion;GO:0008305//integrin complex;GO:0009986//cell surface;GO:0016020//membrane;GO:0016021//integral component of membrane;GO:0034687//integrin alphaL-beta2 complex;GO:0043235//receptor complex;GO:0044853//plasma membrane raft;GO:0099568//cytoplasmic region	GO:0001540//beta-amyloid binding;GO:0005178//integrin binding;GO:0019901//protein kinase binding;GO:0030369//ICAM-3 receptor activity;GO:0031072//heat shock protein binding;GO:0038023//signaling receptor activity;GO:0044877//macromolecular complex binding;GO:0046982//protein heterodimerization activity;GO:0050839//cell adhesion molecule binding	GO:0002523//leukocyte migration involved in inflammatory response;GO:0007155//cell adhesion;GO:0007159//leukocyte cell-cell adhesion;GO:0007160//cell-matrix adhesion;GO:0007229//integrin-mediated signaling pathway;GO:0007568//aging;GO:0016477//cell migration;GO:0030101//natural killer cell activation;GO:0030593//neutrophil chemotaxis;GO:0032930//positive regulation of superoxide anion generation;…
ENSRNOT00000041367	ENSRNOT00000041367	1.91E-22	3872718.25	2931596.5	3579206.5	4279237	4695699	5054984.5	10749267	10907584	10983910	6140354.5	5824795.5	6692981.5		Gna12	G protein subunit alpha 12 [Source:RGD Symbol;Acc:71018]	Human Diseases;Cellular Processes;Human Diseases;Environmental Information Processing;Environmental Information Processing;Organismal Systems;Environmental Information Processing;Environmental Information Processing;Organismal Systems;Organismal Systems	Cancers;Cell motility;Infectious diseases;Signal transduction;Signal transduction;Circulatory system;Signal transduction;Signal transduction;Endocrine system;Nervous system	ko05200//Pathways in cancer;ko04810//Regulation of actin cytoskeleton;ko05163//Human cytomegalovirus infection;ko04010//MAPK signaling pathway;ko04072//Phospholipase D signaling pathway;ko04270//Vascular smooth muscle contraction;ko04022//cGMP - PKG signaling pathway;ko04071//Sphingolipid signaling pathway;ko04928//Parathyroid hormone synthesis, secretion and action;ko04730//Long-term depression	K04346;K04346;K04346;K04346;K04346;K04346;K04346;K04346;K04346;K04346	GO:0005622//intracellular;GO:0005737//cytoplasm;GO:0005834//heterotrimeric G-protein complex;GO:0005886//plasma membrane;GO:0016020//membrane;GO:0016328//lateral plasma membrane;GO:0031526//brush border membrane	GO:0000166//nucleotide binding;GO:0001664//G-protein coupled receptor binding;GO:0003924//GTPase activity;GO:0005525//GTP binding;GO:0019001//guanyl nucleotide binding;GO:0031683//G-protein beta/gamma-subunit complex binding;GO:0031752//D5 dopamine receptor binding;GO:0046872//metal ion binding	GO:0001701//in utero embryonic development;GO:0007165//signal transduction;GO:0007186//G-protein coupled receptor signaling pathway;GO:0007188//adenylate cyclase-modulating G-protein coupled receptor signaling pathway;GO:0007212//dopamine receptor signaling pathway;GO:0007266//Rho protein signal transduction;GO:0008360//regulation of cell shape;GO:0010762//regulation of fibroblast migration;GO:00…
ENSRNOT00000013817	ENSRNOT00000013817	1.94E-22	16507182	14359745	15788550	16030692	17103482	17307170	11857669	11230034	12138906	14061154	17207484	15965737		Ddt	D-dopachrome tautomerase [Source:RGD Symbol;Acc:61923]	-	-	-	-	GO:0005615//extracellular space;GO:0005737//cytoplasm	GO:0002020//protease binding;GO:0004167//dopachrome isomerase activity;GO:0016829//lyase activity;GO:0033981//D-dopachrome decarboxylase activity	GO:0006954//inflammatory response;GO:0042438//melanin biosynthetic process;GO:0050729//positive regulation of inflammatory response
ENSRNOT00000015420	ENSRNOT00000015420	2.04E-22	16164623	17665640	17000788	22777390	21592824	19180540	25075764	26007706	26084928	22883170	18208820	19396334		Gstt1	glutathione S-transferase theta 1 [Source:RGD Symbol;Acc:2765]	Metabolism;Human Diseases;Human Diseases;Human Diseases;Human Diseases;Metabolism;Metabolism;Metabolism;Metabolism;Human Diseases	Global and overview maps;Cancers;Cancers;Cancers;Cardiovascular diseases;Xenobiotics biodegradation and metabolism;Xenobiotics biodegradation and metabolism;Xenobiotics biodegradation and metabolism;Metabolism of other amino acids;Drug resistance	ko01100//Metabolic pathways;ko05200//Pathways in cancer;ko05225//Hepatocellular carcinoma;ko05204//Chemical carcinogenesis;ko05418//Fluid shear stress and atherosclerosis;ko00983//Drug metabolism - other enzymes;ko00980//Metabolism of xenobiotics by cytochrome P450;ko00982//Drug metabolism - cytochrome P450;ko00480//Glutathione metabolism;ko01524//Platinum drug resistance	K00799;K00799;K00799;K00799;K00799;K00799;K00799;K00799;K00799;K00799	GO:0005634//nucleus;GO:0005737//cytoplasm;GO:0005829//cytosol	GO:0004364//glutathione transferase activity;GO:0004602//glutathione peroxidase activity;GO:0016740//transferase activity;GO:0047651//alkylhalidase activity	GO:0006304//DNA modification;GO:0006749//glutathione metabolic process;GO:0009751//response to salicylic acid;GO:0010269//response to selenium ion;GO:0014070//response to organic cyclic compound;GO:0018900//dichloromethane metabolic process;GO:0033197//response to vitamin E;GO:0042493//response to drug;GO:0098869//cellular oxidant detoxification
ENSRNOT00000032783	ENSRNOT00000032783	2.07E-22	18716226	17016386	17777894	20156532	21948044	20373862	12389346	13245307	15216159	22506044	22642222	21482154		Pcbp3	poly(rC) binding protein 3 [Source:RGD Symbol;Acc:1307430]	-	-	-	-	-	GO:0003676//nucleic acid binding;GO:0003723//RNA binding	-
ENSRNOT00000027773	ENSRNOT00000027773;ENSRNOT00000089305	2.24E-22	8841870	8376495	8247319	7622357	8068545.5	8960002	7122539.5	7129566	7454933.5	9169772	8364450.5	8477037		Col6a1	collagen type VI alpha 1 chain [Source:RGD Symbol;Acc:1565398]	Environmental Information Processing;Human Diseases;Cellular Processes;Environmental Information Processing;Organismal Systems	Signal transduction;Infectious diseases;Cellular community - eukaryotes;Signaling molecules and interaction;Digestive system	ko04151//PI3K-Akt signaling pathway;ko05165//Human papillomavirus infection;ko04510//Focal adhesion;ko04512//ECM-receptor interaction;ko04974//Protein digestion and absorption	K06238;K06238;K06238;K06238;K06238	GO:0005575//cellular_component;GO:0005576//extracellular region;GO:0005615//extracellular space;GO:0031012//extracellular matrix;GO:0032991//macromolecular complex;GO:0042383//sarcolemma	GO:0003674//molecular_function;GO:0005201//extracellular matrix structural constituent;GO:0048407//platelet-derived growth factor binding	GO:0008150//biological_process;GO:0030198//extracellular matrix organization;GO:0035987//endodermal cell differentiation;GO:0070208//protein heterotrimerization;GO:0071230//cellular response to amino acid stimulus
ENSRNOT00000089305	ENSRNOT00000027773;ENSRNOT00000089305	2.24E-22	8841870	8376495	8247319	7622357	8068545.5	8960002	7122539.5	7129566	7454933.5	9169772	8364450.5	8477037		Atxn2	ataxin 2 [Source:RGD Symbol;Acc:1306637]	Human Diseases	Neurodegenerative disease	ko05017//Spinocerebellar ataxia	K23625	GO:0005575//cellular_component;GO:0005737//cytoplasm;GO:0005794//Golgi apparatus;GO:0005802//trans-Golgi network;GO:0005829//cytosol;GO:0005844//polysome;GO:0010494//cytoplasmic stress granule;GO:0048471//perinuclear region of cytoplasm;GO:1990904//ribonucleoprotein complex	GO:0003674//molecular_function;GO:0005154//epidermal growth factor receptor binding;GO:0008022//protein C-terminus binding	GO:0002091//negative regulation of receptor internalization;GO:0008150//biological_process;GO:0010603//regulation of cytoplasmic mRNA processing body assembly;GO:0033962//cytoplasmic mRNA processing body assembly;GO:0034063//stress granule assembly
ENSRNOT00000023914	ENSRNOT00000023914	2.37E-22	13514344	12251327	12591311	9737110	10634770	12841431	10328527	10259844	9610239	12690958	10541464	11191931		Col6a2	collagen type VI alpha 2 chain [Source:RGD Symbol;Acc:1305585]	Environmental Information Processing;Human Diseases;Cellular Processes;Environmental Information Processing;Organismal Systems	Signal transduction;Infectious diseases;Cellular community - eukaryotes;Signaling molecules and interaction;Digestive system	ko04151//PI3K-Akt signaling pathway;ko05165//Human papillomavirus infection;ko04510//Focal adhesion;ko04512//ECM-receptor interaction;ko04974//Protein digestion and absorption	K06238;K06238;K06238;K06238;K06238	GO:0005575//cellular_component;GO:0005576//extracellular region;GO:0005581//collagen trimer;GO:0005615//extracellular space;GO:0031012//extracellular matrix;GO:0032991//macromolecular complex;GO:0042383//sarcolemma	GO:0003674//molecular_function	GO:0003429//growth plate cartilage chondrocyte morphogenesis;GO:0009749//response to glucose;GO:0070208//protein heterotrimerization
ENSRNOT00000024347	ENSRNOT00000024347	2.38E-22	3318760.25	4946569	3729922.5	4068089.75	3833263.75	3675670.5	4063071	3717011.25	4152234	2603424	2570728	4509980		Snx8	sorting nexin 8 [Source:RGD Symbol;Acc:1305791]	-	-	-	-	GO:0005829//cytosol;GO:0030904//retromer complex;GO:0031901//early endosome membrane;GO:0043231//intracellular membrane-bounded organelle	GO:0035091//phosphatidylinositol binding;GO:0042802//identical protein binding	GO:0006886//intracellular protein transport;GO:0034498//early endosome to Golgi transport;GO:0042147//retrograde transport, endosome to Golgi
ENSRNOT00000043895	ENSRNOT00000043895	2.54E-22	1428660	1360566	1141297.625	427587.0313	551616	365320.2188	1047245.625	1036469.125	1100749.375	960849.0625	941707.375	748928.625		Ftcd	formimidoyltransferase cyclodeaminase [Source:RGD Symbol;Acc:70915]	Metabolism;Metabolism;Metabolism	Global and overview maps;Amino acid metabolism;Metabolism of cofactors and vitamins	ko01100//Metabolic pathways;ko00340//Histidine metabolism;ko00670//One carbon pool by folate	K13990;K13990;K13990	GO:0000139//Golgi membrane;GO:0005737//cytoplasm;GO:0005783//endoplasmic reticulum;GO:0005793//endoplasmic reticulum-Golgi intermediate compartment;GO:0005794//Golgi apparatus;GO:0005814//centriole;GO:0005829//cytosol;GO:0005856//cytoskeleton;GO:0005886//plasma membrane;GO:0030868//smooth endoplasmic reticulum membrane	GO:0003824//catalytic activity;GO:0005542//folic acid binding;GO:0008017//microtubule binding;GO:0016740//transferase activity;GO:0016829//lyase activity;GO:0019215//intermediate filament binding;GO:0030407//formimidoyltransferase activity;GO:0030409//glutamate formimidoyltransferase activity;GO:0030412//formimidoyltetrahydrofolate cyclodeaminase activity	GO:0006547//histidine metabolic process;GO:0007010//cytoskeleton organization;GO:0008152//metabolic process;GO:0019556//histidine catabolic process to glutamate and formamide;GO:0019557//histidine catabolic process to glutamate and formate;GO:0035999//tetrahydrofolate interconversion;GO:0044237//cellular metabolic process
ENSRNOT00000001809	ENSRNOT00000001809	2.90E-22	42774376	40579732	39364744	32058076	37247520	41859164	23865586	23854296	22910194	28569898	28262170	29710378		Mad1l1	mitotic arrest deficient 1 like 1 [Source:RGD Symbol;Acc:1596881]	Human Diseases;Human Diseases;Cellular Processes;Organismal Systems;Cellular Processes	Cancers;Infectious diseases;Cell growth and death;Endocrine system;Cell growth and death	ko05203//Viral carcinogenesis;ko05166//HTLV-I infection;ko04114//Oocyte meiosis;ko04914//Progesterone-mediated oocyte maturation;ko04110//Cell cycle	K06679;K06679;K06679;K06679;K06679	GO:0000776//kinetochore;GO:0000922//spindle pole;GO:0005635//nuclear envelope;GO:0005737//cytoplasm;GO:0044615//nuclear pore nuclear basket;GO:0072686//mitotic spindle;GO:0097431//mitotic spindle pole	GO:0042802//identical protein binding;GO:0043515//kinetochore binding	GO:0007094//mitotic spindle assembly checkpoint;GO:0042130//negative regulation of T cell proliferation;GO:0048538//thymus development;GO:0051315//attachment of mitotic spindle microtubules to kinetochore;GO:0090235//regulation of metaphase plate congression;GO:1901990//regulation of mitotic cell cycle phase transition
ENSRNOT00000040210	ENSRNOT00000040210;ENSRNOT00000071512;ENSRNOT00000072147;ENSRNOT00000072286;ENSRNOT00000074109;ENSRNOT00000074198;ENSRNOT00000074526;ENSRNOT00000075065;ENSRNOT00000080490;ENSRNOT00000085381;ENSRNOT00000088408;ENSRNOT00000091201	3.00E-22	79233896	49111716	88663792	58925484	63641988	70570960	110688152	83325408	89978440	67713568	73320888	75675264		Psmg3	proteasome assembly chaperone 3 [Source:RGD Symbol;Acc:2319950]	-	-	-	-	GO:0000502//proteasome complex	-	-
ENSRNOT00000071512	ENSRNOT00000040210;ENSRNOT00000071512;ENSRNOT00000072147;ENSRNOT00000072286;ENSRNOT00000074109;ENSRNOT00000074198;ENSRNOT00000074526;ENSRNOT00000075065;ENSRNOT00000080490;ENSRNOT00000085381;ENSRNOT00000088408;ENSRNOT00000091201	3.00E-22	79233896	49111716	88663792	58925484	63641988	70570960	110688152	83325408	89978440	67713568	73320888	75675264		Vps29	VPS29 retromer complex component [Source:RGD Symbol;Acc:1308332]	Cellular Processes	Transport and catabolism	ko04144//Endocytosis	K18467	GO:0005575//cellular_component;GO:0005737//cytoplasm;GO:0005768//endosome;GO:0005769//early endosome;GO:0005770//late endosome;GO:0005829//cytosol;GO:0010008//endosome membrane;GO:0016020//membrane;GO:0030904//retromer complex	GO:0003674//molecular_function;GO:0008565//protein transporter activity;GO:0046872//metal ion binding	GO:0006886//intracellular protein transport;GO:0008150//biological_process;GO:0015031//protein transport;GO:0042147//retrograde transport, endosome to Golgi;GO:1990126//retrograde transport, endosome to plasma membrane
ENSRNOT00000072147	ENSRNOT00000040210;ENSRNOT00000071512;ENSRNOT00000072147;ENSRNOT00000072286;ENSRNOT00000074109;ENSRNOT00000074198;ENSRNOT00000074526;ENSRNOT00000075065;ENSRNOT00000080490;ENSRNOT00000085381;ENSRNOT00000088408;ENSRNOT00000091201	3.00E-22	79233896	49111716	88663792	58925484	63641988	70570960	110688152	83325408	89978440	67713568	73320888	75675264		Gpn3	GPN-loop GTPase 3 [Source:RGD Symbol;Acc:1303034]	-	-	-	-	GO:0032991//macromolecular complex	-	-
ENSRNOT00000072286	ENSRNOT00000040210;ENSRNOT00000071512;ENSRNOT00000072147;ENSRNOT00000072286;ENSRNOT00000074109;ENSRNOT00000074198;ENSRNOT00000074526;ENSRNOT00000075065;ENSRNOT00000080490;ENSRNOT00000085381;ENSRNOT00000088408;ENSRNOT00000091201	3.00E-22	79233896	49111716	88663792	58925484	63641988	70570960	110688152	83325408	89978440	67713568	73320888	75675264		Get4	golgi to ER traffic protein 4 [Source:RGD Symbol;Acc:1311660]	-	-	-	-	GO:0005654//nucleoplasm;GO:0005730//nucleolus;GO:0005737//cytoplasm;GO:0005829//cytosol;GO:0071818//BAT3 complex	GO:0005515//protein binding;GO:0051087//chaperone binding	GO:0045048//protein insertion into ER membrane;GO:0051220//cytoplasmic sequestering of protein;GO:0071816//tail-anchored membrane protein insertion into ER membrane;GO:1904378//maintenance of unfolded protein involved in ERAD pathway
ENSRNOT00000074109	ENSRNOT00000040210;ENSRNOT00000071512;ENSRNOT00000072147;ENSRNOT00000072286;ENSRNOT00000074109;ENSRNOT00000074198;ENSRNOT00000074526;ENSRNOT00000075065;ENSRNOT00000080490;ENSRNOT00000085381;ENSRNOT00000088408;ENSRNOT00000091201	3.00E-22	79233896	49111716	88663792	58925484	63641988	70570960	110688152	83325408	89978440	67713568	73320888	75675264		P2rx4	purinergic receptor P2X 4 [Source:RGD Symbol;Acc:62073]	Environmental Information Processing;Environmental Information Processing	Signal transduction;Signaling molecules and interaction	ko04020//Calcium signaling pathway;ko04080//Neuroactive ligand-receptor interaction	K05218;K05218	GO:0005639//integral component of nuclear inner membrane;GO:0005886//plasma membrane;GO:0005887//integral component of plasma membrane;GO:0014069//postsynaptic density;GO:0016020//membrane;GO:0016021//integral component of membrane;GO:0030054//cell junction;GO:0030424//axon;GO:0030425//dendrite;GO:0043025//neuronal cell body;GO:0043195//terminal bouton;GO:0043197//dendritic spine;GO:0044297//cell…	GO:0001614//purinergic nucleotide receptor activity;GO:0004931//extracellular ATP-gated cation channel activity;GO:0005102//receptor binding;GO:0005216//ion channel activity;GO:0005507//copper ion binding;GO:0005515//protein binding;GO:0005524//ATP binding;GO:0008144//drug binding;GO:0008270//zinc ion binding;GO:0035381//ATP-gated ion channel activity;GO:0042802//identical protein binding;GO:0045…	GO:0002028//regulation of sodium ion transport;GO:0002931//response to ischemia;GO:0006811//ion transport;GO:0006812//cation transport;GO:0007165//signal transduction;GO:0008217//regulation of blood pressure;GO:0010524//positive regulation of calcium ion transport into cytosol;GO:0010614//negative regulation of cardiac muscle hypertrophy;GO:0019228//neuronal action potential;GO:0019233//sensory p…
ENSRNOT00000074198	ENSRNOT00000040210;ENSRNOT00000071512;ENSRNOT00000072147;ENSRNOT00000072286;ENSRNOT00000074109;ENSRNOT00000074198;ENSRNOT00000074526;ENSRNOT00000075065;ENSRNOT00000080490;ENSRNOT00000085381;ENSRNOT00000088408;ENSRNOT00000091201	3.00E-22	79233896	49111716	88663792	58925484	63641988	70570960	110688152	83325408	89978440	67713568	73320888	75675264		Asmt	acetylserotonin O-methyltransferase [Source:RGD Symbol;Acc:708472]	Metabolism;Metabolism	Global and overview maps;Amino acid metabolism	ko01100//Metabolic pathways;ko00380//Tryptophan metabolism	K00543;K00543	-	GO:0008168//methyltransferase activity;GO:0008171//O-methyltransferase activity;GO:0008757//S-adenosylmethionine-dependent methyltransferase activity;GO:0016740//transferase activity;GO:0017096//acetylserotonin O-methyltransferase activity	GO:0019438//aromatic compound biosynthetic process;GO:0030187//melatonin biosynthetic process;GO:0032259//methylation
ENSRNOT00000074526	ENSRNOT00000040210;ENSRNOT00000071512;ENSRNOT00000072147;ENSRNOT00000072286;ENSRNOT00000074109;ENSRNOT00000074198;ENSRNOT00000074526;ENSRNOT00000075065;ENSRNOT00000080490;ENSRNOT00000085381;ENSRNOT00000088408;ENSRNOT00000091201	3.00E-22	79233896	49111716	88663792	58925484	63641988	70570960	110688152	83325408	89978440	67713568	73320888	75675264		Azgp1	alpha-2-glycoprotein 1, zinc-binding [Source:RGD Symbol;Acc:2187]	-	-	-	-	GO:0005615//extracellular space	-	GO:0001580//detection of chemical stimulus involved in sensory perception of bitter taste;GO:0007155//cell adhesion
ENSRNOT00000075065	ENSRNOT00000040210;ENSRNOT00000071512;ENSRNOT00000072147;ENSRNOT00000072286;ENSRNOT00000074109;ENSRNOT00000074198;ENSRNOT00000074526;ENSRNOT00000075065;ENSRNOT00000080490;ENSRNOT00000085381;ENSRNOT00000088408;ENSRNOT00000091201	3.00E-22	79233896	49111716	88663792	58925484	63641988	70570960	110688152	83325408	89978440	67713568	73320888	75675264		Hpd	4-hydroxyphenylpyruvate dioxygenase [Source:RGD Symbol;Acc:61974]	Metabolism;Metabolism;Metabolism;Metabolism	Global and overview maps;Amino acid metabolism;Amino acid metabolism;Metabolism of cofactors and vitamins	ko01100//Metabolic pathways;ko00350//Tyrosine metabolism;ko00360//Phenylalanine metabolism;ko00130//Ubiquinone and other terpenoid-quinone biosynthesis	K00457;K00457;K00457;K00457	GO:0000139//Golgi membrane;GO:0005737//cytoplasm;GO:0005783//endoplasmic reticulum;GO:0005789//endoplasmic reticulum membrane;GO:0005794//Golgi apparatus;GO:0016020//membrane	GO:0003868//4-hydroxyphenylpyruvate dioxygenase activity;GO:0016491//oxidoreductase activity;GO:0016701//oxidoreductase activity, acting on single donors with incorporation of molecular oxygen;GO:0046872//metal ion binding;GO:0051213//dioxygenase activity	GO:0006559//L-phenylalanine catabolic process;GO:0006572//tyrosine catabolic process;GO:0009072//aromatic amino acid family metabolic process;GO:0055114//oxidation-reduction process
ENSRNOT00000080490	ENSRNOT00000040210;ENSRNOT00000071512;ENSRNOT00000072147;ENSRNOT00000072286;ENSRNOT00000074109;ENSRNOT00000074198;ENSRNOT00000074526;ENSRNOT00000075065;ENSRNOT00000080490;ENSRNOT00000085381;ENSRNOT00000088408;ENSRNOT00000091201	3.00E-22	79233896	49111716	88663792	58925484	63641988	70570960	110688152	83325408	89978440	67713568	73320888	75675264		Aldh2	aldehyde dehydrogenase 2 family (mitochondrial) [Source:RGD Symbol;Acc:69219]	Metabolism;Metabolism;Metabolism;Metabolism;Metabolism;Metabolism;Metabolism;Metabolism;Metabolism;Metabolism;Metabolism;Metabolism	Global and overview maps;Carbohydrate metabolism;Lipid metabolism;Amino acid metabolism;Carbohydrate metabolism;Amino acid metabolism;Amino acid metabolism;Lipid metabolism;Amino acid metabolism;Metabolism of other amino acids;Carbohydrate metabolism;Amino acid metabolism	ko01100//Metabolic pathways;ko00010//Glycolysis / Gluconeogenesis;ko00071//Fatty acid degradation;ko00280//Valine, leucine and isoleucine degradation;ko00620//Pyruvate metabolism;ko00380//Tryptophan metabolism;ko00310//Lysine degradation;ko00561//Glycerolipid metabolism;ko00330//Arginine and proline metabolism;ko00410//beta-Alanine metabolism;ko00053//Ascorbate and aldarate metabolism;ko00340//Hi…	K00128;K00128;K00128;K00128;K00128;K00128;K00128;K00128;K00128;K00128;K00128;K00128	-	GO:0004029//aldehyde dehydrogenase (NAD) activity;GO:0016491//oxidoreductase activity;GO:0016620//oxidoreductase activity, acting on the aldehyde or oxo group of donors, NAD or NADP as acceptor	GO:0055114//oxidation-reduction process
ENSRNOT00000085381	ENSRNOT00000040210;ENSRNOT00000071512;ENSRNOT00000072147;ENSRNOT00000072286;ENSRNOT00000074109;ENSRNOT00000074198;ENSRNOT00000074526;ENSRNOT00000075065;ENSRNOT00000080490;ENSRNOT00000085381;ENSRNOT00000088408;ENSRNOT00000091201	3.00E-22	79233896	49111716	88663792	58925484	63641988	70570960	110688152	83325408	89978440	67713568	73320888	75675264		Cops6	COP9 signalosome subunit 6 [Source:RGD Symbol;Acc:1309919]	-	-	-	-	GO:0005654//nucleoplasm;GO:0008180//COP9 signalosome;GO:0016020//membrane;GO:0016021//integral component of membrane	-	GO:0000338//protein deneddylation
ENSRNOT00000088408	ENSRNOT00000040210;ENSRNOT00000071512;ENSRNOT00000072147;ENSRNOT00000072286;ENSRNOT00000074109;ENSRNOT00000074198;ENSRNOT00000074526;ENSRNOT00000075065;ENSRNOT00000080490;ENSRNOT00000085381;ENSRNOT00000088408;ENSRNOT00000091201	3.00E-22	79233896	49111716	88663792	58925484	63641988	70570960	110688152	83325408	89978440	67713568	73320888	75675264		Erp29	endoplasmic reticulum protein 29 [Source:RGD Symbol;Acc:619781]	Genetic Information Processing	Folding, sorting and degradation	ko04141//Protein processing in endoplasmic reticulum	K09586	GO:0005783//endoplasmic reticulum;GO:0005788//endoplasmic reticulum lumen;GO:0005790//smooth endoplasmic reticulum;GO:0009986//cell surface;GO:0030133//transport vesicle;GO:0042470//melanosome	GO:0005515//protein binding;GO:0042803//protein homodimerization activity;GO:0051087//chaperone binding	GO:0000187//activation of MAPK activity;GO:0001934//positive regulation of protein phosphorylation;GO:0006457//protein folding;GO:0006886//intracellular protein transport;GO:0009306//protein secretion;GO:0010628//positive regulation of gene expression;GO:0010629//negative regulation of gene expression;GO:0034976//response to endoplasmic reticulum stress;GO:0050709//negative regulation of protein …
ENSRNOT00000091201	ENSRNOT00000040210;ENSRNOT00000071512;ENSRNOT00000072147;ENSRNOT00000072286;ENSRNOT00000074109;ENSRNOT00000074198;ENSRNOT00000074526;ENSRNOT00000075065;ENSRNOT00000080490;ENSRNOT00000085381;ENSRNOT00000088408;ENSRNOT00000091201	3.00E-22	79233896	49111716	88663792	58925484	63641988	70570960	110688152	83325408	89978440	67713568	73320888	75675264		Erp29	endoplasmic reticulum protein 29 [Source:RGD Symbol;Acc:619781]	Genetic Information Processing	Folding, sorting and degradation	ko04141//Protein processing in endoplasmic reticulum	K09586	GO:0005783//endoplasmic reticulum;GO:0005788//endoplasmic reticulum lumen;GO:0005790//smooth endoplasmic reticulum;GO:0030133//transport vesicle;GO:0042470//melanosome	GO:0005515//protein binding;GO:0042803//protein homodimerization activity;GO:0051087//chaperone binding	GO:0006457//protein folding;GO:0006886//intracellular protein transport;GO:0009306//protein secretion;GO:0034976//response to endoplasmic reticulum stress
ENSRNOT00000016454	ENSRNOT00000016454	3.05E-22	14571713	14416343	14450717	16893912	17353500	18591746	11288368	10852700	10983791	13197100	15572280	13254676		Taf6	TATA-box binding protein associated factor 6 [Source:RGD Symbol;Acc:1311608]	Genetic Information Processing	Transcription	ko03022//Basal transcription factors	K03131	GO:0000124//SAGA complex;GO:0005634//nucleus;GO:0005654//nucleoplasm;GO:0005669//transcription factor TFIID complex;GO:0005829//cytosol;GO:0032991//macromolecular complex;GO:0033276//transcription factor TFTC complex;GO:0046695//SLIK (SAGA-like) complex;GO:0071339//MLL1 complex	GO:0003677//DNA binding;GO:0003700//transcription factor activity, sequence-specific DNA binding;GO:0017162//aryl hydrocarbon receptor binding;GO:0046982//protein heterodimerization activity	GO:0006352//DNA-templated transcription, initiation;GO:0006367//transcription initiation from RNA polymerase II promoter;GO:0045786//negative regulation of cell cycle;GO:0051090//regulation of sequence-specific DNA binding transcription factor activity
ENSRNOT00000032634	ENSRNOT00000032634	3.07E-22	3803556.5	4516060	4881121	2129408.5	1602168.875	1605688.75	4336272	4462832	4679976	2291436.75	3288354.5	3111417.25		Cyp3a62	cytochrome P450, family 3, subfamily a, polypeptide 62 [Source:RGD Symbol;Acc:1595919]	Metabolism;Human Diseases;Metabolism;Metabolism;Metabolism	Global and overview maps;Cancers;Metabolism of cofactors and vitamins;Lipid metabolism;Lipid metabolism	ko01100//Metabolic pathways;ko05204//Chemical carcinogenesis;ko00830//Retinol metabolism;ko00140//Steroid hormone biosynthesis;ko00591//Linoleic acid metabolism	K07424;K07424;K07424;K07424;K07424	-	GO:0004497//monooxygenase activity;GO:0005506//iron ion binding;GO:0016491//oxidoreductase activity;GO:0016705//oxidoreductase activity, acting on paired donors, with incorporation or reduction of molecular oxygen;GO:0016712//oxidoreductase activity, acting on paired donors, with incorporation or reduction of molecular oxygen, reduced flavin or flavoprotein as one donor, and incorporation of one …	GO:0055114//oxidation-reduction process
ENSRNOT00000021514	ENSRNOT00000021514	3.15E-22	14102925	10458952	11064731	15507006	15977898	14429116	10561890	11304039	11202189	11611574	10335781	10813781		Cyp3a62	cytochrome P450, family 3, subfamily a, polypeptide 62 [Source:RGD Symbol;Acc:1595919]	Metabolism;Human Diseases;Metabolism;Metabolism;Metabolism	Global and overview maps;Cancers;Metabolism of cofactors and vitamins;Lipid metabolism;Lipid metabolism	ko01100//Metabolic pathways;ko05204//Chemical carcinogenesis;ko00830//Retinol metabolism;ko00140//Steroid hormone biosynthesis;ko00591//Linoleic acid metabolism	K07424;K07424;K07424;K07424;K07424	GO:0016020//membrane;GO:0016021//integral component of membrane	GO:0004497//monooxygenase activity;GO:0005506//iron ion binding;GO:0016491//oxidoreductase activity;GO:0016705//oxidoreductase activity, acting on paired donors, with incorporation or reduction of molecular oxygen;GO:0016712//oxidoreductase activity, acting on paired donors, with incorporation or reduction of molecular oxygen, reduced flavin or flavoprotein as one donor, and incorporation of one …	GO:0055114//oxidation-reduction process
ENSRNOT00000043518	ENSRNOT00000043518	3.17E-22	3729987.25	3614052	3674477	3788809.5	3379093.5	3859920	3933661.75	3497040.5	4168904.75	3333021.25	3692961.75	4228592.5		LOC100910540	7SK snRNA methylphosphate capping enzyme-like [Source:RGD Symbol;Acc:6497906]	-	-	-	-	-	GO:0008168//methyltransferase activity;GO:0008171//O-methyltransferase activity;GO:0008173//RNA methyltransferase activity;GO:0017069//snRNA binding	GO:0001510//RNA methylation;GO:0032259//methylation;GO:0040031//snRNA modification
ENSRNOT00000089102	ENSRNOT00000089102;ENSRNOT00000090745	3.17E-22	518024320	1055377152	442567808	235679616	366738944	909125440	685934208	773319936	815838272	760437568	708978112	659897152		Mepce	methylphosphate capping enzyme [Source:RGD Symbol;Acc:1560550]	-	-	-	-	-	GO:0008168//methyltransferase activity;GO:0008171//O-methyltransferase activity;GO:0008173//RNA methyltransferase activity;GO:0017069//snRNA binding	GO:0001510//RNA methylation;GO:0032259//methylation;GO:0040031//snRNA modification
ENSRNOT00000090745	ENSRNOT00000089102;ENSRNOT00000090745	3.17E-22	518024320	1055377152	442567808	235679616	366738944	909125440	685934208	773319936	815838272	760437568	708978112	659897152		Plbd2	phospholipase B domain containing 2 [Source:RGD Symbol;Acc:708461]	-	-	-	-	GO:0005764//lysosome;GO:0043202//lysosomal lumen	GO:0016787//hydrolase activity	GO:0006629//lipid metabolic process;GO:0016042//lipid catabolic process
ENSRNOT00000001215	ENSRNOT00000001215	3.23E-22	2418177.25	2413874.5	2361006	4020701.25	4693091	3233676.25	1981440.5	1627786	1596812.25	3044224.25	2624389.75	2733977		Sds	serine dehydratase [Source:RGD Symbol;Acc:67376]	Metabolism;Metabolism;Metabolism;Metabolism;Metabolism;Metabolism	Global and overview maps;Global and overview maps;Global and overview maps;Amino acid metabolism;Amino acid metabolism;Amino acid metabolism	ko01100//Metabolic pathways;ko01200//Carbon metabolism;ko01230//Biosynthesis of amino acids;ko00270//Cysteine and methionine metabolism;ko00260//Glycine, serine and threonine metabolism;ko00290//Valine, leucine and isoleucine biosynthesis	K17989;K17989;K17989;K17989;K17989;K17989	GO:0005575//cellular_component;GO:0005737//cytoplasm	GO:0003941//L-serine ammonia-lyase activity;GO:0004794//L-threonine ammonia-lyase activity;GO:0016829//lyase activity;GO:0030170//pyridoxal phosphate binding;GO:0046983//protein dimerization activity	GO:0006094//gluconeogenesis;GO:0006520//cellular amino acid metabolic process;GO:0006565//L-serine catabolic process;GO:0006567//threonine catabolic process;GO:0031667//response to nutrient levels;GO:0033590//response to cobalamin;GO:0043200//response to amino acid
ENSRNOT00000029456	ENSRNOT00000029456	3.32E-22	7214238.5	5066396	6826795.5	6411844	6734999	5219278.5	5894138.5	7310427	7819240.5	6880177	5756005	7266357.5		Sdsl	serine dehydratase-like [Source:RGD Symbol;Acc:1309192]	Metabolism;Metabolism;Metabolism;Metabolism;Metabolism;Metabolism	Global and overview maps;Global and overview maps;Global and overview maps;Amino acid metabolism;Amino acid metabolism;Amino acid metabolism	ko01100//Metabolic pathways;ko01200//Carbon metabolism;ko01230//Biosynthesis of amino acids;ko00270//Cysteine and methionine metabolism;ko00260//Glycine, serine and threonine metabolism;ko00290//Valine, leucine and isoleucine biosynthesis	K17989;K17989;K17989;K17989;K17989;K17989	GO:0005575//cellular_component	GO:0003674//molecular_function;GO:0003941//L-serine ammonia-lyase activity;GO:0004794//L-threonine ammonia-lyase activity;GO:0042802//identical protein binding	GO:0006565//L-serine catabolic process;GO:0006567//threonine catabolic process;GO:0008150//biological_process
ENSRNOT00000034450	ENSRNOT00000034450	3.62E-22	18430612	16809282	16397096	21113114	18211634	22795614	18774182	15325008	15805707	16495044	13533844	16397647		Rbm19	RNA binding motif protein 19 [Source:RGD Symbol;Acc:1308928]	-	-	-	-	GO:0005575//cellular_component;GO:0005654//nucleoplasm;GO:0005730//nucleolus;GO:0005737//cytoplasm	GO:0003674//molecular_function;GO:0003676//nucleic acid binding;GO:0003723//RNA binding	GO:0000381//regulation of alternative mRNA splicing, via spliceosome;GO:0008150//biological_process;GO:0040019//positive regulation of embryonic development;GO:0045292//mRNA cis splicing, via spliceosome
ENSRNOT00000016709	ENSRNOT00000016709	3.65E-22	14212848	23815182	18570812	27680818	25884774	21441134	20003656	20712748	18574216	16460747	13636319	28720370		Pcolce	procollagen C-endopeptidase enhancer [Source:RGD Symbol;Acc:3270]	-	-	-	-	GO:0005576//extracellular region;GO:0005615//extracellular space	GO:0005518//collagen binding;GO:0008201//heparin binding;GO:0016504//peptidase activator activity	GO:0010952//positive regulation of peptidase activity
ENSRNOT00000025203	ENSRNOT00000025203	3.67E-22	11327127	10371820	8636010	11438054	12037674	11359173	11625542	12711131	11600972	10714589	8911941	9658970		Pcolce	procollagen C-endopeptidase enhancer [Source:RGD Symbol;Acc:3270]	-	-	-	-	GO:0005576//extracellular region;GO:0005615//extracellular space	GO:0005518//collagen binding;GO:0008201//heparin binding;GO:0016504//peptidase activator activity	GO:0006508//proteolysis;GO:0010952//positive regulation of peptidase activity;GO:1990830//cellular response to leukemia inhibitory factor
ENSRNOT00000020252	ENSRNOT00000020252	3.67E-22	4920397	5785218.5	5064591.5	4548104.5	4752045	4601936.5	4760209	5235188	4763063	5798467.5	4923300	4251454.5		Lrch4	leucine rich repeats and calponin homology domain containing 4 [Source:RGD Symbol;Acc:1306145]	-	-	-	-	GO:0016020//membrane;GO:0016021//integral component of membrane;GO:0016605//PML body	-	-
ENSRNOT00000044608	ENSRNOT00000044608	3.72E-22	46378300	45016852	38601880	46399568	40798212	36639992	48179756	52476720	50197608	53316536	42148584	41107856		Tfr2	transferrin receptor 2 [Source:RGD Symbol;Acc:1310152]	-	-	-	-	GO:0005575//cellular_component;GO:0005886//plasma membrane;GO:0016020//membrane;GO:0016021//integral component of membrane	GO:0003674//molecular_function;GO:0033570//transferrin transmembrane transporter activity	GO:0006953//acute-phase response;GO:0008150//biological_process;GO:0033572//transferrin transport
ENSRNOT00000051252	ENSRNOT00000051252;ENSRNOT00000083686;ENSRNOT00000088209	3.95E-22	17505332	7238895.5	14495165	2928593.75	2998671.75	3593834.5	19695868	22738192	22556816	6061937	9070778	8555175		Tfr2	transferrin receptor 2 [Source:RGD Symbol;Acc:1310152]	-	-	-	-	GO:0005575//cellular_component;GO:0005886//plasma membrane;GO:0005887//integral component of plasma membrane;GO:0009897//external side of plasma membrane;GO:0016020//membrane;GO:0016021//integral component of membrane;GO:0031410//cytoplasmic vesicle;GO:1990712//HFE-transferrin receptor complex	GO:0003674//molecular_function;GO:0004998//transferrin receptor activity;GO:0033570//transferrin transmembrane transporter activity;GO:0039706//co-receptor binding	GO:0006898//receptor-mediated endocytosis;GO:0006953//acute-phase response;GO:0008150//biological_process;GO:0010039//response to iron ion;GO:0033216//ferric iron import;GO:0033572//transferrin transport;GO:0045807//positive regulation of endocytosis;GO:0045944//positive regulation of transcription from RNA polymerase II promoter;GO:0055072//iron ion homeostasis;GO:0071281//cellular response to i…
ENSRNOT00000083686	ENSRNOT00000051252;ENSRNOT00000083686;ENSRNOT00000088209	3.95E-22	17505332	7238895.5	14495165	2928593.75	2998671.75	3593834.5	19695868	22738192	22556816	6061937	9070778	8555175		Gnb2	G protein subunit beta 2 [Source:RGD Symbol;Acc:69319]	Human Diseases;Environmental Information Processing;Human Diseases;Human Diseases;Human Diseases;Human Diseases;Environmental Information Processing;Organismal Systems;Organismal Systems;Environmental Information Processing;Organismal Systems;Organismal Systems;Organismal Systems;Organismal Systems;Organismal Systems;Organismal Systems;Organismal Systems;Human Diseases	Cancers;Signal transduction;Infectious disease: viral;Infectious diseases;Substance dependence;Infectious diseases;Signal transduction;Nervous system;Immune system;Signal transduction;Nervous system;Nervous system;Endocrine system;Nervous system;Nervous system;Environmental adaptation;Nervous system;Substance dependence	ko05200//Pathways in cancer;ko04151//PI3K-Akt signaling pathway;ko05170//Human immunodeficiency virus 1 infection;ko05163//Human cytomegalovirus infection;ko05034//Alcoholism;ko05167//Kaposi sarcoma-associated herpesvirus infection;ko04014//Ras signaling pathway;ko04723//Retrograde endocannabinoid signaling;ko04062//Chemokine signaling pathway;ko04371//Apelin signaling pathway;ko04728//Dopaminerg…	K04537;K04537;K04537;K04537;K04537;K04537;K04537;K04537;K04537;K04537;K04537;K04537;K04537;K04537;K04537;K04537;K04537;K04537	GO:0005737//cytoplasm;GO:0032991//macromolecular complex;GO:0043209//myelin sheath;GO:0044297//cell body;GO:0048471//perinuclear region of cytoplasm	GO:0005246//calcium channel regulator activity;GO:0044877//macromolecular complex binding;GO:0051020//GTPase binding	GO:0007165//signal transduction
ENSRNOT00000088209	ENSRNOT00000051252;ENSRNOT00000083686;ENSRNOT00000088209	3.95E-22	17505332	7238895.5	14495165	2928593.75	2998671.75	3593834.5	19695868	22738192	22556816	6061937	9070778	8555175		Gigyf1	GRB10 interacting GYF protein 1 [Source:RGD Symbol;Acc:1309933]	-	-	-	-	GO:0032991//macromolecular complex	-	GO:0048009//insulin-like growth factor receptor signaling pathway
ENSRNOT00000004520	ENSRNOT00000004520;ENSRNOT00000084552	4.01E-22	2964580.75	4109398.5	3524789.5	3786730	3662828	3466663.5	3201648.25	3084246.75	3069477.25	3181960.5	2804529.25	3518575		Pop7	POP7 homolog, ribonuclease P/MRP subunit [Source:RGD Symbol;Acc:1306413]	Genetic Information Processing;Genetic Information Processing	Translation;Translation	ko03013//RNA transport;ko03008//Ribosome biogenesis in eukaryotes	K14527;K14527	GO:0000172//ribonuclease MRP complex;GO:0005575//cellular_component;GO:0005634//nucleus;GO:0005730//nucleolus;GO:0005737//cytoplasm;GO:0030681//multimeric ribonuclease P complex	GO:0003674//molecular_function;GO:0003676//nucleic acid binding;GO:0004526//ribonuclease P activity;GO:0016787//hydrolase activity	GO:0001682//tRNA 5'-leader removal;GO:0008033//tRNA processing;GO:0008150//biological_process;GO:0090502//RNA phosphodiester bond hydrolysis, endonucleolytic
ENSRNOT00000084552	ENSRNOT00000004520;ENSRNOT00000084552	4.01E-22	2964580.75	4109398.5	3524789.5	3786730	3662828	3466663.5	3201648.25	3084246.75	3069477.25	3181960.5	2804529.25	3518575		Ap1s1	adaptor related protein complex 1 subunit sigma 1 [Source:RGD Symbol;Acc:1305911]	Human Diseases;Cellular Processes	Infectious disease: viral;Transport and catabolism	ko05170//Human immunodeficiency virus 1 infection;ko04142//Lysosome	K12394;K12394	GO:0005575//cellular_component;GO:0005794//Golgi apparatus;GO:0005829//cytosol;GO:0016020//membrane;GO:0030117//membrane coat;GO:0043195//terminal bouton;GO:0043231//intracellular membrane-bounded organelle	GO:0003674//molecular_function	GO:0006886//intracellular protein transport;GO:0008150//biological_process;GO:0009615//response to virus;GO:0015031//protein transport;GO:0016192//vesicle-mediated transport;GO:0042147//retrograde transport, endosome to Golgi
ENSRNOT00000014780	ENSRNOT00000014780	4.01E-22	2946157	2701180	2006893	2335183.5	2334227.5	2117472.75	3350782.75	3365751.5	3343041	2612248.25	2605392.75	2506711.5		Plod3	procollagen-lysine, 2-oxoglutarate 5-dioxygenase 3 [Source:RGD Symbol;Acc:631339]	Metabolism;Metabolism;Metabolism	Global and overview maps;Amino acid metabolism;Glycan biosynthesis and metabolism	ko01100//Metabolic pathways;ko00310//Lysine degradation;ko00514//Other types of O-glycan biosynthesis	K13646;K13646;K13646	GO:0005575//cellular_component;GO:0005783//endoplasmic reticulum;GO:0005794//Golgi apparatus;GO:0005802//trans-Golgi network;GO:0016020//membrane;GO:0030867//rough endoplasmic reticulum membrane	GO:0003674//molecular_function;GO:0005506//iron ion binding;GO:0008475//procollagen-lysine 5-dioxygenase activity;GO:0016491//oxidoreductase activity;GO:0016705//oxidoreductase activity, acting on paired donors, with incorporation or reduction of molecular oxygen;GO:0031418//L-ascorbic acid binding;GO:0033823//procollagen glucosyltransferase activity;GO:0046872//metal ion binding;GO:0051213//diox…	GO:0001701//in utero embryonic development;GO:0001886//endothelial cell morphogenesis;GO:0006493//protein O-linked glycosylation;GO:0008104//protein localization;GO:0017185//peptidyl-lysine hydroxylation;GO:0021915//neural tube development;GO:0030199//collagen fibril organization;GO:0032870//cellular response to hormone stimulus;GO:0032963//collagen metabolic process;GO:0042311//vasodilation;GO:0…
ENSRNOT00000019519	ENSRNOT00000019519	4.26E-22	2430970.75	2444266.5	2371330.5	1918784.625	2194253.75	2551089.25	2469158.5	2527587.5	2354298.25	2455448.25	2702587.75	2392526.5		Fis1	fission, mitochondrial 1 [Source:RGD Symbol;Acc:1306668]	Cellular Processes	Transport and catabolism	ko04137//Mitophagy - animal	K17969	GO:0005739//mitochondrion;GO:0005741//mitochondrial outer membrane;GO:0005777//peroxisome;GO:0005778//peroxisomal membrane;GO:0005779//integral component of peroxisomal membrane;GO:0005783//endoplasmic reticulum;GO:0016020//membrane;GO:0016021//integral component of membrane;GO:0031307//integral component of mitochondrial outer membrane	GO:0044877//macromolecular complex binding	GO:0000266//mitochondrial fission;GO:0000422//mitophagy;GO:0006915//apoptotic process;GO:0008053//mitochondrial fusion;GO:0014850//response to muscle activity;GO:0016559//peroxisome fission;GO:0031667//response to nutrient levels;GO:0043525//positive regulation of neuron apoptotic process;GO:0043653//mitochondrial fragmentation involved in apoptotic process;GO:0051260//protein homooligomerization…
ENSRNOT00000068129	ENSRNOT00000068129	4.27E-22	2224977.5	2036586.375	2375050.25	3352471.5	3432334	4551983	403263.0313	411325.6875	404798.625	996883	1030990	751828.5625		Prkrip1	PRKR interacting protein 1 [Source:RGD Symbol;Acc:1595708]	-	-	-	-	GO:0005730//nucleolus	GO:0003725//double-stranded RNA binding;GO:0004860//protein kinase inhibitor activity;GO:0019901//protein kinase binding	GO:0003014//renal system process;GO:0006469//negative regulation of protein kinase activity;GO:0042326//negative regulation of phosphorylation
ENSRNOT00000023835	ENSRNOT00000023835	4.72E-22	56144980	55408368	55770204	53955904	56407872	68233560	59689340	61275000	66346396	59882980	57258172	61040828		Polr2j	RNA polymerase II subunit J [Source:RGD Symbol;Acc:1310198]	Human Diseases;Genetic Information Processing	Neurodegenerative diseases;Transcription	ko05016//Huntington disease;ko03020//RNA polymerase	K03008;K03008	GO:0005575//cellular_component;GO:0005634//nucleus;GO:0005665//DNA-directed RNA polymerase II, core complex	GO:0001055//RNA polymerase II activity;GO:0003674//molecular_function;GO:0003677//DNA binding;GO:0003899//DNA-directed RNA polymerase activity;GO:0030275//LRR domain binding;GO:0046983//protein dimerization activity	GO:0006351//transcription, DNA-templated;GO:0006366//transcription from RNA polymerase II promoter;GO:0008150//biological_process
ENSRNOT00000023900	ENSRNOT00000023900	5.21E-22	4510202	4729981.5	4291501	5835838.5	5598397	4507885	3942081.75	3783289	3796442.75	4274766.5	4154779.5	3975604		Ywhag	tyrosine 3-monooxygenase/tryptophan 5-monooxygenase activation protein, gamma [Source:RGD Symbol;Acc:62002]	Environmental Information Processing;Human Diseases;Human Diseases;Cellular Processes;Environmental Information Processing;Cellular Processes	Signal transduction;Cancers;Infectious diseases;Cell growth and death;Signal transduction;Cell growth and death	ko04151//PI3K-Akt signaling pathway;ko05203//Viral carcinogenesis;ko05160//Hepatitis C;ko04114//Oocyte meiosis;ko04390//Hippo signaling pathway;ko04110//Cell cycle	K16198;K16198;K16198;K16198;K16198;K16198	GO:0005737//cytoplasm;GO:0031982//vesicle;GO:0045202//synapse;GO:0098793//presynapse	GO:0003779//actin binding;GO:0005080//protein kinase C binding;GO:0005159//insulin-like growth factor receptor binding;GO:0005515//protein binding;GO:0019904//protein domain specific binding;GO:0030234//enzyme regulator activity;GO:0030971//receptor tyrosine kinase binding	GO:0007165//signal transduction;GO:0032869//cellular response to insulin stimulus;GO:0045664//regulation of neuron differentiation;GO:0048167//regulation of synaptic plasticity;GO:0050790//regulation of catalytic activity
ENSRNOT00000043533	ENSRNOT00000043533	5.36E-22	5824156	4929075.5	5202577.5	4226407.5	4304048	6439672.5	6118688.5	6212433	5692737.5	6116009.5	6355828	5484485.5		Ywhag	tyrosine 3-monooxygenase/tryptophan 5-monooxygenase activation protein, gamma [Source:RGD Symbol;Acc:62002]	Environmental Information Processing;Human Diseases;Human Diseases;Cellular Processes;Environmental Information Processing;Cellular Processes	Signal transduction;Cancers;Infectious diseases;Cell growth and death;Signal transduction;Cell growth and death	ko04151//PI3K-Akt signaling pathway;ko05203//Viral carcinogenesis;ko05160//Hepatitis C;ko04114//Oocyte meiosis;ko04390//Hippo signaling pathway;ko04110//Cell cycle	K16198;K16198;K16198;K16198;K16198;K16198	GO:0005737//cytoplasm;GO:0031982//vesicle;GO:0043209//myelin sheath;GO:0045202//synapse;GO:0098793//presynapse	GO:0003779//actin binding;GO:0005080//protein kinase C binding;GO:0005159//insulin-like growth factor receptor binding;GO:0005515//protein binding;GO:0019904//protein domain specific binding;GO:0030234//enzyme regulator activity;GO:0030971//receptor tyrosine kinase binding;GO:0042802//identical protein binding	GO:0006605//protein targeting;GO:0007165//signal transduction;GO:0032869//cellular response to insulin stimulus;GO:0045664//regulation of neuron differentiation;GO:0048167//regulation of synaptic plasticity;GO:0050790//regulation of catalytic activity
ENSRNOT00000001664	ENSRNOT00000001664	5.50E-22	42170144	28399920	30098838	31925732	32398124	26182328	25733600	22985856	29551942	53644180	41849568	47031792		Mdh2	malate dehydrogenase 2 [Source:RGD Symbol;Acc:619719]	Metabolism;Metabolism;Metabolism;Metabolism;Metabolism;Metabolism	Global and overview maps;Global and overview maps;Amino acid metabolism;Carbohydrate metabolism;Carbohydrate metabolism;Carbohydrate metabolism	ko01100//Metabolic pathways;ko01200//Carbon metabolism;ko00270//Cysteine and methionine metabolism;ko00620//Pyruvate metabolism;ko00630//Glyoxylate and dicarboxylate metabolism;ko00020//Citrate cycle (TCA cycle)	K00026;K00026;K00026;K00026;K00026;K00026	GO:0005739//mitochondrion;GO:0005759//mitochondrial matrix;GO:0016020//membrane;GO:0043209//myelin sheath	GO:0003824//catalytic activity;GO:0005515//protein binding;GO:0016491//oxidoreductase activity;GO:0016615//malate dehydrogenase activity;GO:0016616//oxidoreductase activity, acting on the CH-OH group of donors, NAD or NADP as acceptor;GO:0030060//L-malate dehydrogenase activity;GO:0042803//protein homodimerization activity;GO:0043621//protein self-association;GO:0046554//malate dehydrogenase (NAD…	GO:0005975//carbohydrate metabolic process;GO:0006099//tricarboxylic acid cycle;GO:0006107//oxaloacetate metabolic process;GO:0006108//malate metabolic process;GO:0006475//internal protein amino acid acetylation;GO:0006734//NADH metabolic process;GO:0009060//aerobic respiration;GO:0019752//carboxylic acid metabolic process;GO:0055114//oxidation-reduction process
ENSRNOT00000023946	ENSRNOT00000023946	5.81E-22	2934221.75	3989243.75	5943910	5661484.5	6366181	5466829	9201717	7798209	8054821	5581048.5	6689188.5	6513672		Tmem120a	transmembrane protein 120A [Source:RGD Symbol;Acc:1311474]	-	-	-	-	GO:0005575//cellular_component;GO:0005634//nucleus;GO:0005637//nuclear inner membrane;GO:0016020//membrane;GO:0016021//integral component of membrane	GO:0003674//molecular_function	GO:0008150//biological_process;GO:0045444//fat cell differentiation;GO:0051260//protein homooligomerization;GO:0051291//protein heterooligomerization
ENSRNOT00000028033	ENSRNOT00000028033;ENSRNOT00000085831	6.45E-22	2575679	2674328.5	1698219.375	660966.0625	764632.1875	1112812.875	626660.875	785615.5625	753477.25	1694694.625	3095282.25	1422120.375		Por	cytochrome p450 oxidoreductase [Source:RGD Symbol;Acc:68335]	-	-	-	-	GO:0005737//cytoplasm;GO:0005739//mitochondrion;GO:0005783//endoplasmic reticulum;GO:0005789//endoplasmic reticulum membrane;GO:0005829//cytosol;GO:0016020//membrane;GO:0016021//integral component of membrane;GO:0043231//intracellular membrane-bounded organelle	GO:0003958//NADPH-hemoprotein reductase activity;GO:0004128//cytochrome-b5 reductase activity, acting on NAD(P)H;GO:0008941//nitric oxide dioxygenase activity;GO:0009055//electron carrier activity;GO:0010181//FMN binding;GO:0016491//oxidoreductase activity;GO:0016787//hydrolase activity;GO:0019899//enzyme binding;GO:0047726//iron-cytochrome-c reductase activity;GO:0050660//flavin adenine dinucleo…	GO:0003420//regulation of growth plate cartilage chondrocyte proliferation;GO:0007584//response to nutrient;GO:0009437//carnitine metabolic process;GO:0009725//response to hormone;GO:0009812//flavonoid metabolic process;GO:0018393//internal peptidyl-lysine acetylation;GO:0019395//fatty acid oxidation;GO:0022900//electron transport chain;GO:0032332//positive regulation of chondrocyte differentiati…
ENSRNOT00000085831	ENSRNOT00000028033;ENSRNOT00000085831	6.45E-22	2575679	2674328.5	1698219.375	660966.0625	764632.1875	1112812.875	626660.875	785615.5625	753477.25	1694694.625	3095282.25	1422120.375		Pom121	POM121 transmembrane nucleoporin [Source:RGD Symbol;Acc:620680]	Genetic Information Processing	Translation	ko03013//RNA transport	K14316	GO:0016020//membrane;GO:0016021//integral component of membrane	-	-
ENSRNOT00000004385	ENSRNOT00000004385	6.63E-22	38783668	35486072	36424240	31299306	37903464	40931380	24500236	27831336	26420378	41386832	39946696	36337128		Baz1b	bromodomain adjacent to zinc finger domain, 1B [Source:RGD Symbol;Acc:1597089]	-	-	-	-	GO:0000793//condensed chromosome;GO:0005575//cellular_component;GO:0005634//nucleus;GO:0005721//pericentric heterochromatin;GO:0016604//nuclear body;GO:0043596//nuclear replication fork	GO:0003674//molecular_function;GO:0004713//protein tyrosine kinase activity;GO:0035173//histone kinase activity;GO:0042393//histone binding;GO:0046872//metal ion binding	GO:0006333//chromatin assembly or disassembly;GO:0006338//chromatin remodeling;GO:0006974//cellular response to DNA damage stimulus;GO:0008150//biological_process;GO:0016572//histone phosphorylation;GO:0018108//peptidyl-tyrosine phosphorylation
ENSRNOT00000004917	ENSRNOT00000004917	6.63E-22	17112874	16680511	15917579	15371945	16544510	16483493	15732336	15690623	15995834	16503395	13966698	13853063		Nup153	nucleoporin 153 [Source:RGD Symbol;Acc:3216]	Genetic Information Processing	Translation	ko03013//RNA transport	K14296	GO:0005643//nuclear pore;GO:0005730//nucleolus;GO:0005829//cytosol;GO:0031965//nuclear membrane;GO:0034399//nuclear periphery;GO:0042405//nuclear inclusion body;GO:0044615//nuclear pore nuclear basket;GO:0046930//pore complex	GO:0015288//porin activity;GO:0017056//structural constituent of nuclear pore;GO:0042802//identical protein binding;GO:0043495//protein anchor;GO:0046872//metal ion binding	GO:0006913//nucleocytoplasmic transport;GO:0046832//negative regulation of RNA export from nucleus;GO:0051292//nuclear pore complex assembly;GO:0055085//transmembrane transport
ENSRNOT00000023567	ENSRNOT00000023567	7.17E-22	6517080.5	5409588.5	5395244.5	4761489	4855125	5006574	7163953	4620665.5	6568571.5	6886847	4072604.25	5849498.5		Rfc2	replication factor C subunit 2 [Source:RGD Symbol;Acc:621198]	Genetic Information Processing;Genetic Information Processing;Genetic Information Processing	Replication and repair;Replication and repair;Replication and repair	ko03420//Nucleotide excision repair;ko03030//DNA replication;ko03430//Mismatch repair	K10755;K10755;K10755	GO:0005575//cellular_component;GO:0005634//nucleus;GO:0005663//DNA replication factor C complex;GO:0031390//Ctf18 RFC-like complex	GO:0000166//nucleotide binding;GO:0003674//molecular_function;GO:0003677//DNA binding;GO:0003689//DNA clamp loader activity;GO:0005524//ATP binding;GO:0019899//enzyme binding;GO:0043142//single-stranded DNA-dependent ATPase activity	GO:0006260//DNA replication;GO:0006261//DNA-dependent DNA replication;GO:0008150//biological_process;GO:1900264//positive regulation of DNA-directed DNA polymerase activity
ENSRNOT00000026197	ENSRNOT00000026197	7.47E-22	14180613	9463928	10345432	9828868	10439307	9870201	7249720	7192455	7273749	7718817	8752546	9466586		Gtf2i	general transcription factor II I [Source:RGD Symbol;Acc:727961]	Environmental Information Processing;Genetic Information Processing	Signal transduction;Transcription	ko04022//cGMP - PKG signaling pathway;ko03022//Basal transcription factors	K03121;K03121	GO:0005575//cellular_component;GO:0005634//nucleus;GO:0005654//nucleoplasm;GO:0005737//cytoplasm	GO:0003674//molecular_function;GO:0003677//DNA binding;GO:0003700//transcription factor activity, sequence-specific DNA binding	GO:0006355//regulation of transcription, DNA-templated;GO:0006366//transcription from RNA polymerase II promoter;GO:0016525//negative regulation of angiogenesis;GO:0051481//negative regulation of cytosolic calcium ion concentration
ENSRNOT00000008210	ENSRNOT00000008210;ENSRNOT00000083528	7.53E-22	2012069.125	2420751.5	2344181.25	2335229.75	2675241	2414004	2106868.75	1684824.25	2023071	2070810.25	1703474.25	1743481.5		Gtf2i	general transcription factor II I [Source:RGD Symbol;Acc:727961]	Environmental Information Processing;Genetic Information Processing	Signal transduction;Transcription	ko04022//cGMP - PKG signaling pathway;ko03022//Basal transcription factors	K03121;K03121	GO:0005634//nucleus	GO:0003677//DNA binding;GO:0003700//transcription factor activity, sequence-specific DNA binding	GO:0006351//transcription, DNA-templated;GO:0006355//regulation of transcription, DNA-templated;GO:0006366//transcription from RNA polymerase II promoter
ENSRNOT00000083528	ENSRNOT00000008210;ENSRNOT00000083528	7.53E-22	2012069.125	2420751.5	2344181.25	2335229.75	2675241	2414004	2106868.75	1684824.25	2023071	2070810.25	1703474.25	1743481.5		Rcc1l	RCC1 like [Source:RGD Symbol;Acc:1307558]	-	-	-	-	GO:0005743//mitochondrial inner membrane;GO:0031966//mitochondrial membrane	GO:0005085//guanyl-nucleotide exchange factor activity;GO:0019843//rRNA binding	GO:0070131//positive regulation of mitochondrial translation;GO:1990613//mitochondrial membrane fusion
ENSRNOT00000013384	ENSRNOT00000013384	7.64E-22	468050.0313	1227164.25	1019657.25	953649.6875	938602.125	949493	1114853.5	1133795.75	913031.1875	601500.75	457345.8438	940727.1875		Psmb1	proteasome subunit beta 1 [Source:RGD Symbol;Acc:621092]	Genetic Information Processing	Folding, sorting and degradation	ko03050//Proteasome	K02732	GO:0000502//proteasome complex;GO:0005634//nucleus;GO:0005737//cytoplasm;GO:0005839//proteasome core complex	GO:0004175//endopeptidase activity;GO:0004298//threonine-type endopeptidase activity;GO:0008233//peptidase activity;GO:0016787//hydrolase activity	GO:0006508//proteolysis;GO:0051603//proteolysis involved in cellular protein catabolic process
ENSRNOT00000022373	ENSRNOT00000022373	7.71E-22	432334.6875	386777.75	378545.5938	358319.9688	350010.2188	358158.5625	314511.9688	346292.7813	385404.8125	394715.0625	371003.7813	458381.5938		Pdcd2	programmed cell death 2 [Source:RGD Symbol;Acc:61887]	-	-	-	-	GO:0005634//nucleus;GO:0005737//cytoplasm	GO:0003677//DNA binding;GO:0019899//enzyme binding;GO:0046872//metal ion binding	GO:0006915//apoptotic process;GO:0006919//activation of cysteine-type endopeptidase activity involved in apoptotic process;GO:0012501//programmed cell death;GO:0043065//positive regulation of apoptotic process;GO:1901532//regulation of hematopoietic progenitor cell differentiation;GO:1902035//positive regulation of hematopoietic stem cell proliferation
ENSRNOT00000009467	ENSRNOT00000009467	8.13E-22	18588824	20951340	18657626	11091069	12479052	8374149.5	12105724	13327478	13384889	14028091	13926969	15194811		Napa	NSF attachment protein alpha [Source:RGD Symbol;Acc:620855]	Organismal Systems	Nervous system	ko04721//Synaptic vesicle cycle	K15296	GO:0005774//vacuolar membrane;GO:0005886//plasma membrane;GO:0016020//membrane;GO:0031201//SNARE complex;GO:0043195//terminal bouton;GO:0043209//myelin sheath;GO:0070044//synaptobrevin 2-SNAP-25-syntaxin-1a complex;GO:0098793//presynapse;GO:0098794//postsynapse	GO:0000149//SNARE binding;GO:0005483//soluble NSF attachment protein activity;GO:0005515//protein binding;GO:0019905//syntaxin binding;GO:0044877//macromolecular complex binding	GO:0006886//intracellular protein transport;GO:0007420//brain development;GO:0010807//regulation of synaptic vesicle priming;GO:0015031//protein transport;GO:0016192//vesicle-mediated transport;GO:0030182//neuron differentiation;GO:0032781//positive regulation of ATPase activity;GO:0032984//macromolecular complex disassembly;GO:0035249//synaptic transmission, glutamatergic;GO:0035494//SNARE compl…
ENSRNOT00000020558	ENSRNOT00000020558	8.13E-22	3238197.75	3494165.25	3755797.75	3402347.75	3387952.25	2871242.5	3435424.25	3520114.25	3610432.25	4168949	3986128.25	3910472.75		Rab4b	RAB4B, member RAS oncogene family [Source:RGD Symbol;Acc:620931]	-	-	-	-	GO:0005768//endosome;GO:0005886//plasma membrane;GO:0016020//membrane;GO:0032593//insulin-responsive compartment	GO:0000166//nucleotide binding;GO:0003924//GTPase activity;GO:0005525//GTP binding	GO:0006886//intracellular protein transport;GO:0015031//protein transport;GO:0030100//regulation of endocytosis;GO:0032482//Rab protein signal transduction
ENSRNOT00000037499	ENSRNOT00000037499;ENSRNOT00000046010;ENSRNOT00000048495;ENSRNOT00000092476	8.59E-22	6513865	6721307	6717477.5	5465144.5	5936611	5180566	7559832.5	8352607.5	7933308	6963073.5	6714016	7928864.5		Snrpa	small nuclear ribonucleoprotein polypeptide A [Source:RGD Symbol;Acc:1307416]	Genetic Information Processing	Transcription	ko03040//Spliceosome	K11091	GO:0005634//nucleus;GO:0005654//nucleoplasm;GO:0005681//spliceosomal complex;GO:0005685//U1 snRNP	GO:0003676//nucleic acid binding;GO:0003723//RNA binding;GO:0030619//U1 snRNA binding;GO:0035614//snRNA stem-loop binding;GO:0042802//identical protein binding;GO:1990446//U1 snRNP binding	GO:0000398//mRNA splicing, via spliceosome;GO:1900363//regulation of mRNA polyadenylation
ENSRNOT00000046010	ENSRNOT00000037499;ENSRNOT00000046010;ENSRNOT00000048495;ENSRNOT00000092476	8.59E-22	6513865	6721307	6717477.5	5465144.5	5936611	5180566	7559832.5	8352607.5	7933308	6963073.5	6714016	7928864.5		AABR07029675.1	-	Metabolism;Metabolism;Metabolism;Environmental Information Processing;Metabolism;Genetic Information Processing	Global and overview maps;Global and overview maps;Global and overview maps;Signal transduction;Carbohydrate metabolism;Folding, sorting and degradation	ko01100//Metabolic pathways;ko01200//Carbon metabolism;ko01230//Biosynthesis of amino acids;ko04066//HIF-1 signaling pathway;ko00010//Glycolysis / Gluconeogenesis;ko03018//RNA degradation	K01689;K01689;K01689;K01689;K01689;K01689	GO:0000015//phosphopyruvate hydratase complex	GO:0000287//magnesium ion binding;GO:0004634//phosphopyruvate hydratase activity;GO:0046872//metal ion binding	GO:0006096//glycolytic process
ENSRNOT00000048495	ENSRNOT00000037499;ENSRNOT00000046010;ENSRNOT00000048495;ENSRNOT00000092476	8.59E-22	6513865	6721307	6717477.5	5465144.5	5936611	5180566	7559832.5	8352607.5	7933308	6963073.5	6714016	7928864.5		Map3k20	mitogen-activated protein kinase kinase kinase 20 [Source:RGD Symbol;Acc:1561394]	Environmental Information Processing	Signal transduction	ko04010//MAPK signaling pathway	K04424	GO:0005737//cytoplasm	GO:0004672//protein kinase activity;GO:0004674//protein serine/threonine kinase activity;GO:0004709//MAP kinase kinase kinase activity;GO:0005524//ATP binding	GO:0000165//MAPK cascade;GO:0000186//activation of MAPKK activity;GO:0006468//protein phosphorylation
ENSRNOT00000092476	ENSRNOT00000037499;ENSRNOT00000046010;ENSRNOT00000048495;ENSRNOT00000092476	8.59E-22	6513865	6721307	6717477.5	5465144.5	5936611	5180566	7559832.5	8352607.5	7933308	6963073.5	6714016	7928864.5		Pdk1	pyruvate dehydrogenase kinase 1 [Source:RGD Symbol;Acc:69427]	Environmental Information Processing;Organismal Systems;Human Diseases	Signal transduction;Development;Cancers	ko04066//HIF-1 signaling pathway;ko04360//Axon guidance;ko05230//Central carbon metabolism in cancer	K12077;K12077;K12077	GO:0005634//nucleus;GO:0005730//nucleolus;GO:0005739//mitochondrion;GO:0005967//mitochondrial pyruvate dehydrogenase complex	GO:0004672//protein kinase activity;GO:0004740//pyruvate dehydrogenase (acetyl-transferring) kinase activity	GO:0006468//protein phosphorylation;GO:0008283//cell proliferation;GO:0008631//intrinsic apoptotic signaling pathway in response to oxidative stress;GO:0010510//regulation of acetyl-CoA biosynthetic process from pyruvate;GO:0010906//regulation of glucose metabolic process;GO:0097411//hypoxia-inducible factor-1alpha signaling pathway
ENSRNOT00000040762	ENSRNOT00000040762	8.86E-22	5600234	4394623	4196250	11877286	6183740.5	7725862	7492991.5	6601088.5	5375418.5	4645080	7146246	9847914		Itga6	integrin subunit alpha 6 [Source:RGD Symbol;Acc:621633]	Human Diseases;Environmental Information Processing;Human Diseases;Cellular Processes;Cellular Processes;Human Diseases;Organismal Systems;Human Diseases;Environmental Information Processing;Environmental Information Processing;Human Diseases;Human Diseases;Human Diseases	Cancers;Signal transduction;Infectious diseases;Cell motility;Cellular community - eukaryotes;Cardiovascular diseases;Immune system;Infectious diseases;Signaling molecules and interaction;Signaling molecules and interaction;Cancers;Cardiovascular diseases;Cardiovascular diseases	ko05200//Pathways in cancer;ko04151//PI3K-Akt signaling pathway;ko05165//Human papillomavirus infection;ko04810//Regulation of actin cytoskeleton;ko04510//Focal adhesion;ko05414//Dilated cardiomyopathy (DCM);ko04640//Hematopoietic cell lineage;ko05145//Toxoplasmosis;ko04514//Cell adhesion molecules (CAMs);ko04512//ECM-receptor interaction;ko05222//Small cell lung cancer;ko05410//Hypertrophic card…	K06485;K06485;K06485;K06485;K06485;K06485;K06485;K06485;K06485;K06485;K06485;K06485;K06485	GO:0005604//basement membrane;GO:0005886//plasma membrane;GO:0005913//cell-cell adherens junction;GO:0008305//integrin complex;GO:0009897//external side of plasma membrane;GO:0009925//basal plasma membrane;GO:0009986//cell surface;GO:0016020//membrane;GO:0016021//integral component of membrane;GO:0016323//basolateral plasma membrane;GO:0030056//hemidesmosome;GO:0030175//filopodium;GO:0034676//int…	GO:0031994//insulin-like growth factor I binding;GO:0038132//neuregulin binding;GO:0043236//laminin binding;GO:0044877//macromolecular complex binding	GO:0007155//cell adhesion;GO:0007160//cell-matrix adhesion;GO:0007229//integrin-mediated signaling pathway;GO:0010668//ectodermal cell differentiation;GO:0010811//positive regulation of cell-substrate adhesion;GO:0022409//positive regulation of cell-cell adhesion;GO:0030335//positive regulation of cell migration;GO:0031589//cell-substrate adhesion;GO:0031668//cellular response to extracellular st…
ENSRNOT00000079231	ENSRNOT00000079231	9.08E-22	18563072	22052854	23450392	16125429	13395779	14068004	27626294	24326636	23470216	16819898	17612382	20892186		Fkbp15	FK506 binding protein 15 [Source:RGD Symbol;Acc:1304816]	-	-	-	-	GO:0005884//actin filament;GO:0016020//membrane;GO:0030424//axon;GO:0030426//growth cone	GO:0003755//peptidyl-prolyl cis-trans isomerase activity;GO:0016853//isomerase activity	GO:0000413//protein peptidyl-prolyl isomerization;GO:0010923//negative regulation of phosphatase activity
ENSRNOT00000068167	ENSRNOT00000068167	9.11E-22	20341280	26319262	26510060	29134808	29151624	29450078	28641902	28276392	26862584	27413840	22619300	31987462		Chac2	ChaC cation transport regulator 2 [Source:RGD Symbol;Acc:1309120]	Metabolism;Metabolism	Global and overview maps;Metabolism of other amino acids	ko01100//Metabolic pathways;ko00480//Glutathione metabolism	K07232;K07232	GO:0005737//cytoplasm;GO:0005829//cytosol	GO:0003839//gamma-glutamylcyclotransferase activity;GO:0016829//lyase activity	GO:0006751//glutathione catabolic process
ENSRNOT00000015757	ENSRNOT00000015757	9.23E-22	2749343	2740191.25	2849865.25	2661237.25	2606130.5	2403236.25	2608117.5	2758229	2539514	2991101	2488664.5	2244128.25		Atp5pf	ATP synthase peripheral stalk subunit F6 [Source:RGD Symbol;Acc:621376]	Metabolism;Human Diseases;Human Diseases;Organismal Systems;Human Diseases;Metabolism	Global and overview maps;Neurodegenerative diseases;Neurodegenerative diseases;Environmental adaptation;Neurodegenerative diseases;Energy metabolism	ko01100//Metabolic pathways;ko05010//Alzheimer disease;ko05016//Huntington disease;ko04714//Thermogenesis;ko05012//Parkinson disease;ko00190//Oxidative phosphorylation	K02131;K02131;K02131;K02131;K02131;K02131	GO:0000276//mitochondrial proton-transporting ATP synthase complex, coupling factor F(o);GO:0005739//mitochondrion;GO:0005743//mitochondrial inner membrane;GO:0005753//mitochondrial proton-transporting ATP synthase complex;GO:0016020//membrane;GO:0045263//proton-transporting ATP synthase complex, coupling factor F(o)	GO:0015078//hydrogen ion transmembrane transporter activity;GO:0016887//ATPase activity	GO:0006811//ion transport;GO:0015986//ATP synthesis coupled proton transport;GO:0046034//ATP metabolic process
ENSRNOT00000028838	ENSRNOT00000028838	9.80E-22	2213837.5	2624689	2381991.5	2718007	3277113.5	2659015	2522380.5	2890791.5	2934037.5	2524508.5	2166459	2556568		Mtx2	metaxin 2 [Source:RGD Symbol;Acc:1306473]	-	-	-	-	GO:0001401//mitochondrial sorting and assembly machinery complex;GO:0005575//cellular_component;GO:0005730//nucleolus;GO:0005739//mitochondrion	GO:0003674//molecular_function	GO:0008150//biological_process
ENSRNOT00000040541	ENSRNOT00000040541	9.80E-22	1662186.375	2397255.25	2290649.5	1938907.625	1999658.75	1896490.125	1931998	1832920.25	1968900.625	1822211.625	1622402.375	2047771.375		Cct8	chaperonin containing TCP1 subunit 8 [Source:RGD Symbol;Acc:1305452]	-	-	-	-	GO:0002199//zona pellucida receptor complex;GO:0005654//nucleoplasm;GO:0005737//cytoplasm;GO:0005813//centrosome;GO:0005829//cytosol;GO:0005832//chaperonin-containing T-complex;GO:0005874//microtubule;GO:0044297//cell body;GO:0045111//intermediate filament cytoskeleton	GO:0000166//nucleotide binding;GO:0005524//ATP binding;GO:0051082//unfolded protein binding	GO:0006457//protein folding;GO:0007339//binding of sperm to zona pellucida;GO:0032212//positive regulation of telomere maintenance via telomerase;GO:0046931//pore complex assembly;GO:0050821//protein stabilization;GO:1901998//toxin transport;GO:1904851//positive regulation of establishment of protein localization to telomere
ENSRNOT00000018462	ENSRNOT00000018462;ENSRNOT00000086864	9.81E-22	13522913	13886966	12351600	14858849	13614728	13766538	9978576	9434101	10213974	10690976	11873098	11783128		Usp16	ubiquitin specific peptidase 16 [Source:RGD Symbol;Acc:1307192]	-	-	-	-	GO:0005575//cellular_component;GO:0005634//nucleus	GO:0003674//molecular_function;GO:0003713//transcription coactivator activity;GO:0004197//cysteine-type endopeptidase activity;GO:0004843//thiol-dependent ubiquitin-specific protease activity;GO:0008233//peptidase activity;GO:0008234//cysteine-type peptidase activity;GO:0008270//zinc ion binding;GO:0016787//hydrolase activity;GO:0036459//thiol-dependent ubiquitinyl hydrolase activity;GO:0042393//…	GO:0000278//mitotic cell cycle;GO:0006325//chromatin organization;GO:0006357//regulation of transcription from RNA polymerase II promoter;GO:0006508//proteolysis;GO:0006511//ubiquitin-dependent protein catabolic process;GO:0006974//cellular response to DNA damage stimulus;GO:0007049//cell cycle;GO:0008150//biological_process;GO:0010468//regulation of gene expression;GO:0016578//histone deubiquiti…
ENSRNOT00000086864	ENSRNOT00000018462;ENSRNOT00000086864	9.81E-22	13522913	13886966	12351600	14858849	13614728	13766538	9978576	9434101	10213974	10690976	11873098	11783128		Ltn1	listerin E3 ubiquitin protein ligase 1 [Source:RGD Symbol;Acc:1311238]	-	-	-	-	GO:0005829//cytosol;GO:1990112//RQC complex	GO:0004842//ubiquitin-protein transferase activity;GO:0008270//zinc ion binding;GO:0043023//ribosomal large subunit binding;GO:0046872//metal ion binding;GO:0061630//ubiquitin protein ligase activity	GO:0043161//proteasome-mediated ubiquitin-dependent protein catabolic process;GO:0051865//protein autoubiquitination;GO:0072344//rescue of stalled ribosome;GO:1990116//ribosome-associated ubiquitin-dependent protein catabolic process
ENSRNOT00000051445	ENSRNOT00000051445	1.07E-21	10744273	12323798	10343738	9404280	9814180	9513883	11106183	11279464	11267137	13721737	12330364	12670179		Rpl24	ribosomal protein L24 [Source:RGD Symbol;Acc:621191]	Genetic Information Processing	Translation	ko03010//Ribosome	K02896	-	-	-
ENSRNOT00000088798	ENSRNOT00000088798;ENSRNOT00000091873	1.12E-21	33745552	33569564	30674660	32775882	30478874	28582720	36491768	37709364	40011476	38676712	33657764	32821430		Trmt10c	tRNA methyltransferase 10C, mitochondrial RNase P subunit [Source:RGD Symbol;Acc:1306333]	-	-	-	-	GO:0005654//nucleoplasm;GO:0005739//mitochondrion;GO:0030678//mitochondrial ribonuclease P complex;GO:0042645//mitochondrial nucleoid	GO:0000049//tRNA binding;GO:0005515//protein binding;GO:0008168//methyltransferase activity;GO:0009019//tRNA (guanine-N1-)-methyltransferase activity;GO:0016429//tRNA (adenine-N1-)-methyltransferase activity;GO:0016740//transferase activity;GO:0052905//tRNA (guanine(9)-N(1))-methyltransferase activity	GO:0000964//mitochondrial RNA 5'-end processing;GO:0008033//tRNA processing;GO:0030488//tRNA methylation;GO:0032259//methylation;GO:0070131//positive regulation of mitochondrial translation;GO:0080009//mRNA methylation;GO:0090646//mitochondrial tRNA processing;GO:1990180//mitochondrial tRNA 3'-end processing
ENSRNOT00000091873	ENSRNOT00000088798;ENSRNOT00000091873	1.12E-21	33745552	33569564	30674660	32775882	30478874	28582720	36491768	37709364	40011476	38676712	33657764	32821430		C2cd2	C2 calcium-dependent domain containing 2 [Source:RGD Symbol;Acc:735112]	-	-	-	-	GO:0016020//membrane;GO:0016021//integral component of membrane	-	-
ENSRNOT00000026968	ENSRNOT00000026968	1.17E-21	2389557.75	2310977.5	2228144	2610689.25	2653694.25	2399955.25	2394899.5	2452870	2389603.25	2718357.75	2512288	2782448.5		Tomm70	translocase of outer mitochondrial membrane 70 [Source:RGD Symbol;Acc:1303049]	-	-	-	-	GO:0005739//mitochondrion	-	-
ENSRNOT00000024160	ENSRNOT00000024160	1.20E-21	16753221	18714648	19887486	3978356.25	3604808.25	4862085	11389864	9656027	9508892	10917176	12065762	10995474		Tbc1d23	TBC1 domain family, member 23 [Source:RGD Symbol;Acc:1307925]	-	-	-	-	GO:0005794//Golgi apparatus;GO:0005802//trans-Golgi network;GO:0005829//cytosol;GO:0031410//cytoplasmic vesicle;GO:0071203//WASH complex	-	GO:0007420//brain development;GO:0016192//vesicle-mediated transport;GO:0031175//neuron projection development;GO:0032680//regulation of tumor necrosis factor production;GO:0032755//positive regulation of interleukin-6 production;GO:0042147//retrograde transport, endosome to Golgi;GO:0050727//regulation of inflammatory response;GO:1990403//embryonic brain development
ENSRNOT00000070861	ENSRNOT00000070861	1.23E-21	1835803	2081041.25	2088800.375	1191300.625	1256383.5	1872286.75	1139569.875	1137353.125	1204346.5	1291248.5	1754064.25	1687540.125		Psmg1	proteasome assembly chaperone 1 [Source:RGD Symbol;Acc:1305454]	-	-	-	-	GO:0005654//nucleoplasm;GO:0005737//cytoplasm;GO:0005783//endoplasmic reticulum;GO:0005794//Golgi apparatus;GO:0005829//cytosol	GO:0070628//proteasome binding	GO:0021930//cerebellar granule cell precursor proliferation;GO:0043248//proteasome assembly;GO:0080129//proteasome core complex assembly
ENSRNOT00000030485	ENSRNOT00000030485	1.23E-21	1803799	1814958.5	1740988.125	2019418.625	1996143.125	1709687.875	1933882	1818505.75	1874026.125	1743444.125	1602060.875	1664057		St3gal6	ST3 beta-galactoside alpha-2,3-sialyltransferase 6 [Source:RGD Symbol;Acc:1303279]	Metabolism;Metabolism	Global and overview maps;Glycan biosynthesis and metabolism	ko01100//Metabolic pathways;ko00601//Glycosphingolipid biosynthesis - lacto and neolacto series	K03792;K03792	GO:0005794//Golgi apparatus;GO:0016020//membrane;GO:0016021//integral component of membrane	GO:0008373//sialyltransferase activity;GO:0016740//transferase activity;GO:0016757//transferase activity, transferring glycosyl groups	GO:0006486//protein glycosylation;GO:0097503//sialylation
ENSRNOT00000014496	ENSRNOT00000014496	1.31E-21	6294811.5	7040929	8346247.5	5393520.5	4957592	6106437	6292208.5	7337327.5	6099508	9059708	8065347.5	8424933		Cpox	coproporphyrinogen oxidase [Source:RGD Symbol;Acc:1311817]	Metabolism;Metabolism	Global and overview maps;Metabolism of cofactors and vitamins	ko01100//Metabolic pathways;ko00860//Porphyrin and chlorophyll metabolism	K00228;K00228	GO:0005737//cytoplasm;GO:0005739//mitochondrion;GO:0005743//mitochondrial inner membrane;GO:0005758//mitochondrial intermembrane space;GO:0005829//cytosol;GO:0016020//membrane	GO:0004109//coproporphyrinogen oxidase activity;GO:0005212//structural constituent of eye lens;GO:0016491//oxidoreductase activity;GO:0042802//identical protein binding;GO:0042803//protein homodimerization activity	GO:0006779//porphyrin-containing compound biosynthetic process;GO:0006782//protoporphyrinogen IX biosynthetic process;GO:0006783//heme biosynthetic process;GO:0010035//response to inorganic substance;GO:0010039//response to iron ion;GO:0010288//response to lead ion;GO:0017085//response to insecticide;GO:0019353//protoporphyrinogen IX biosynthetic process from glutamate;GO:0046685//response to ars…
ENSRNOT00000091521	ENSRNOT00000091521	1.35E-21	2180075	1426356.625	1942412.75	2197199.25	2421736	1585578.875	1636746.25	2293187.25	1808496.875	2055650	1154085.25	2809151		Cldnd1	claudin domain containing 1 [Source:RGD Symbol;Acc:1359273]	-	-	-	-	GO:0016020//membrane;GO:0016021//integral component of membrane;GO:0016324//apical plasma membrane	-	-
ENSRNOT00000007223	ENSRNOT00000007223	1.35E-21	4605234	4806344	4673180	5283167	5508301.5	4673167	4743959	4524331	4721521	4416886.5	4904115.5	4578851		Vps26c	VPS26 endosomal protein sorting factor C [Source:RGD Symbol;Acc:1306879]	-	-	-	-	GO:0005768//endosome	GO:0008565//protein transporter activity	GO:0006886//intracellular protein transport
ENSRNOT00000026186	ENSRNOT00000026186	1.37E-21	63849608	65614788	55767788	60187620	62941444	61818436	43247456	41699380	40023140	61960448	57871292	57157864		AABR07072230.1	-	-	-	-	-	GO:0005634//nucleus;GO:0005730//nucleolus;GO:0005829//cytosol	GO:0042802//identical protein binding	-
ENSRNOT00000024632	ENSRNOT00000024632	1.39E-21	2186456	2439599.25	2416283.25	3689690.5	3918301.75	4135540.25	3226619.25	3114482	2915674	2193051.25	2145407.25	2818970.5		Arl6	ADP-ribosylation factor like GTPase 6 [Source:RGD Symbol;Acc:1305535]	-	-	-	-	GO:0005575//cellular_component;GO:0005622//intracellular;GO:0005737//cytoplasm;GO:0005829//cytosol;GO:0005929//cilium;GO:0005930//axoneme;GO:0016020//membrane	GO:0000166//nucleotide binding;GO:0003674//molecular_function;GO:0005525//GTP binding	GO:0006886//intracellular protein transport;GO:0007420//brain development;GO:0008150//biological_process;GO:0008589//regulation of smoothened signaling pathway;GO:0010842//retina layer formation;GO:0016055//Wnt signaling pathway;GO:0016192//vesicle-mediated transport;GO:0045444//fat cell differentiation;GO:0060271//cilium morphogenesis;GO:0061512//protein localization to cilium;GO:0097499//protei…
ENSRNOT00000049812	ENSRNOT00000049812	1.39E-21	2749479.5	2395132	2945959	2273541	2272349	2722674	2883055.5	2560619	2688831	2391240.75	3185267.5	2497794.75		Eif2b5	eukaryotic translation initiation factor 2B subunit epsilon [Source:RGD Symbol;Acc:708380]	Genetic Information Processing;Human Diseases	Translation;Infectious diseases	ko03013//RNA transport;ko05168//Herpes simplex infection	K03240;K03240	GO:0005634//nucleus;GO:0005737//cytoplasm;GO:0005829//cytosol;GO:0005851//eukaryotic translation initiation factor 2B complex	GO:0003743//translation initiation factor activity;GO:0005085//guanyl-nucleotide exchange factor activity;GO:0005515//protein binding;GO:0031369//translation initiation factor binding	GO:0001541//ovarian follicle development;GO:0006412//translation;GO:0006413//translational initiation;GO:0007568//aging;GO:0009408//response to heat;GO:0009749//response to glucose;GO:0010226//response to lithium ion;GO:0014002//astrocyte development;GO:0014003//oligodendrocyte development;GO:0021766//hippocampus development;GO:0034976//response to endoplasmic reticulum stress;GO:0042552//myelina…
ENSRNOT00000089232	ENSRNOT00000089232	1.39E-21	15629012	18054930	16814602	17731284	16568529	5343118	10497472	10219200	10327298	15105704	16769000	15667156		Abcf3	ATP binding cassette subfamily F member 3 [Source:RGD Symbol;Acc:1310468]	-	-	-	-	-	GO:0000166//nucleotide binding;GO:0005524//ATP binding;GO:0016887//ATPase activity	GO:0051607//defense response to virus
ENSRNOT00000015618	ENSRNOT00000015618	1.40E-21	2154318.5	2339034.75	2513611.75	2382587.75	2058626.375	2167404.5	2419272.5	1961608.125	2072192.375	1990600.25	2312286.75	2274070.25		Alg3	ALG3, alpha-1,3- mannosyltransferase [Source:RGD Symbol;Acc:1306004]	Metabolism;Metabolism;Metabolism	Global and overview maps;Glycan biosynthesis and metabolism;Glycan biosynthesis and metabolism	ko01100//Metabolic pathways;ko00510//N-Glycan biosynthesis;ko00513//Various types of N-glycan biosynthesis	K03845;K03845;K03845	GO:0005575//cellular_component;GO:0005783//endoplasmic reticulum;GO:0005789//endoplasmic reticulum membrane;GO:0016020//membrane;GO:0016021//integral component of membrane;GO:0030176//integral component of endoplasmic reticulum membrane	GO:0000030//mannosyltransferase activity;GO:0000033//alpha-1,3-mannosyltransferase activity;GO:0003674//molecular_function;GO:0016740//transferase activity;GO:0016757//transferase activity, transferring glycosyl groups;GO:0052925//dol-P-Man:Man(5)GlcNAc(2)-PP-Dol alpha-1,3-mannosyltransferase activity	GO:0006486//protein glycosylation;GO:0008150//biological_process;GO:0097502//mannosylation
ENSRNOT00000038251	ENSRNOT00000038251	1.42E-21	20175208	15410795	15879425	15814363	17305138	17591484	15331601	15760311	15919252	21590148	22666684	21836916		Opa1	OPA1, mitochondrial dynamin like GTPase [Source:RGD Symbol;Acc:708423]	Human Diseases	Neurodegenerative disease	ko05017//Spinocerebellar ataxia	K17079	GO:0005737//cytoplasm;GO:0005739//mitochondrion;GO:0005741//mitochondrial outer membrane;GO:0005743//mitochondrial inner membrane;GO:0005758//mitochondrial intermembrane space;GO:0005829//cytosol;GO:0016020//membrane;GO:0016021//integral component of membrane;GO:0030061//mitochondrial crista;GO:0030425//dendrite;GO:0031314//extrinsic component of mitochondrial inner membrane;GO:0031966//mitochond…	GO:0000166//nucleotide binding;GO:0003924//GTPase activity;GO:0005525//GTP binding;GO:0008017//microtubule binding;GO:0008289//lipid binding;GO:0016787//hydrolase activity;GO:0019900//kinase binding;GO:0070300//phosphatidic acid binding;GO:1901612//cardiolipin binding	GO:0000002//mitochondrial genome maintenance;GO:0000266//mitochondrial fission;GO:0003374//dynamin polymerization involved in mitochondrial fission;GO:0006915//apoptotic process;GO:0007005//mitochondrion organization;GO:0007007//inner mitochondrial membrane organization;GO:0007568//aging;GO:0007601//visual perception;GO:0008053//mitochondrial fusion;GO:0010636//positive regulation of mitochondria…
ENSRNOT00000073042	ENSRNOT00000073042	1.48E-21	9322968	10415981	9498437	9898665	10253956	8254912	11589888	11413649	11131707	8629654	8571366	8978200		Opa1	OPA1, mitochondrial dynamin like GTPase [Source:RGD Symbol;Acc:708423]	Human Diseases	Neurodegenerative disease	ko05017//Spinocerebellar ataxia	K17079	GO:0005654//nucleoplasm;GO:0005737//cytoplasm;GO:0005739//mitochondrion;GO:0005741//mitochondrial outer membrane;GO:0005743//mitochondrial inner membrane;GO:0005758//mitochondrial intermembrane space;GO:0005829//cytosol;GO:0016020//membrane;GO:0016021//integral component of membrane;GO:0030061//mitochondrial crista;GO:0030425//dendrite;GO:0031314//extrinsic component of mitochondrial inner membra…	GO:0000166//nucleotide binding;GO:0003924//GTPase activity;GO:0005525//GTP binding;GO:0008017//microtubule binding;GO:0008289//lipid binding;GO:0016787//hydrolase activity;GO:0019900//kinase binding;GO:0070300//phosphatidic acid binding;GO:1901612//cardiolipin binding	GO:0000002//mitochondrial genome maintenance;GO:0000266//mitochondrial fission;GO:0003374//dynamin polymerization involved in mitochondrial fission;GO:0006915//apoptotic process;GO:0007005//mitochondrion organization;GO:0007007//inner mitochondrial membrane organization;GO:0007568//aging;GO:0007601//visual perception;GO:0008053//mitochondrial fusion;GO:0010636//positive regulation of mitochondria…
ENSRNOT00000002699	ENSRNOT00000002699	1.54E-21	14841350	12860598	14594580	11616011	10505007	12146087	11631768	11861429	12112618	13323047	14000654	11923832		Psmd2	proteasome 26S subunit, non-ATPase 2 [Source:RGD Symbol;Acc:1305752]	Human Diseases;Genetic Information Processing	Infectious diseases;Folding, sorting and degradation	ko05169//Epstein-Barr virus infection;ko03050//Proteasome	K03028;K03028	GO:0000502//proteasome complex;GO:0005634//nucleus;GO:0005838//proteasome regulatory particle;GO:0008540//proteasome regulatory particle, base subcomplex;GO:0022624//proteasome accessory complex;GO:0034515//proteasome storage granule	GO:0004175//endopeptidase activity;GO:0030234//enzyme regulator activity	GO:0042176//regulation of protein catabolic process;GO:0043161//proteasome-mediated ubiquitin-dependent protein catabolic process;GO:0050790//regulation of catalytic activity
ENSRNOT00000078977	ENSRNOT00000078977	1.54E-21	1507275.5	2831908.5	1890987.875	1384795.25	1366782.5	1813991.625	2024812.5	2138070	2323333.75	2310110	1747097.125	758873.75		Ppp1r2	protein phosphatase 1, regulatory (inhibitor) subunit 2 [Source:RGD Symbol;Acc:621099]	-	-	-	-	-	GO:0004864//protein phosphatase inhibitor activity	GO:0009966//regulation of signal transduction;GO:0032515//negative regulation of phosphoprotein phosphatase activity;GO:0043666//regulation of phosphoprotein phosphatase activity
ENSRNOT00000054952	ENSRNOT00000054952	1.59E-21	2128382	1943245.875	2225081	2724813.75	2762318.25	2533019.75	2483189.25	2607623.5	2443781.75	2317045.25	2210953	1563386.75		Bdh1	3-hydroxybutyrate dehydrogenase 1 [Source:RGD Symbol;Acc:620131]	Metabolism;Metabolism;Metabolism	Global and overview maps;Carbohydrate metabolism;Lipid metabolism	ko01100//Metabolic pathways;ko00650//Butanoate metabolism;ko00072//Synthesis and degradation of ketone bodies	K00019;K00019;K00019	GO:0005654//nucleoplasm;GO:0005739//mitochondrion	GO:0003858//3-hydroxybutyrate dehydrogenase activity;GO:0016491//oxidoreductase activity	GO:0055114//oxidation-reduction process
ENSRNOT00000071603	ENSRNOT00000071603;ENSRNOT00000088465	1.59E-21	24208396	22040146	22318760	17004158	17564054	21697710	15812693	17877044	16832812	23129166	24330476	21409402		Ncbp2	nuclear cap binding protein subunit 2 [Source:RGD Symbol;Acc:1596188]	Genetic Information Processing;Genetic Information Processing;Genetic Information Processing	Translation;Transcription;Translation	ko03013//RNA transport;ko03040//Spliceosome;ko03015//mRNA surveillance pathway	K12883;K12883;K12883	GO:0005634//nucleus;GO:0005737//cytoplasm;GO:0005846//nuclear cap binding complex	GO:0000339//RNA cap binding;GO:0000340//RNA 7-methylguanosine cap binding;GO:0003676//nucleic acid binding;GO:0003723//RNA binding;GO:0003729//mRNA binding;GO:0017069//snRNA binding	GO:0000184//nuclear-transcribed mRNA catabolic process, nonsense-mediated decay;GO:0000398//mRNA splicing, via spliceosome;GO:0006397//mRNA processing;GO:0006408//snRNA export from nucleus;GO:0006417//regulation of translation;GO:0008150//biological_process;GO:0008380//RNA splicing;GO:0031047//gene silencing by RNA;GO:0045292//mRNA cis splicing, via spliceosome;GO:0046833//positive regulation of …
ENSRNOT00000088465	ENSRNOT00000071603;ENSRNOT00000088465	1.59E-21	24208396	22040146	22318760	17004158	17564054	21697710	15812693	17877044	16832812	23129166	24330476	21409402		Ncbp2	nuclear cap binding protein subunit 2 [Source:RGD Symbol;Acc:1596188]	Genetic Information Processing;Genetic Information Processing;Genetic Information Processing	Translation;Transcription;Translation	ko03013//RNA transport;ko03040//Spliceosome;ko03015//mRNA surveillance pathway	K12883;K12883;K12883	GO:0005634//nucleus;GO:0005737//cytoplasm;GO:0005846//nuclear cap binding complex	GO:0000339//RNA cap binding;GO:0000340//RNA 7-methylguanosine cap binding;GO:0003676//nucleic acid binding;GO:0003723//RNA binding;GO:0003729//mRNA binding;GO:0017069//snRNA binding	GO:0000184//nuclear-transcribed mRNA catabolic process, nonsense-mediated decay;GO:0000398//mRNA splicing, via spliceosome;GO:0006397//mRNA processing;GO:0006408//snRNA export from nucleus;GO:0006417//regulation of translation;GO:0008150//biological_process;GO:0008380//RNA splicing;GO:0031047//gene silencing by RNA;GO:0045292//mRNA cis splicing, via spliceosome;GO:0046833//positive regulation of …
ENSRNOT00000019574	ENSRNOT00000019574	1.60E-21	6068151	6916525.5	5946066.5	5612475.5	5857276	5900882	5430423	5793725.5	5911901.5	7311740.5	6294477	6024503.5		Polr2h	RNA polymerase II subunit H [Source:RGD Symbol;Acc:1561203]	Human Diseases;Organismal Systems;Genetic Information Processing	Neurodegenerative diseases;Immune system;Transcription	ko05016//Huntington disease;ko04623//Cytosolic DNA-sensing pathway;ko03020//RNA polymerase	K03016;K03016;K03016	GO:0005634//nucleus;GO:0005665//DNA-directed RNA polymerase II, core complex;GO:0005666//DNA-directed RNA polymerase III complex;GO:0005736//DNA-directed RNA polymerase I complex	GO:0001054//RNA polymerase I activity;GO:0001055//RNA polymerase II activity;GO:0001056//RNA polymerase III activity	GO:0006351//transcription, DNA-templated;GO:0006366//transcription from RNA polymerase II promoter;GO:0006383//transcription from RNA polymerase III promoter
ENSRNOT00000021884	ENSRNOT00000021884	1.60E-21	3036080	3584713.5	2556150.5	3792065.75	3840869.75	3379845.5	3914073.75	3902063.75	3969468.75	4877045.5	3923034.75	4154905.5		LOC100912534	DNA-directed RNA polymerases I, II, and III subunit RPABC3-like [Source:RGD Symbol;Acc:6486461]	Human Diseases;Organismal Systems;Genetic Information Processing	Neurodegenerative diseases;Immune system;Transcription	ko05016//Huntington disease;ko04623//Cytosolic DNA-sensing pathway;ko03020//RNA polymerase	K03016;K03016;K03016	GO:0005634//nucleus;GO:0005665//DNA-directed RNA polymerase II, core complex;GO:0005666//DNA-directed RNA polymerase III complex;GO:0005736//DNA-directed RNA polymerase I complex	GO:0001054//RNA polymerase I activity;GO:0001055//RNA polymerase II activity;GO:0001056//RNA polymerase III activity	GO:0006351//transcription, DNA-templated;GO:0006366//transcription from RNA polymerase II promoter;GO:0006383//transcription from RNA polymerase III promoter
ENSRNOT00000003295	ENSRNOT00000003295	1.61E-21	1359930	1181861.875	1521832.375	1650011.75	1658596.5	1344040	1495256.75	1604924	1546980.875	1422651.625	1166122.5	1409022.375		Pcyt1a	phosphate cytidylyltransferase 1, choline, alpha [Source:RGD Symbol;Acc:70515]	Metabolism;Metabolism;Human Diseases;Metabolism	Global and overview maps;Lipid metabolism;Cancers;Metabolism of other amino acids	ko01100//Metabolic pathways;ko00564//Glycerophospholipid metabolism;ko05231//Choline metabolism in cancer;ko00440//Phosphonate and phosphinate metabolism	K00968;K00968;K00968;K00968	GO:0005635//nuclear envelope;GO:0005737//cytoplasm;GO:0005783//endoplasmic reticulum;GO:0005789//endoplasmic reticulum membrane;GO:0005829//cytosol;GO:0005886//plasma membrane;GO:0016020//membrane;GO:0019898//extrinsic component of membrane;GO:0042587//glycogen granule	GO:0003824//catalytic activity;GO:0004105//choline-phosphate cytidylyltransferase activity;GO:0005516//calmodulin binding;GO:0008289//lipid binding;GO:0016740//transferase activity;GO:0016779//nucleotidyltransferase activity;GO:0031210//phosphatidylcholine binding;GO:0042803//protein homodimerization activity	GO:0006629//lipid metabolic process;GO:0006656//phosphatidylcholine biosynthetic process;GO:0006657//CDP-choline pathway;GO:0008654//phospholipid biosynthetic process;GO:0009058//biosynthetic process
ENSRNOT00000004091	ENSRNOT00000004091	1.61E-21	60619984	60648480	59663896	68951352	69774976	49667456	83815840	79938192	79438224	76106208	56518272	63952816		Tfrc	transferrin receptor [Source:RGD Symbol;Acc:70488]	Cellular Processes;Cellular Processes;Environmental Information Processing;Organismal Systems;Cellular Processes	Transport and catabolism;Transport and catabolism;Signal transduction;Immune system;Cell growth and death	ko04144//Endocytosis;ko04145//Phagosome;ko04066//HIF-1 signaling pathway;ko04640//Hematopoietic cell lineage;ko04216//Ferroptosis	K06503;K06503;K06503;K06503;K06503	GO:0005576//extracellular region;GO:0005768//endosome;GO:0005769//early endosome;GO:0005886//plasma membrane;GO:0005887//integral component of plasma membrane;GO:0005905//coated pit;GO:0009897//external side of plasma membrane;GO:0009986//cell surface;GO:0010008//endosome membrane;GO:0016020//membrane;GO:0016021//integral component of membrane;GO:0016323//basolateral plasma membrane;GO:0031410//c…	GO:0003725//double-stranded RNA binding;GO:0004998//transferrin receptor activity;GO:0033570//transferrin transmembrane transporter activity;GO:0042802//identical protein binding;GO:0042803//protein homodimerization activity	GO:0006879//cellular iron ion homeostasis;GO:0006898//receptor-mediated endocytosis;GO:0030316//osteoclast differentiation;GO:0030890//positive regulation of B cell proliferation;GO:0031623//receptor internalization;GO:0033572//transferrin transport;GO:0035690//cellular response to drug;GO:0042102//positive regulation of T cell proliferation;GO:0045780//positive regulation of bone resorption;GO:0…
ENSRNOT00000017234	ENSRNOT00000017234	1.64E-21	1171947.875	1057603.375	899622.875	937809.625	958986.5625	890910.3125	1397726.25	1239575.75	1176782.75	1492413.875	1281915.875	976659.8125		Ehhadh	enoyl-CoA hydratase and 3-hydroxyacyl CoA dehydrogenase [Source:RGD Symbol;Acc:621441]	Metabolism;Metabolism;Cellular Processes;Organismal Systems;Metabolism;Metabolism;Metabolism;Metabolism;Metabolism;Metabolism;Metabolism;Metabolism	Global and overview maps;Global and overview maps;Transport and catabolism;Endocrine system;Lipid metabolism;Global and overview maps;Amino acid metabolism;Amino acid metabolism;Amino acid metabolism;Carbohydrate metabolism;Metabolism of other amino acids;Carbohydrate metabolism	ko01100//Metabolic pathways;ko01200//Carbon metabolism;ko04146//Peroxisome;ko03320//PPAR signaling pathway;ko00071//Fatty acid degradation;ko01212//Fatty acid metabolism;ko00280//Valine, leucine and isoleucine degradation;ko00380//Tryptophan metabolism;ko00310//Lysine degradation;ko00640//Propanoate metabolism;ko00410//beta-Alanine metabolism;ko00650//Butanoate metabolism	K07514;K07514;K07514;K07514;K07514;K07514;K07514;K07514;K07514;K07514;K07514;K07514	GO:0005777//peroxisome;GO:0005829//cytosol	GO:0003824//catalytic activity;GO:0003857//3-hydroxyacyl-CoA dehydrogenase activity;GO:0004165//dodecenoyl-CoA delta-isomerase activity;GO:0004300//enoyl-CoA hydratase activity;GO:0005102//receptor binding;GO:0016491//oxidoreductase activity;GO:0016829//lyase activity;GO:0016853//isomerase activity;GO:0019899//enzyme binding	GO:0006475//internal protein amino acid acetylation;GO:0006629//lipid metabolic process;GO:0006631//fatty acid metabolic process;GO:0006635//fatty acid beta-oxidation;GO:0008152//metabolic process;GO:0055114//oxidation-reduction process
ENSRNOT00000064700	ENSRNOT00000064700	1.65E-21	25170364	24490108	21755714	25007376	25888190	21952552	24693434	24990062	24897412	20830252	23127304	24802602		Osbpl11	oxysterol binding protein-like 11 [Source:RGD Symbol;Acc:1307294]	-	-	-	-	GO:0005654//nucleoplasm;GO:0005794//Golgi apparatus;GO:0005829//cytosol;GO:0016020//membrane;GO:0043231//intracellular membrane-bounded organelle	GO:0008289//lipid binding;GO:0015248//sterol transporter activity;GO:0032934//sterol binding	GO:0006869//lipid transport;GO:0010890//positive regulation of sequestering of triglyceride;GO:0015918//sterol transport;GO:0045444//fat cell differentiation
ENSRNOT00000017686	ENSRNOT00000017686	1.72E-21	56403764	50336436	51699824	54977928	56487464	55495032	52890840	61865280	60073980	50688228	48213740	50648020		Tra2b	transformer 2 beta homolog [Source:RGD Symbol;Acc:619886]	Genetic Information Processing	Transcription	ko03040//Spliceosome	K12897	GO:0005634//nucleus;GO:0005681//spliceosomal complex;GO:0048471//perinuclear region of cytoplasm;GO:1990904//ribonucleoprotein complex	GO:0003676//nucleic acid binding;GO:0003723//RNA binding;GO:0003729//mRNA binding;GO:0005515//protein binding	GO:0000302//response to reactive oxygen species;GO:0000381//regulation of alternative mRNA splicing, via spliceosome;GO:0000398//mRNA splicing, via spliceosome;GO:0006397//mRNA processing;GO:0008380//RNA splicing;GO:0048026//positive regulation of mRNA splicing, via spliceosome
ENSRNOT00000083799	ENSRNOT00000083799	1.82E-21	8348543.5	7125939	7677802.5	12066156	12509608	12408092	9868857	9908195	9487868	10054714	9613694	10078782		Snx4	sorting nexin 4 [Source:RGD Symbol;Acc:1309763]	Cellular Processes	Transport and catabolism	ko04144//Endocytosis	K17919	GO:0005737//cytoplasm;GO:0005868//cytoplasmic dynein complex;GO:0005886//plasma membrane;GO:0016020//membrane;GO:0031201//SNARE complex;GO:0031901//early endosome membrane;GO:0032991//macromolecular complex	GO:0005154//epidermal growth factor receptor binding;GO:0005158//insulin receptor binding;GO:0035091//phosphatidylinositol binding;GO:1990459//transferrin receptor binding;GO:1990460//leptin receptor binding	GO:0015031//protein transport;GO:0032456//endocytic recycling;GO:1903595//positive regulation of histamine secretion by mast cell
ENSRNOT00000004570	ENSRNOT00000004570	1.86E-21	12913891	11039363	12369104	12036620	13319055	12277340	8054765.5	7535820.5	8001744.5	9206670	10359410	9663089		Umps	uridine monophosphate synthetase [Source:RGD Symbol;Acc:1311908]	Metabolism;Metabolism;Metabolism	Global and overview maps;Xenobiotics biodegradation and metabolism;Nucleotide metabolism	ko01100//Metabolic pathways;ko00983//Drug metabolism - other enzymes;ko00240//Pyrimidine metabolism	K13421;K13421;K13421	GO:0005634//nucleus;GO:0005737//cytoplasm	GO:0003824//catalytic activity;GO:0004588//orotate phosphoribosyltransferase activity;GO:0004590//orotidine-5'-phosphate decarboxylase activity	GO:0006207//'de novo' pyrimidine nucleobase biosynthetic process;GO:0006221//pyrimidine nucleotide biosynthetic process;GO:0006222//UMP biosynthetic process;GO:0007565//female pregnancy;GO:0007595//lactation;GO:0009116//nucleoside metabolic process;GO:0035690//cellular response to drug;GO:0044205//'de novo' UMP biosynthetic process
ENSRNOT00000051155	ENSRNOT00000051155;ENSRNOT00000085448	1.88E-21	5637367.5	8775393	5885360.5	6922168.5	6556544	6391440.5	6721825.5	7511865	6625331.5	7764483	6228885.5	6419887		Dnajb11	DnaJ heat shock protein family (Hsp40) member B11 [Source:RGD Symbol;Acc:1307373]	Genetic Information Processing	Folding, sorting and degradation	ko04141//Protein processing in endoplasmic reticulum	K09517	GO:0005615//extracellular space;GO:0005634//nucleus;GO:0005737//cytoplasm;GO:0005783//endoplasmic reticulum;GO:0005788//endoplasmic reticulum lumen;GO:0034663//endoplasmic reticulum chaperone complex	GO:0005102//receptor binding;GO:0051082//unfolded protein binding	GO:0006457//protein folding;GO:0016556//mRNA modification;GO:0050768//negative regulation of neurogenesis
ENSRNOT00000085448	ENSRNOT00000051155;ENSRNOT00000085448	1.88E-21	5637367.5	8775393	5885360.5	6922168.5	6556544	6391440.5	6721825.5	7511865	6625331.5	7764483	6228885.5	6419887		Dnm1l	dynamin 1-like [Source:RGD Symbol;Acc:620416]	Cellular Processes;Organismal Systems;Environmental Information Processing	Cell growth and death;Immune system;Signal transduction	ko04217//Necroptosis;ko04621//NOD-like receptor signaling pathway;ko04668//TNF signaling pathway	K17065;K17065;K17065	GO:0000139//Golgi membrane;GO:0005737//cytoplasm;GO:0005739//mitochondrion;GO:0005741//mitochondrial outer membrane;GO:0005777//peroxisome;GO:0005783//endoplasmic reticulum;GO:0005794//Golgi apparatus;GO:0005829//cytosol;GO:0005905//coated pit;GO:0012505//endomembrane system;GO:0016020//membrane;GO:0030054//cell junction;GO:0030672//synaptic vesicle membrane;GO:0031410//cytoplasmic vesicle;GO:003…	GO:0000166//nucleotide binding;GO:0003924//GTPase activity;GO:0005515//protein binding;GO:0005525//GTP binding;GO:0008017//microtubule binding;GO:0008289//lipid binding;GO:0016787//hydrolase activity;GO:0030276//clathrin binding;GO:0042803//protein homodimerization activity;GO:0044877//macromolecular complex binding;GO:0051433//BH2 domain binding	GO:0000266//mitochondrial fission;GO:0003374//dynamin polymerization involved in mitochondrial fission;GO:0006897//endocytosis;GO:0008637//apoptotic mitochondrial changes;GO:0010637//negative regulation of mitochondrial fusion;GO:0010821//regulation of mitochondrion organization;GO:0012501//programmed cell death;GO:0016559//peroxisome fission;GO:0036466//synaptic vesicle recycling via endosome;GO…
ENSRNOT00000026316	ENSRNOT00000026316;ENSRNOT00000082388;ENSRNOT00000087432	2.00E-21	25846540	26764642	25032966	25471542	27212642	31060052	38374072	30442634	30738384	30684110	29145210	30178940		Dnm1l	dynamin 1-like [Source:RGD Symbol;Acc:620416]	Cellular Processes;Organismal Systems;Environmental Information Processing	Cell growth and death;Immune system;Signal transduction	ko04217//Necroptosis;ko04621//NOD-like receptor signaling pathway;ko04668//TNF signaling pathway	K17065;K17065;K17065	GO:0000139//Golgi membrane;GO:0005737//cytoplasm;GO:0005739//mitochondrion;GO:0005741//mitochondrial outer membrane;GO:0005777//peroxisome;GO:0005783//endoplasmic reticulum;GO:0005794//Golgi apparatus;GO:0005829//cytosol;GO:0005874//microtubule;GO:0005903//brush border;GO:0005905//coated pit;GO:0012505//endomembrane system;GO:0016020//membrane;GO:0030054//cell junction;GO:0030672//synaptic vesicl…	GO:0000166//nucleotide binding;GO:0003924//GTPase activity;GO:0005515//protein binding;GO:0005525//GTP binding;GO:0008017//microtubule binding;GO:0008289//lipid binding;GO:0016787//hydrolase activity;GO:0017137//Rab GTPase binding;GO:0030276//clathrin binding;GO:0030742//GTP-dependent protein binding;GO:0031625//ubiquitin protein ligase binding;GO:0042803//protein homodimerization activity;GO:004…	GO:0000266//mitochondrial fission;GO:0001836//release of cytochrome c from mitochondria;GO:0003374//dynamin polymerization involved in mitochondrial fission;GO:0006897//endocytosis;GO:0007005//mitochondrion organization;GO:0008637//apoptotic mitochondrial changes;GO:0010637//negative regulation of mitochondrial fusion;GO:0010821//regulation of mitochondrion organization;GO:0012501//programmed cel…
ENSRNOT00000082388	ENSRNOT00000026316;ENSRNOT00000082388;ENSRNOT00000087432	2.00E-21	25846540	26764642	25032966	25471542	27212642	31060052	38374072	30442634	30738384	30684110	29145210	30178940		Dnm1l	dynamin 1-like [Source:RGD Symbol;Acc:620416]	Cellular Processes;Organismal Systems;Environmental Information Processing	Cell growth and death;Immune system;Signal transduction	ko04217//Necroptosis;ko04621//NOD-like receptor signaling pathway;ko04668//TNF signaling pathway	K17065;K17065;K17065	GO:0000139//Golgi membrane;GO:0005737//cytoplasm;GO:0005739//mitochondrion;GO:0005741//mitochondrial outer membrane;GO:0005777//peroxisome;GO:0005783//endoplasmic reticulum;GO:0005794//Golgi apparatus;GO:0005829//cytosol;GO:0005905//coated pit;GO:0012505//endomembrane system;GO:0016020//membrane;GO:0030054//cell junction;GO:0030672//synaptic vesicle membrane;GO:0031410//cytoplasmic vesicle;GO:003…	GO:0000166//nucleotide binding;GO:0003924//GTPase activity;GO:0005515//protein binding;GO:0005525//GTP binding;GO:0008017//microtubule binding;GO:0008289//lipid binding;GO:0016787//hydrolase activity;GO:0030276//clathrin binding;GO:0042803//protein homodimerization activity;GO:0044877//macromolecular complex binding;GO:0051433//BH2 domain binding	GO:0000266//mitochondrial fission;GO:0003374//dynamin polymerization involved in mitochondrial fission;GO:0006897//endocytosis;GO:0008637//apoptotic mitochondrial changes;GO:0010637//negative regulation of mitochondrial fusion;GO:0010821//regulation of mitochondrion organization;GO:0012501//programmed cell death;GO:0016559//peroxisome fission;GO:0036466//synaptic vesicle recycling via endosome;GO…
ENSRNOT00000087432	ENSRNOT00000026316;ENSRNOT00000082388;ENSRNOT00000087432	2.00E-21	25846540	26764642	25032966	25471542	27212642	31060052	38374072	30442634	30738384	30684110	29145210	30178940		Eif4a2	eukaryotic translation initiation factor 4A2 [Source:RGD Symbol;Acc:1309225]	Genetic Information Processing	Translation	ko03013//RNA transport	K03257	GO:0005575//cellular_component;GO:0048471//perinuclear region of cytoplasm	GO:0000166//nucleotide binding;GO:0003674//molecular_function;GO:0003676//nucleic acid binding;GO:0003723//RNA binding;GO:0003743//translation initiation factor activity;GO:0004004//ATP-dependent RNA helicase activity;GO:0004386//helicase activity;GO:0005524//ATP binding;GO:0016787//hydrolase activity;GO:0016887//ATPase activity	GO:0006412//translation;GO:0006413//translational initiation;GO:0008150//biological_process;GO:1900260//negative regulation of RNA-directed RNA polymerase activity;GO:1990830//cellular response to leukemia inhibitory factor
ENSRNOT00000086986	ENSRNOT00000086986	2.00E-21	20413312	21551224	20128010	18635564	18969894	20113340	20862024	20066766	19424822	19204716	19124338	19219018		Rfc4	replication factor C subunit 4 [Source:RGD Symbol;Acc:1310142]	Genetic Information Processing;Genetic Information Processing;Genetic Information Processing	Replication and repair;Replication and repair;Replication and repair	ko03420//Nucleotide excision repair;ko03030//DNA replication;ko03430//Mismatch repair	K10755;K10755;K10755	GO:0005575//cellular_component;GO:0005634//nucleus;GO:0005654//nucleoplasm;GO:0005663//DNA replication factor C complex;GO:0031390//Ctf18 RFC-like complex;GO:0031391//Elg1 RFC-like complex	GO:0003674//molecular_function;GO:0003677//DNA binding;GO:0003689//DNA clamp loader activity;GO:0005524//ATP binding;GO:0019899//enzyme binding;GO:0043142//single-stranded DNA-dependent ATPase activity	GO:0006260//DNA replication;GO:0006261//DNA-dependent DNA replication;GO:0008150//biological_process;GO:1900264//positive regulation of DNA-directed DNA polymerase activity
ENSRNOT00000062054	ENSRNOT00000062054;ENSRNOT00000062055	2.03E-21	747259.1875	719503.8125	972868.5625	886736.3125	1045491.5	852697.4375	948016	1237694.625	1036086.938	919583.8125	663414.9375	982864.6875		St6gal1	ST6 beta-galactoside alpha-2,6-sialyltransferase 1 [Source:RGD Symbol;Acc:3676]	Metabolism;Metabolism;Metabolism	Global and overview maps;Glycan biosynthesis and metabolism;Glycan biosynthesis and metabolism	ko01100//Metabolic pathways;ko00510//N-Glycan biosynthesis;ko00514//Other types of O-glycan biosynthesis	K00778;K00778;K00778	GO:0005794//Golgi apparatus;GO:0016020//membrane;GO:0016021//integral component of membrane	GO:0003835//beta-galactoside alpha-2,6-sialyltransferase activity;GO:0008373//sialyltransferase activity;GO:0016740//transferase activity;GO:0016757//transferase activity, transferring glycosyl groups	GO:0006054//N-acetylneuraminate metabolic process;GO:0006486//protein glycosylation;GO:0018279//protein N-linked glycosylation via asparagine;GO:0097503//sialylation
ENSRNOT00000062055	ENSRNOT00000062054;ENSRNOT00000062055	2.03E-21	747259.1875	719503.8125	972868.5625	886736.3125	1045491.5	852697.4375	948016	1237694.625	1036086.938	919583.8125	663414.9375	982864.6875		St6gal1	ST6 beta-galactoside alpha-2,6-sialyltransferase 1 [Source:RGD Symbol;Acc:3676]	Metabolism;Metabolism;Metabolism	Global and overview maps;Glycan biosynthesis and metabolism;Glycan biosynthesis and metabolism	ko01100//Metabolic pathways;ko00510//N-Glycan biosynthesis;ko00514//Other types of O-glycan biosynthesis	K00778;K00778;K00778	GO:0005794//Golgi apparatus;GO:0016020//membrane;GO:0016021//integral component of membrane	GO:0008373//sialyltransferase activity;GO:0016740//transferase activity;GO:0016757//transferase activity, transferring glycosyl groups	GO:0006486//protein glycosylation
ENSRNOT00000020192	ENSRNOT00000020192	2.07E-21	11051342	10333500	10272740	10161022	11239126	12388479	12986462	14128105	12337252	14424844	13460484	11307622		AABR07034767.1	-	Human Diseases	Cardiovascular diseases	ko05412//Arrhythmogenic right ventricular cardiomyopathy (ARVC)	K12642	GO:0005634//nucleus;GO:0005654//nucleoplasm;GO:0005737//cytoplasm;GO:0005882//intermediate filament;GO:0005886//plasma membrane;GO:0005911//cell-cell junction;GO:0005913//cell-cell adherens junction;GO:0014704//intercalated disc;GO:0030054//cell junction	GO:0005080//protein kinase C binding;GO:0005515//protein binding;GO:0019215//intermediate filament binding;GO:0032947//protein complex scaffold;GO:0045294//alpha-catenin binding;GO:0045296//cadherin binding	GO:0002159//desmosome assembly;GO:0007043//cell-cell junction assembly;GO:0007507//heart development;GO:0034334//adherens junction maintenance;GO:0045110//intermediate filament bundle assembly;GO:0048496//maintenance of organ identity;GO:0055010//ventricular cardiac muscle tissue morphogenesis;GO:0072659//protein localization to plasma membrane;GO:0086002//cardiac muscle cell action potential inv…
ENSRNOT00000036728	ENSRNOT00000036728	2.19E-21	7075096	3274418.25	4299274.5	3619281	3993614.5	4653475	4611041	3489369	4543306.5	5109878.5	7750007.5	5935969.5		Stk38l	serine/threonine kinase 38 like [Source:RGD Symbol;Acc:1564793]	-	-	-	-	-	GO:0000166//nucleotide binding;GO:0004672//protein kinase activity;GO:0004674//protein serine/threonine kinase activity;GO:0005515//protein binding;GO:0005524//ATP binding;GO:0016301//kinase activity;GO:0016740//transferase activity	GO:0006468//protein phosphorylation;GO:0016310//phosphorylation;GO:0018105//peptidyl-serine phosphorylation;GO:0035556//intracellular signal transduction
ENSRNOT00000020335	ENSRNOT00000020335	2.21E-21	11835764	12619147	12526587	10312264	11797414	12346498	11833074	10028023	10856215	11289547	10617401	13327000		Stk38l	serine/threonine kinase 38 like [Source:RGD Symbol;Acc:1564793]	-	-	-	-	GO:0005737//cytoplasm;GO:0005829//cytosol;GO:0015629//actin cytoskeleton	GO:0000166//nucleotide binding;GO:0000287//magnesium ion binding;GO:0004672//protein kinase activity;GO:0004674//protein serine/threonine kinase activity;GO:0005515//protein binding;GO:0005524//ATP binding;GO:0016301//kinase activity;GO:0016740//transferase activity	GO:0006468//protein phosphorylation;GO:0016310//phosphorylation;GO:0018105//peptidyl-serine phosphorylation;GO:0035556//intracellular signal transduction;GO:0051128//regulation of cellular component organization
ENSRNOT00000018325	ENSRNOT00000018325	2.23E-21	202026608	159137616	192630352	151979760	151418688	118451968	176402128	174461856	182962624	172765008	173901488	190439168		Masp1	mannan-binding lectin serine peptidase 1 [Source:RGD Symbol;Acc:620213]	Organismal Systems;Human Diseases	Immune system;Infectious diseases	ko04610//Complement and coagulation cascades;ko05150//Staphylococcus aureus infection	K03992;K03992	GO:0005576//extracellular region;GO:0005615//extracellular space;GO:0005654//nucleoplasm;GO:0005829//cytosol	GO:0004252//serine-type endopeptidase activity;GO:0005509//calcium ion binding;GO:0008233//peptidase activity;GO:0008236//serine-type peptidase activity;GO:0016787//hydrolase activity;GO:0042803//protein homodimerization activity;GO:0048306//calcium-dependent protein binding	GO:0001867//complement activation, lectin pathway;GO:0006508//proteolysis
ENSRNOT00000084462	ENSRNOT00000084462;ENSRNOT00000087474;ENSRNOT00000091788	2.30E-21	802329.4375	898801.125	839658.8125	1006170	1034853.375	725762.125	950145.0625	878823.5625	542425.0625	691687.25	887246	805753.875		Mrps35	mitochondrial ribosomal protein S35 [Source:RGD Symbol;Acc:1306720]	-	-	-	-	GO:0005763//mitochondrial small ribosomal subunit;GO:0005840//ribosome	GO:0003735//structural constituent of ribosome	-
ENSRNOT00000087474	ENSRNOT00000084462;ENSRNOT00000087474;ENSRNOT00000091788	2.30E-21	802329.4375	898801.125	839658.8125	1006170	1034853.375	725762.125	950145.0625	878823.5625	542425.0625	691687.25	887246	805753.875		Ccdc91	coiled-coil domain containing 91 [Source:RGD Symbol;Acc:1359502]	-	-	-	-	GO:0005654//nucleoplasm;GO:0005794//Golgi apparatus;GO:0005802//trans-Golgi network;GO:0005829//cytosol;GO:0016020//membrane	GO:0042802//identical protein binding	GO:0015031//protein transport;GO:0048193//Golgi vesicle transport;GO:0090160//Golgi to lysosome transport
ENSRNOT00000091788	ENSRNOT00000084462;ENSRNOT00000087474;ENSRNOT00000091788	2.30E-21	802329.4375	898801.125	839658.8125	1006170	1034853.375	725762.125	950145.0625	878823.5625	542425.0625	691687.25	887246	805753.875		Ppm1f	protein phosphatase, Mg2+/Mn2+ dependent, 1F [Source:RGD Symbol;Acc:631363]	-	-	-	-	GO:0005829//cytosol;GO:0032991//macromolecular complex;GO:0048471//perinuclear region of cytoplasm	GO:0003824//catalytic activity;GO:0004721//phosphoprotein phosphatase activity;GO:0004722//protein serine/threonine phosphatase activity;GO:0008138//protein tyrosine/serine/threonine phosphatase activity;GO:0016787//hydrolase activity;GO:0033192//calmodulin-dependent protein phosphatase activity;GO:0043169//cation binding;GO:0046872//metal ion binding	GO:0006469//negative regulation of protein kinase activity;GO:0006470//protein dephosphorylation;GO:0006915//apoptotic process;GO:0010628//positive regulation of gene expression;GO:0010634//positive regulation of epithelial cell migration;GO:0010811//positive regulation of cell-substrate adhesion;GO:0016576//histone dephosphorylation;GO:0030335//positive regulation of cell migration;GO:0033137//n…
ENSRNOT00000041140	ENSRNOT00000041140	2.42E-21	1061525.5	974518.5	919794.875	1405040.625	1316010.625	1700724.5	590806	681627	608373.0625	1031346.438	1009320.5	875930.9375		Mapk1	mitogen activated protein kinase 1 [Source:RGD Symbol;Acc:70500]	Human Diseases;Human Diseases;Human Diseases;Environmental Information Processing;Human Diseases;Human Diseases;Cellular Processes;Human Diseases;Human Diseases;Cellular Processes;Human Diseases;Environmental Information Processing;Human Diseases;Organismal Systems;Organismal Systems;Human Diseases;Human Diseases;Human Diseases;Environmental Information Processing;Environmental Information Proces…	Neurodegenerative diseases;Cancers;Infectious diseases;Signal transduction;Infectious diseases;Cancers;Cell motility;Infectious disease: viral;Infectious diseases;Cellular community - eukaryotes;Cancers;Signal transduction;Infectious diseases;Endocrine system;Immune system;Substance dependence;Infectious diseases;Infectious diseases;Signal transduction;Signal transduction;Transport and catabolism…	ko05010//Alzheimer disease;ko05200//Pathways in cancer;ko05132//Salmonella infection;ko04151//PI3K-Akt signaling pathway;ko05165//Human papillomavirus infection;ko05205//Proteoglycans in cancer;ko04810//Regulation of actin cytoskeleton;ko05170//Human immunodeficiency virus 1 infection;ko05163//Human cytomegalovirus infection;ko04510//Focal adhesion;ko05203//Viral carcinogenesis;ko04010//MAPK sign…	K04371;K04371;K04371;K04371;K04371;K04371;K04371;K04371;K04371;K04371;K04371;K04371;K04371;K04371;K04371;K04371;K04371;K04371;K04371;K04371;K04371;K04371;K04371;K04371;K04371;K04371;K04371;K04371;K04371;K04371;K04371;K04371;K04371;K04371;K04371;K04371;K04371;K04371;K04371;K04371;K04371;K04371;K04371;K04371;K04371;K04371;K04371;K04371;K04371;K04371;K04371;K04371;K04371;K04371;K04371;K04371;K04371;…	GO:0005634//nucleus;GO:0005654//nucleoplasm;GO:0005737//cytoplasm;GO:0005739//mitochondrion;GO:0005769//early endosome;GO:0005770//late endosome;GO:0005794//Golgi apparatus;GO:0005815//microtubule organizing center;GO:0005819//spindle;GO:0005829//cytosol;GO:0005856//cytoskeleton;GO:0005886//plasma membrane;GO:0005901//caveola;GO:0005925//focal adhesion;GO:0014069//postsynaptic density;GO:0016020/…	GO:0000166//nucleotide binding;GO:0001784//phosphotyrosine binding;GO:0004672//protein kinase activity;GO:0004674//protein serine/threonine kinase activity;GO:0004707//MAP kinase activity;GO:0004708//MAP kinase kinase activity;GO:0005515//protein binding;GO:0005524//ATP binding;GO:0008134//transcription factor binding;GO:0008353//RNA polymerase II carboxy-terminal domain kinase activity;GO:001630…	GO:0000165//MAPK cascade;GO:0000187//activation of MAPK activity;GO:0006468//protein phosphorylation;GO:0006915//apoptotic process;GO:0006974//cellular response to DNA damage stimulus;GO:0007049//cell cycle;GO:0007165//signal transduction;GO:0007507//heart development;GO:0008284//positive regulation of cell proliferation;GO:0009636//response to toxic substance;GO:0009887//organ morphogenesis;GO:0…
ENSRNOT00000068274	ENSRNOT00000068274	2.47E-21	14831257	20104608	13862776	13620121	15968670	15096026	13782853	15759219	14789208	14989379	13523410	13543442		Sdf2l1	stromal cell-derived factor 2-like 1 [Source:RGD Symbol;Acc:1585844]	-	-	-	-	GO:0005783//endoplasmic reticulum;GO:0005789//endoplasmic reticulum membrane;GO:0016020//membrane;GO:0034663//endoplasmic reticulum chaperone complex	GO:0051087//chaperone binding;GO:0051117//ATPase binding;GO:0051787//misfolded protein binding	GO:0034976//response to endoplasmic reticulum stress;GO:0042981//regulation of apoptotic process;GO:0071218//cellular response to misfolded protein;GO:0071712//ER-associated misfolded protein catabolic process
ENSRNOT00000006004	ENSRNOT00000006004	2.54E-21	18341512	17862634	16267670	15004311	17757526	9929020	16034104	15920868	15392073	21418918	15331500	17599268		Snap29	synaptosome associated protein 29 [Source:RGD Symbol;Acc:620225]	Cellular Processes;Genetic Information Processing	Transport and catabolism;Folding, sorting and degradation	ko04140//Autophagy - animal;ko04130//SNARE interactions in vesicular transport	K08509;K08509	GO:0005654//nucleoplasm;GO:0005737//cytoplasm;GO:0005776//autophagosome;GO:0005813//centrosome;GO:0005829//cytosol;GO:0020018//ciliary pocket membrane;GO:0031201//SNARE complex	-	GO:0016240//autophagosome docking;GO:0060271//cilium morphogenesis;GO:0097352//autophagosome maturation
ENSRNOT00000023447	ENSRNOT00000023447	2.54E-21	5884714.5	5002651.5	4960572	10249001	8907695	11854870	4193312	4454798	4767071	4427962.5	3456864	4144557.25		LOC100911248	crk-like protein-like [Source:RGD Symbol;Acc:6493647]	Human Diseases;Cellular Processes;Human Diseases;Human Diseases;Cellular Processes;Environmental Information Processing;Organismal Systems;Organismal Systems;Environmental Information Processing;Organismal Systems;Human Diseases;Human Diseases;Human Diseases;Organismal Systems;Organismal Systems;Environmental Information Processing;Human Diseases;Human Diseases	Cancers;Cell motility;Infectious disease: viral;Infectious diseases;Cellular community - eukaryotes;Signal transduction;Endocrine system;Immune system;Signal transduction;Immune system;Infectious disease: bacterial;Infectious diseases;Cancers;Endocrine system;Nervous system;Signal transduction;Cancers;Cancers	ko05200//Pathways in cancer;ko04810//Regulation of actin cytoskeleton;ko05170//Human immunodeficiency virus 1 infection;ko05163//Human cytomegalovirus infection;ko04510//Focal adhesion;ko04010//MAPK signaling pathway;ko04910//Insulin signaling pathway;ko04666//Fc gamma R-mediated phagocytosis;ko04015//Rap1 signaling pathway;ko04062//Chemokine signaling pathway;ko05135//Yersinia infection;ko05100/…	K04438;K04438;K04438;K04438;K04438;K04438;K04438;K04438;K04438;K04438;K04438;K04438;K04438;K04438;K04438;K04438;K04438;K04438	GO:0005654//nucleoplasm;GO:0005737//cytoplasm;GO:0005829//cytosol	GO:0001784//phosphotyrosine binding;GO:0005515//protein binding;GO:0042802//identical protein binding	GO:0001568//blood vessel development;GO:0001933//negative regulation of protein phosphorylation;GO:0001934//positive regulation of protein phosphorylation;GO:0007389//pattern specification process;GO:0007507//heart development;GO:0008150//biological_process;GO:0008284//positive regulation of cell proliferation;GO:0009887//organ morphogenesis;GO:0009952//anterior/posterior pattern specification;GO…
ENSRNOT00000066947	ENSRNOT00000066947	2.60E-21	11092463	9267946	10393294	12351708	11235479	15987538	10322007	8217837	10269268	9800800	10676451	11634206		Med15	mediator complex subunit 15 [Source:RGD Symbol;Acc:1307560]	-	-	-	-	GO:0005575//cellular_component;GO:0005634//nucleus;GO:0016592//mediator complex	GO:0003674//molecular_function;GO:0003712//transcription cofactor activity	GO:0006357//regulation of transcription from RNA polymerase II promoter;GO:0008150//biological_process;GO:0019827//stem cell population maintenance
ENSRNOT00000019126	ENSRNOT00000019126	2.73E-21	554357.0625	591997.375	585861.1875	1555373.875	801213.8125	623318.9375	510338.5625	477208.8438	413529	532855.125	576736.9375	565565.6875		Prodh1	proline dehydrogenase 1 [Source:RGD Symbol;Acc:1590932]	Metabolism;Metabolism	Global and overview maps;Amino acid metabolism	ko01100//Metabolic pathways;ko00330//Arginine and proline metabolism	K00318;K00318	GO:0005739//mitochondrion	GO:0004657//proline dehydrogenase activity;GO:0016491//oxidoreductase activity;GO:0016597//amino acid binding;GO:0071949//FAD binding	GO:0006560//proline metabolic process;GO:0006562//proline catabolic process;GO:0010133//proline catabolic process to glutamate;GO:0055114//oxidation-reduction process
ENSRNOT00000000772	ENSRNOT00000000772	2.75E-21	3575422.5	3047342.25	3148875.75	2395522.5	3035860.25	2918927.5	3602986.5	3228287.75	3862784.5	3815982	4286455.5	2805161.5		Ranbp1	RAN binding protein 1 [Source:RGD Symbol;Acc:1310521]	Human Diseases;Human Diseases	Cancers;Infectious diseases	ko05203//Viral carcinogenesis;ko05166//HTLV-I infection	K15306;K15306	GO:0005634//nucleus;GO:0005643//nuclear pore;GO:0005737//cytoplasm;GO:0005813//centrosome;GO:0005829//cytosol;GO:0032838//cell projection cytoplasm;GO:1904115//axon cytoplasm	GO:0005096//GTPase activator activity;GO:0005515//protein binding;GO:0008536//Ran GTPase binding	GO:0007051//spindle organization;GO:0010976//positive regulation of neuron projection development;GO:0035690//cellular response to drug;GO:0046604//positive regulation of mitotic centrosome separation;GO:0046907//intracellular transport;GO:0051592//response to calcium ion;GO:0072750//cellular response to leptomycin B
ENSRNOT00000081819	ENSRNOT00000081819	2.83E-21	1105165.25	1268158.625	1181316.25	1151898.875	1121165.25	1265511.75	1036236.063	1191820.25	1128126.25	1033089.688	919713.875	891194.3125		Txnrd2	thioredoxin reductase 2 [Source:RGD Symbol;Acc:61960]	Human Diseases;Human Diseases;Metabolism	Cancers;Cancers;Metabolism of other amino acids	ko05200//Pathways in cancer;ko05225//Hepatocellular carcinoma;ko00450//Selenocompound metabolism	K22182;K22182;K22182	GO:0005739//mitochondrion;GO:0005829//cytosol	GO:0004791//thioredoxin-disulfide reductase activity;GO:0009055//electron carrier activity;GO:0016491//oxidoreductase activity;GO:0016668//oxidoreductase activity, acting on a sulfur group of donors, NAD(P) as acceptor;GO:0050660//flavin adenine dinucleotide binding	GO:0022900//electron transport chain;GO:0045454//cell redox homeostasis;GO:0055114//oxidation-reduction process;GO:0098869//cellular oxidant detoxification
ENSRNOT00000020478	ENSRNOT00000020478	3.02E-21	38331848	42018584	37728764	38121896	37460148	32598330	47038056	48823908	45740188	44922644	41437560	39352600		Txnrd2	thioredoxin reductase 2 [Source:RGD Symbol;Acc:61960]	Human Diseases;Human Diseases;Metabolism	Cancers;Cancers;Metabolism of other amino acids	ko05200//Pathways in cancer;ko05225//Hepatocellular carcinoma;ko00450//Selenocompound metabolism	K22182;K22182;K22182	GO:0005623//cell	GO:0004791//thioredoxin-disulfide reductase activity;GO:0009055//electron carrier activity;GO:0016491//oxidoreductase activity;GO:0016668//oxidoreductase activity, acting on a sulfur group of donors, NAD(P) as acceptor;GO:0050660//flavin adenine dinucleotide binding	GO:0022900//electron transport chain;GO:0045454//cell redox homeostasis;GO:0055114//oxidation-reduction process;GO:0098869//cellular oxidant detoxification
ENSRNOT00000047655	ENSRNOT00000047655	3.08E-21	17533658	19393362	17295316	15590385	16015405	17116860	14941547	15874351	17263568	15474723	17102490	20550736		LOC100362453	serine/threonine-protein phosphatase 2A catalytic subunit alpha-like [Source:RGD Symbol;Acc:2318135]	Environmental Information Processing;Human Diseases;Cellular Processes;Cellular Processes;Environmental Information Processing;Human Diseases;Genetic Information Processing;Organismal Systems;Environmental Information Processing;Cellular Processes;Organismal Systems;Environmental Information Processing;Human Diseases;Organismal Systems;Environmental Information Processing;Cellular Processes;Envir…	Signal transduction;Infectious diseases;Cellular community - eukaryotes;Transport and catabolism;Signal transduction;Infectious diseases;Translation;Nervous system;Signal transduction;Cell growth and death;Circulatory system;Signal transduction;Infectious diseases;Nervous system;Signal transduction;Transport and catabolism;Signal transduction;Signal transduction	ko04151//PI3K-Akt signaling pathway;ko05165//Human papillomavirus infection;ko04530//Tight junction;ko04140//Autophagy - animal;ko04152//AMPK signaling pathway;ko05160//Hepatitis C;ko03015//mRNA surveillance pathway;ko04728//Dopaminergic synapse;ko04071//Sphingolipid signaling pathway;ko04114//Oocyte meiosis;ko04261//Adrenergic signaling in cardiomyocytes;ko04390//Hippo signaling pathway;ko05142/…	K04382;K04382;K04382;K04382;K04382;K04382;K04382;K04382;K04382;K04382;K04382;K04382;K04382;K04382;K04382;K04382;K04382;K04382	-	GO:0004721//phosphoprotein phosphatase activity;GO:0016787//hydrolase activity	GO:0006470//protein dephosphorylation
ENSRNOT00000000528	ENSRNOT00000000528	3.11E-21	2090999.5	2014309.75	1954428.875	1336633.125	1552368.5	1849744.375	1338958.875	1369735	1372968.375	1781915	1954085.875	1764800		LOC103694903	serine/threonine-protein phosphatase 2A catalytic subunit alpha isoform [Source:RGD Symbol;Acc:9257421]	Environmental Information Processing;Human Diseases;Cellular Processes;Cellular Processes;Environmental Information Processing;Human Diseases;Genetic Information Processing;Organismal Systems;Environmental Information Processing;Cellular Processes;Organismal Systems;Environmental Information Processing;Human Diseases;Organismal Systems;Environmental Information Processing;Cellular Processes	Signal transduction;Infectious diseases;Cellular community - eukaryotes;Transport and catabolism;Signal transduction;Infectious diseases;Translation;Nervous system;Signal transduction;Cell growth and death;Circulatory system;Signal transduction;Infectious diseases;Nervous system;Signal transduction;Transport and catabolism	ko04151//PI3K-Akt signaling pathway;ko05165//Human papillomavirus infection;ko04530//Tight junction;ko04140//Autophagy - animal;ko04152//AMPK signaling pathway;ko05160//Hepatitis C;ko03015//mRNA surveillance pathway;ko04728//Dopaminergic synapse;ko04071//Sphingolipid signaling pathway;ko04114//Oocyte meiosis;ko04261//Adrenergic signaling in cardiomyocytes;ko04390//Hippo signaling pathway;ko05142/…	K04382;K04382;K04382;K04382;K04382;K04382;K04382;K04382;K04382;K04382;K04382;K04382;K04382;K04382;K04382;K04382	GO:0000775//chromosome, centromeric region;GO:0000922//spindle pole;GO:0005634//nucleus;GO:0005694//chromosome;GO:0005737//cytoplasm;GO:0005829//cytosol;GO:0005856//cytoskeleton;GO:0014069//postsynaptic density;GO:0043005//neuron projection;GO:0043195//terminal bouton	GO:0004721//phosphoprotein phosphatase activity;GO:0004722//protein serine/threonine phosphatase activity;GO:0005515//protein binding;GO:0008022//protein C-terminus binding;GO:0016787//hydrolase activity;GO:0019899//enzyme binding;GO:0019901//protein kinase binding;GO:0019903//protein phosphatase binding;GO:0019904//protein domain specific binding;GO:0031698//beta-2 adrenergic receptor binding;GO…	GO:0000122//negative regulation of transcription from RNA polymerase II promoter;GO:0001932//regulation of protein phosphorylation;GO:0001933//negative regulation of protein phosphorylation;GO:0003231//cardiac ventricle development;GO:0006470//protein dephosphorylation;GO:0007507//heart development;GO:0010288//response to lead ion;GO:0010469//regulation of receptor activity;GO:0031952//regulation…
ENSRNOT00000056815	ENSRNOT00000056815	3.13E-21	6541327	5980791	5581874.5	4899516	5748352.5	5103665	5844542.5	6432649	5967146	8475576	6794943	6618926		Scyl2	SCY1 like pseudokinase 2 [Source:RGD Symbol;Acc:1305665]	-	-	-	-	-	GO:0004672//protein kinase activity;GO:0005524//ATP binding	GO:0006468//protein phosphorylation
ENSRNOT00000007100	ENSRNOT00000007100	3.44E-21	11209450	9524327	10696247	11228543	12122626	10844924	10824076	12682112	12109974	11547472	13296904	11880612		Ccdc50	coiled-coil domain containing 50 [Source:RGD Symbol;Acc:727841]	-	-	-	-	GO:0005575//cellular_component;GO:0005829//cytosol;GO:0005874//microtubule	GO:0003674//molecular_function;GO:0031625//ubiquitin protein ligase binding	GO:0007605//sensory perception of sound;GO:0008150//biological_process
ENSRNOT00000066084	ENSRNOT00000066084	3.45E-21	5563939.5	7595480	5304059	8243263	12718558	6334643	5540974.5	5333438.5	7204247.5	9499607	9971184	6139019		AABR07066818.1	-	Genetic Information Processing	Translation	ko03010//Ribosome	K02981	GO:0005840//ribosome;GO:0015935//small ribosomal subunit;GO:1990904//ribonucleoprotein complex	GO:0003723//RNA binding;GO:0003735//structural constituent of ribosome	GO:0006412//translation
ENSRNOT00000012231	ENSRNOT00000012231	3.49E-21	12189938	12468564	11757656	6607390.5	7185729.5	13199375	16947896	17271826	15400983	12416142	17165476	15977756		Rps2	ribosomal protein S2 [Source:RGD Symbol;Acc:619887]	Genetic Information Processing	Translation	ko03010//Ribosome	K02981	GO:0005840//ribosome;GO:0015935//small ribosomal subunit;GO:0022627//cytosolic small ribosomal subunit;GO:1990904//ribonucleoprotein complex	GO:0003723//RNA binding;GO:0003735//structural constituent of ribosome;GO:0044877//macromolecular complex binding	GO:0000028//ribosomal small subunit assembly;GO:0001731//formation of translation preinitiation complex;GO:0006412//translation;GO:0045471//response to ethanol;GO:0071353//cellular response to interleukin-4
ENSRNOT00000002366	ENSRNOT00000002366	3.56E-21	22183762	19730248	16886704	23589690	22124112	24540182	41822640	39066224	42091964	27769170	32925626	29383434		Sult1e1	sulfotransferase family 1E member 1 [Source:RGD Symbol;Acc:3776]	Metabolism	Lipid metabolism	ko00140//Steroid hormone biosynthesis	K01016	-	GO:0008146//sulfotransferase activity;GO:0016740//transferase activity	-
ENSRNOT00000038677	ENSRNOT00000038677	3.59E-21	2175886	2889978.25	2123590	5346237	4377216	3154577	2911098.25	2619318.5	2607531.25	1987407.375	2997744.75	2865520.25		Mx2	MX dynamin like GTPase 2 [Source:RGD Symbol;Acc:628821]	Human Diseases;Human Diseases;Human Diseases;Human Diseases	Infectious diseases;Infectious diseases;Infectious diseases;Infectious diseases	ko05165//Human papillomavirus infection;ko05164//Influenza A;ko05160//Hepatitis C;ko05162//Measles	K14754;K14754;K14754;K14754	-	GO:0000166//nucleotide binding;GO:0003924//GTPase activity;GO:0005525//GTP binding	GO:0009615//response to virus;GO:0034340//response to type I interferon;GO:0045071//negative regulation of viral genome replication
ENSRNOT00000084867	ENSRNOT00000084867	3.62E-21	1627069.5	1379008.5	1854274.125	5751961.5	6976703	729483.1875	633110.125	862453.125	776131.9375	1017269.5	616948	628821.5625		Mx2	MX dynamin like GTPase 2 [Source:RGD Symbol;Acc:628821]	Human Diseases;Human Diseases;Human Diseases;Human Diseases	Infectious diseases;Infectious diseases;Infectious diseases;Infectious diseases	ko05165//Human papillomavirus infection;ko05164//Influenza A;ko05160//Hepatitis C;ko05162//Measles	K14754;K14754;K14754;K14754	-	GO:0000166//nucleotide binding;GO:0003924//GTPase activity;GO:0005525//GTP binding	-
ENSRNOT00000079508	ENSRNOT00000079508	3.62E-21	27337176	28436026	27095254	32179104	34310468	33960312	23234902	19672314	21230206	27160710	31090428	35227828		Mx2	MX dynamin like GTPase 2 [Source:RGD Symbol;Acc:628821]	Human Diseases;Human Diseases;Human Diseases;Human Diseases	Infectious diseases;Infectious diseases;Infectious diseases;Infectious diseases	ko05165//Human papillomavirus infection;ko05164//Influenza A;ko05160//Hepatitis C;ko05162//Measles	K14754;K14754;K14754;K14754	-	GO:0000166//nucleotide binding;GO:0003924//GTPase activity;GO:0005525//GTP binding	-
ENSRNOT00000023935	ENSRNOT00000023935	3.64E-21	11359054	15250025	13915496	12650713	13452325	11891011	12691215	13402954	14084826	23029792	12848014	16305197		Sult1b1	sulfotransferase family 1B member 1 [Source:RGD Symbol;Acc:708534]	-	-	-	-	GO:0005737//cytoplasm;GO:0005829//cytosol	GO:0004062//aryl sulfotransferase activity;GO:0008146//sulfotransferase activity;GO:0016740//transferase activity	GO:0006068//ethanol catabolic process;GO:0006629//lipid metabolic process;GO:0006805//xenobiotic metabolic process;GO:0008202//steroid metabolic process;GO:0009812//flavonoid metabolic process;GO:0018958//phenol-containing compound metabolic process;GO:0030855//epithelial cell differentiation;GO:0042403//thyroid hormone metabolic process;GO:0050427//3'-phosphoadenosine 5'-phosphosulfate metabolic…
ENSRNOT00000008200	ENSRNOT00000008200	4.08E-21	2508629.25	2873653.75	3059808.25	2841328.75	2835896.5	3013963.5	3008335.25	2950897.25	3017154	1787176.125	1578882.375	2553762.75		Ugt2a3	UDP glucuronosyltransferase family 2 member A3 [Source:RGD Symbol;Acc:1308444]	Metabolism;Human Diseases;Metabolism;Metabolism;Metabolism;Metabolism;Metabolism;Metabolism;Metabolism;Metabolism	Global and overview maps;Cancers;Xenobiotics biodegradation and metabolism;Metabolism of cofactors and vitamins;Lipid metabolism;Xenobiotics biodegradation and metabolism;Xenobiotics biodegradation and metabolism;Metabolism of cofactors and vitamins;Carbohydrate metabolism;Carbohydrate metabolism	ko01100//Metabolic pathways;ko05204//Chemical carcinogenesis;ko00983//Drug metabolism - other enzymes;ko00830//Retinol metabolism;ko00140//Steroid hormone biosynthesis;ko00980//Metabolism of xenobiotics by cytochrome P450;ko00982//Drug metabolism - cytochrome P450;ko00860//Porphyrin and chlorophyll metabolism;ko00040//Pentose and glucuronate interconversions;ko00053//Ascorbate and aldarate metabo…	K00699;K00699;K00699;K00699;K00699;K00699;K00699;K00699;K00699;K00699	GO:0016020//membrane;GO:0016021//integral component of membrane	GO:0015020//glucuronosyltransferase activity;GO:0016740//transferase activity;GO:0016757//transferase activity, transferring glycosyl groups;GO:0016758//transferase activity, transferring hexosyl groups	GO:0052695//cellular glucuronidation
ENSRNOT00000024306	ENSRNOT00000024306	4.12E-21	3069997.5	3153119.75	2999140.75	2871896.5	2718183.5	2977290.75	2468783.5	2682733.5	2606199.5	2397986.5	2552195.25	2752563		Ugt2b35	UDP glucuronosyltransferase 2 family, polypeptide B35 [Source:RGD Symbol;Acc:620895]	Metabolism;Human Diseases;Metabolism;Metabolism;Metabolism;Metabolism;Metabolism;Metabolism;Metabolism;Metabolism	Global and overview maps;Cancers;Xenobiotics biodegradation and metabolism;Metabolism of cofactors and vitamins;Lipid metabolism;Xenobiotics biodegradation and metabolism;Xenobiotics biodegradation and metabolism;Metabolism of cofactors and vitamins;Carbohydrate metabolism;Carbohydrate metabolism	ko01100//Metabolic pathways;ko05204//Chemical carcinogenesis;ko00983//Drug metabolism - other enzymes;ko00830//Retinol metabolism;ko00140//Steroid hormone biosynthesis;ko00980//Metabolism of xenobiotics by cytochrome P450;ko00982//Drug metabolism - cytochrome P450;ko00860//Porphyrin and chlorophyll metabolism;ko00040//Pentose and glucuronate interconversions;ko00053//Ascorbate and aldarate metabo…	K00699;K00699;K00699;K00699;K00699;K00699;K00699;K00699;K00699;K00699	GO:0016020//membrane;GO:0016021//integral component of membrane	GO:0015020//glucuronosyltransferase activity;GO:0016740//transferase activity;GO:0016757//transferase activity, transferring glycosyl groups;GO:0016758//transferase activity, transferring hexosyl groups	-
ENSRNOT00000002496	ENSRNOT00000002496;ENSRNOT00000002499	4.18E-21	865006.4375	808763.375	755187.875	1144575	965826.625	764899.3125	660981	777102.5625	860292.25	852961.5	853385.9375	818430.0625		Ugt2b10	UDP glucuronosyltransferase 2 family, polypeptide B10 [Source:RGD Symbol;Acc:1309989]	Metabolism;Human Diseases;Metabolism;Metabolism;Metabolism;Metabolism;Metabolism;Metabolism;Metabolism;Metabolism	Global and overview maps;Cancers;Xenobiotics biodegradation and metabolism;Metabolism of cofactors and vitamins;Lipid metabolism;Xenobiotics biodegradation and metabolism;Xenobiotics biodegradation and metabolism;Metabolism of cofactors and vitamins;Carbohydrate metabolism;Carbohydrate metabolism	ko01100//Metabolic pathways;ko05204//Chemical carcinogenesis;ko00983//Drug metabolism - other enzymes;ko00830//Retinol metabolism;ko00140//Steroid hormone biosynthesis;ko00980//Metabolism of xenobiotics by cytochrome P450;ko00982//Drug metabolism - cytochrome P450;ko00860//Porphyrin and chlorophyll metabolism;ko00040//Pentose and glucuronate interconversions;ko00053//Ascorbate and aldarate metabo…	K00699;K00699;K00699;K00699;K00699;K00699;K00699;K00699;K00699;K00699	GO:0005783//endoplasmic reticulum;GO:0005789//endoplasmic reticulum membrane;GO:0016020//membrane;GO:0016021//integral component of membrane;GO:0031090//organelle membrane;GO:0043231//intracellular membrane-bounded organelle	GO:0008194//UDP-glycosyltransferase activity;GO:0015020//glucuronosyltransferase activity;GO:0016740//transferase activity;GO:0016757//transferase activity, transferring glycosyl groups;GO:0016758//transferase activity, transferring hexosyl groups	GO:0017144//drug metabolic process;GO:0032496//response to lipopolysaccharide;GO:0070980//biphenyl catabolic process;GO:0071361//cellular response to ethanol;GO:0071378//cellular response to growth hormone stimulus;GO:0071385//cellular response to glucocorticoid stimulus;GO:0071394//cellular response to testosterone stimulus
ENSRNOT00000002499	ENSRNOT00000002496;ENSRNOT00000002499	4.18E-21	865006.4375	808763.375	755187.875	1144575	965826.625	764899.3125	660981	777102.5625	860292.25	852961.5	853385.9375	818430.0625		Atp6v1a	ATPase H+ transporting V1 subunit A [Source:RGD Symbol;Acc:1596464]	Metabolism;Human Diseases;Cellular Processes;Metabolism;Environmental Information Processing;Human Diseases;Organismal Systems;Organismal Systems	Global and overview maps;Infectious diseases;Transport and catabolism;Energy metabolism;Signal transduction;Immune diseases;Nervous system;Excretory system	ko01100//Metabolic pathways;ko05165//Human papillomavirus infection;ko04145//Phagosome;ko00190//Oxidative phosphorylation;ko04150//mTOR signaling pathway;ko05323//Rheumatoid arthritis;ko04721//Synaptic vesicle cycle;ko04966//Collecting duct acid secretion	K02145;K02145;K02145;K02145;K02145;K02145;K02145;K02145	GO:0005774//vacuolar membrane;GO:0005886//plasma membrane;GO:0033180//proton-transporting V-type ATPase, V1 domain	GO:0005524//ATP binding;GO:0046961//proton-transporting ATPase activity, rotational mechanism	GO:0015991//ATP hydrolysis coupled proton transport;GO:0046034//ATP metabolic process;GO:1902600//hydrogen ion transmembrane transport
ENSRNOT00000006570	ENSRNOT00000006570	4.24E-21	3779088.5	3837985.75	3868811	3980650.5	4007244.75	3960148.25	3230439.25	3678292.25	3462868.25	3538362.75	3257309.75	3610978		Atp6v1a	ATPase H+ transporting V1 subunit A [Source:RGD Symbol;Acc:1596464]	Metabolism;Human Diseases;Cellular Processes;Metabolism;Environmental Information Processing;Human Diseases;Organismal Systems;Organismal Systems	Global and overview maps;Infectious diseases;Transport and catabolism;Energy metabolism;Signal transduction;Immune diseases;Nervous system;Excretory system	ko01100//Metabolic pathways;ko05165//Human papillomavirus infection;ko04145//Phagosome;ko00190//Oxidative phosphorylation;ko04150//mTOR signaling pathway;ko05323//Rheumatoid arthritis;ko04721//Synaptic vesicle cycle;ko04966//Collecting duct acid secretion	K02145;K02145;K02145;K02145;K02145;K02145;K02145;K02145	GO:0005774//vacuolar membrane;GO:0005829//cytosol;GO:0005886//plasma membrane;GO:0005902//microvillus;GO:0016324//apical plasma membrane;GO:0033180//proton-transporting V-type ATPase, V1 domain;GO:0043209//myelin sheath	GO:0005524//ATP binding;GO:0046961//proton-transporting ATPase activity, rotational mechanism	GO:0006879//cellular iron ion homeostasis;GO:0015991//ATP hydrolysis coupled proton transport;GO:0036295//cellular response to increased oxygen levels;GO:0046034//ATP metabolic process;GO:1902600//hydrogen ion transmembrane transport
ENSRNOT00000022184	ENSRNOT00000022184	4.24E-21	12053812	12508109	11680218	15388292	15105146	12950161	12963770	12633815	12415165	12499156	11279419	10960758		Ugt2b10	UDP glucuronosyltransferase 2 family, polypeptide B10 [Source:RGD Symbol;Acc:1309989]	Metabolism;Human Diseases;Metabolism;Metabolism;Metabolism;Metabolism;Metabolism;Metabolism;Metabolism;Metabolism	Global and overview maps;Cancers;Xenobiotics biodegradation and metabolism;Metabolism of cofactors and vitamins;Lipid metabolism;Xenobiotics biodegradation and metabolism;Xenobiotics biodegradation and metabolism;Metabolism of cofactors and vitamins;Carbohydrate metabolism;Carbohydrate metabolism	ko01100//Metabolic pathways;ko05204//Chemical carcinogenesis;ko00983//Drug metabolism - other enzymes;ko00830//Retinol metabolism;ko00140//Steroid hormone biosynthesis;ko00980//Metabolism of xenobiotics by cytochrome P450;ko00982//Drug metabolism - cytochrome P450;ko00860//Porphyrin and chlorophyll metabolism;ko00040//Pentose and glucuronate interconversions;ko00053//Ascorbate and aldarate metabo…	K00699;K00699;K00699;K00699;K00699;K00699;K00699;K00699;K00699;K00699	GO:0005575//cellular_component;GO:0016020//membrane;GO:0016021//integral component of membrane	GO:0003674//molecular_function;GO:0015020//glucuronosyltransferase activity;GO:0016740//transferase activity;GO:0016757//transferase activity, transferring glycosyl groups;GO:0016758//transferase activity, transferring hexosyl groups	GO:0008150//biological_process
ENSRNOT00000085555	ENSRNOT00000085555	4.37E-21	7645955.5	7628134.5	7621235.5	7719509	8570258	8680498	6824318.5	7622793.5	7824702.5	9879201	9596538	9823130		Atp5po	ATP synthase peripheral stalk subunit OSCP [Source:RGD Symbol;Acc:621379]	Metabolism;Human Diseases;Human Diseases;Organismal Systems;Human Diseases;Metabolism	Global and overview maps;Neurodegenerative diseases;Neurodegenerative diseases;Environmental adaptation;Neurodegenerative diseases;Energy metabolism	ko01100//Metabolic pathways;ko05010//Alzheimer disease;ko05016//Huntington disease;ko04714//Thermogenesis;ko05012//Parkinson disease;ko00190//Oxidative phosphorylation	K02137;K02137;K02137;K02137;K02137;K02137	GO:0000276//mitochondrial proton-transporting ATP synthase complex, coupling factor F(o);GO:0005739//mitochondrion;GO:0005743//mitochondrial inner membrane;GO:0005753//mitochondrial proton-transporting ATP synthase complex;GO:0016020//membrane;GO:0043209//myelin sheath	GO:0005496//steroid binding;GO:0044877//macromolecular complex binding;GO:0046933//proton-transporting ATP synthase activity, rotational mechanism	GO:0006754//ATP biosynthetic process;GO:0006811//ion transport;GO:0015986//ATP synthesis coupled proton transport;GO:0046034//ATP metabolic process
ENSRNOT00000007092	ENSRNOT00000007092	4.61E-21	8448009	7300741.5	7569215.5	10075800	10014336	9285567	9812429	9710973	9880242	10069382	10820051	10361276		Ythdc1	YTH domain containing 1 [Source:RGD Symbol;Acc:621706]	-	-	-	-	GO:0005634//nucleus;GO:0005654//nucleoplasm;GO:0005886//plasma membrane;GO:0016604//nuclear body;GO:0016607//nuclear speck	GO:0003723//RNA binding;GO:0005515//protein binding;GO:1990247//N6-methyladenosine-containing RNA binding	GO:0000398//mRNA splicing, via spliceosome;GO:0006376//mRNA splice site selection;GO:0006397//mRNA processing;GO:0006406//mRNA export from nucleus;GO:0008380//RNA splicing;GO:0009048//dosage compensation by inactivation of X chromosome;GO:0010608//posttranscriptional regulation of gene expression;GO:0048024//regulation of mRNA splicing, via spliceosome
ENSRNOT00000016450	ENSRNOT00000016450	4.61E-21	4991936.5	4072246.25	4559061	4451199	5799699	5435555.5	4991590	4653755.5	5201408.5	4270211.5	3864826	4290472.5		Alcam	activated leukocyte cell adhesion molecule [Source:RGD Symbol;Acc:619972]	Environmental Information Processing	Signaling molecules and interaction	ko04514//Cell adhesion molecules (CAMs)	K06547	GO:0001772//immunological synapse;GO:0005886//plasma membrane;GO:0005887//integral component of plasma membrane;GO:0009897//external side of plasma membrane;GO:0016020//membrane;GO:0016021//integral component of membrane;GO:0030424//axon;GO:0030425//dendrite;GO:0031226//intrinsic component of plasma membrane;GO:0042101//T cell receptor complex;GO:0042995//cell projection;GO:0043025//neuronal cell…	GO:0042802//identical protein binding	GO:0002250//adaptive immune response;GO:0002376//immune system process;GO:0007155//cell adhesion;GO:0007157//heterophilic cell-cell adhesion via plasma membrane cell adhesion molecules;GO:0007411//axon guidance;GO:0008045//motor neuron axon guidance;GO:0031290//retinal ganglion cell axon guidance;GO:0048846//axon extension involved in axon guidance;GO:1990138//neuron projection extension
ENSRNOT00000073429	ENSRNOT00000073429	4.62E-21	16228258	15287958	14595808	17406578	18442660	17377844	17112334	16462289	17041194	17195400	19268316	18944326		Prdm8	PR/SET domain 8 [Source:RGD Symbol;Acc:1311628]	-	-	-	-	GO:0005575//cellular_component;GO:0005634//nucleus	GO:0003674//molecular_function;GO:0003676//nucleic acid binding	GO:0008150//biological_process;GO:0014003//oligodendrocyte development
ENSRNOT00000017468	ENSRNOT00000017468	4.82E-21	49496536	46169876	43958168	85818224	85439064	77831056	85645592	82852800	95474024	78792800	74424072	77854584		Prdm8	PR/SET domain 8 [Source:RGD Symbol;Acc:1311628]	-	-	-	-	GO:0005575//cellular_component	GO:0003674//molecular_function;GO:0003676//nucleic acid binding	GO:0008150//biological_process;GO:0014003//oligodendrocyte development
ENSRNOT00000022343	ENSRNOT00000022343	4.86E-21	10718555	8638462	8581886	8326566	8538074	9007875	9338862	10134351	10474250	11132057	10691598	8663666		Son	Son DNA binding protein [Source:RGD Symbol;Acc:1309013]	-	-	-	-	GO:0016607//nuclear speck	GO:0003676//nucleic acid binding;GO:0003723//RNA binding;GO:0050733//RS domain binding	GO:0000226//microtubule cytoskeleton organization;GO:0000281//mitotic cytokinesis;GO:0006397//mRNA processing;GO:0043066//negative regulation of apoptotic process;GO:0043484//regulation of RNA splicing;GO:0048024//regulation of mRNA splicing, via spliceosome;GO:0051726//regulation of cell cycle
ENSRNOT00000024622	ENSRNOT00000024622	4.88E-21	2217470	2218598.25	1913380.25	948874.875	955703.3125	1025176.375	2071454.5	1734754.75	1777839.5	1515175.5	1506480.625	1589360.75		Paxbp1	PAX3 and PAX7 binding protein 1 [Source:RGD Symbol;Acc:1584739]	-	-	-	-	GO:0005634//nucleus	GO:0000978//RNA polymerase II core promoter proximal region sequence-specific DNA binding;GO:0001078//transcriptional repressor activity, RNA polymerase II core promoter proximal region sequence-specific binding;GO:0003677//DNA binding;GO:0003700//transcription factor activity, sequence-specific DNA binding;GO:0008134//transcription factor binding	GO:0000122//negative regulation of transcription from RNA polymerase II promoter;GO:0006355//regulation of transcription, DNA-templated;GO:0014842//regulation of skeletal muscle satellite cell proliferation;GO:0031062//positive regulation of histone methylation;GO:0045944//positive regulation of transcription from RNA polymerase II promoter;GO:2000288//positive regulation of myoblast proliferation
ENSRNOT00000082672	ENSRNOT00000082672	4.88E-21	3462294	3568628.5	2734524.25	3086392	3184604.25	3199621.25	3258911.5	3393903.25	3190295.5	3346697.25	3089984.5	2907007.5		Igfbp7	insulin-like growth factor binding protein 7 [Source:RGD Symbol;Acc:1306201]	-	-	-	-	GO:0005576//extracellular region;GO:0005615//extracellular space	GO:0003674//molecular_function;GO:0005520//insulin-like growth factor binding	GO:0001558//regulation of cell growth;GO:0007155//cell adhesion;GO:0007566//embryo implantation;GO:0009408//response to heat;GO:0014070//response to organic cyclic compound;GO:0032526//response to retinoic acid;GO:0032870//cellular response to hormone stimulus;GO:0050810//regulation of steroid biosynthetic process;GO:0051414//response to cortisol
ENSRNOT00000006804	ENSRNOT00000006804	5.05E-21	9039507	6464254.5	8713361	5384479	6421210.5	5086621	5789614	6868640.5	5964972.5	6578509	6711831	6570260.5		Mrpl1	mitochondrial ribosomal protein L1 [Source:RGD Symbol;Acc:1306850]	Genetic Information Processing	Translation	ko03010//Ribosome	K02863	GO:0005739//mitochondrion;GO:0015934//large ribosomal subunit	GO:0003723//RNA binding;GO:0003735//structural constituent of ribosome	GO:0006412//translation
ENSRNOT00000003611	ENSRNOT00000003611	5.29E-21	41035224	43045536	44008076	47820380	43368604	35862964	34250748	38866616	36637340	42253032	31621790	35077940		LOC100359687	mitochondrial ribosomal protein L1-like [Source:RGD Symbol;Acc:2325044]	Genetic Information Processing	Translation	ko03010//Ribosome	K02863	GO:0005739//mitochondrion;GO:0015934//large ribosomal subunit;GO:0022625//cytosolic large ribosomal subunit	GO:0003723//RNA binding;GO:0003735//structural constituent of ribosome	GO:0000470//maturation of LSU-rRNA;GO:0006412//translation
ENSRNOT00000002732	ENSRNOT00000002732	5.39E-21	27257400	28600998	29809628	30920236	32501388	34974332	28864904	30547310	28234598	30996568	29230152	29017762		LOC100359687	mitochondrial ribosomal protein L1-like [Source:RGD Symbol;Acc:2325044]	Genetic Information Processing	Translation	ko03010//Ribosome	K02863	GO:0005739//mitochondrion;GO:0015934//large ribosomal subunit;GO:0022625//cytosolic large ribosomal subunit	GO:0003723//RNA binding;GO:0003735//structural constituent of ribosome	GO:0000470//maturation of LSU-rRNA;GO:0006412//translation
ENSRNOT00000014658	ENSRNOT00000014658	5.73E-21	53846572	53946160	57533372	48655712	55480616	64840248	73900448	79461480	73271624	66044848	63406528	61017684		LOC108348180	signal recognition particle subunit SRP72-like [Source:RGD Symbol;Acc:11405956]	Genetic Information Processing	Folding, sorting and degradation	ko03060//Protein export	K03108	GO:0005737//cytoplasm;GO:0005783//endoplasmic reticulum;GO:0005786//signal recognition particle, endoplasmic reticulum targeting;GO:0048500//signal recognition particle	GO:0005047//signal recognition particle binding;GO:0008312//7S RNA binding;GO:0030911//TPR domain binding;GO:0043022//ribosome binding	GO:0006614//SRP-dependent cotranslational protein targeting to membrane;GO:0042493//response to drug
ENSRNOT00000015122	ENSRNOT00000015122	6.07E-21	1503337.125	1659325.625	1462809.75	1481190.625	1520939.375	1062865.625	1390478.75	1398850	1321779.375	1471889.375	1396298.25	1308326.375		Gtf3c3	general transcription factor IIIC subunit 3 [Source:RGD Symbol;Acc:1309185]	-	-	-	-	GO:0000127//transcription factor TFIIIC complex;GO:0005575//cellular_component;GO:0005634//nucleus;GO:0005730//nucleolus;GO:0031965//nuclear membrane	GO:0000995//transcription factor activity, core RNA polymerase III binding;GO:0001004//transcription factor activity, RNA polymerase III promoter sequence-specific binding, TFIIIB recruiting;GO:0003674//molecular_function	GO:0006383//transcription from RNA polymerase III promoter;GO:0008150//biological_process;GO:0070898//RNA polymerase III transcriptional preinitiation complex assembly
ENSRNOT00000091310	ENSRNOT00000091310	6.34E-21	2516253.75	2474527.25	2406005.5	2468585.25	2378429.25	2617028.25	3516787.5	3230390	3091435.75	2728803.75	2778798	2918880.75		Gtf3c3	general transcription factor IIIC subunit 3 [Source:RGD Symbol;Acc:1309185]	-	-	-	-	GO:0000127//transcription factor TFIIIC complex;GO:0005575//cellular_component	GO:0000995//transcription factor activity, core RNA polymerase III binding;GO:0001004//transcription factor activity, RNA polymerase III promoter sequence-specific binding, TFIIIB recruiting;GO:0003674//molecular_function	GO:0006383//transcription from RNA polymerase III promoter;GO:0008150//biological_process;GO:0070898//RNA polymerase III transcriptional preinitiation complex assembly
ENSRNOT00000008356	ENSRNOT00000008356	6.45E-21	2977665.75	3425661.25	3007175.75	3051978.5	2928907.5	2388181.5	4237228.5	4530164	3986503.5	3873806.75	3076713.75	2964857.75		Fastkd2	FAST kinase domains 2 [Source:RGD Symbol;Acc:1307883]	-	-	-	-	GO:0005634//nucleus;GO:0005739//mitochondrion;GO:0035770//ribonucleoprotein granule;GO:0042645//mitochondrial nucleoid;GO:0045171//intercellular bridge	GO:0004672//protein kinase activity;GO:0019843//rRNA binding	GO:0006468//protein phosphorylation;GO:0070131//positive regulation of mitochondrial translation;GO:1902775//mitochondrial large ribosomal subunit assembly
ENSRNOT00000015152	ENSRNOT00000015152	6.67E-21	18684448	24359020	16051042	17001686	18090552	16584439	20390272	20943712	19055298	19954486	15325439	17732254		Fam114a1	family with sequence similarity 114, member A1 [Source:RGD Symbol;Acc:1560201]	-	-	-	-	-	-	-
ENSRNOT00000024106	ENSRNOT00000024106;ENSRNOT00000031418;ENSRNOT00000081579	6.82E-21	69781936	85983784	69294232	83238336	85074272	80740160	80776072	91699208	73507088	84476176	74901544	83605952		Sod1	superoxide dismutase 1 [Source:RGD Symbol;Acc:3731]	Human Diseases;Cellular Processes;Organismal Systems;Human Diseases;Human Diseases	Neurodegenerative diseases;Transport and catabolism;Aging;Neurodegenerative diseases;Neurodegenerative diseases	ko05016//Huntington disease;ko04146//Peroxisome;ko04213//Longevity regulating pathway - multiple species;ko05014//Amyotrophic lateral sclerosis (ALS);ko05020//Prion diseases	K04565;K04565;K04565;K04565;K04565	GO:0005576//extracellular region;GO:0005615//extracellular space;GO:0005634//nucleus;GO:0005654//nucleoplasm;GO:0005737//cytoplasm;GO:0005739//mitochondrion;GO:0005758//mitochondrial intermembrane space;GO:0005764//lysosome;GO:0005777//peroxisome;GO:0005829//cytosol;GO:0005886//plasma membrane;GO:0030141//secretory granule;GO:0031012//extracellular matrix;GO:0031045//dense core granule;GO:0031410…	GO:0004784//superoxide dismutase activity;GO:0005507//copper ion binding;GO:0008270//zinc ion binding;GO:0016209//antioxidant activity;GO:0016491//oxidoreductase activity;GO:0016532//superoxide dismutase copper chaperone activity;GO:0019899//enzyme binding;GO:0030346//protein phosphatase 2B binding;GO:0042802//identical protein binding;GO:0046872//metal ion binding;GO:0048365//Rac GTPase binding;…	GO:0000187//activation of MAPK activity;GO:0000302//response to reactive oxygen species;GO:0000303//response to superoxide;GO:0001541//ovarian follicle development;GO:0001819//positive regulation of cytokine production;GO:0001895//retina homeostasis;GO:0001975//response to amphetamine;GO:0002262//myeloid cell homeostasis;GO:0006749//glutathione metabolic process;GO:0006801//superoxide metabolic p…
ENSRNOT00000031418	ENSRNOT00000024106;ENSRNOT00000031418;ENSRNOT00000081579	6.82E-21	69781936	85983784	69294232	83238336	85074272	80740160	80776072	91699208	73507088	84476176	74901544	83605952		Lrrc8d	leucine rich repeat containing 8 VRAC subunit D [Source:RGD Symbol;Acc:1309601]	-	-	-	-	GO:0005737//cytoplasm;GO:0005886//plasma membrane;GO:0005887//integral component of plasma membrane;GO:0016020//membrane;GO:0016021//integral component of membrane;GO:0034702//ion channel complex	GO:0005225//volume-sensitive anion channel activity	GO:0006884//cell volume homeostasis;GO:0015698//inorganic anion transport;GO:0015734//taurine transport;GO:0015810//aspartate transport;GO:0071470//cellular response to osmotic stress;GO:0098656//anion transmembrane transport
ENSRNOT00000081579	ENSRNOT00000024106;ENSRNOT00000031418;ENSRNOT00000081579	6.82E-21	69781936	85983784	69294232	83238336	85074272	80740160	80776072	91699208	73507088	84476176	74901544	83605952		Ppat	phosphoribosyl pyrophosphate amidotransferase [Source:RGD Symbol;Acc:620237]	Metabolism;Metabolism;Metabolism	Global and overview maps;Nucleotide metabolism;Amino acid metabolism	ko01100//Metabolic pathways;ko00230//Purine metabolism;ko00250//Alanine, aspartate and glutamate metabolism	K00764;K00764;K00764	-	GO:0003824//catalytic activity;GO:0004044//amidophosphoribosyltransferase activity;GO:0016740//transferase activity;GO:0016757//transferase activity, transferring glycosyl groups;GO:0046872//metal ion binding;GO:0051536//iron-sulfur cluster binding;GO:0051539//4 iron, 4 sulfur cluster binding	GO:0000082//G1/S transition of mitotic cell cycle;GO:0001822//kidney development;GO:0006164//purine nucleotide biosynthetic process;GO:0006189//'de novo' IMP biosynthetic process;GO:0006541//glutamine metabolic process;GO:0006543//glutamine catabolic process;GO:0007595//lactation;GO:0008152//metabolic process;GO:0009113//purine nucleobase biosynthetic process;GO:0009116//nucleoside metabolic proc…
ENSRNOT00000010871	ENSRNOT00000010871;ENSRNOT00000088790	7.02E-21	2597234.75	2812146.5	2738550.75	2823473.75	2974107.25	2967010.5	2893343.75	3154747.75	3029482.75	3416398.5	2196943.5	2620110		Atg3	autophagy related 3 [Source:RGD Symbol;Acc:708464]	Human Diseases;Cellular Processes;Cellular Processes	Infectious diseases;Transport and catabolism;Transport and catabolism	ko05167//Kaposi sarcoma-associated herpesvirus infection;ko04140//Autophagy - animal;ko04136//Autophagy - other eukaryotes	K08343;K08343;K08343	GO:0000153//cytoplasmic ubiquitin ligase complex;GO:0005737//cytoplasm;GO:0005829//cytosol	GO:0003674//molecular_function;GO:0016740//transferase activity;GO:0019776//Atg8 ligase activity;GO:0019777//Atg12 transferase activity;GO:0019787//ubiquitin-like protein transferase activity;GO:0019899//enzyme binding	GO:0000045//autophagosome assembly;GO:0000422//mitophagy;GO:0006464//cellular protein modification process;GO:0006914//autophagy;GO:0015031//protein transport;GO:0016236//macroautophagy;GO:0016567//protein ubiquitination;GO:0043653//mitochondrial fragmentation involved in apoptotic process;GO:0050765//negative regulation of phagocytosis;GO:1902017//regulation of cilium assembly
ENSRNOT00000088790	ENSRNOT00000010871;ENSRNOT00000088790	7.02E-21	2597234.75	2812146.5	2738550.75	2823473.75	2974107.25	2967010.5	2893343.75	3154747.75	3029482.75	3416398.5	2196943.5	2620110		Nectin3	nectin cell adhesion molecule 3 [Source:RGD Symbol;Acc:1309516]	Cellular Processes;Environmental Information Processing	Cellular community - eukaryotes;Signaling molecules and interaction	ko04520//Adherens junction;ko04514//Cell adhesion molecules (CAMs)	K06592;K06592	GO:0005911//cell-cell junction;GO:0005913//cell-cell adherens junction;GO:0016020//membrane;GO:0016021//integral component of membrane;GO:0030424//axon;GO:0030425//dendrite;GO:0043296//apical junction complex;GO:0045202//synapse	GO:0038023//signaling receptor activity;GO:0042803//protein homodimerization activity;GO:0050839//cell adhesion molecule binding	GO:0007155//cell adhesion;GO:0007156//homophilic cell adhesion via plasma membrane adhesion molecules;GO:0007157//heterophilic cell-cell adhesion via plasma membrane cell adhesion molecules;GO:0007286//spermatid development
ENSRNOT00000020380	ENSRNOT00000020380	7.08E-21	5150709	4864542.5	5411119	8220198.5	8531960	7778709.5	5775425.5	5610131.5	5782534.5	6241328	6281334.5	6124812		Nudt9	nudix hydrolase 9 [Source:RGD Symbol;Acc:1359522]	Metabolism;Metabolism	Global and overview maps;Nucleotide metabolism	ko01100//Metabolic pathways;ko00230//Purine metabolism	K13988;K13988	GO:0005739//mitochondrion	GO:0016787//hydrolase activity;GO:0043262//adenosine-diphosphatase activity;GO:0047631//ADP-ribose diphosphatase activity	GO:0046032//ADP catabolic process;GO:0046709//IDP catabolic process
ENSRNOT00000016981	ENSRNOT00000016981	7.10E-21	11445479	12875983	13003213	11021025	10698396	12311384	14302451	12791589	12721093	12927592	11935271	12332935		Clock	clock circadian regulator [Source:RGD Symbol;Acc:620271]	Organismal Systems;Organismal Systems	Nervous system;Environmental adaptation	ko04728//Dopaminergic synapse;ko04710//Circadian rhythm	K02223;K02223	GO:0005634//nucleus;GO:0005654//nucleoplasm;GO:0005667//transcription factor complex;GO:0005694//chromosome;GO:0005737//cytoplasm;GO:0005829//cytosol;GO:0033391//chromatoid body;GO:0043231//intracellular membrane-bounded organelle	GO:0000978//RNA polymerase II core promoter proximal region sequence-specific DNA binding;GO:0000980//RNA polymerase II distal enhancer sequence-specific DNA binding;GO:0000981//RNA polymerase II transcription factor activity, sequence-specific DNA binding;GO:0001228//transcriptional activator activity, RNA polymerase II transcription regulatory region sequence-specific binding;GO:0003677//DNA bi…	GO:0000077//DNA damage checkpoint;GO:0006355//regulation of transcription, DNA-templated;GO:0006366//transcription from RNA polymerase II promoter;GO:0006473//protein acetylation;GO:0007283//spermatogenesis;GO:0007623//circadian rhythm;GO:0016573//histone acetylation;GO:0032922//circadian regulation of gene expression;GO:0042634//regulation of hair cycle;GO:0043161//proteasome-mediated ubiquitin-…
ENSRNOT00000025782	ENSRNOT00000025782	7.11E-21	1219084.25	1282568.875	1312314	9103469	8945953	5614784	3538065.5	3227312	1821476.375	1216394.375	1178957.75	1867903.125		Clock	clock circadian regulator [Source:RGD Symbol;Acc:620271]	Organismal Systems;Organismal Systems	Nervous system;Environmental adaptation	ko04728//Dopaminergic synapse;ko04710//Circadian rhythm	K02223;K02223	GO:0005634//nucleus;GO:0005667//transcription factor complex;GO:0005737//cytoplasm	GO:0003677//DNA binding;GO:0003700//transcription factor activity, sequence-specific DNA binding;GO:0046983//protein dimerization activity	GO:0006355//regulation of transcription, DNA-templated
ENSRNOT00000023452	ENSRNOT00000023452	7.28E-21	501250.875	659219.0625	554007.25	585729.6875	779625.25	498257.9688	444012.5938	771095.75	539609.5	537474.375	423117.625	498953.6563		Clock	clock circadian regulator [Source:RGD Symbol;Acc:620271]	Organismal Systems;Organismal Systems	Nervous system;Environmental adaptation	ko04728//Dopaminergic synapse;ko04710//Circadian rhythm	K02223;K02223	GO:0005634//nucleus;GO:0005667//transcription factor complex;GO:0005737//cytoplasm	GO:0003677//DNA binding;GO:0003700//transcription factor activity, sequence-specific DNA binding;GO:0046983//protein dimerization activity	GO:0006355//regulation of transcription, DNA-templated
ENSRNOT00000025225	ENSRNOT00000025225	7.50E-21	13330080	13609492	13404471	13719813	14338747	13892073	13944150	14162738	13635893	14244544	13309097	13000738		Pgm2	phosphoglucomutase 2 [Source:RGD Symbol;Acc:1306061]	Metabolism;Metabolism;Metabolism;Metabolism;Metabolism;Metabolism;Metabolism	Global and overview maps;Nucleotide metabolism;Carbohydrate metabolism;Carbohydrate metabolism;Carbohydrate metabolism;Carbohydrate metabolism;Carbohydrate metabolism	ko01100//Metabolic pathways;ko00230//Purine metabolism;ko00010//Glycolysis / Gluconeogenesis;ko00520//Amino sugar and nucleotide sugar metabolism;ko00500//Starch and sucrose metabolism;ko00030//Pentose phosphate pathway;ko00052//Galactose metabolism	K15779;K15779;K15779;K15779;K15779;K15779;K15779	GO:0005575//cellular_component	GO:0000287//magnesium ion binding;GO:0003674//molecular_function;GO:0004614//phosphoglucomutase activity;GO:0008973//phosphopentomutase activity;GO:0016868//intramolecular transferase activity, phosphotransferases	GO:0005975//carbohydrate metabolic process;GO:0006006//glucose metabolic process;GO:0008150//biological_process;GO:0071704//organic substance metabolic process
ENSRNOT00000027925	ENSRNOT00000027925	7.54E-21	3033092.5	3036459.75	3060956	2941173.5	2981498	3140095.25	1956860.125	1758857	1724068.875	2315321.75	2711793	2421448.5		Ociad2	OCIA domain containing 2 [Source:RGD Symbol;Acc:2319541]	-	-	-	-	-	-	GO:0009617//response to bacterium
ENSRNOT00000006874	ENSRNOT00000006874	8.10E-21	575698.625	494701.9688	480587.5	354255.625	441173.5313	453533.375	493771.1875	447904.3438	496454.5938	412970.875	367900.7188	354817.4375		Sowahb	sosondowah ankyrin repeat domain family member B [Source:RGD Symbol;Acc:1311994]	-	-	-	-	-	-	-
ENSRNOT00000026751	ENSRNOT00000026751;ENSRNOT00000079609	8.10E-21	544942.8125	588455.9375	478337.875	547823	561089.6875	551005.75	466433.375	498119.25	508866.9063	536260.625	465496.8125	492257.9688		Ociad1	OCIA domain containing 1 [Source:RGD Symbol;Acc:1359549]	-	-	-	-	GO:0005768//endosome	-	GO:2000736//regulation of stem cell differentiation
ENSRNOT00000079609	ENSRNOT00000026751;ENSRNOT00000079609	8.10E-21	544942.8125	588455.9375	478337.875	547823	561089.6875	551005.75	466433.375	498119.25	508866.9063	536260.625	465496.8125	492257.9688		Hsd17b11	hydroxysteroid (17-beta) dehydrogenase 11 [Source:RGD Symbol;Acc:1303235]	-	-	-	-	GO:0005576//extracellular region;GO:0005737//cytoplasm;GO:0005811//lipid particle	GO:0004303//estradiol 17-beta-dehydrogenase activity;GO:0016229//steroid dehydrogenase activity;GO:0016491//oxidoreductase activity	GO:0006629//lipid metabolic process;GO:0006694//steroid biosynthetic process;GO:0006710//androgen catabolic process;GO:0055114//oxidation-reduction process
ENSRNOT00000036666	ENSRNOT00000036666	8.10E-21	2529797.25	2856678.25	2528411.5	1867154.625	1600937.75	1681265	1232369.75	1567275.125	1601863.125	2571316.75	2546386.75	2112948		Tmem165	transmembrane protein 165 [Source:RGD Symbol;Acc:1306983]	-	-	-	-	GO:0000139//Golgi membrane;GO:0005764//lysosome;GO:0005765//lysosomal membrane;GO:0005768//endosome;GO:0005794//Golgi apparatus;GO:0010008//endosome membrane;GO:0016020//membrane;GO:0016021//integral component of membrane;GO:0031901//early endosome membrane;GO:0031902//late endosome membrane;GO:0032588//trans-Golgi network membrane;GO:0043231//intracellular membrane-bounded organelle	-	GO:0006487//protein N-linked glycosylation;GO:0006874//cellular calcium ion homeostasis;GO:0032472//Golgi calcium ion transport;GO:0035751//regulation of lysosomal lumen pH
ENSRNOT00000064068	ENSRNOT00000064068	8.35E-21	1602192.375	1387852.125	1649282.5	1598141.75	1401731.875	1319763.125	1586467.5	1455405.25	1313057.375	1636422.125	1496364.625	1663304		Plac8	placenta-specific 8 [Source:RGD Symbol;Acc:1308102]	-	-	-	-	-	GO:0003682//chromatin binding	GO:0008284//positive regulation of cell proliferation;GO:0009409//response to cold;GO:0040015//negative regulation of multicellular organism growth;GO:0042742//defense response to bacterium;GO:0043066//negative regulation of apoptotic process;GO:0045944//positive regulation of transcription from RNA polymerase II promoter;GO:0050873//brown fat cell differentiation
ENSRNOT00000024310	ENSRNOT00000024310	8.49E-21	94748312	83582496	85916944	78384552	85493768	90733128	72773024	78059288	73196200	87573120	80863104	75592904		Hacd2	3-hydroxyacyl-CoA dehydratase 2 [Source:RGD Symbol;Acc:1306337]	Metabolism;Metabolism;Metabolism;Metabolism	Global and overview maps;Global and overview maps;Lipid metabolism;Lipid metabolism	ko01100//Metabolic pathways;ko01212//Fatty acid metabolism;ko01040//Biosynthesis of unsaturated fatty acids;ko00062//Fatty acid elongation	K10703;K10703;K10703;K10703	GO:0005783//endoplasmic reticulum;GO:0005789//endoplasmic reticulum membrane;GO:0016020//membrane;GO:0016021//integral component of membrane	GO:0016829//lyase activity;GO:0018812//3-hydroxyacyl-CoA dehydratase activity;GO:0019899//enzyme binding	GO:0006629//lipid metabolic process;GO:0006631//fatty acid metabolic process;GO:0006633//fatty acid biosynthetic process;GO:0030148//sphingolipid biosynthetic process;GO:0030497//fatty acid elongation;GO:0042761//very long-chain fatty acid biosynthetic process
ENSRNOT00000049822	ENSRNOT00000049822	8.97E-21	2701763.5	2572444.25	2642918	2304031.5	2193743.5	2418830.5	2785482.75	2594681	2755913.25	2685857.5	2607691.75	2600214.75		Guf1	GUF1 homolog, GTPase [Source:RGD Symbol;Acc:1310774]	-	-	-	-	GO:0005739//mitochondrion;GO:0005743//mitochondrial inner membrane;GO:0005759//mitochondrial matrix;GO:0016020//membrane	GO:0000166//nucleotide binding;GO:0003924//GTPase activity;GO:0005525//GTP binding;GO:0016787//hydrolase activity;GO:0043022//ribosome binding	GO:0006412//translation;GO:0045727//positive regulation of translation
ENSRNOT00000078872	ENSRNOT00000078872	9.03E-21	14379373	9691690	13191427	12994216	12906880	11398056	12135251	13990880	13863115	14144006	11244215	13825225		Stbd1	starch binding domain 1 [Source:RGD Symbol;Acc:1311800]	-	-	-	-	GO:0005783//endoplasmic reticulum;GO:0005789//endoplasmic reticulum membrane;GO:0005829//cytosol;GO:0005887//integral component of plasma membrane;GO:0016020//membrane;GO:0016021//integral component of membrane;GO:0030315//T-tubule;GO:0034045//pre-autophagosomal structure membrane;GO:0048471//perinuclear region of cytoplasm	GO:0019899//enzyme binding;GO:0030246//carbohydrate binding;GO:0030247//polysaccharide binding;GO:2001069//glycogen binding;GO:2001070//starch binding	GO:0005975//carbohydrate metabolic process;GO:0005977//glycogen metabolic process;GO:0005980//glycogen catabolic process;GO:0006914//autophagy;GO:0046907//intracellular transport;GO:0061723//glycophagy
ENSRNOT00000001545	ENSRNOT00000001545	9.25E-21	12714154	15390510	15360075	11970549	12845041	13513547	11939800	12711811	12641659	12417603	14374873	12141086		Cops4	COP9 signalosome subunit 4 [Source:RGD Symbol;Acc:1302952]	-	-	-	-	GO:0005634//nucleus;GO:0005737//cytoplasm;GO:0005829//cytosol;GO:0008021//synaptic vesicle;GO:0008180//COP9 signalosome;GO:0030054//cell junction;GO:0031410//cytoplasmic vesicle;GO:0045202//synapse	GO:0005515//protein binding;GO:0019784//NEDD8-specific protease activity	GO:0000338//protein deneddylation
ENSRNOT00000018922	ENSRNOT00000018922	9.25E-21	5903632	7468526	6204916.5	9230924	10322479	13012315	10872126	10880197	6794887	6896347.5	5725494	5566341		Scarb2	scavenger receptor class B, member 2 [Source:RGD Symbol;Acc:621882]	Cellular Processes	Transport and catabolism	ko04142//Lysosome	K12384	GO:0005764//lysosome;GO:0005765//lysosomal membrane;GO:0016020//membrane;GO:0016021//integral component of membrane;GO:0043202//lysosomal lumen	GO:0005044//scavenger receptor activity;GO:0019899//enzyme binding	GO:0001508//action potential;GO:0006622//protein targeting to lysosome;GO:0006898//receptor-mediated endocytosis;GO:0010976//positive regulation of neuron projection development
ENSRNOT00000024063	ENSRNOT00000024063;ENSRNOT00000083629	9.25E-21	12900707	11948357	11216930	9566530	9039012	10304958	10212295	10108820	10321491	12027354	11944776	12158631		Fryl	FRY like transcription coactivator [Source:RGD Symbol;Acc:1311309]	-	-	-	-	GO:0005938//cell cortex	-	GO:0000902//cell morphogenesis;GO:0031175//neuron projection development
ENSRNOT00000083629	ENSRNOT00000024063;ENSRNOT00000083629	9.25E-21	12900707	11948357	11216930	9566530	9039012	10304958	10212295	10108820	10321491	12027354	11944776	12158631		Nup54	nucleoporin 54 [Source:RGD Symbol;Acc:619926]	Genetic Information Processing	Translation	ko03013//RNA transport	K14308	GO:0005634//nucleus;GO:0005635//nuclear envelope;GO:0005643//nuclear pore;GO:0016020//membrane;GO:0031965//nuclear membrane;GO:0032991//macromolecular complex;GO:0044613//nuclear pore central transport channel	GO:0005515//protein binding;GO:0017056//structural constituent of nuclear pore	GO:0006605//protein targeting;GO:0006607//NLS-bearing protein import into nucleus;GO:0006913//nucleocytoplasmic transport;GO:0006999//nuclear pore organization;GO:0015031//protein transport;GO:0036228//protein targeting to nuclear inner membrane;GO:0042306//regulation of protein import into nucleus;GO:0051028//mRNA transport;GO:0051260//protein homooligomerization;GO:0051290//protein heterotetram…
ENSRNOT00000068633	ENSRNOT00000068633	9.25E-21	15090121	4767315.5	4267155.5	4290632	5195994	3226196.5	4542924	4568876.5	4791423.5	8426431	7984057.5	1114181.25		Sec31a	SEC31 homolog A, COPII coat complex component [Source:RGD Symbol;Acc:620233]	Genetic Information Processing	Folding, sorting and degradation	ko04141//Protein processing in endoplasmic reticulum	K14005	GO:0000139//Golgi membrane;GO:0005737//cytoplasm;GO:0005783//endoplasmic reticulum;GO:0005829//cytosol;GO:0030120//vesicle coat;GO:0030127//COPII vesicle coat;GO:0030134//ER to Golgi transport vesicle;GO:0043231//intracellular membrane-bounded organelle;GO:0048471//perinuclear region of cytoplasm;GO:0070971//endoplasmic reticulum exit site	GO:0048306//calcium-dependent protein binding	GO:0051592//response to calcium ion;GO:0090110//cargo loading into COPII-coated vesicle
ENSRNOT00000009555	ENSRNOT00000009555	9.65E-21	17774008	17673690	15312445	19462620	20131730	15523870	12720438	11351911	12910128	17353218	14597033	17111616		Enoph1	enolase-phosphatase 1 [Source:RGD Symbol;Acc:1309016]	Metabolism;Metabolism	Global and overview maps;Amino acid metabolism	ko01100//Metabolic pathways;ko00270//Cysteine and methionine metabolism	K09880;K09880	GO:0005634//nucleus;GO:0005737//cytoplasm	GO:0000287//magnesium ion binding;GO:0016787//hydrolase activity;GO:0043715//2,3-diketo-5-methylthiopentyl-1-phosphate enolase activity;GO:0043716//2-hydroxy-3-keto-5-methylthiopentenyl-1-phosphate phosphatase activity;GO:0043874//acireductone synthase activity;GO:0046872//metal ion binding	GO:0008652//cellular amino acid biosynthetic process;GO:0009086//methionine biosynthetic process;GO:0016311//dephosphorylation;GO:0019284//L-methionine biosynthetic process from S-adenosylmethionine;GO:0019509//L-methionine biosynthetic process from methylthioadenosine
ENSRNOT00000052075	ENSRNOT00000052075	9.65E-21	7320446	6215991.5	6543461	5678314	6384970	5728245	6007090	5865167	5442829	5247759	6016298	6150093		Naaa	N-acylethanolamine acid amidase [Source:RGD Symbol;Acc:1307267]	-	-	-	-	GO:0005737//cytoplasm;GO:0005764//lysosome	GO:0008134//transcription factor binding;GO:0016787//hydrolase activity;GO:0016810//hydrolase activity, acting on carbon-nitrogen (but not peptide) bonds	GO:0006629//lipid metabolic process
ENSRNOT00000042114	ENSRNOT00000042114	9.76E-21	12886674	13710095	13355052	16953106	17353864	15247086	10060743	11941650	11081318	11293150	10205244	11196428		Hnrnpdl	heterogeneous nuclear ribonucleoprotein D-like [Source:RGD Symbol;Acc:1309950]	-	-	-	-	GO:0005634//nucleus;GO:0005654//nucleoplasm;GO:0005737//cytoplasm;GO:1990904//ribonucleoprotein complex	GO:0003676//nucleic acid binding;GO:0003677//DNA binding;GO:0003723//RNA binding;GO:0008143//poly(A) binding;GO:0034046//poly(G) binding;GO:0043565//sequence-specific DNA binding;GO:1990837//sequence-specific double-stranded DNA binding	-
ENSRNOT00000035650	ENSRNOT00000035650	9.89E-21	6392639	4814758.5	6993895	6804085.5	7003712	5594544.5	6789470.5	7220182	7537606	5753024	6093818.5	5982533		Hnrnpdl	heterogeneous nuclear ribonucleoprotein D-like [Source:RGD Symbol;Acc:1309950]	-	-	-	-	GO:0005654//nucleoplasm	GO:0003676//nucleic acid binding;GO:0003723//RNA binding	-
ENSRNOT00000044009	ENSRNOT00000044009	1.00E-20	20865958	20537172	20805066	16765645	17919604	16410967	16706193	14020967	15545463	18568784	19724260	18858044		Tmem33	transmembrane protein 33 [Source:RGD Symbol;Acc:708371]	-	-	-	-	GO:0005635//nuclear envelope;GO:0005783//endoplasmic reticulum;GO:0005789//endoplasmic reticulum membrane;GO:0016020//membrane;GO:0016021//integral component of membrane;GO:0030176//integral component of endoplasmic reticulum membrane;GO:0042470//melanosome	-	GO:0034976//response to endoplasmic reticulum stress;GO:1903371//regulation of endoplasmic reticulum tubular network organization;GO:1903896//positive regulation of IRE1-mediated unfolded protein response;GO:1903899//positive regulation of PERK-mediated unfolded protein response
ENSRNOT00000003633	ENSRNOT00000003633	1.02E-20	9756938	9764318	9722687	9345479	10739816	10462640	6358394	6631363.5	6568021.5	9447551	8834617	9498334		Hnrnpd	heterogeneous nuclear ribonucleoprotein D [Source:RGD Symbol;Acc:620365]	-	-	-	-	GO:0005634//nucleus;GO:0005654//nucleoplasm;GO:0005737//cytoplasm;GO:0005829//cytosol;GO:1990904//ribonucleoprotein complex	GO:0003676//nucleic acid binding;GO:0003680//AT DNA binding;GO:0003682//chromatin binding;GO:0003723//RNA binding;GO:0003729//mRNA binding;GO:0005515//protein binding;GO:0008134//transcription factor binding;GO:0035925//mRNA 3'-UTR AU-rich region binding;GO:0042162//telomeric DNA binding;GO:0042826//histone deacetylase binding;GO:0043565//sequence-specific DNA binding;GO:1990837//sequence-specifi…	GO:0000291//nuclear-transcribed mRNA catabolic process, exonucleolytic;GO:0001889//liver development;GO:0006913//nucleocytoplasmic transport;GO:0007420//brain development;GO:0010628//positive regulation of gene expression;GO:0010629//negative regulation of gene expression;GO:0021549//cerebellum development;GO:0032355//response to estradiol;GO:0042752//regulation of circadian rhythm;GO:0045727//po…
ENSRNOT00000014629	ENSRNOT00000014629	1.03E-20	60195.52734	101859.7031	58502.42188	135533.7813	100317.4531	65737	71626.17969	99420.70313	95469.42188	97043.16406	86972.54688	72067.50781		Hnrnpd	heterogeneous nuclear ribonucleoprotein D [Source:RGD Symbol;Acc:620365]	-	-	-	-	GO:0005634//nucleus;GO:0005654//nucleoplasm;GO:0005737//cytoplasm;GO:0005829//cytosol;GO:1990904//ribonucleoprotein complex	GO:0003676//nucleic acid binding;GO:0003680//AT DNA binding;GO:0003682//chromatin binding;GO:0003723//RNA binding;GO:0003729//mRNA binding;GO:0005515//protein binding;GO:0008134//transcription factor binding;GO:0035925//mRNA 3'-UTR AU-rich region binding;GO:0042162//telomeric DNA binding;GO:0042826//histone deacetylase binding;GO:0043565//sequence-specific DNA binding;GO:1990837//sequence-specifi…	GO:0000291//nuclear-transcribed mRNA catabolic process, exonucleolytic;GO:0001889//liver development;GO:0006913//nucleocytoplasmic transport;GO:0007420//brain development;GO:0010628//positive regulation of gene expression;GO:0010629//negative regulation of gene expression;GO:0021549//cerebellum development;GO:0032355//response to estradiol;GO:0042752//regulation of circadian rhythm;GO:0045727//po…
ENSRNOT00000011951	ENSRNOT00000011951	1.03E-20	4120295.5	3656588.5	4032699.5	3946062.25	3989596.25	3691557.75	3505132.75	3576015.25	3659709.25	5300538	4650900	3870110.25		Hnrnpd	heterogeneous nuclear ribonucleoprotein D [Source:RGD Symbol;Acc:620365]	-	-	-	-	GO:0005634//nucleus;GO:0005654//nucleoplasm;GO:0005737//cytoplasm;GO:0005829//cytosol;GO:1990904//ribonucleoprotein complex	GO:0003676//nucleic acid binding;GO:0003680//AT DNA binding;GO:0003682//chromatin binding;GO:0003723//RNA binding;GO:0003729//mRNA binding;GO:0005515//protein binding;GO:0008134//transcription factor binding;GO:0035925//mRNA 3'-UTR AU-rich region binding;GO:0042162//telomeric DNA binding;GO:0042826//histone deacetylase binding;GO:0043565//sequence-specific DNA binding;GO:1990837//sequence-specifi…	GO:0000291//nuclear-transcribed mRNA catabolic process, exonucleolytic;GO:0001889//liver development;GO:0006913//nucleocytoplasmic transport;GO:0007420//brain development;GO:0010628//positive regulation of gene expression;GO:0010629//negative regulation of gene expression;GO:0021549//cerebellum development;GO:0032204//regulation of telomere maintenance;GO:0032355//response to estradiol;GO:0042752…
ENSRNOT00000028687	ENSRNOT00000028687	1.04E-20	30762406	34625304	30622666	26988768	27607324	30586806	26163720	27427042	26256316	35947564	29869672	31372854		Msi2	musashi RNA-binding protein 2 [Source:RGD Symbol;Acc:1560397]	Genetic Information Processing	Translation	ko03015//mRNA surveillance pathway	K14411	GO:0005737//cytoplasm;GO:0005844//polysome;GO:1990904//ribonucleoprotein complex	GO:0003676//nucleic acid binding;GO:0003723//RNA binding;GO:0003727//single-stranded RNA binding;GO:0008266//poly(U) RNA binding	GO:0048864//stem cell development
ENSRNOT00000065978	ENSRNOT00000065978	1.04E-20	16943410	16685532	14751601	11027404	13453450	15737021	9108742	9079338	9251320	13388763	14257261	12765478		RGD1566265	similar to RIKEN cDNA 2610002M06 [Source:RGD Symbol;Acc:1566265]	Cellular Processes;Cellular Processes	Transport and catabolism;Cell growth and death	ko04144//Endocytosis;ko04217//Necroptosis	K12197;K12197	GO:0000815//ESCRT III complex;GO:0005771//multivesicular body	-	GO:0000920//cell separation after cytokinesis;GO:0007034//vacuolar transport;GO:0015031//protein transport;GO:0032509//endosome transport via multivesicular body sorting pathway;GO:0045324//late endosome to vacuole transport
ENSRNOT00000004329	ENSRNOT00000004329;ENSRNOT00000049001;ENSRNOT00000050223	1.05E-20	72120024	40031796	80499760	42215856	44848716	58167468	80548024	70359384	69378320	68329152	79165008	57255516		LOC100911685	eukaryotic peptide chain release factor GTP-binding subunit ERF3B-like [Source:RGD Symbol;Acc:6491148]	Genetic Information Processing	Translation	ko03015//mRNA surveillance pathway	K03267	GO:0005829//cytosol;GO:0018444//translation release factor complex	GO:0003747//translation release factor activity;GO:0003924//GTPase activity;GO:0005525//GTP binding	GO:0002184//cytoplasmic translational termination;GO:0006412//translation
ENSRNOT00000049001	ENSRNOT00000004329;ENSRNOT00000049001;ENSRNOT00000050223	1.05E-20	72120024	40031796	80499760	42215856	44848716	58167468	80548024	70359384	69378320	68329152	79165008	57255516		LOC100911685	eukaryotic peptide chain release factor GTP-binding subunit ERF3B-like [Source:RGD Symbol;Acc:6491148]	Genetic Information Processing	Translation	ko03015//mRNA surveillance pathway	K03267	GO:0005829//cytosol;GO:0018444//translation release factor complex	GO:0003747//translation release factor activity;GO:0003924//GTPase activity;GO:0005525//GTP binding	GO:0002184//cytoplasmic translational termination;GO:0006412//translation
ENSRNOT00000050223	ENSRNOT00000004329;ENSRNOT00000049001;ENSRNOT00000050223	1.05E-20	72120024	40031796	80499760	42215856	44848716	58167468	80548024	70359384	69378320	68329152	79165008	57255516		LOC100911685	eukaryotic peptide chain release factor GTP-binding subunit ERF3B-like [Source:RGD Symbol;Acc:6491148]	Genetic Information Processing	Translation	ko03015//mRNA surveillance pathway	K03267	GO:0005829//cytosol;GO:0018444//translation release factor complex	GO:0003747//translation release factor activity;GO:0003924//GTPase activity;GO:0005525//GTP binding	GO:0002184//cytoplasmic translational termination;GO:0006412//translation;GO:0006479//protein methylation
ENSRNOT00000025824	ENSRNOT00000025824	1.06E-20	4258930	4185123	4844793	4113316.75	4155128.5	4127057.25	4621165	4493311	4522372	4666178	4448862	4370956.5		Rab3gap2	RAB3 GTPase activating non-catalytic protein subunit 2 [Source:RGD Symbol;Acc:1311518]	-	-	-	-	-	-	GO:0043087//regulation of GTPase activity
ENSRNOT00000000253	ENSRNOT00000000253	1.07E-20	452058.125	368705.4688	363980.25	396916.375	354686.4063	371168.5625	397152.2813	446416.375	417305.8125	539146.875	477288.0938	423871.25		Rab3gap2	RAB3 GTPase activating non-catalytic protein subunit 2 [Source:RGD Symbol;Acc:1311518]	-	-	-	-	GO:0005829//cytosol;GO:0005886//plasma membrane;GO:0032991//macromolecular complex	GO:0017112//Rab guanyl-nucleotide exchange factor activity;GO:0017137//Rab GTPase binding	GO:0043087//regulation of GTPase activity;GO:0097051//establishment of protein localization to endoplasmic reticulum membrane;GO:1903061//positive regulation of protein lipidation;GO:1903373//positive regulation of endoplasmic reticulum tubular network organization;GO:2000786//positive regulation of autophagosome assembly
ENSRNOT00000017588	ENSRNOT00000017588	1.07E-20	2825636.5	5005969.5	4120899.75	4333647.5	4394193	4266012	2493298	3364087.75	3147549.5	3043831.75	2288915	3979761.5		Scpep1	serine carboxypeptidase 1 [Source:RGD Symbol;Acc:620067]	-	-	-	-	GO:0005576//extracellular region;GO:0005829//cytosol	GO:0004180//carboxypeptidase activity;GO:0004185//serine-type carboxypeptidase activity;GO:0008233//peptidase activity;GO:0016787//hydrolase activity	GO:0006508//proteolysis;GO:0042573//retinoic acid metabolic process;GO:0045776//negative regulation of blood pressure;GO:0051603//proteolysis involved in cellular protein catabolic process
ENSRNOT00000080203	ENSRNOT00000080203;ENSRNOT00000081140	1.07E-20	19253786	20535198	18510592	14407515	15681810	13840696	18340500	14645853	12586534	15967781	16791272	19262704		Bpnt1	3'(2'), 5'-bisphosphate nucleotidase 1 [Source:RGD Symbol;Acc:621833]	Metabolism;Metabolism	Global and overview maps;Energy metabolism	ko01100//Metabolic pathways;ko00920//Sulfur metabolism	K01082;K01082	GO:0005575//cellular_component	GO:0000287//magnesium ion binding;GO:0004441//inositol-1,4-bisphosphate 1-phosphatase activity;GO:0008441//3'(2'),5'-bisphosphate nucleotidase activity;GO:0016787//hydrolase activity;GO:0046872//metal ion binding	GO:0008150//biological_process;GO:0016311//dephosphorylation;GO:0046854//phosphatidylinositol phosphorylation
ENSRNOT00000081140	ENSRNOT00000080203;ENSRNOT00000081140	1.07E-20	19253786	20535198	18510592	14407515	15681810	13840696	18340500	14645853	12586534	15967781	16791272	19262704		LOC102553715	microfibril-associated glycoprotein 4-like [Source:RGD Symbol;Acc:7719175]	-	-	-	-	-	-	-
ENSRNOT00000021407	ENSRNOT00000021407	1.08E-20	26202568	24048482	20099142	21165754	24397728	27366144	14954229	15749064	15802365	19797042	20969606	19967834		LOC102553715	microfibril-associated glycoprotein 4-like [Source:RGD Symbol;Acc:7719175]	-	-	-	-	-	-	-
ENSRNOT00000023582	ENSRNOT00000023582;ENSRNOT00000083705	1.10E-20	3773359	4462271	4050011.5	5877770	5916134	4451385.5	3682839.5	3744856.5	3332411.5	4562668.5	3656078.5	4135583		LOC102553715	microfibril-associated glycoprotein 4-like [Source:RGD Symbol;Acc:7719175]	-	-	-	-	-	-	-
ENSRNOT00000083705	ENSRNOT00000023582;ENSRNOT00000083705	1.10E-20	3773359	4462271	4050011.5	5877770	5916134	4451385.5	3682839.5	3744856.5	3332411.5	4562668.5	3656078.5	4135583		Uso1	USO1 vesicle transport factor [Source:RGD Symbol;Acc:621604]	-	-	-	-	GO:0000139//Golgi membrane;GO:0001650//fibrillar center;GO:0005737//cytoplasm;GO:0005783//endoplasmic reticulum;GO:0005794//Golgi apparatus;GO:0005795//Golgi stack;GO:0005829//cytosol;GO:0012507//ER to Golgi transport vesicle membrane;GO:0016020//membrane;GO:0048471//perinuclear region of cytoplasm	GO:0005515//protein binding;GO:0008565//protein transporter activity	GO:0006886//intracellular protein transport;GO:0006888//ER to Golgi vesicle-mediated transport;GO:0006891//intra-Golgi vesicle-mediated transport;GO:0007030//Golgi organization;GO:0015031//protein transport;GO:0016192//vesicle-mediated transport;GO:0045056//transcytosis;GO:0048211//Golgi vesicle docking;GO:0048280//vesicle fusion with Golgi apparatus;GO:0061025//membrane fusion
ENSRNOT00000054729	ENSRNOT00000054729	1.10E-20	24371172	28115400	27107464	29721732	29535950	24168522	27853122	27443742	26986916	20887580	21752440	27986442		Gpc4	glypican 4 [Source:RGD Symbol;Acc:1359399]	Environmental Information Processing	Signal transduction	ko04310//Wnt signaling pathway	K08110	GO:0005575//cellular_component;GO:0005886//plasma membrane;GO:0009897//external side of plasma membrane;GO:0016020//membrane;GO:0031225//anchored component of membrane;GO:0046658//anchored component of plasma membrane	GO:0003674//molecular_function	GO:0008150//biological_process;GO:0009966//regulation of signal transduction
ENSRNOT00000019571	ENSRNOT00000019571	1.12E-20	3036001.5	2274385.5	2285401.75	1379147.5	772054.25	5595478	5917157	5654986.5	5985704.5	4992221.5	6334164	4982933		Pctp	phosphatidylcholine transfer protein [Source:RGD Symbol;Acc:3276]	-	-	-	-	GO:0005737//cytoplasm;GO:0005829//cytosol	GO:0008289//lipid binding;GO:0008525//phosphatidylcholine transporter activity;GO:0031210//phosphatidylcholine binding	GO:0006869//lipid transport;GO:0015914//phospholipid transport
ENSRNOT00000019923	ENSRNOT00000019923	1.15E-20	3166936.25	3000975	2974991.75	3744047.75	3690776.5	4362600.5	3597295.25	3629496	3769899.5	2661688.25	3151381.25	3705786		Serpinb10	serpin family B member 10 [Source:RGD Symbol;Acc:628853]	Human Diseases	Infectious diseases	ko05146//Amoebiasis	K13963	GO:0005615//extracellular space	-	-
ENSRNOT00000085214	ENSRNOT00000085214	1.22E-20	5557173	4875198	4944877	6425558	6193937	4467625.5	4456044.5	5225633.5	6586808.5	5054634.5	4986992	5023617		Fam129a	family with sequence similarity 129, member A [Source:RGD Symbol;Acc:71088]	-	-	-	-	GO:0005737//cytoplasm;GO:0005829//cytosol;GO:0005886//plasma membrane;GO:0016020//membrane	GO:0003674//molecular_function	GO:0001933//negative regulation of protein phosphorylation;GO:0001934//positive regulation of protein phosphorylation;GO:0006417//regulation of translation;GO:0034976//response to endoplasmic reticulum stress;GO:0045727//positive regulation of translation
ENSRNOT00000008477	ENSRNOT00000008477	1.27E-20	17944640	20433676	22347228	18263102	19571696	20612082	15763106	14435718	14544754	15757731	16275375	18231026		Hcls1	hematopoietic cell specific Lyn substrate 1 [Source:RGD Symbol;Acc:1304754]	Human Diseases;Cellular Processes;Human Diseases	Cancers;Cellular community - eukaryotes;Infectious diseases	ko05205//Proteoglycans in cancer;ko04530//Tight junction;ko05100//Bacterial invasion of epithelial cells	K06106;K06106;K06106	GO:0005634//nucleus;GO:0005667//transcription factor complex;GO:0005737//cytoplasm;GO:0005829//cytosol;GO:0005886//plasma membrane	GO:0001085//RNA polymerase II transcription factor binding;GO:0003779//actin binding;GO:0017124//SH3 domain binding;GO:0019901//protein kinase binding;GO:0044877//macromolecular complex binding	GO:0000122//negative regulation of transcription from RNA polymerase II promoter;GO:0008284//positive regulation of cell proliferation;GO:0009725//response to hormone;GO:0014068//positive regulation of phosphatidylinositol 3-kinase signaling;GO:0030041//actin filament polymerization;GO:0030218//erythrocyte differentiation;GO:0030833//regulation of actin filament polymerization;GO:0030854//positiv…
ENSRNOT00000048744	ENSRNOT00000048744;ENSRNOT00000071650	1.27E-20	1162683.75	1190554	946102.5	1128217.5	1251369.5	869972.125	1367673.25	1381614	1278119.25	1066166.25	858756	989946.5625		Rbm47	RNA binding motif protein 47 [Source:RGD Symbol;Acc:1359713]	-	-	-	-	GO:0005634//nucleus	GO:0003676//nucleic acid binding;GO:0003723//RNA binding	GO:0002244//hematopoietic progenitor cell differentiation;GO:0016554//cytidine to uridine editing
ENSRNOT00000071650	ENSRNOT00000048744;ENSRNOT00000071650	1.27E-20	1162683.75	1190554	946102.5	1128217.5	1251369.5	869972.125	1367673.25	1381614	1278119.25	1066166.25	858756	989946.5625		Txndc11	thioredoxin domain containing 11 [Source:RGD Symbol;Acc:1307538]	-	-	-	-	GO:0005623//cell	-	GO:0045454//cell redox homeostasis
ENSRNOT00000010467	ENSRNOT00000010467;ENSRNOT00000088623	1.29E-20	720048.9375	852671.5	645463.125	887197.8125	858790.25	727135	747112.125	719084.125	778515.8125	829452.625	542034.875	780926.8125		Ifi47	interferon gamma inducible protein 47 [Source:RGD Symbol;Acc:708470]	Environmental Information Processing	Signal transduction	ko04668//TNF signaling pathway	K17072	GO:0005789//endoplasmic reticulum membrane;GO:0016020//membrane	GO:0003924//GTPase activity;GO:0005525//GTP binding	GO:0006952//defense response;GO:0035458//cellular response to interferon-beta
ENSRNOT00000088623	ENSRNOT00000010467;ENSRNOT00000088623	1.29E-20	720048.9375	852671.5	645463.125	887197.8125	858790.25	727135	747112.125	719084.125	778515.8125	829452.625	542034.875	780926.8125		G3bp2	G3BP stress granule assembly factor 2 [Source:RGD Symbol;Acc:1309571]	-	-	-	-	GO:0005829//cytosol;GO:1990904//ribonucleoprotein complex	GO:0003676//nucleic acid binding;GO:0003723//RNA binding;GO:0003729//mRNA binding	GO:0034063//stress granule assembly
ENSRNOT00000017712	ENSRNOT00000017712	1.29E-20	530546.6875	536869.875	517935.1875	491560.2188	403055.875	395491.7813	484699.25	443227.5938	546029.25	557859.375	419133.375	472206.5625		Nid1	nidogen 1 [Source:RGD Symbol;Acc:3178]	-	-	-	-	GO:0005604//basement membrane;GO:0031012//extracellular matrix;GO:0071944//cell periphery	GO:0005509//calcium ion binding;GO:0005518//collagen binding;GO:0043236//laminin binding;GO:0043237//laminin-1 binding;GO:0043394//proteoglycan binding;GO:0050840//extracellular matrix binding	GO:0007160//cell-matrix adhesion;GO:0010811//positive regulation of cell-substrate adhesion;GO:0030198//extracellular matrix organization;GO:0032836//glomerular basement membrane development
ENSRNOT00000018795	ENSRNOT00000018795	1.29E-20	4595393	3699245.25	3992322.5	8677265	8968780	10998063	15887493	14828169	14710569	13998307	18462910	14774056		Tom1l1	target of myb1 like 1 membrane trafficking protein [Source:RGD Symbol;Acc:1562626]	-	-	-	-	GO:0005622//intracellular;GO:0005737//cytoplasm;GO:0005768//endosome;GO:0005829//cytosol	GO:0019901//protein kinase binding;GO:0030276//clathrin binding;GO:0030295//protein kinase activator activity	GO:0006886//intracellular protein transport;GO:0007165//signal transduction;GO:0015031//protein transport;GO:0031954//positive regulation of protein autophosphorylation;GO:0032147//activation of protein kinase activity;GO:0045839//negative regulation of mitotic nuclear division
ENSRNOT00000008980	ENSRNOT00000008980	1.33E-20	17863344	13767628	16216608	18868672	19972508	24073116	21497924	21338556	19919318	20218254	18427558	17215412		Ralb	RAS like proto-oncogene B [Source:RGD Symbol;Acc:619852]	Human Diseases;Environmental Information Processing;Environmental Information Processing;Environmental Information Processing;Human Diseases;Human Diseases	Cancers;Signal transduction;Signal transduction;Signal transduction;Cancers;Cancers	ko05200//Pathways in cancer;ko04015//Rap1 signaling pathway;ko04072//Phospholipase D signaling pathway;ko04014//Ras signaling pathway;ko05210//Colorectal cancer;ko05212//Pancreatic cancer	K07835;K07835;K07835;K07835;K07835;K07835	GO:0005622//intracellular;GO:0005886//plasma membrane;GO:0016020//membrane;GO:0030496//midbody	GO:0000166//nucleotide binding;GO:0003924//GTPase activity;GO:0005525//GTP binding;GO:0019003//GDP binding;GO:0031625//ubiquitin protein ligase binding;GO:0051117//ATPase binding	GO:0001934//positive regulation of protein phosphorylation;GO:0007165//signal transduction;GO:0007265//Ras protein signal transduction;GO:0009267//cellular response to starvation;GO:0032091//negative regulation of protein binding;GO:0032092//positive regulation of protein binding;GO:0071360//cellular response to exogenous dsRNA;GO:0071902//positive regulation of protein serine/threonine kinase ac…
ENSRNOT00000002885	ENSRNOT00000002885	1.33E-20	22165354	15481806	19057602	10801217	11068694	14401448	14974143	15162352	14111139	18922812	19108992	16077781		Rap2c	RAP2C, member of RAS oncogene family [Source:RGD Symbol;Acc:1588562]	Cellular Processes	Cellular community - eukaryotes	ko04530//Tight junction	K07839	GO:0005737//cytoplasm;GO:0005829//cytosol;GO:0005886//plasma membrane;GO:0005923//bicellular tight junction;GO:0016020//membrane;GO:0044291//cell-cell contact zone;GO:0055037//recycling endosome;GO:0055038//recycling endosome membrane	GO:0000166//nucleotide binding;GO:0003713//transcription coactivator activity;GO:0003924//GTPase activity;GO:0005525//GTP binding;GO:0019003//GDP binding	GO:0007165//signal transduction;GO:0030336//negative regulation of cell migration;GO:0031954//positive regulation of protein autophosphorylation;GO:0032486//Rap protein signal transduction;GO:0061097//regulation of protein tyrosine kinase activity;GO:0090557//establishment of endothelial intestinal barrier;GO:1903508//positive regulation of nucleic acid-templated transcription
ENSRNOT00000041984	ENSRNOT00000041984;ENSRNOT00000073724;ENSRNOT00000075451	1.36E-20	12094004	9804279	13650946	13974857	14215256	12356297	15304910	13925637	13081503	13905122	12620958	12548964		Epb41l5	erythrocyte membrane protein band 4.1 like 5 [Source:RGD Symbol;Acc:1311366]	-	-	-	-	GO:0005856//cytoskeleton;GO:0005912//adherens junction	GO:0008092//cytoskeletal protein binding	-
ENSRNOT00000073724	ENSRNOT00000041984;ENSRNOT00000073724;ENSRNOT00000075451	1.36E-20	12094004	9804279	13650946	13974857	14215256	12356297	15304910	13925637	13081503	13905122	12620958	12548964		Epb41l5	erythrocyte membrane protein band 4.1 like 5 [Source:RGD Symbol;Acc:1311366]	-	-	-	-	GO:0005634//nucleus;GO:0005737//cytoplasm;GO:0005829//cytosol;GO:0005856//cytoskeleton;GO:0005886//plasma membrane;GO:0005912//adherens junction;GO:0005925//focal adhesion;GO:0030054//cell junction;GO:0031252//cell leading edge;GO:0032587//ruffle membrane	GO:0008092//cytoskeletal protein binding;GO:0019904//protein domain specific binding	GO:0000904//cell morphogenesis involved in differentiation;GO:0001701//in utero embryonic development;GO:0001756//somitogenesis;GO:0001837//epithelial to mesenchymal transition;GO:0001839//neural plate morphogenesis;GO:0001954//positive regulation of cell-matrix adhesion;GO:0003382//epithelial cell morphogenesis;GO:0003383//apical constriction;GO:0006931//substrate-dependent cell migration, cell …
ENSRNOT00000075451	ENSRNOT00000041984;ENSRNOT00000073724;ENSRNOT00000075451	1.36E-20	12094004	9804279	13650946	13974857	14215256	12356297	15304910	13925637	13081503	13905122	12620958	12548964		Ccdc93	coiled-coil domain containing 93 [Source:RGD Symbol;Acc:1560504]	-	-	-	-	GO:0005768//endosome;GO:0005769//early endosome;GO:0043231//intracellular membrane-bounded organelle	-	GO:0006893//Golgi to plasma membrane transport;GO:0015031//protein transport
ENSRNOT00000001517	ENSRNOT00000001517	1.44E-20	1066922	937456.9375	1112885.625	1114886.375	1072957.125	1140496.25	938642.1875	939229.375	1014134.5	908890.75	1093394.625	1137143.75		Pds5a	PDS5 cohesin associated factor A [Source:RGD Symbol;Acc:1307094]	-	-	-	-	GO:0000785//chromatin;GO:0005634//nucleus;GO:0005654//nucleoplasm;GO:0005886//plasma membrane	-	GO:0006281//DNA repair;GO:0007049//cell cycle;GO:0007064//mitotic sister chromatid cohesion;GO:0008156//negative regulation of DNA replication;GO:0051301//cell division
ENSRNOT00000031586	ENSRNOT00000031586	1.47E-20	9880823	9859788	10248976	6916835.5	6898987	9531716	3177940.25	3494273.5	3683892.5	6604065	6613577.5	6827141		C1galt1c1	C1GALT1-specific chaperone 1 [Source:RGD Symbol;Acc:1311230]	Metabolism;Metabolism;Metabolism	Global and overview maps;Glycan biosynthesis and metabolism;Glycan biosynthesis and metabolism	ko01100//Metabolic pathways;ko00514//Other types of O-glycan biosynthesis;ko00512//Mucin type O-glycan biosynthesis	K09653;K09653;K09653	GO:0016020//membrane;GO:0016021//integral component of membrane	GO:0016263//glycoprotein-N-acetylgalactosamine 3-beta-galactosyltransferase activity	GO:0006493//protein O-linked glycosylation;GO:0016267//O-glycan processing, core 1;GO:0030168//platelet activation;GO:0036344//platelet morphogenesis
ENSRNOT00000073790	ENSRNOT00000073790	1.53E-20	1162486.25	1141375.25	1138224.75	1865803.625	1710904	1304534	1109504.75	1105098.75	1098599.25	1115415.25	966848.4375	979656.625		Mrps14	mitochondrial ribosomal protein S14 [Source:RGD Symbol;Acc:1309432]	Genetic Information Processing	Translation	ko03010//Ribosome	K02954	GO:0005622//intracellular;GO:0005763//mitochondrial small ribosomal subunit;GO:0005840//ribosome	GO:0003735//structural constituent of ribosome	GO:0006412//translation
ENSRNOT00000024423	ENSRNOT00000024423	1.56E-20	17844050	13948279	11898096	13665990	12991891	6338407	4581262	4952549	4618861	7141932.5	8387611	8141548		Nubp1	nucleotide binding protein 1 [Source:RGD Symbol;Acc:1310514]	-	-	-	-	GO:0005634//nucleus;GO:0005737//cytoplasm;GO:0005814//centriole;GO:0005829//cytosol;GO:0005856//cytoskeleton;GO:0005886//plasma membrane;GO:0005929//cilium;GO:0042995//cell projection	GO:0000166//nucleotide binding;GO:0005524//ATP binding;GO:0046872//metal ion binding;GO:0051536//iron-sulfur cluster binding;GO:0051539//4 iron, 4 sulfur cluster binding	GO:0001558//regulation of cell growth;GO:0006879//cellular iron ion homeostasis;GO:0010826//negative regulation of centrosome duplication;GO:0016226//iron-sulfur cluster assembly;GO:0030030//cell projection organization;GO:0051642//centrosome localization;GO:0072697//protein localization to cell cortex
ENSRNOT00000024035	ENSRNOT00000024035	1.62E-20	5586437.5	5441950	5653507.5	7398451	7911677.5	7301111	3863106.5	3656562	3815283.25	6986485	7169353	6750935		Heatr6	HEAT repeat containing 6 [Source:RGD Symbol;Acc:1566204]	-	-	-	-	GO:0005575//cellular_component	GO:0003674//molecular_function	GO:0008150//biological_process
ENSRNOT00000028196	ENSRNOT00000028196;ENSRNOT00000047540	1.65E-20	26034638	24522140	25909850	18522546	19090198	20209176	14803335	15882140	16209340	25352010	25762626	27254586		Hsd17b6	hydroxysteroid (17-beta) dehydrogenase 6 [Source:RGD Symbol;Acc:708343]	Metabolism;Metabolism;Metabolism	Global and overview maps;Metabolism of cofactors and vitamins;Lipid metabolism	ko01100//Metabolic pathways;ko00830//Retinol metabolism;ko00140//Steroid hormone biosynthesis	K13369;K13369;K13369	GO:0016020//membrane;GO:0016021//integral component of membrane	GO:0016491//oxidoreductase activity	GO:0055114//oxidation-reduction process
ENSRNOT00000047540	ENSRNOT00000028196;ENSRNOT00000047540	1.65E-20	26034638	24522140	25909850	18522546	19090198	20209176	14803335	15882140	16209340	25352010	25762626	27254586		LOC100362350	hydroxysteroid 17-beta dehydrogenase 6-like [Source:RGD Symbol;Acc:2318336]	Metabolism;Metabolism;Metabolism	Global and overview maps;Metabolism of cofactors and vitamins;Lipid metabolism	ko01100//Metabolic pathways;ko00830//Retinol metabolism;ko00140//Steroid hormone biosynthesis	K13369;K13369;K13369	-	GO:0016491//oxidoreductase activity	GO:0055114//oxidation-reduction process
[truncated: 6,809 more rows]
