# Supplementary material for: Quantitative proteomics analysis based on data-independent acquisition reveals the effect of Shenling Baizhu powder (SLP) on protein expression in MAFLD rat liver tissue
Source: Clin Proteomics. 2023 Dec 1;20:55. doi: 10.1186/s12014-023-09442-9 (PMC10691125; doi:10.1186/s12014-023-09442-9)
Supplement: Supplementary file 4 — Additional file 4: File S4. CONTROL-vs-MAFLD.filter. annot. [file 12014_2023_9442_MOESM4_ESM.xls]

id	DK1	DK2	DK3	DM1	DM2	DM3	CONTROL_mean	NAFLD_mean	log2(fc)	PValue	FDR	Symbol	Description	KEGG_A_class	KEGG_B_class	Pathway	K_ID	GO Component	GO Function	GO Process
ENSRNOT00000000052	985196.625	983158.1875	957235.75	335969.375	676870.125	707724.75	975196.8542	573521.4167	-0.765846111	0.005777636	0.037846846	Cd82	Cd82 molecule [Source:RGD Symbol;Acc:69070]	Cellular Processes	Cell growth and death	ko04115//p53 signaling pathway	K06509	GO:0016020//membrane;GO:0016021//integral component of membrane	-	-
ENSRNOT00000000172	1368509.625	1917971.875	748152.5	146420.8438	69105.85938	110697.8672	1344878	108741.5234	-3.628500455	0.002798973	0.021766319	Cdo1	cysteine dioxygenase type 1 [Source:RGD Symbol;Acc:69262]	Metabolism;Metabolism;Metabolism	Global and overview maps;Amino acid metabolism;Metabolism of other amino acids	ko01100//Metabolic pathways;ko00270//Cysteine and methionine metabolism;ko00430//Taurine and hypotaurine metabolism	K00456;K00456;K00456	GO:0005829//cytosol	GO:0005506//iron ion binding;GO:0008198//ferrous iron binding;GO:0016491//oxidoreductase activity;GO:0016702//oxidoreductase activity, acting on single donors with incorporation of molecular oxygen, incorporation of two atoms of oxygen;GO:0017172//cysteine dioxygenase activity;GO:0046872//metal ion binding;GO:0051213//dioxygenase activity	GO:0006534//cysteine metabolic process;GO:0007595//lactation;GO:0010243//response to organonitrogen compound;GO:0019448//L-cysteine catabolic process;GO:0033762//response to glucagon;GO:0042412//taurine biosynthetic process;GO:0043200//response to amino acid;GO:0045471//response to ethanol;GO:0046439//L-cysteine metabolic process;GO:0051384//response to glucocorticoid;GO:0051591//response to cAMP…
ENSRNOT00000000239	158043.5469	107764.1563	169297.5625	414356.6563	401171.0313	364526.875	145035.0885	393351.5208	1.439417186	8.81E-05	0.001274223	Abhd5	abhydrolase domain containing 5 [Source:RGD Symbol;Acc:1303237]	Organismal Systems	Endocrine system	ko04923//Regulation of lipolysis in adipocyte	K13699	GO:0005737//cytoplasm;GO:0005811//lipid particle;GO:0005829//cytosol	GO:0003841//1-acylglycerol-3-phosphate O-acyltransferase activity;GO:0005515//protein binding;GO:0016740//transferase activity;GO:0016746//transferase activity, transferring acyl groups;GO:0042171//lysophosphatidic acid acyltransferase activity;GO:0052689//carboxylic ester hydrolase activity	GO:0006629//lipid metabolic process;GO:0006631//fatty acid metabolic process;GO:0006654//phosphatidic acid biosynthetic process;GO:0008654//phospholipid biosynthetic process;GO:0010891//negative regulation of sequestering of triglyceride;GO:0010898//positive regulation of triglyceride catabolic process;GO:0030154//cell differentiation;GO:0050996//positive regulation of lipid catabolic process;GO:…
ENSRNOT00000001079	2800928.75	3193100.5	6003918	8024309.5	7873019	7313351	3999315.75	7736893.167	0.952001165	0.003955431	0.028417855	Fabp7	fatty acid binding protein 7 [Source:RGD Symbol;Acc:69312]	Organismal Systems	Endocrine system	ko03320//PPAR signaling pathway	K08756	GO:0005634//nucleus;GO:0005737//cytoplasm;GO:0005911//cell-cell junction;GO:0042995//cell projection;GO:0043025//neuronal cell body;GO:0044297//cell body;GO:0071944//cell periphery	GO:0005504//fatty acid binding;GO:0008289//lipid binding	GO:0001964//startle response;GO:0021846//cell proliferation in forebrain;GO:0022008//neurogenesis;GO:0050673//epithelial cell proliferation;GO:0060134//prepulse inhibition
ENSRNOT00000001211	17600044	18943386	18590484	8977514	8513595	9312297	18377971.33	8934468.667	-1.040523683	9.80E-14	9.74E-12	Asl	argininosuccinate lyase [Source:RGD Symbol;Acc:619974]	Metabolism;Metabolism;Metabolism;Metabolism	Global and overview maps;Global and overview maps;Amino acid metabolism;Amino acid metabolism	ko01100//Metabolic pathways;ko01230//Biosynthesis of amino acids;ko00250//Alanine, aspartate and glutamate metabolism;ko00220//Arginine biosynthesis	K01755;K01755;K01755;K01755	-	GO:0003824//catalytic activity;GO:0004056//argininosuccinate lyase activity;GO:0042802//identical protein binding	GO:0006520//cellular amino acid metabolic process;GO:0007626//locomotory behavior;GO:0009791//post-embryonic development;GO:0019676//ammonia assimilation cycle;GO:0042450//arginine biosynthetic process via ornithine
ENSRNOT00000001215	4020701.25	4693091	3233676.25	1981440.5	1627786	1596812.25	3982489.5	1735346.25	-1.198447009	4.62E-22	1.51E-19	Gusb	glucuronidase, beta [Source:RGD Symbol;Acc:2772]	Metabolism;Cellular Processes;Metabolism;Metabolism;Metabolism;Metabolism	Global and overview maps;Transport and catabolism;Xenobiotics biodegradation and metabolism;Metabolism of cofactors and vitamins;Carbohydrate metabolism;Glycan biosynthesis and metabolism	ko01100//Metabolic pathways;ko04142//Lysosome;ko00983//Drug metabolism - other enzymes;ko00860//Porphyrin and chlorophyll metabolism;ko00040//Pentose and glucuronate interconversions;ko00531//Glycosaminoglycan degradation	K01195;K01195;K01195;K01195;K01195;K01195	GO:0005764//lysosome	GO:0004553//hydrolase activity, hydrolyzing O-glycosyl compounds;GO:0004566//beta-glucuronidase activity;GO:0016787//hydrolase activity;GO:0016798//hydrolase activity, acting on glycosyl bonds	GO:0005975//carbohydrate metabolic process;GO:0008152//metabolic process
ENSRNOT00000001220	673610.1875	862085.3125	866213.375	1138247.5	1292117.25	1273511	800636.2917	1234625.25	0.624854285	8.27E-06	0.000168079	Zbed5	zinc finger, BED-type containing 5 [Source:RGD Symbol;Acc:1559988]	-	-	-	-	GO:0005654//nucleoplasm	-	-
ENSRNOT00000001417	3344046.25	3664971.25	3667337.25	2149288	2437849	2358252	3558784.917	2315129.667	-0.620291744	0.001526735	0.01367485	Rac1	Rac family small GTPase 1 [Source:RGD Symbol;Acc:619755]	Human Diseases;Human Diseases;Environmental Information Processing;Cellular Processes;Human Diseases;Human Diseases;Cellular Processes;Human Diseases;Human Diseases;Cellular Processes;Human Diseases;Environmental Information Processing;Cellular Processes;Human Diseases;Organismal Systems;Human Diseases;Environmental Information Processing;Environmental Information Processing;Human Diseases;Organi…	Cancers;Infectious diseases;Signal transduction;Transport and catabolism;Cancers;Infectious diseases;Cell motility;Infectious disease: viral;Infectious diseases;Cellular community - eukaryotes;Cancers;Signal transduction;Cellular community - eukaryotes;Endocrine and metabolic diseases;Immune system;Infectious diseases;Signal transduction;Signal transduction;Cardiovascular diseases;Immune system;I…	ko05200//Pathways in cancer;ko05132//Salmonella infection;ko04151//PI3K-Akt signaling pathway;ko04145//Phagosome;ko05205//Proteoglycans in cancer;ko05169//Epstein-Barr virus infection;ko04810//Regulation of actin cytoskeleton;ko05170//Human immunodeficiency virus 1 infection;ko05163//Human cytomegalovirus infection;ko04510//Focal adhesion;ko05203//Viral carcinogenesis;ko04010//MAPK signaling path…	K04392;K04392;K04392;K04392;K04392;K04392;K04392;K04392;K04392;K04392;K04392;K04392;K04392;K04392;K04392;K04392;K04392;K04392;K04392;K04392;K04392;K04392;K04392;K04392;K04392;K04392;K04392;K04392;K04392;K04392;K04392;K04392;K04392;K04392;K04392;K04392;K04392;K04392;K04392;K04392;K04392;K04392;K04392	GO:0000139//Golgi membrane;GO:0005622//intracellular;GO:0005737//cytoplasm;GO:0005802//trans-Golgi network;GO:0005829//cytosol;GO:0005884//actin filament;GO:0005886//plasma membrane;GO:0016020//membrane;GO:0030027//lamellipodium;GO:0031410//cytoplasmic vesicle;GO:0032587//ruffle membrane;GO:0036464//cytoplasmic ribonucleoprotein granule;GO:0042470//melanosome;GO:0042995//cell projection;GO:004319…	GO:0000166//nucleotide binding;GO:0003924//GTPase activity;GO:0005515//protein binding;GO:0005525//GTP binding;GO:0017137//Rab GTPase binding;GO:0019899//enzyme binding;GO:0019901//protein kinase binding;GO:0031996//thioesterase binding;GO:0042826//histone deacetylase binding;GO:0051022//Rho GDP-dissociation inhibitor binding;GO:0051117//ATPase binding	GO:0001764//neuron migration;GO:0001934//positive regulation of protein phosphorylation;GO:0002551//mast cell chemotaxis;GO:0006935//chemotaxis;GO:0007015//actin filament organization;GO:0007264//small GTPase mediated signal transduction;GO:0007266//Rho protein signal transduction;GO:0008283//cell proliferation;GO:0008361//regulation of cell size;GO:0010591//regulation of lamellipodium assembly;G…
ENSRNOT00000001752	329616.0313	447561.4375	157600.2031	104872.8984	136292.1563	46844.41797	311592.5573	96003.15755	-1.698507011	0.00087835	0.008717739	P2rx4	purinergic receptor P2X 4 [Source:RGD Symbol;Acc:62073]	Environmental Information Processing;Environmental Information Processing	Signal transduction;Signaling molecules and interaction	ko04020//Calcium signaling pathway;ko04080//Neuroactive ligand-receptor interaction	K05218;K05218	GO:0005639//integral component of nuclear inner membrane;GO:0005886//plasma membrane;GO:0005887//integral component of plasma membrane;GO:0014069//postsynaptic density;GO:0016020//membrane;GO:0016021//integral component of membrane;GO:0030054//cell junction;GO:0030424//axon;GO:0030425//dendrite;GO:0043025//neuronal cell body;GO:0043195//terminal bouton;GO:0043197//dendritic spine;GO:0044297//cell…	GO:0001614//purinergic nucleotide receptor activity;GO:0004931//extracellular ATP-gated cation channel activity;GO:0005102//receptor binding;GO:0005216//ion channel activity;GO:0005507//copper ion binding;GO:0005515//protein binding;GO:0005524//ATP binding;GO:0008144//drug binding;GO:0008270//zinc ion binding;GO:0035381//ATP-gated ion channel activity;GO:0042802//identical protein binding;GO:0045…	GO:0002028//regulation of sodium ion transport;GO:0002931//response to ischemia;GO:0006811//ion transport;GO:0006812//cation transport;GO:0007165//signal transduction;GO:0008217//regulation of blood pressure;GO:0010524//positive regulation of calcium ion transport into cytosol;GO:0010614//negative regulation of cardiac muscle hypertrophy;GO:0019228//neuronal action potential;GO:0019233//sensory p…
ENSRNOT00000001801	365641.5	427813.7813	392225.2813	655343.4375	610367.625	618885	395226.8542	628198.6875	0.668539953	6.02E-07	1.63E-05	Azgp1	alpha-2-glycoprotein 1, zinc-binding [Source:RGD Symbol;Acc:2187]	-	-	-	-	GO:0005615//extracellular space	-	GO:0001580//detection of chemical stimulus involved in sensory perception of bitter taste;GO:0007155//cell adhesion
ENSRNOT00000001875	7634594.5	8979868	7720677	2384210	1835604.875	1993123.75	8111713.167	2070979.542	-1.969693337	1.22E-10	7.97E-09	Sds	serine dehydratase [Source:RGD Symbol;Acc:67376]	Metabolism;Metabolism;Metabolism;Metabolism;Metabolism;Metabolism	Global and overview maps;Global and overview maps;Global and overview maps;Amino acid metabolism;Amino acid metabolism;Amino acid metabolism	ko01100//Metabolic pathways;ko01200//Carbon metabolism;ko01230//Biosynthesis of amino acids;ko00270//Cysteine and methionine metabolism;ko00260//Glycine, serine and threonine metabolism;ko00290//Valine, leucine and isoleucine biosynthesis	K17989;K17989;K17989;K17989;K17989;K17989	GO:0005575//cellular_component;GO:0005737//cytoplasm	GO:0003941//L-serine ammonia-lyase activity;GO:0004794//L-threonine ammonia-lyase activity;GO:0016829//lyase activity;GO:0030170//pyridoxal phosphate binding;GO:0046983//protein dimerization activity	GO:0006094//gluconeogenesis;GO:0006520//cellular amino acid metabolic process;GO:0006565//L-serine catabolic process;GO:0006567//threonine catabolic process;GO:0031667//response to nutrient levels;GO:0033590//response to cobalamin;GO:0043200//response to amino acid
ENSRNOT00000002366	23589690	22124112	24540182	41822640	39066224	42091964	23417994.67	40993609.33	0.807781479	1.76E-15	2.17E-13	Bdh1	3-hydroxybutyrate dehydrogenase 1 [Source:RGD Symbol;Acc:620131]	Metabolism;Metabolism;Metabolism	Global and overview maps;Carbohydrate metabolism;Lipid metabolism	ko01100//Metabolic pathways;ko00650//Butanoate metabolism;ko00072//Synthesis and degradation of ketone bodies	K00019;K00019;K00019	GO:0005654//nucleoplasm;GO:0005739//mitochondrion	GO:0003858//3-hydroxybutyrate dehydrogenase activity;GO:0016491//oxidoreductase activity	GO:0055114//oxidation-reduction process
ENSRNOT00000002407	113796.2109	833823.125	46459.76953	287314.375	834745.625	1528408.375	331359.7018	883489.4583	1.41481476	0.003222115	0.024211523	Tfrc	transferrin receptor [Source:RGD Symbol;Acc:70488]	Cellular Processes;Cellular Processes;Environmental Information Processing;Organismal Systems;Cellular Processes	Transport and catabolism;Transport and catabolism;Signal transduction;Immune system;Cell growth and death	ko04144//Endocytosis;ko04145//Phagosome;ko04066//HIF-1 signaling pathway;ko04640//Hematopoietic cell lineage;ko04216//Ferroptosis	K06503;K06503;K06503;K06503;K06503	GO:0005576//extracellular region;GO:0005768//endosome;GO:0005769//early endosome;GO:0005886//plasma membrane;GO:0005887//integral component of plasma membrane;GO:0005905//coated pit;GO:0009897//external side of plasma membrane;GO:0009986//cell surface;GO:0010008//endosome membrane;GO:0016020//membrane;GO:0016021//integral component of membrane;GO:0016323//basolateral plasma membrane;GO:0031410//c…	GO:0003725//double-stranded RNA binding;GO:0004998//transferrin receptor activity;GO:0033570//transferrin transmembrane transporter activity;GO:0042802//identical protein binding;GO:0042803//protein homodimerization activity	GO:0006879//cellular iron ion homeostasis;GO:0006898//receptor-mediated endocytosis;GO:0030316//osteoclast differentiation;GO:0030890//positive regulation of B cell proliferation;GO:0031623//receptor internalization;GO:0033572//transferrin transport;GO:0035690//cellular response to drug;GO:0042102//positive regulation of T cell proliferation;GO:0045780//positive regulation of bone resorption;GO:0…
ENSRNOT00000002550	236224.1094	223875.6875	192035.25	456486.1563	416703.9688	435747	217378.349	436312.375	1.005153139	0.001691497	0.014808577	Snap29	synaptosome associated protein 29 [Source:RGD Symbol;Acc:620225]	Cellular Processes;Genetic Information Processing	Transport and catabolism;Folding, sorting and degradation	ko04140//Autophagy - animal;ko04130//SNARE interactions in vesicular transport	K08509;K08509	GO:0005654//nucleoplasm;GO:0005737//cytoplasm;GO:0005776//autophagosome;GO:0005813//centrosome;GO:0005829//cytosol;GO:0020018//ciliary pocket membrane;GO:0031201//SNARE complex	-	GO:0016240//autophagosome docking;GO:0060271//cilium morphogenesis;GO:0097352//autophagosome maturation
ENSRNOT00000002576	3999698	5094140	6243972	2309122	2329851	2331046.75	5112603.333	2323339.917	-1.137857854	1.62E-11	1.20E-09	Prodh1	proline dehydrogenase 1 [Source:RGD Symbol;Acc:1590932]	Metabolism;Metabolism	Global and overview maps;Amino acid metabolism	ko01100//Metabolic pathways;ko00330//Arginine and proline metabolism	K00318;K00318	GO:0005739//mitochondrion	GO:0004657//proline dehydrogenase activity;GO:0016491//oxidoreductase activity;GO:0016597//amino acid binding;GO:0071949//FAD binding	GO:0006560//proline metabolic process;GO:0006562//proline catabolic process;GO:0010133//proline catabolic process to glutamate;GO:0055114//oxidation-reduction process
ENSRNOT00000002705	1488599.25	1240920.75	1292901.5	3437833.25	3305453.75	3699121	1340807.167	3480802.667	1.376318262	5.80E-05	0.000899222	Ugt2a3	UDP glucuronosyltransferase family 2 member A3 [Source:RGD Symbol;Acc:1308444]	Metabolism;Human Diseases;Metabolism;Metabolism;Metabolism;Metabolism;Metabolism;Metabolism;Metabolism;Metabolism	Global and overview maps;Cancers;Xenobiotics biodegradation and metabolism;Metabolism of cofactors and vitamins;Lipid metabolism;Xenobiotics biodegradation and metabolism;Xenobiotics biodegradation and metabolism;Metabolism of cofactors and vitamins;Carbohydrate metabolism;Carbohydrate metabolism	ko01100//Metabolic pathways;ko05204//Chemical carcinogenesis;ko00983//Drug metabolism - other enzymes;ko00830//Retinol metabolism;ko00140//Steroid hormone biosynthesis;ko00980//Metabolism of xenobiotics by cytochrome P450;ko00982//Drug metabolism - cytochrome P450;ko00860//Porphyrin and chlorophyll metabolism;ko00040//Pentose and glucuronate interconversions;ko00053//Ascorbate and aldarate metabo…	K00699;K00699;K00699;K00699;K00699;K00699;K00699;K00699;K00699;K00699	GO:0016020//membrane;GO:0016021//integral component of membrane	GO:0015020//glucuronosyltransferase activity;GO:0016740//transferase activity;GO:0016757//transferase activity, transferring glycosyl groups;GO:0016758//transferase activity, transferring hexosyl groups	GO:0052695//cellular glucuronidation
ENSRNOT00000002996	1880448.375	1914285.25	2078195.25	1414522.25	1287578.75	1193100.25	1957642.958	1298400.417	-0.592382297	4.41E-08	1.67E-06	Ociad1	OCIA domain containing 1 [Source:RGD Symbol;Acc:1359549]	-	-	-	-	GO:0005768//endosome	-	GO:2000736//regulation of stem cell differentiation
ENSRNOT00000003004	2908734	3213000	3627856	11433210	10203326	11904060	3249863.333	11180198.67	1.78249487	5.58E-32	5.79E-29	Hsd17b11	hydroxysteroid (17-beta) dehydrogenase 11 [Source:RGD Symbol;Acc:1303235]	-	-	-	-	GO:0005576//extracellular region;GO:0005737//cytoplasm;GO:0005811//lipid particle	GO:0004303//estradiol 17-beta-dehydrogenase activity;GO:0016229//steroid dehydrogenase activity;GO:0016491//oxidoreductase activity	GO:0006629//lipid metabolic process;GO:0006694//steroid biosynthetic process;GO:0006710//androgen catabolic process;GO:0055114//oxidation-reduction process
ENSRNOT00000003012	2460451.75	2133582.5	2008899.125	1508979.25	1362617.125	1273539.625	2200977.792	1381712	-0.671687652	0.000718923	0.00738554	Plac8	placenta-specific 8 [Source:RGD Symbol;Acc:1308102]	-	-	-	-	-	GO:0003682//chromatin binding	GO:0008284//positive regulation of cell proliferation;GO:0009409//response to cold;GO:0040015//negative regulation of multicellular organism growth;GO:0042742//defense response to bacterium;GO:0043066//negative regulation of apoptotic process;GO:0045944//positive regulation of transcription from RNA polymerase II promoter;GO:0050873//brown fat cell differentiation
ENSRNOT00000003558	86066.89844	104429.375	66067.79688	152554.2813	139255.2031	135165.1875	85521.35677	142324.8906	0.734831345	0.000843233	0.008399142	Ivns1abp	influenza virus NS1A binding protein [Source:RGD Symbol;Acc:1306290]	-	-	-	-	GO:0015629//actin cytoskeleton	-	-
ENSRNOT00000003633	9345479	10739816	10462640	6358394	6631363.5	6568021.5	10182645	6519259.667	-0.643332313	7.03E-05	0.001046736	Abat	4-aminobutyrate aminotransferase [Source:RGD Symbol;Acc:620948]	Metabolism;Metabolism;Metabolism;Organismal Systems;Metabolism;Metabolism;Metabolism	Global and overview maps;Amino acid metabolism;Carbohydrate metabolism;Nervous system;Amino acid metabolism;Metabolism of other amino acids;Carbohydrate metabolism	ko01100//Metabolic pathways;ko00280//Valine, leucine and isoleucine degradation;ko00640//Propanoate metabolism;ko04727//GABAergic synapse;ko00250//Alanine, aspartate and glutamate metabolism;ko00410//beta-Alanine metabolism;ko00650//Butanoate metabolism	K13524;K13524;K13524;K13524;K13524;K13524;K13524	GO:0005739//mitochondrion;GO:0005759//mitochondrial matrix;GO:0032144//4-aminobutyrate transaminase complex;GO:0043005//neuron projection	GO:0003824//catalytic activity;GO:0003867//4-aminobutyrate transaminase activity;GO:0008483//transaminase activity;GO:0016740//transferase activity;GO:0030170//pyridoxal phosphate binding;GO:0032145//succinate-semialdehyde dehydrogenase binding;GO:0034386//4-aminobutyrate:2-oxoglutarate transaminase activity;GO:0042803//protein homodimerization activity;GO:0046872//metal ion binding;GO:0047298//(…	GO:0001666//response to hypoxia;GO:0007568//aging;GO:0007620//copulation;GO:0007626//locomotory behavior;GO:0009448//gamma-aminobutyric acid metabolic process;GO:0009449//gamma-aminobutyric acid biosynthetic process;GO:0009450//gamma-aminobutyric acid catabolic process;GO:0010039//response to iron ion;GO:0014053//negative regulation of gamma-aminobutyric acid secretion;GO:0021549//cerebellum deve…
ENSRNOT00000003713	755806.5625	1019113.625	483768.5938	108408.2344	689053.1875	623198	752896.2604	473553.1406	-0.668924764	0.006163721	0.039675834	Npl	N-acetylneuraminate pyruvate lyase [Source:RGD Symbol;Acc:1549702]	Metabolism;Metabolism	Global and overview maps;Carbohydrate metabolism	ko01100//Metabolic pathways;ko00520//Amino sugar and nucleotide sugar metabolism	K01639;K01639	GO:0005737//cytoplasm	GO:0003824//catalytic activity;GO:0008747//N-acetylneuraminate lyase activity;GO:0016829//lyase activity;GO:0042802//identical protein binding	GO:0005975//carbohydrate metabolic process;GO:0019262//N-acetylneuraminate catabolic process
ENSRNOT00000003812	765639.625	987748.8125	592317.5	339420.6563	377866.25	380237.4375	781901.9792	365841.4479	-1.095769226	5.27E-08	1.96E-06	Hsd17b7	hydroxysteroid (17-beta) dehydrogenase 7 [Source:RGD Symbol;Acc:2837]	Metabolism;Metabolism;Organismal Systems;Metabolism	Global and overview maps;Lipid metabolism;Endocrine system;Lipid metabolism	ko01100//Metabolic pathways;ko00140//Steroid hormone biosynthesis;ko04913//Ovarian Steroidogenesis;ko00100//Steroid biosynthesis	K13373;K13373;K13373;K13373	GO:0005783//endoplasmic reticulum	GO:0000253//3-keto sterol reductase activity	GO:0006695//cholesterol biosynthetic process;GO:0055114//oxidation-reduction process
ENSRNOT00000004006	42329.60938	93260.33594	42341.54688	192235.4844	205900.0625	70092.54688	59310.4974	156076.0313	1.395889622	0.001865243	0.01590455	Stim2	stromal interaction molecule 2 [Source:RGD Symbol;Acc:1304641]	Environmental Information Processing	Signal transduction	ko04020//Calcium signaling pathway	K18196	GO:0005783//endoplasmic reticulum;GO:0005886//plasma membrane	GO:0005246//calcium channel regulator activity;GO:0005509//calcium ion binding;GO:0005515//protein binding	GO:0002115//store-operated calcium entry;GO:0006874//cellular calcium ion homeostasis;GO:0032237//activation of store-operated calcium channel activity
ENSRNOT00000004121	189702.2656	164277.875	339568.9063	92697.5	113125.3906	114825.9609	231183.0156	106882.9505	-1.113003672	0.006383566	0.040667847	Cd38	CD38 molecule [Source:RGD Symbol;Acc:2303]	Metabolism;Environmental Information Processing;Organismal Systems;Organismal Systems;Organismal Systems;Organismal Systems;Metabolism	Global and overview maps;Signal transduction;Endocrine system;Immune system;Digestive system;Digestive system;Metabolism of cofactors and vitamins	ko01100//Metabolic pathways;ko04020//Calcium signaling pathway;ko04921//Oxytocin signaling pathway;ko04640//Hematopoietic cell lineage;ko04972//Pancreatic secretion;ko04970//Salivary secretion;ko00760//Nicotinate and nicotinamide metabolism	K01242;K01242;K01242;K01242;K01242;K01242;K01242	GO:0005634//nucleus;GO:0005886//plasma membrane;GO:0009986//cell surface;GO:0016020//membrane;GO:0016021//integral component of membrane;GO:0016323//basolateral plasma membrane;GO:0030667//secretory granule membrane;GO:0043231//intracellular membrane-bounded organelle	GO:0003953//NAD+ nucleosidase activity;GO:0016740//transferase activity;GO:0016787//hydrolase activity;GO:0016798//hydrolase activity, acting on glycosyl bonds;GO:0016849//phosphorus-oxygen lyase activity;GO:0042802//identical protein binding;GO:0050135//NAD(P)+ nucleosidase activity	GO:0001666//response to hypoxia;GO:0007204//positive regulation of cytosolic calcium ion concentration;GO:0007565//female pregnancy;GO:0008284//positive regulation of cell proliferation;GO:0009725//response to hormone;GO:0010977//negative regulation of neuron projection development;GO:0014824//artery smooth muscle contraction;GO:0030307//positive regulation of cell growth;GO:0030890//positive reg…
ENSRNOT00000004228	5199418.5	5677390	5972481	2550289.75	2821841.5	2849522	5616429.833	2740551.083	-1.035187325	4.65E-09	1.99E-07	Sdhc	succinate dehydrogenase complex subunit C [Source:RGD Symbol;Acc:1359454]	Metabolism;Human Diseases;Human Diseases;Organismal Systems;Metabolism;Human Diseases;Human Diseases;Metabolism;Metabolism	Global and overview maps;Neurodegenerative diseases;Neurodegenerative diseases;Environmental adaptation;Global and overview maps;Neurodegenerative diseases;Endocrine and metabolic diseases;Energy metabolism;Carbohydrate metabolism	ko01100//Metabolic pathways;ko05010//Alzheimer disease;ko05016//Huntington disease;ko04714//Thermogenesis;ko01200//Carbon metabolism;ko05012//Parkinson disease;ko04932//Non-alcoholic fatty liver disease (NAFLD);ko00190//Oxidative phosphorylation;ko00020//Citrate cycle (TCA cycle)	K00236;K00236;K00236;K00236;K00236;K00236;K00236;K00236;K00236	GO:0005575//cellular_component;GO:0005739//mitochondrion;GO:0005749//mitochondrial respiratory chain complex II, succinate dehydrogenase complex (ubiquinone);GO:0016020//membrane;GO:0016021//integral component of membrane;GO:0045281//succinate dehydrogenase complex	GO:0000104//succinate dehydrogenase activity;GO:0003674//molecular_function;GO:0008177//succinate dehydrogenase (ubiquinone) activity;GO:0009055//electron carrier activity;GO:0016627//oxidoreductase activity, acting on the CH-CH group of donors;GO:0020037//heme binding;GO:0046872//metal ion binding;GO:0048039//ubiquinone binding	GO:0006099//tricarboxylic acid cycle;GO:0006121//mitochondrial electron transport, succinate to ubiquinone;GO:0006979//response to oxidative stress;GO:0008150//biological_process
ENSRNOT00000004394	1474403.5	1963725.375	934610.1875	847354.25	668926.9375	493418.8438	1457579.688	669900.0104	-1.12155708	0.00010565	0.001481768	Creg1	cellular repressor of E1A-stimulated genes 1 [Source:RGD Symbol;Acc:1306804]	-	-	-	-	GO:0005615//extracellular space;GO:0005667//transcription factor complex	GO:0008134//transcription factor binding;GO:0048037//cofactor binding	GO:0006355//regulation of transcription, DNA-templated
ENSRNOT00000004570	12036620	13319055	12277340	8054765.5	7535820.5	8001744.5	12544338.33	7864110.167	-0.673680939	3.19E-05	0.000533153	Gcdh	glutaryl-CoA dehydrogenase [Source:RGD Symbol;Acc:1308829]	Metabolism;Metabolism;Metabolism;Metabolism	Global and overview maps;Lipid metabolism;Amino acid metabolism;Amino acid metabolism	ko01100//Metabolic pathways;ko00071//Fatty acid degradation;ko00380//Tryptophan metabolism;ko00310//Lysine degradation	K00252;K00252;K00252;K00252	GO:0005739//mitochondrion	GO:0000062//fatty-acyl-CoA binding;GO:0003995//acyl-CoA dehydrogenase activity;GO:0004361//glutaryl-CoA dehydrogenase activity;GO:0016491//oxidoreductase activity;GO:0016627//oxidoreductase activity, acting on the CH-CH group of donors;GO:0050660//flavin adenine dinucleotide binding	GO:0006637//acyl-CoA metabolic process;GO:0019395//fatty acid oxidation;GO:0033539//fatty acid beta-oxidation using acyl-CoA dehydrogenase;GO:0046949//fatty-acyl-CoA biosynthetic process;GO:0055114//oxidation-reduction process
ENSRNOT00000004673	3400086.5	2569869.5	3811298.5	1801617.5	2137288.25	1965659.5	3260418.167	1968188.417	-0.728188672	0.000336365	0.003893724	Acsf2	acyl-CoA synthetase family member 2 [Source:RGD Symbol;Acc:1562656]	-	-	-	-	GO:0005739//mitochondrion	GO:0000166//nucleotide binding;GO:0003824//catalytic activity;GO:0005524//ATP binding;GO:0016874//ligase activity	GO:0006629//lipid metabolic process;GO:0006631//fatty acid metabolic process
ENSRNOT00000004772	1	1	1	8754.241211	58069.26172	8871.491211	1	25231.66471	14.62294777	0.006602259	0.041726875	Acbd6	acyl-CoA binding domain containing 6 [Source:RGD Symbol;Acc:1305030]	-	-	-	-	GO:0005737//cytoplasm	GO:0000062//fatty-acyl-CoA binding;GO:0008289//lipid binding	-
ENSRNOT00000004780	35101152	32220780	21171532	77867728	73007344	76442368	29497821.33	75772480	1.361065564	9.14E-25	3.92E-22	Ephx1	epoxide hydrolase 1 [Source:RGD Symbol;Acc:2557]	Human Diseases;Metabolism;Organismal Systems	Cancers;Xenobiotics biodegradation and metabolism;Digestive system	ko05204//Chemical carcinogenesis;ko00980//Metabolism of xenobiotics by cytochrome P450;ko04976//Bile secretion	K01253;K01253;K01253	GO:0005783//endoplasmic reticulum;GO:0005789//endoplasmic reticulum membrane;GO:0005886//plasma membrane;GO:0016020//membrane;GO:0016021//integral component of membrane;GO:0031090//organelle membrane;GO:0043231//intracellular membrane-bounded organelle	GO:0003824//catalytic activity;GO:0004301//epoxide hydrolase activity;GO:0016787//hydrolase activity;GO:0019899//enzyme binding;GO:0033961//cis-stilbene-oxide hydrolase activity	GO:0001889//liver development;GO:0006725//cellular aromatic compound metabolic process;GO:0009636//response to toxic substance;GO:0014070//response to organic cyclic compound;GO:0019439//aromatic compound catabolic process;GO:0034312//diol biosynthetic process;GO:0071310//cellular response to organic substance;GO:0071385//cellular response to glucocorticoid stimulus;GO:0097176//epoxide metabolic …
ENSRNOT00000004864	10468178	12451886	18583870	7746546	7739195	7834280.5	13834644.67	7773340.5	-0.831678972	0.001451746	0.013165017	Fmo3	flavin containing monooxygenase 3 [Source:RGD Symbol;Acc:619761]	Metabolism	Xenobiotics biodegradation and metabolism	ko00982//Drug metabolism - cytochrome P450	K00485	GO:0005783//endoplasmic reticulum;GO:0005789//endoplasmic reticulum membrane;GO:0016020//membrane;GO:0031090//organelle membrane;GO:0043231//intracellular membrane-bounded organelle	GO:0004497//monooxygenase activity;GO:0004499//N,N-dimethylaniline monooxygenase activity;GO:0016491//oxidoreductase activity;GO:0050660//flavin adenine dinucleotide binding;GO:0050661//NADP binding	GO:0055114//oxidation-reduction process
ENSRNOT00000004884	971483.125	1049721.75	570708.3125	1075089.25	1595603.25	1743624.625	863971.0625	1471439.042	0.768172879	3.92E-05	0.000634414	Pir	pirin [Source:RGD Symbol;Acc:1359212]	-	-	-	-	GO:0005634//nucleus;GO:0005737//cytoplasm;GO:0005829//cytosol	GO:0003712//transcription cofactor activity;GO:0008127//quercetin 2,3-dioxygenase activity;GO:0016491//oxidoreductase activity;GO:0046872//metal ion binding;GO:0051213//dioxygenase activity	GO:0030099//myeloid cell differentiation;GO:0030224//monocyte differentiation;GO:0055114//oxidation-reduction process;GO:1903506//regulation of nucleic acid-templated transcription
ENSRNOT00000005014	12900870	13710927	10496425	22238576	22786304	22280102	12369407.33	22434994	0.858974421	1.89E-05	0.000346356	Prdx4	peroxiredoxin 4 [Source:RGD Symbol;Acc:620043]	Cellular Processes	Cell growth and death	ko04214//Apoptosis - fly	K03386	GO:0005576//extracellular region;GO:0005615//extracellular space;GO:0005737//cytoplasm;GO:0005783//endoplasmic reticulum;GO:0005790//smooth endoplasmic reticulum;GO:0005829//cytosol	GO:0004601//peroxidase activity;GO:0008379//thioredoxin peroxidase activity;GO:0016209//antioxidant activity;GO:0016491//oxidoreductase activity;GO:0042803//protein homodimerization activity;GO:0051920//peroxiredoxin activity	GO:0006979//response to oxidative stress;GO:0007283//spermatogenesis;GO:0008584//male gonad development;GO:0019471//4-hydroxyproline metabolic process;GO:0022417//protein maturation by protein folding;GO:0030198//extracellular matrix organization;GO:0042744//hydrogen peroxide catabolic process;GO:0045454//cell redox homeostasis;GO:0055114//oxidation-reduction process;GO:0072593//reactive oxygen s…
ENSRNOT00000005190	199414.4063	120646.3047	78920.51563	298380	306490.9063	203677.2344	132993.7422	269516.0469	1.019012809	0.002144694	0.017691343	Nenf	neudesin neurotrophic factor [Source:RGD Symbol;Acc:1303289]	-	-	-	-	GO:0005576//extracellular region;GO:0005615//extracellular space;GO:0005634//nucleus;GO:0005654//nucleoplasm	GO:0008083//growth factor activity;GO:0020037//heme binding;GO:0046872//metal ion binding	GO:0010469//regulation of receptor activity;GO:0032099//negative regulation of appetite;GO:0043410//positive regulation of MAPK cascade
ENSRNOT00000005206	488387.5625	673878.625	577924.6875	33848.23828	133638.7656	45530.92188	580063.625	71005.97526	-3.030198813	0.000272947	0.003261305	Acmsd	aminocarboxymuconate semialdehyde decarboxylase [Source:RGD Symbol;Acc:620868]	Metabolism;Metabolism	Global and overview maps;Amino acid metabolism	ko01100//Metabolic pathways;ko00380//Tryptophan metabolism	K03392;K03392	GO:0005829//cytosol	GO:0001760//aminocarboxymuconate-semialdehyde decarboxylase activity;GO:0008270//zinc ion binding;GO:0016787//hydrolase activity;GO:0016831//carboxy-lyase activity	GO:0051259//protein oligomerization;GO:1904985//negative regulation of quinolinate biosynthetic process
ENSRNOT00000005379	44703.46875	42266.19531	44776.60938	133741.0313	76362.875	107146.8281	43915.42448	105750.2448	1.267861349	0.002018321	0.016823372	Chmp6	charged multivesicular body protein 6 [Source:RGD Symbol;Acc:1565325]	Cellular Processes;Cellular Processes	Transport and catabolism;Cell growth and death	ko04144//Endocytosis;ko04217//Necroptosis	K12195;K12195	GO:0000815//ESCRT III complex;GO:0010008//endosome membrane	GO:0044877//macromolecular complex binding;GO:0047485//protein N-terminus binding	GO:0006997//nucleus organization;GO:0007034//vacuolar transport;GO:0007080//mitotic metaphase plate congression;GO:0007175//negative regulation of epidermal growth factor-activated receptor activity;GO:0039702//viral budding via host ESCRT complex
ENSRNOT00000005844	33471208	34324856	42069448	22004012	22472128	21422078	36621837.33	21966072.67	-0.737427221	6.94E-05	0.001036465	Pah	phenylalanine hydroxylase [Source:RGD Symbol;Acc:3248]	Metabolism;Metabolism;Metabolism;Metabolism;Metabolism	Global and overview maps;Global and overview maps;Metabolism of cofactors and vitamins;Amino acid metabolism;Amino acid metabolism	ko01100//Metabolic pathways;ko01230//Biosynthesis of amino acids;ko00790//Folate biosynthesis;ko00360//Phenylalanine metabolism;ko00400//Phenylalanine, tyrosine and tryptophan biosynthesis	K00500;K00500;K00500;K00500;K00500	-	GO:0004497//monooxygenase activity;GO:0004505//phenylalanine 4-monooxygenase activity;GO:0005506//iron ion binding;GO:0016714//oxidoreductase activity, acting on paired donors, with incorporation or reduction of molecular oxygen, reduced pteridine as one donor, and incorporation of one atom of oxygen;GO:0046872//metal ion binding	GO:0006559//L-phenylalanine catabolic process;GO:0009072//aromatic amino acid family metabolic process;GO:0055114//oxidation-reduction process
ENSRNOT00000005995	120976.875	94436.39063	141782.5625	495337.0938	593561.375	586269.0625	119065.276	558389.1771	2.229518249	4.00E-09	1.74E-07	Igf1	insulin-like growth factor 1 [Source:RGD Symbol;Acc:2868]	Human Diseases;Environmental Information Processing;Human Diseases;Cellular Processes;Environmental Information Processing;Environmental Information Processing;Environmental Information Processing;Environmental Information Processing;Environmental Information Processing;Human Diseases;Environmental Information Processing;Organismal Systems;Cellular Processes;Organismal Systems;Human Diseases;Envi…	Cancers;Signal transduction;Cancers;Cellular community - eukaryotes;Signal transduction;Signal transduction;Signal transduction;Signal transduction;Signal transduction;Cancers;Signal transduction;Sensory system;Cell growth and death;Endocrine system;Cardiovascular diseases;Signal transduction;Aging;Aging;Drug resistance;Drug resistance;Nervous system;Cancers;Cancers;Endocrine system;Cellular comm…	ko05200//Pathways in cancer;ko04151//PI3K-Akt signaling pathway;ko05205//Proteoglycans in cancer;ko04510//Focal adhesion;ko04010//MAPK signaling pathway;ko04015//Rap1 signaling pathway;ko04152//AMPK signaling pathway;ko04014//Ras signaling pathway;ko04150//mTOR signaling pathway;ko05202//Transcriptional misregulation in cancers;ko04066//HIF-1 signaling pathway;ko04750//Inflammatory mediator regul…	K05459;K05459;K05459;K05459;K05459;K05459;K05459;K05459;K05459;K05459;K05459;K05459;K05459;K05459;K05459;K05459;K05459;K05459;K05459;K05459;K05459;K05459;K05459;K05459;K05459;K05459;K05459;K05459;K05459;K05459;K05459	GO:0005576//extracellular region;GO:0005615//extracellular space;GO:0005622//intracellular	GO:0005179//hormone activity;GO:0008083//growth factor activity	GO:0010469//regulation of receptor activity
ENSRNOT00000006070	653677	753000.625	431556.875	301675.7813	232139.875	299874	612744.8333	277896.5521	-1.140738479	0.000374988	0.004296156	Dcn	decorin [Source:RGD Symbol;Acc:61895]	Human Diseases;Environmental Information Processing	Cancers;Signal transduction	ko05205//Proteoglycans in cancer;ko04350//TGF-beta signaling pathway	K04660;K04660	GO:0005576//extracellular region;GO:0005589//collagen type VI trimer;GO:0031012//extracellular matrix	GO:0005518//collagen binding;GO:0005539//glycosaminoglycan binding;GO:0047485//protein N-terminus binding;GO:0050840//extracellular matrix binding	GO:0001822//kidney development;GO:0001890//placenta development;GO:0007519//skeletal muscle tissue development;GO:0007568//aging;GO:0009612//response to mechanical stimulus;GO:0010508//positive regulation of autophagy;GO:0010596//negative regulation of endothelial cell migration;GO:0014068//positive regulation of phosphatidylinositol 3-kinase signaling;GO:0016239//positive regulation of macroauto…
ENSRNOT00000006148	1167271.375	626013.5625	1284392.875	2507976.5	1391946.5	1442907	1025892.604	1780943.333	0.795761903	0.003148594	0.023755248	Traf6	TNF receptor associated factor 6 [Source:RGD Symbol;Acc:1306853]	Human Diseases;Human Diseases;Cellular Processes;Human Diseases;Human Diseases;Environmental Information Processing;Human Diseases;Human Diseases;Cellular Processes;Organismal Systems;Human Diseases;Genetic Information Processing;Human Diseases;Human Diseases;Human Diseases;Human Diseases;Human Diseases;Environmental Information Processing;Organismal Systems;Human Diseases;Organismal Systems;Huma…	Cancers;Infectious diseases;Transport and catabolism;Infectious diseases;Infectious disease: viral;Signal transduction;Infectious diseases;Infectious diseases;Transport and catabolism;Immune system;Infectious diseases;Folding, sorting and degradation;Infectious diseases;Infectious disease: bacterial;Infectious diseases;Infectious diseases;Infectious diseases;Signal transduction;Nervous system;Inf…	ko05200//Pathways in cancer;ko05132//Salmonella infection;ko04144//Endocytosis;ko05169//Epstein-Barr virus infection;ko05170//Human immunodeficiency virus 1 infection;ko04010//MAPK signaling pathway;ko05168//Herpes simplex infection;ko05152//Tuberculosis;ko04140//Autophagy - animal;ko04621//NOD-like receptor signaling pathway;ko05160//Hepatitis C;ko04120//Ubiquitin mediated proteolysis;ko05161//H…	K03175;K03175;K03175;K03175;K03175;K03175;K03175;K03175;K03175;K03175;K03175;K03175;K03175;K03175;K03175;K03175;K03175;K03175;K03175;K03175;K03175;K03175;K03175;K03175;K03175;K03175;K03175	GO:0005634//nucleus;GO:0005737//cytoplasm;GO:0005811//lipid particle;GO:0005829//cytosol;GO:0005886//plasma membrane;GO:0005938//cell cortex;GO:0009898//cytoplasmic side of plasma membrane;GO:0032991//macromolecular complex;GO:0035631//CD40 receptor complex;GO:0048471//perinuclear region of cytoplasm	GO:0004842//ubiquitin-protein transferase activity;GO:0005164//tumor necrosis factor receptor binding;GO:0008270//zinc ion binding;GO:0016740//transferase activity;GO:0019901//protein kinase binding;GO:0031435//mitogen-activated protein kinase kinase kinase binding;GO:0031624//ubiquitin conjugating enzyme binding;GO:0031625//ubiquitin protein ligase binding;GO:0031996//thioesterase binding;GO:004…	GO:0000122//negative regulation of transcription from RNA polymerase II promoter;GO:0000209//protein polyubiquitination;GO:0001503//ossification;GO:0001843//neural tube closure;GO:0002376//immune system process;GO:0002726//positive regulation of T cell cytokine production;GO:0006955//immune response;GO:0006974//cellular response to DNA damage stimulus;GO:0007165//signal transduction;GO:0007249//I…
ENSRNOT00000006225	106765.4688	57565.52734	99723.78906	54874.21875	60741.29688	53859.15234	88018.26172	56491.55599	-0.639767642	0.000118012	0.001626462	Slc38a10	solute carrier family 38, member 10 [Source:RGD Symbol;Acc:1306356]	-	-	-	-	GO:0005794//Golgi apparatus;GO:0016020//membrane;GO:0016021//integral component of membrane	GO:0015171//amino acid transmembrane transporter activity	GO:0003333//amino acid transmembrane transport;GO:0006811//ion transport;GO:0006814//sodium ion transport;GO:0006865//amino acid transport;GO:0060348//bone development
ENSRNOT00000006314	432269.5313	501133	571008	849178.9375	768019.8125	712237.5	501470.1771	776478.75	0.630782538	0.003873425	0.02800939	Pam16	presequence translocase associated motor 16 [Source:RGD Symbol;Acc:1598163]	-	-	-	-	GO:0001405//presequence translocase-associated import motor;GO:0005575//cellular_component;GO:0005744//mitochondrial inner membrane presequence translocase complex;GO:0005759//mitochondrial matrix;GO:0031314//extrinsic component of mitochondrial inner membrane;GO:0032991//macromolecular complex	GO:0003674//molecular_function	GO:0001503//ossification;GO:0030150//protein import into mitochondrial matrix;GO:0032780//negative regulation of ATPase activity;GO:0043066//negative regulation of apoptotic process;GO:0090201//negative regulation of release of cytochrome c from mitochondria;GO:1902511//negative regulation of apoptotic DNA fragmentation
ENSRNOT00000006357	1131596	1199962	637593.3125	1658259.5	1620813	1640211.5	989717.1042	1639761.333	0.72839773	1.09E-07	3.60E-06	Creld2	cysteine-rich with EGF-like domains 2 [Source:RGD Symbol;Acc:1310614]	-	-	-	-	GO:0005576//extracellular region;GO:0005615//extracellular space;GO:0005783//endoplasmic reticulum;GO:0005794//Golgi apparatus	GO:0005509//calcium ion binding	-
ENSRNOT00000006549	290809.6563	218270.4219	360927.6563	492773.1875	600462.25	631242.9375	290002.5781	574826.125	0.987059906	0.000453959	0.005045197	Prpf40a	pre-mRNA processing factor 40 homolog A [Source:RGD Symbol;Acc:1311401]	Genetic Information Processing	Transcription	ko03040//Spliceosome	K12821	GO:0005634//nucleus;GO:0005685//U1 snRNP;GO:0016363//nuclear matrix;GO:0071004//U2-type prespliceosome	GO:0003723//RNA binding;GO:0070064//proline-rich region binding	GO:0000398//mRNA splicing, via spliceosome
ENSRNOT00000006765	288070.375	219023.5	236237.8438	166635.8438	131432.1094	174891.3125	247777.2396	157653.0885	-0.652290236	7.13E-08	2.58E-06	Upp1	uridine phosphorylase 1 [Source:RGD Symbol;Acc:1305566]	Metabolism;Metabolism;Metabolism	Global and overview maps;Xenobiotics biodegradation and metabolism;Nucleotide metabolism	ko01100//Metabolic pathways;ko00983//Drug metabolism - other enzymes;ko00240//Pyrimidine metabolism	K00757;K00757;K00757	GO:0005634//nucleus;GO:0005654//nucleoplasm;GO:0005737//cytoplasm	GO:0003824//catalytic activity;GO:0004850//uridine phosphorylase activity;GO:0016740//transferase activity;GO:0016757//transferase activity, transferring glycosyl groups;GO:0016763//transferase activity, transferring pentosyl groups	GO:0006218//uridine catabolic process;GO:0006220//pyrimidine nucleotide metabolic process;GO:0009116//nucleoside metabolic process;GO:0009166//nucleotide catabolic process;GO:0042149//cellular response to glucose starvation;GO:0044206//UMP salvage;GO:0046108//uridine metabolic process
ENSRNOT00000007015	3044645.25	2907153	2108488.5	1805962.875	1390235.75	1609578.75	2686762.25	1601925.792	-0.746061347	2.86E-05	0.000488943	Ebp	EBP, cholestenol delta-isomerase [Source:RGD Symbol;Acc:620957]	Metabolism;Metabolism	Global and overview maps;Lipid metabolism	ko01100//Metabolic pathways;ko00100//Steroid biosynthesis	K01824;K01824	GO:0005634//nucleus;GO:0005635//nuclear envelope;GO:0005783//endoplasmic reticulum;GO:0005789//endoplasmic reticulum membrane;GO:0016020//membrane;GO:0016021//integral component of membrane;GO:0031410//cytoplasmic vesicle;GO:0043231//intracellular membrane-bounded organelle	GO:0000247//C-8 sterol isomerase activity;GO:0004769//steroid delta-isomerase activity;GO:0016853//isomerase activity;GO:0047750//cholestenol delta-isomerase activity	GO:0006629//lipid metabolic process;GO:0006694//steroid biosynthetic process;GO:0006695//cholesterol biosynthetic process;GO:0008202//steroid metabolic process;GO:0008203//cholesterol metabolic process;GO:0016125//sterol metabolic process;GO:0016126//sterol biosynthetic process;GO:0030097//hemopoiesis
ENSRNOT00000007645	1418886.875	429009.5	862744.875	2258241	2130080.75	1821611.25	903547.0833	2069977.667	1.195943516	9.46E-05	0.001350169	Dhrs7	dehydrogenase/reductase 7 [Source:RGD Symbol;Acc:1565002]	-	-	-	-	-	GO:0016491//oxidoreductase activity	GO:0055114//oxidation-reduction process
ENSRNOT00000007747	1615210.625	1165246.25	611153.0625	437790	529598.125	370259	1130536.646	445882.375	-1.342272679	1.59E-05	0.000298264	Lyz2	lysozyme 2 [Source:RGD Symbol;Acc:3026]	Organismal Systems	Digestive system	ko04970//Salivary secretion	K13915	-	GO:0003796//lysozyme activity;GO:0003824//catalytic activity;GO:0016787//hydrolase activity;GO:0016798//hydrolase activity, acting on glycosyl bonds	GO:0008152//metabolic process;GO:0019835//cytolysis;GO:0042742//defense response to bacterium
ENSRNOT00000007789	3732351.25	4316929	3939147	717335.125	719296.3125	912212.6875	3996142.417	782948.0417	-2.351619525	9.91E-16	1.25E-13	Nnmt	nicotinamide N-methyltransferase [Source:RGD Symbol;Acc:1309606]	Metabolism;Metabolism	Global and overview maps;Metabolism of cofactors and vitamins	ko01100//Metabolic pathways;ko00760//Nicotinate and nicotinamide metabolism	K00541;K00541	GO:0005737//cytoplasm;GO:0005829//cytosol	GO:0003674//molecular_function;GO:0008112//nicotinamide N-methyltransferase activity;GO:0008168//methyltransferase activity;GO:0016740//transferase activity;GO:0098603//selenol Se-methyltransferase activity	GO:0010243//response to organonitrogen compound;GO:0031100//organ regeneration;GO:0032259//methylation;GO:0042493//response to drug
ENSRNOT00000007824	26857.87891	21342.79297	36315.80469	58049.24219	34933.03906	55847.07422	28172.15885	49609.78516	0.816354587	0.005680934	0.037345267	Pno1	partner of NOB1 homolog [Source:RGD Symbol;Acc:727882]	-	-	-	-	GO:0005634//nucleus;GO:0005730//nucleolus	GO:0003676//nucleic acid binding;GO:0003723//RNA binding	-
ENSRNOT00000007870	17816814	14242710	10421235	7827380	7107639	7788190.5	14160253	7574403.167	-0.902642923	4.84E-08	1.81E-06	Hsd11b1	hydroxysteroid 11-beta dehydrogenase 1 [Source:RGD Symbol;Acc:2834]	Metabolism;Human Diseases;Metabolism;Metabolism	Global and overview maps;Cancers;Lipid metabolism;Xenobiotics biodegradation and metabolism	ko01100//Metabolic pathways;ko05204//Chemical carcinogenesis;ko00140//Steroid hormone biosynthesis;ko00980//Metabolism of xenobiotics by cytochrome P450	K15680;K15680;K15680;K15680	GO:0005737//cytoplasm;GO:0005783//endoplasmic reticulum;GO:0005789//endoplasmic reticulum membrane;GO:0005791//rough endoplasmic reticulum;GO:0016020//membrane;GO:0016021//integral component of membrane;GO:0031965//nuclear membrane;GO:0043231//intracellular membrane-bounded organelle;GO:0045177//apical part of cell	GO:0003845//11-beta-hydroxysteroid dehydrogenase [NAD(P)] activity;GO:0005496//steroid binding;GO:0016491//oxidoreductase activity;GO:0050661//NADP binding;GO:0070524//11-beta-hydroxysteroid dehydrogenase (NADP+) activity	GO:0006629//lipid metabolic process;GO:0006704//glucocorticoid biosynthetic process;GO:0006713//glucocorticoid catabolic process;GO:0008202//steroid metabolic process;GO:0031667//response to nutrient levels;GO:0043456//regulation of pentose-phosphate shunt;GO:0055114//oxidation-reduction process;GO:0071392//cellular response to estradiol stimulus
ENSRNOT00000008120	13830012	13818549	10483131	6997534.5	8770591	6655957	12710564	7474694.167	-0.765941591	0.007571123	0.046840012	Dctn2	dynactin subunit 2 [Source:RGD Symbol;Acc:1303182]	Human Diseases;Organismal Systems	Neurodegenerative diseases;Excretory system	ko05016//Huntington disease;ko04962//Vasopressin-regulated water reabsorption	K10424;K10424	GO:0000776//kinetochore;GO:0005737//cytoplasm;GO:0005813//centrosome;GO:0005815//microtubule organizing center;GO:0005856//cytoskeleton;GO:0005869//dynactin complex;GO:0005874//microtubule;GO:0016020//membrane;GO:0030286//dynein complex;GO:0031982//vesicle	GO:0003674//molecular_function;GO:0003774//motor activity	GO:0000278//mitotic cell cycle;GO:0007017//microtubule-based process;GO:0007052//mitotic spindle organization
ENSRNOT00000008356	3051978.5	2928907.5	2388181.5	4237228.5	4530164	3986503.5	2789689.167	4251298.667	0.607799234	0.000109809	0.001532373	Calu	calumenin [Source:RGD Symbol;Acc:620383]	-	-	-	-	GO:0005783//endoplasmic reticulum	GO:0005509//calcium ion binding	-
ENSRNOT00000008840	205166832	192055744	182798576	385219552	357917728	372838912	193340384	371992064	0.944128831	8.85E-08	3.12E-06	Fabp1	fatty acid binding protein 1 [Source:RGD Symbol;Acc:2590]	Organismal Systems;Organismal Systems	Endocrine system;Digestive system	ko03320//PPAR signaling pathway;ko04975//Fat digestion and absorption	K08750;K08750	GO:0005634//nucleus;GO:0005654//nucleoplasm;GO:0005737//cytoplasm;GO:0005782//peroxisomal matrix;GO:0005829//cytosol;GO:0032991//macromolecular complex;GO:0045179//apical cortex	GO:0003682//chromatin binding;GO:0005324//long-chain fatty acid transporter activity;GO:0005504//fatty acid binding;GO:0005515//protein binding;GO:0005543//phospholipid binding;GO:0008144//drug binding;GO:0008289//lipid binding;GO:0016209//antioxidant activity;GO:0032052//bile acid binding;GO:0051978//lysophospholipid transporter activity	GO:0015909//long-chain fatty acid transport;GO:0032000//positive regulation of fatty acid beta-oxidation;GO:0043066//negative regulation of apoptotic process;GO:0043154//negative regulation of cysteine-type endopeptidase activity involved in apoptotic process;GO:0050892//intestinal absorption;GO:0051345//positive regulation of hydrolase activity;GO:0051977//lysophospholipid transport;GO:0070301//…
ENSRNOT00000009008	85400.48438	139331.375	99625.17969	175997.1875	184717.4063	170907.3281	108119.013	177207.3073	0.712817849	0.005557236	0.036749039	Sumf1	sulfatase modifying factor 1 [Source:RGD Symbol;Acc:1309939]	Cellular Processes	Transport and catabolism	ko04142//Lysosome	K13444	GO:0005575//cellular_component;GO:0005783//endoplasmic reticulum	GO:0003674//molecular_function;GO:0042803//protein homodimerization activity;GO:1903135//cupric ion binding	GO:0008150//biological_process;GO:0018158//protein oxidation;GO:0043687//post-translational protein modification
ENSRNOT00000009028	361449.8125	352956.9375	954986	970498.625	1226940.625	1609107.625	556464.25	1268848.958	1.189159434	2.54E-05	0.000446019	Sptb	spectrin, beta, erythrocytic [Source:RGD Symbol;Acc:1303243]	-	-	-	-	GO:0005575//cellular_component;GO:0005737//cytoplasm;GO:0005794//Golgi apparatus;GO:0005829//cytosol;GO:0005856//cytoskeleton;GO:0008091//spectrin;GO:0014731//spectrin-associated cytoskeleton;GO:0032991//macromolecular complex	GO:0003674//molecular_function;GO:0003779//actin binding;GO:0005200//structural constituent of cytoskeleton;GO:0005543//phospholipid binding;GO:0030506//ankyrin binding;GO:0051015//actin filament binding	GO:0007010//cytoskeleton organization;GO:0008150//biological_process;GO:0051693//actin filament capping
ENSRNOT00000009154	1.135791183	1.352367759	1.291347861	63404.38672	79728.72656	87448.1875	1.259835601	76860.43359	15.89671801	0.001940794	0.016348472	Tmem263	transmembrane protein 263 [Source:RGD Symbol;Acc:1563325]	-	-	-	-	-	-	-
ENSRNOT00000009402	1862958	1949561.375	2039617.75	884997.875	919085.4375	883944.25	1950712.375	896009.1875	-1.122415643	0.000127408	0.001738742	Dhcr24	24-dehydrocholesterol reductase [Source:RGD Symbol;Acc:1306529]	Metabolism;Metabolism	Global and overview maps;Lipid metabolism	ko01100//Metabolic pathways;ko00100//Steroid biosynthesis	K09828;K09828	GO:0000139//Golgi membrane;GO:0005634//nucleus;GO:0005737//cytoplasm;GO:0005783//endoplasmic reticulum;GO:0005789//endoplasmic reticulum membrane;GO:0005794//Golgi apparatus;GO:0005829//cytosol;GO:0005856//cytoskeleton;GO:0016020//membrane;GO:0016021//integral component of membrane	GO:0000246//delta24(24-1) sterol reductase activity;GO:0016491//oxidoreductase activity;GO:0016628//oxidoreductase activity, acting on the CH-CH group of donors, NAD or NADP as acceptor;GO:0019899//enzyme binding;GO:0042605//peptide antigen binding;GO:0050614//delta24-sterol reductase activity;GO:0050660//flavin adenine dinucleotide binding;GO:0071949//FAD binding	GO:0006629//lipid metabolic process;GO:0006694//steroid biosynthetic process;GO:0006695//cholesterol biosynthetic process;GO:0006979//response to oxidative stress;GO:0007265//Ras protein signal transduction;GO:0008104//protein localization;GO:0008202//steroid metabolic process;GO:0008203//cholesterol metabolic process;GO:0008285//negative regulation of cell proliferation;GO:0009725//response to h…
ENSRNOT00000009431	5353624	6232145	5814227.5	13256683	10754512	11550508	5799998.833	11853901	1.031237399	1.08E-07	3.60E-06	Rpl7	ribosomal protein L7 [Source:RGD Symbol;Acc:735169]	Genetic Information Processing	Translation	ko03010//Ribosome	K02937	GO:0005844//polysome;GO:0022625//cytosolic large ribosomal subunit	-	-
ENSRNOT00000009497	684592.375	850591.375	881002.5	115492.0859	154216.6406	164854.9688	805395.4167	144854.5651	-2.47509211	0.003442358	0.025454247	Kdelc2	KDEL motif containing 2 [Source:RGD Symbol;Acc:1562027]	-	-	-	-	GO:0005575//cellular_component;GO:0005783//endoplasmic reticulum;GO:0005788//endoplasmic reticulum lumen	GO:0003674//molecular_function;GO:0046527//glucosyltransferase activity	GO:0008150//biological_process
ENSRNOT00000009749	201707.75	127529.9219	282090.125	8253602.5	8283063	7394007.5	203775.9323	7976891	5.290770993	1.55E-16	2.21E-14	Plin2	perilipin 2 [Source:RGD Symbol;Acc:728889]	Organismal Systems	Endocrine system	ko03320//PPAR signaling pathway	K17284	GO:0005634//nucleus;GO:0005737//cytoplasm;GO:0005811//lipid particle;GO:0005829//cytosol;GO:0005886//plasma membrane	GO:0003674//molecular_function	GO:0014070//response to organic cyclic compound;GO:0015909//long-chain fatty acid transport;GO:0019915//lipid storage;GO:0042493//response to drug
ENSRNOT00000009985	1483178.5	1564714.875	1270114.375	372757.6563	408973.7813	430324.5938	1439335.917	404018.6771	-1.832909439	8.58E-08	3.06E-06	Cyp51	cytochrome P450, family 51 [Source:RGD Symbol;Acc:2481]	Metabolism;Metabolism	Global and overview maps;Lipid metabolism	ko01100//Metabolic pathways;ko00100//Steroid biosynthesis	K05917;K05917	GO:0005783//endoplasmic reticulum;GO:0005789//endoplasmic reticulum membrane;GO:0005886//plasma membrane;GO:0016020//membrane;GO:0016021//integral component of membrane;GO:0031090//organelle membrane;GO:0043231//intracellular membrane-bounded organelle	GO:0004497//monooxygenase activity;GO:0005506//iron ion binding;GO:0008398//sterol 14-demethylase activity;GO:0016491//oxidoreductase activity;GO:0016705//oxidoreductase activity, acting on paired donors, with incorporation or reduction of molecular oxygen;GO:0020037//heme binding;GO:0046872//metal ion binding	GO:0006629//lipid metabolic process;GO:0006694//steroid biosynthetic process;GO:0006695//cholesterol biosynthetic process;GO:0008202//steroid metabolic process;GO:0008203//cholesterol metabolic process;GO:0016125//sterol metabolic process;GO:0016126//sterol biosynthetic process;GO:0033488//cholesterol biosynthetic process via 24,25-dihydrolanosterol;GO:0045540//regulation of cholesterol biosynthe…
ENSRNOT00000010079	1308193.5	1162655.125	389679.3125	3280320.75	2669638.25	3070085	953509.3125	3006681.333	1.656853036	0.00013853	0.001863132	Asns	asparagine synthetase (glutamine-hydrolyzing) [Source:RGD Symbol;Acc:2162]	Metabolism;Metabolism;Metabolism	Global and overview maps;Global and overview maps;Amino acid metabolism	ko01100//Metabolic pathways;ko01230//Biosynthesis of amino acids;ko00250//Alanine, aspartate and glutamate metabolism	K01953;K01953;K01953	GO:0005829//cytosol	GO:0000166//nucleotide binding;GO:0004066//asparagine synthase (glutamine-hydrolyzing) activity;GO:0005524//ATP binding;GO:0016874//ligase activity;GO:0042803//protein homodimerization activity;GO:0048037//cofactor binding	GO:0001889//liver development;GO:0006520//cellular amino acid metabolic process;GO:0006529//asparagine biosynthetic process;GO:0006541//glutamine metabolic process;GO:0008652//cellular amino acid biosynthetic process;GO:0009416//response to light stimulus;GO:0009612//response to mechanical stimulus;GO:0009636//response to toxic substance;GO:0031427//response to methotrexate;GO:0031667//response t…
ENSRNOT00000010117	1604894.375	1829113.75	2204071.75	2725132.5	2893826.5	2948419.25	1879359.958	2855792.75	0.603649868	1.23E-07	3.97E-06	Ndufa12	NADH:ubiquinone oxidoreductase subunit A12 [Source:RGD Symbol;Acc:1311462]	Metabolism;Human Diseases;Human Diseases;Organismal Systems;Human Diseases;Human Diseases;Metabolism;Organismal Systems	Global and overview maps;Neurodegenerative diseases;Neurodegenerative diseases;Environmental adaptation;Neurodegenerative diseases;Endocrine and metabolic diseases;Energy metabolism;Nervous system	ko01100//Metabolic pathways;ko05010//Alzheimer disease;ko05016//Huntington disease;ko04714//Thermogenesis;ko05012//Parkinson disease;ko04932//Non-alcoholic fatty liver disease (NAFLD);ko00190//Oxidative phosphorylation;ko04723//Retrograde endocannabinoid signaling	K11352;K11352;K11352;K11352;K11352;K11352;K11352;K11352	GO:0005739//mitochondrion;GO:0005743//mitochondrial inner membrane;GO:0005747//mitochondrial respiratory chain complex I;GO:0016020//membrane;GO:0070469//respiratory chain	GO:0008137//NADH dehydrogenase (ubiquinone) activity;GO:0009055//electron carrier activity	GO:0006979//response to oxidative stress;GO:0055114//oxidation-reduction process
ENSRNOT00000010135	3540988.75	NA	4644158	485485.125	NA	644997.125	4092573.375	565241.125	-2.856069943	0.002072132	0.017194677	Sms	spermine synthase [Source:RGD Symbol;Acc:1564826]	Metabolism;Metabolism;Metabolism;Metabolism	Global and overview maps;Metabolism of other amino acids;Amino acid metabolism;Amino acid metabolism	ko01100//Metabolic pathways;ko00480//Glutathione metabolism;ko00270//Cysteine and methionine metabolism;ko00330//Arginine and proline metabolism	K00802;K00802;K00802;K00802	-	GO:0016740//transferase activity;GO:0016768//spermine synthase activity	GO:0006596//polyamine biosynthetic process;GO:0006597//spermine biosynthetic process;GO:0008215//spermine metabolic process
ENSRNOT00000010163	17093.74609	21311.18555	22880.95508	56139.76953	84544.48438	79039.42188	20428.62891	73241.22526	1.842063547	0.001974399	0.016531506	Mnat1	MNAT1, CDK activating kinase assembly factor [Source:RGD Symbol;Acc:628874]	Genetic Information Processing;Genetic Information Processing	Replication and repair;Transcription	ko03420//Nucleotide excision repair;ko03022//Basal transcription factors	K10842;K10842	GO:0005575//cellular_component;GO:0005654//nucleoplasm;GO:0005675//holo TFIIH complex;GO:0005829//cytosol;GO:0019907//cyclin-dependent protein kinase activating kinase holoenzyme complex	GO:0003674//molecular_function;GO:0008094//DNA-dependent ATPase activity;GO:0008353//RNA polymerase II carboxy-terminal domain kinase activity;GO:0047485//protein N-terminus binding;GO:0061575//cyclin-dependent protein serine/threonine kinase activator activity	GO:0000079//regulation of cyclin-dependent protein serine/threonine kinase activity;GO:0000082//G1/S transition of mitotic cell cycle;GO:0006289//nucleotide-excision repair;GO:0006355//regulation of transcription, DNA-templated;GO:0006357//regulation of transcription from RNA polymerase II promoter;GO:0006366//transcription from RNA polymerase II promoter;GO:0006468//protein phosphorylation;GO:00…
ENSRNOT00000010216	25615.03906	36074.33984	24612.94141	35202.92188	56106.29688	49539.51172	28767.4401	46949.57682	0.706675307	0.000100563	0.001421151	Ppig	peptidylprolyl isomerase G [Source:RGD Symbol;Acc:620315]	-	-	-	-	GO:0005829//cytosol;GO:0016607//nuclear speck	GO:0003755//peptidyl-prolyl cis-trans isomerase activity;GO:0016018//cyclosporin A binding	GO:0000413//protein peptidyl-prolyl isomerization;GO:0006457//protein folding
ENSRNOT00000010602	277054.3125	292374.625	308311.6563	478448.9688	384522.5938	465808.5625	292580.1979	442926.7083	0.598235864	0.004933828	0.033666121	Aup1	AUP1, lipid droplet regulating VLDL assembly factor [Source:RGD Symbol;Acc:1591777]	-	-	-	-	GO:0000839//Hrd1p ubiquitin ligase ERAD-L complex;GO:0005783//endoplasmic reticulum;GO:0005789//endoplasmic reticulum membrane;GO:0016020//membrane;GO:0016021//integral component of membrane;GO:0030176//integral component of endoplasmic reticulum membrane	GO:0043130//ubiquitin binding;GO:0097027//ubiquitin-protein transferase activator activity	GO:0030433//ER-associated ubiquitin-dependent protein catabolic process;GO:0030970//retrograde protein transport, ER to cytosol;GO:0050790//regulation of catalytic activity
ENSRNOT00000010760	13987592	13292864	14636504	22388024	21241204	20899792	13972320	21509673.33	0.622414025	3.26E-05	0.000543002	Mettl7b	methyltransferase like 7B [Source:RGD Symbol;Acc:1305205]	-	-	-	-	GO:0005783//endoplasmic reticulum;GO:0005789//endoplasmic reticulum membrane;GO:0005811//lipid particle;GO:0016020//membrane	GO:0008168//methyltransferase activity;GO:0016740//transferase activity	GO:0032259//methylation
ENSRNOT00000010959	137653.4219	79023.75	133310.5625	303266.2188	197302.0156	264951.5938	116662.5781	255173.276	1.129135384	0.006774824	0.042720523	Pla2g4f	phospholipase A2, group IVF [Source:RGD Symbol;Acc:1593370]	Metabolism;Environmental Information Processing;Organismal Systems;Cellular Processes;Environmental Information Processing;Organismal Systems;Environmental Information Processing;Organismal Systems;Organismal Systems;Organismal Systems;Organismal Systems;Metabolism;Organismal Systems;Metabolism;Human Diseases;Organismal Systems;Organismal Systems;Organismal Systems;Environmental Information Proce…	Global and overview maps;Signal transduction;Immune system;Cell growth and death;Signal transduction;Immune system;Signal transduction;Circulatory system;Endocrine system;Sensory system;Nervous system;Lipid metabolism;Immune system;Lipid metabolism;Cancers;Endocrine system;Nervous system;Nervous system;Signal transduction;Endocrine system;Lipid metabolism;Lipid metabolism;Lipid metabolism	ko01100//Metabolic pathways;ko04010//MAPK signaling pathway;ko04666//Fc gamma R-mediated phagocytosis;ko04217//Necroptosis;ko04072//Phospholipase D signaling pathway;ko04611//Platelet activation;ko04014//Ras signaling pathway;ko04270//Vascular smooth muscle contraction;ko04921//Oxytocin signaling pathway;ko04750//Inflammatory mediator regulation of TRP channels;ko04726//Serotonergic synapse;ko005…	K16342;K16342;K16342;K16342;K16342;K16342;K16342;K16342;K16342;K16342;K16342;K16342;K16342;K16342;K16342;K16342;K16342;K16342;K16342;K16342;K16342;K16342;K16342	GO:0005737//cytoplasm;GO:0005829//cytosol;GO:0031982//vesicle;GO:0032587//ruffle membrane	GO:0004620//phospholipase activity;GO:0004623//phospholipase A2 activity;GO:0005509//calcium ion binding;GO:0005544//calcium-dependent phospholipid binding;GO:0016787//hydrolase activity;GO:0046872//metal ion binding;GO:0047498//calcium-dependent phospholipase A2 activity	GO:0006629//lipid metabolic process;GO:0009395//phospholipid catabolic process;GO:0016042//lipid catabolic process;GO:0046475//glycerophospholipid catabolic process
ENSRNOT00000011166	223209.0156	120247.8906	373771.6563	703557.5625	1200361	1445558	239076.1875	1116492.188	2.223430809	0.003388363	0.025088308	Abcb1b	ATP-binding cassette, subfamily B (MDR/TAP), member 1B [Source:RGD Symbol;Acc:3318]	Human Diseases;Human Diseases;Organismal Systems;Environmental Information Processing	Cancers;Cancers;Digestive system;Membrane transport	ko05206//MicroRNAs in cancer;ko05226//Gastric cancer;ko04976//Bile secretion;ko02010//ABC transporters	K05658;K05658;K05658;K05658	GO:0016020//membrane;GO:0016021//integral component of membrane;GO:0016324//apical plasma membrane;GO:0031526//brush border membrane;GO:0045177//apical part of cell	GO:0000166//nucleotide binding;GO:0005515//protein binding;GO:0005524//ATP binding;GO:0016887//ATPase activity;GO:0042626//ATPase activity, coupled to transmembrane movement of substances	GO:0001666//response to hypoxia;GO:0001890//placenta development;GO:0006855//drug transmembrane transport;GO:0007420//brain development;GO:0007595//lactation;GO:0007623//circadian rhythm;GO:0009914//hormone transport;GO:0010033//response to organic substance;GO:0010046//response to mycotoxin;GO:0014070//response to organic cyclic compound;GO:0014072//response to isoquinoline alkaloid;GO:0031667//…
ENSRNOT00000011327	559974.1875	642797.375	342927.0313	228491.5938	259078.8438	212914.2344	515232.8646	233494.8906	-1.141833639	4.18E-06	9.27E-05	Tmem176b	transmembrane protein 176B [Source:RGD Symbol;Acc:708403]	-	-	-	-	GO:0005634//nucleus;GO:0016020//membrane;GO:0016021//integral component of membrane;GO:0031965//nuclear membrane	-	GO:0030154//cell differentiation
ENSRNOT00000011735	239335.1406	286920.8438	224705.6563	31698.62891	60621.27734	34715.03125	250320.5469	42344.97917	-2.563513891	2.24E-05	0.000400836	Epx	eosinophil peroxidase [Source:RGD Symbol;Acc:1311882]	Human Diseases	Immune diseases	ko05310//Asthma	K10788	GO:0005575//cellular_component;GO:0005615//extracellular space;GO:0005737//cytoplasm	GO:0003674//molecular_function;GO:0004601//peroxidase activity;GO:0020037//heme binding	GO:0002215//defense response to nematode;GO:0006952//defense response;GO:0006979//response to oxidative stress;GO:0008150//biological_process;GO:0032693//negative regulation of interleukin-10 production;GO:0032714//negative regulation of interleukin-5 production;GO:0032753//positive regulation of interleukin-4 production;GO:0042742//defense response to bacterium;GO:0055114//oxidation-reduction pr…
ENSRNOT00000011784	11170949	12782165	19513518	23853362	22244430	21225618	14488877.33	22441136.67	0.631199939	0.005848034	0.038128636	Eci1	enoyl-CoA delta isomerase 1 [Source:RGD Symbol;Acc:61892]	Metabolism	Lipid metabolism	ko00071//Fatty acid degradation	K13238	-	GO:0003824//catalytic activity;GO:0004165//dodecenoyl-CoA delta-isomerase activity;GO:0016853//isomerase activity	GO:0006635//fatty acid beta-oxidation
ENSRNOT00000011808	850476.5	1384405.25	778100.375	556340.5	557869.4375	357197	1004327.375	490468.9792	-1.033995815	0.000111964	0.001550781	Tmem97	transmembrane protein 97 [Source:RGD Symbol;Acc:1307423]	-	-	-	-	GO:0005634//nucleus;GO:0005764//lysosome;GO:0005783//endoplasmic reticulum;GO:0005791//rough endoplasmic reticulum;GO:0005829//cytosol;GO:0005886//plasma membrane;GO:0016020//membrane;GO:0016021//integral component of membrane;GO:0030867//rough endoplasmic reticulum membrane;GO:0031965//nuclear membrane	-	GO:0042632//cholesterol homeostasis
ENSRNOT00000011823	11591235	12238661	15278692	31348154	27195296	28074980	13036196	28872810	1.147188574	2.25E-12	1.99E-10	Pon1	paraoxonase 1 [Source:RGD Symbol;Acc:620062]	-	-	-	-	GO:0005576//extracellular region;GO:0005615//extracellular space;GO:0034364//high-density lipoprotein particle;GO:0034366//spherical high-density lipoprotein particle;GO:0043231//intracellular membrane-bounded organelle	GO:0004063//aryldialkylphosphatase activity;GO:0004064//arylesterase activity;GO:0005509//calcium ion binding;GO:0005543//phospholipid binding;GO:0016787//hydrolase activity;GO:0042803//protein homodimerization activity;GO:0046872//metal ion binding	GO:0006629//lipid metabolic process;GO:0008203//cholesterol metabolic process;GO:0009636//response to toxic substance;GO:0010875//positive regulation of cholesterol efflux;GO:0016311//dephosphorylation;GO:0019439//aromatic compound catabolic process;GO:0031667//response to nutrient levels;GO:0032411//positive regulation of transporter activity;GO:0046395//carboxylic acid catabolic process;GO:0046…
ENSRNOT00000011898	1323826.125	3293662.75	3063910	528792.4375	1129494.375	779551.375	2560466.292	812612.7292	-1.655766697	0.003481438	0.02557341	Ago2	argonaute 2, RISC catalytic component [Source:RGD Symbol;Acc:621255]	Organismal Systems	Development and regeneration	ko04361//Axon regeneration	K11593	GO:0000932//cytoplasmic mRNA processing body;GO:0005634//nucleus;GO:0005654//nucleoplasm;GO:0005737//cytoplasm;GO:0005829//cytosol;GO:0005844//polysome;GO:0005845//mRNA cap binding complex;GO:0016442//RISC complex;GO:0030054//cell junction;GO:0030425//dendrite;GO:0035068//micro-ribonucleoprotein complex;GO:0070062//extracellular exosome;GO:0070578//RISC-loading complex;GO:1990904//ribonucleoprote…	GO:0000340//RNA 7-methylguanosine cap binding;GO:0000993//RNA polymerase II core binding;GO:0001047//core promoter binding;GO:0003676//nucleic acid binding;GO:0003723//RNA binding;GO:0003725//double-stranded RNA binding;GO:0003727//single-stranded RNA binding;GO:0003729//mRNA binding;GO:0003743//translation initiation factor activity;GO:0004518//nuclease activity;GO:0004519//endonuclease activity…	GO:0006355//regulation of transcription, DNA-templated;GO:0006413//translational initiation;GO:0006417//regulation of translation;GO:0009791//post-embryonic development;GO:0010501//RNA secondary structure unwinding;GO:0010586//miRNA metabolic process;GO:0010628//positive regulation of gene expression;GO:0031047//gene silencing by RNA;GO:0031054//pre-miRNA processing;GO:0035087//siRNA loading onto…
ENSRNOT00000011907	140494.3125	122189.1094	214592.8594	251141.4219	289487.6875	250483.2813	159092.0938	263704.1302	0.729058026	0.0001227	0.001682748	Chmp5	charged multivesicular body protein 5 [Source:RGD Symbol;Acc:1305968]	Cellular Processes;Cellular Processes	Transport and catabolism;Cell growth and death	ko04144//Endocytosis;ko04217//Necroptosis	K12198;K12198	GO:0005634//nucleus;GO:0005737//cytoplasm;GO:0005768//endosome;GO:0005829//cytosol;GO:0010008//endosome membrane;GO:0016020//membrane	-	GO:0001919//regulation of receptor recycling;GO:0006997//nucleus organization;GO:0007034//vacuolar transport;GO:0007040//lysosome organization;GO:0007080//mitotic metaphase plate congression;GO:0008333//endosome to lysosome transport;GO:0010824//regulation of centrosome duplication;GO:0015031//protein transport;GO:0046755//viral budding;GO:0071222//cellular response to lipopolysaccharide;GO:00712…
ENSRNOT00000011945	214420.2656	234120.3281	198996.0313	410979.4063	273039.2188	292832.125	215845.5417	325616.9167	0.593176359	0.001187985	0.011230393	Gpnmb	glycoprotein nmb [Source:RGD Symbol;Acc:71008]	-	-	-	-	GO:0005768//endosome;GO:0005886//plasma membrane;GO:0005887//integral component of plasma membrane;GO:0016020//membrane;GO:0016021//integral component of membrane;GO:0031410//cytoplasmic vesicle;GO:0031901//early endosome membrane;GO:0033162//melanosome membrane	GO:0005178//integrin binding;GO:0008201//heparin binding;GO:0045545//syndecan binding;GO:0048018//receptor agonist activity	GO:0001649//osteoblast differentiation;GO:0001818//negative regulation of cytokine production;GO:0001934//positive regulation of protein phosphorylation;GO:0007155//cell adhesion;GO:0007165//signal transduction;GO:0007267//cell-cell signaling;GO:0010469//regulation of receptor activity;GO:0030282//bone mineralization;GO:0030335//positive regulation of cell migration;GO:0031954//positive regulatio…
ENSRNOT00000012075	137460016	144731328	181291024	59293508	57766844	57969236	154494122.7	58343196	-1.404915632	1.91E-23	7.60E-21	Ass1	argininosuccinate synthase 1 [Source:RGD Symbol;Acc:2163]	Metabolism;Metabolism;Human Diseases;Metabolism;Metabolism	Global and overview maps;Global and overview maps;Cardiovascular diseases;Amino acid metabolism;Amino acid metabolism	ko01100//Metabolic pathways;ko01230//Biosynthesis of amino acids;ko05418//Fluid shear stress and atherosclerosis;ko00250//Alanine, aspartate and glutamate metabolism;ko00220//Arginine biosynthesis	K01940;K01940;K01940;K01940;K01940	GO:0005634//nucleus;GO:0005737//cytoplasm;GO:0005741//mitochondrial outer membrane;GO:0005764//lysosome;GO:0005783//endoplasmic reticulum;GO:0005829//cytosol;GO:0043005//neuron projection;GO:0043025//neuronal cell body;GO:0043204//perikaryon;GO:0070852//cell body fiber	GO:0000166//nucleotide binding;GO:0004055//argininosuccinate synthase activity;GO:0005524//ATP binding;GO:0015643//toxic substance binding;GO:0016874//ligase activity	GO:0000050//urea cycle;GO:0000053//argininosuccinate metabolic process;GO:0001822//kidney development;GO:0001889//liver development;GO:0006526//arginine biosynthetic process;GO:0006953//acute-phase response;GO:0007494//midgut development;GO:0007568//aging;GO:0007584//response to nutrient;GO:0007623//circadian rhythm;GO:0008652//cellular amino acid biosynthetic process;GO:0009636//response to toxi…
ENSRNOT00000012293	4956205	5650543.5	6278090	8909665	12108578	12683830	5628279.5	11234024.33	0.997108953	1.99E-06	4.80E-05	LOC259244	alpha-2u globulin PGCL3 [Source:RGD Symbol;Acc:708501]	-	-	-	-	-	GO:0036094//small molecule binding	-
ENSRNOT00000012301	285496	387896.375	241749.8438	209926.4063	211462	186687.5156	305047.4063	202691.974	-0.589744501	0.007654223	0.047249131	Fbxo6	F-box protein 6 [Source:RGD Symbol;Acc:620418]	Genetic Information Processing	Folding, sorting and degradation	ko04141//Protein processing in endoplasmic reticulum	K10100	GO:0005737//cytoplasm;GO:0019005//SCF ubiquitin ligase complex;GO:0044322//endoplasmic reticulum quality control compartment	GO:0005515//protein binding;GO:0030246//carbohydrate binding;GO:0061630//ubiquitin protein ligase activity	GO:0006281//DNA repair;GO:0006516//glycoprotein catabolic process;GO:0006974//cellular response to DNA damage stimulus;GO:0006986//response to unfolded protein;GO:0016567//protein ubiquitination;GO:0030433//ER-associated ubiquitin-dependent protein catabolic process;GO:0031146//SCF-dependent proteasomal ubiquitin-dependent protein catabolic process
ENSRNOT00000012500	221963.9531	244122.6875	285198.875	537729.25	461571.0313	416356.0313	250428.5052	471885.4375	0.914037863	1.47E-05	0.000280845	Serpina6	serpin family A member 6 [Source:RGD Symbol;Acc:1595901]	-	-	-	-	GO:0005575//cellular_component;GO:0005576//extracellular region;GO:0005615//extracellular space	GO:0003674//molecular_function;GO:0004867//serine-type endopeptidase inhibitor activity;GO:0005496//steroid binding;GO:0008289//lipid binding	GO:0008150//biological_process;GO:0010951//negative regulation of endopeptidase activity
ENSRNOT00000012510	317295	313520.25	868789.25	1365687.875	2544101	2545021.75	499868.1667	2151603.542	2.10579271	0.006498962	0.041120708	Dtd1	D-tyrosyl-tRNA deacylase 1 [Source:RGD Symbol;Acc:1311821]	-	-	-	-	GO:0005737//cytoplasm	GO:0000049//tRNA binding;GO:0002161//aminoacyl-tRNA editing activity;GO:0003723//RNA binding;GO:0016787//hydrolase activity;GO:0051499//D-aminoacyl-tRNA deacylase activity;GO:0051500//D-tyrosyl-tRNA(Tyr) deacylase activity	GO:0006399//tRNA metabolic process
ENSRNOT00000012681	3927344.25	3356699.5	2771847.5	11074944	9195144	10223876	3351963.75	10164654.67	1.60048275	4.44E-06	9.72E-05	Cyp4a3	cytochrome P450, family 4, subfamily a, polypeptide 3 [Source:RGD Symbol;Acc:631356]	Metabolism;Organismal Systems;Organismal Systems;Metabolism;Organismal Systems;Metabolism;Metabolism	Global and overview maps;Circulatory system;Sensory system;Metabolism of cofactors and vitamins;Endocrine system;Lipid metabolism;Lipid metabolism	ko01100//Metabolic pathways;ko04270//Vascular smooth muscle contraction;ko04750//Inflammatory mediator regulation of TRP channels;ko00830//Retinol metabolism;ko03320//PPAR signaling pathway;ko00071//Fatty acid degradation;ko00590//Arachidonic acid metabolism	K07425;K07425;K07425;K07425;K07425;K07425;K07425	GO:0016020//membrane;GO:0016021//integral component of membrane	GO:0004497//monooxygenase activity;GO:0005506//iron ion binding;GO:0016491//oxidoreductase activity;GO:0016705//oxidoreductase activity, acting on paired donors, with incorporation or reduction of molecular oxygen;GO:0020037//heme binding;GO:0046872//metal ion binding	GO:0055114//oxidation-reduction process
ENSRNOT00000012725	22501854	22190218	19082258	36602236	43765376	38631488	21258110	39666366.67	0.89990292	6.86E-11	4.60E-09	Tf	transferrin [Source:RGD Symbol;Acc:3845]	Environmental Information Processing;Cellular Processes;Organismal Systems	Signal transduction;Cell growth and death;Digestive system	ko04066//HIF-1 signaling pathway;ko04216//Ferroptosis;ko04978//Mineral absorption	K14736;K14736;K14736	GO:0005576//extracellular region;GO:0005622//intracellular;GO:0016020//membrane;GO:0016021//integral component of membrane	GO:0000166//nucleotide binding;GO:0005525//GTP binding	-
ENSRNOT00000012819	677040.0625	664003.6875	294020.875	267752.0625	245996.2188	214907.9219	545021.5417	242885.401	-1.166037475	0.000224792	0.002781431	Cyp7a1	cytochrome P450 family 7 subfamily A member 1 [Source:RGD Symbol;Acc:2482]	Metabolism;Organismal Systems;Metabolism;Organismal Systems;Organismal Systems;Metabolism	Global and overview maps;Endocrine system;Lipid metabolism;Digestive system;Digestive system;Lipid metabolism	ko01100//Metabolic pathways;ko03320//PPAR signaling pathway;ko00140//Steroid hormone biosynthesis;ko04979//Cholesterol metabolism;ko04976//Bile secretion;ko00120//Primary bile acid biosynthesis	K00489;K00489;K00489;K00489;K00489;K00489	GO:0005783//endoplasmic reticulum;GO:0005789//endoplasmic reticulum membrane;GO:0016020//membrane;GO:0031090//organelle membrane;GO:0043231//intracellular membrane-bounded organelle	GO:0004497//monooxygenase activity;GO:0005506//iron ion binding;GO:0008123//cholesterol 7-alpha-monooxygenase activity;GO:0016491//oxidoreductase activity;GO:0016705//oxidoreductase activity, acting on paired donors, with incorporation or reduction of molecular oxygen;GO:0020037//heme binding;GO:0046872//metal ion binding	GO:0006629//lipid metabolic process;GO:0006699//bile acid biosynthetic process;GO:0006707//cholesterol catabolic process;GO:0008202//steroid metabolic process;GO:0008203//cholesterol metabolic process;GO:0042632//cholesterol homeostasis;GO:0045542//positive regulation of cholesterol biosynthetic process;GO:0045717//negative regulation of fatty acid biosynthetic process;GO:0055114//oxidation-reduc…
ENSRNOT00000013043	3688037.5	4030696.25	3704129	1716215.125	1719594.75	1716590.625	3807620.917	1717466.833	-1.148607613	6.39E-09	2.70E-07	Nampt	nicotinamide phosphoribosyltransferase [Source:RGD Symbol;Acc:631365]	Metabolism;Organismal Systems;Metabolism	Global and overview maps;Immune system;Metabolism of cofactors and vitamins	ko01100//Metabolic pathways;ko04621//NOD-like receptor signaling pathway;ko00760//Nicotinate and nicotinamide metabolism	K03462;K03462;K03462	GO:0005576//extracellular region;GO:0005615//extracellular space;GO:0005634//nucleus;GO:0005737//cytoplasm;GO:0016607//nuclear speck;GO:0030054//cell junction	GO:0003824//catalytic activity;GO:0004514//nicotinate-nucleotide diphosphorylase (carboxylating) activity;GO:0005125//cytokine activity;GO:0008144//drug binding;GO:0016740//transferase activity;GO:0016757//transferase activity, transferring glycosyl groups;GO:0042802//identical protein binding;GO:0042803//protein homodimerization activity;GO:0047280//nicotinamide phosphoribosyltransferase activity	GO:0007565//female pregnancy;GO:0007623//circadian rhythm;GO:0009435//NAD biosynthetic process;GO:0010469//regulation of receptor activity;GO:0014070//response to organic cyclic compound;GO:0019363//pyridine nucleotide biosynthetic process;GO:0032922//circadian regulation of gene expression;GO:0045944//positive regulation of transcription from RNA polymerase II promoter;GO:0048511//rhythmic proce…
ENSRNOT00000013071	30922.29883	97055.23438	41064.39453	60805.70313	76763.39844	123797.3203	56347.30924	87122.14063	0.628692683	0.006896606	0.043390175	Naa38	N(alpha)-acetyltransferase 38, NatC auxiliary subunit [Source:RGD Symbol;Acc:1559617]	-	-	-	-	GO:0005634//nucleus;GO:0005737//cytoplasm;GO:0005844//polysome;GO:0031417//NatC complex	-	GO:0043066//negative regulation of apoptotic process
ENSRNOT00000013073	1159833.125	1025933.563	720852.5	649190.375	565551.5	527468.875	968873.0625	580736.9167	-0.738422915	0.000973145	0.009472851	Akr1b10	aldo-keto reductase family 1 member B10 [Source:RGD Symbol;Acc:1308277]	Metabolism;Metabolism;Metabolism;Metabolism;Metabolism;Metabolism	Global and overview maps;Lipid metabolism;Carbohydrate metabolism;Carbohydrate metabolism;Carbohydrate metabolism;Metabolism of cofactors and vitamins	ko01100//Metabolic pathways;ko00561//Glycerolipid metabolism;ko00051//Fructose and mannose metabolism;ko00040//Pentose and glucuronate interconversions;ko00052//Galactose metabolism;ko00790//Folate biosynthesis	K00011;K00011;K00011;K00011;K00011;K00011	GO:0005739//mitochondrion	GO:0004032//alditol:NADP+ 1-oxidoreductase activity;GO:0008106//alcohol dehydrogenase (NADP+) activity;GO:0016491//oxidoreductase activity	GO:0055114//oxidation-reduction process
ENSRNOT00000013249	6840239.5	7689950	9101403	3434789.25	4595632	3612005.5	7877197.5	3880808.917	-1.021325049	1.15E-08	4.59E-07	Bckdhb	branched chain keto acid dehydrogenase E1 subunit beta [Source:RGD Symbol;Acc:2197]	Metabolism;Metabolism;Metabolism	Global and overview maps;Amino acid metabolism;Carbohydrate metabolism	ko01100//Metabolic pathways;ko00280//Valine, leucine and isoleucine degradation;ko00640//Propanoate metabolism	K00167;K00167;K00167	GO:0005739//mitochondrion;GO:0005947//mitochondrial alpha-ketoglutarate dehydrogenase complex	GO:0003824//catalytic activity;GO:0003826//alpha-ketoacid dehydrogenase activity	GO:0009083//branched-chain amino acid catabolic process;GO:0055114//oxidation-reduction process
ENSRNOT00000013277	131700.0625	119971.2969	195621.2344	82684.64063	75189.71875	110767.8906	149097.5313	89547.41667	-0.735532652	0.004617994	0.032181462	Adck2	aarF domain containing kinase 2 [Source:RGD Symbol;Acc:1311058]	-	-	-	-	-	GO:0016301//kinase activity	GO:0016310//phosphorylation
ENSRNOT00000013321	269835.0313	391668.375	382334.125	131413.875	65285.28516	98112.32813	347945.8438	98270.49609	-1.82403253	0.006009908	0.039001359	Cyp4b1	cytochrome P450, family 4, subfamily b, polypeptide 1 [Source:RGD Symbol;Acc:2480]	-	-	-	-	GO:0005783//endoplasmic reticulum;GO:0005789//endoplasmic reticulum membrane;GO:0016020//membrane;GO:0031090//organelle membrane;GO:0043231//intracellular membrane-bounded organelle	GO:0004497//monooxygenase activity;GO:0005506//iron ion binding;GO:0008144//drug binding;GO:0015643//toxic substance binding;GO:0016491//oxidoreductase activity;GO:0016705//oxidoreductase activity, acting on paired donors, with incorporation or reduction of molecular oxygen;GO:0018585//fluorene oxygenase activity;GO:0020037//heme binding;GO:0046872//metal ion binding;GO:0070330//aromatase activity	GO:0006725//cellular aromatic compound metabolic process;GO:0018879//biphenyl metabolic process;GO:0018917//fluorene metabolic process;GO:0042738//exogenous drug catabolic process;GO:0055114//oxidation-reduction process
ENSRNOT00000013322	452047	545495	485095.0625	232020.0156	298536.4688	331364.0313	494212.3542	287306.8385	-0.782538743	1.24E-05	0.000240441	Gale	UDP-galactose-4-epimerase [Source:RGD Symbol;Acc:621493]	Metabolism;Metabolism;Metabolism	Global and overview maps;Carbohydrate metabolism;Carbohydrate metabolism	ko01100//Metabolic pathways;ko00520//Amino sugar and nucleotide sugar metabolism;ko00052//Galactose metabolism	K01784;K01784;K01784	-	GO:0003978//UDP-glucose 4-epimerase activity;GO:0016853//isomerase activity;GO:0016857//racemase and epimerase activity, acting on carbohydrates and derivatives;GO:0042802//identical protein binding;GO:0042803//protein homodimerization activity	GO:0005975//carbohydrate metabolic process;GO:0006012//galactose metabolic process;GO:0019388//galactose catabolic process
ENSRNOT00000013605	8100714.5	6395697.5	6211463	12178639	11076262	11700684	6902625	11651861.67	0.755343465	8.85E-08	3.12E-06	Slc27a2	solute carrier family 27 member 2 [Source:RGD Symbol;Acc:71103]	Cellular Processes;Human Diseases;Organismal Systems	Transport and catabolism;Endocrine and metabolic diseases;Endocrine system	ko04146//Peroxisome;ko04931//Insulin resistance;ko03320//PPAR signaling pathway	K08746;K08746;K08746	GO:0016020//membrane;GO:0016021//integral component of membrane	GO:0003824//catalytic activity;GO:0004467//long-chain fatty acid-CoA ligase activity;GO:0031957//very long-chain fatty acid-CoA ligase activity	GO:0001676//long-chain fatty acid metabolic process;GO:0015908//fatty acid transport
ENSRNOT00000013639	78251.67969	96462.1875	NA	1839.310059	1044.254639	6477.48291	87356.93359	3120.349202	-4.807142818	0.003048003	0.023168839	Sarm1	sterile alpha and TIR motif containing 1 [Source:RGD Symbol;Acc:1310078]	-	-	-	-	GO:0005737//cytoplasm;GO:0005739//mitochondrion;GO:0005874//microtubule;GO:0015630//microtubule cytoskeleton;GO:0030425//dendrite;GO:0031315//extrinsic component of mitochondrial outer membrane;GO:0045202//synapse	GO:0035591//signaling adaptor activity	GO:0007165//signal transduction;GO:0009749//response to glucose;GO:0009967//positive regulation of signal transduction;GO:0034128//negative regulation of MyD88-independent toll-like receptor signaling pathway;GO:0042981//regulation of apoptotic process;GO:0048678//response to axon injury;GO:0048814//regulation of dendrite morphogenesis;GO:1901214//regulation of neuron death
ENSRNOT00000014153	127615.9375	140416.75	158758	310228.75	328889.125	326610.9688	142263.5625	321909.6146	1.17808947	1.96E-05	0.00035667	Igfbp4	insulin-like growth factor binding protein 4 [Source:RGD Symbol;Acc:2875]	-	-	-	-	GO:0005576//extracellular region;GO:0005615//extracellular space;GO:0005622//intracellular	GO:0005520//insulin-like growth factor binding;GO:0019838//growth factor binding;GO:0031994//insulin-like growth factor I binding;GO:0031995//insulin-like growth factor II binding	GO:0001558//regulation of cell growth;GO:0006954//inflammatory response;GO:0010906//regulation of glucose metabolic process;GO:0035556//intracellular signal transduction;GO:0040008//regulation of growth;GO:0043410//positive regulation of MAPK cascade;GO:0043568//positive regulation of insulin-like growth factor receptor signaling pathway;GO:0044342//type B pancreatic cell proliferation
ENSRNOT00000014180	122699416	141326176	175343840	253139728	262568640	235050560	146456477.3	250252976	0.772915225	1.29E-07	4.12E-06	Car3	carbonic anhydrase 3 [Source:RGD Symbol;Acc:2241]	Metabolism;Metabolism	Global and overview maps;Energy metabolism	ko01100//Metabolic pathways;ko00910//Nitrogen metabolism	K01672;K01672	GO:0005737//cytoplasm;GO:0005829//cytosol	GO:0004089//carbonate dehydratase activity;GO:0008270//zinc ion binding;GO:0016151//nickel cation binding;GO:0016791//phosphatase activity;GO:0016829//lyase activity;GO:0046872//metal ion binding	GO:0006979//response to oxidative stress;GO:0009617//response to bacterium;GO:0016311//dephosphorylation;GO:0045471//response to ethanol
ENSRNOT00000014216	824991.0625	842328.25	421863.5	526501.9375	372373.8438	410896.1563	696394.2708	436590.6458	-0.673623114	0.000150713	0.001971678	Lgals3	galectin 3 [Source:RGD Symbol;Acc:69356]	-	-	-	-	GO:0005576//extracellular region;GO:0005615//extracellular space;GO:0005634//nucleus;GO:0005681//spliceosomal complex;GO:0005737//cytoplasm;GO:0005886//plasma membrane;GO:0009986//cell surface	GO:0019863//IgE binding;GO:0030246//carbohydrate binding;GO:0034988//Fc-gamma receptor I complex binding;GO:0048029//monosaccharide binding;GO:0048030//disaccharide binding;GO:0050785//advanced glycation end-product receptor activity	GO:0002376//immune system process;GO:0006397//mRNA processing;GO:0008284//positive regulation of cell proliferation;GO:0008380//RNA splicing;GO:0014064//positive regulation of serotonin secretion;GO:0030154//cell differentiation;GO:0043066//negative regulation of apoptotic process;GO:0045087//innate immune response;GO:0045766//positive regulation of angiogenesis;GO:1903769//negative regulation of…
ENSRNOT00000015190	69351592	72633160	81087752	47599660	49785672	49031336	74357501.33	48805556	-0.607432899	1.48E-05	0.000281921	Mat1a	methionine adenosyltransferase 1A [Source:RGD Symbol;Acc:3050]	Metabolism;Metabolism;Metabolism	Global and overview maps;Global and overview maps;Amino acid metabolism	ko01100//Metabolic pathways;ko01230//Biosynthesis of amino acids;ko00270//Cysteine and methionine metabolism	K00789;K00789;K00789	-	GO:0000166//nucleotide binding;GO:0004478//methionine adenosyltransferase activity;GO:0005524//ATP binding;GO:0016740//transferase activity;GO:0046872//metal ion binding	GO:0006556//S-adenosylmethionine biosynthetic process;GO:0006730//one-carbon metabolic process
ENSRNOT00000015316	1049399.75	1128941.25	4338012.5	255427.3125	209361.1094	253865.4531	2172117.833	239551.2917	-3.180695871	0.00066369	0.006946286	Inmt	indolethylamine N-methyltransferase [Source:RGD Symbol;Acc:1597087]	Metabolism;Metabolism;Metabolism	Global and overview maps;Amino acid metabolism;Metabolism of other amino acids	ko01100//Metabolic pathways;ko00380//Tryptophan metabolism;ko00450//Selenocompound metabolism	K00562;K00562;K00562	GO:0005737//cytoplasm;GO:0005829//cytosol	GO:0004790//thioether S-methyltransferase activity;GO:0008168//methyltransferase activity;GO:0016740//transferase activity	GO:0032259//methylation
ENSRNOT00000015336	243744960	293506944	343602560	130048224	143950080	131890488	293618154.7	135296264	-1.117819172	2.90E-17	4.61E-15	Bhmt	betaine-homocysteine S-methyltransferase [Source:RGD Symbol;Acc:621496]	Metabolism;Metabolism;Metabolism	Global and overview maps;Amino acid metabolism;Amino acid metabolism	ko01100//Metabolic pathways;ko00270//Cysteine and methionine metabolism;ko00260//Glycine, serine and threonine metabolism	K00544;K00544;K00544	GO:0005737//cytoplasm;GO:0005829//cytosol;GO:0070062//extracellular exosome	GO:0008168//methyltransferase activity;GO:0008270//zinc ion binding;GO:0016740//transferase activity;GO:0046872//metal ion binding;GO:0047150//betaine-homocysteine S-methyltransferase activity	GO:0006577//amino-acid betaine metabolic process;GO:0009086//methionine biosynthetic process;GO:0032259//methylation;GO:0071267//L-methionine salvage
ENSRNOT00000015351	1747613.375	1647472.25	372114.0313	329790.5938	296343.1875	262113.4063	1255733.219	296082.3958	-2.084459376	0.006141853	0.039580832	S100a9	S100 calcium binding protein A9 [Source:RGD Symbol;Acc:620267]	Organismal Systems	Immune system	ko04657//IL-17 signaling pathway	K21128	GO:0005615//extracellular space;GO:0005654//nucleoplasm;GO:0005737//cytoplasm;GO:0005829//cytosol;GO:0030054//cell junction	GO:0005509//calcium ion binding;GO:0008017//microtubule binding;GO:0008270//zinc ion binding;GO:0035662//Toll-like receptor 4 binding;GO:0046872//metal ion binding;GO:0050544//arachidonic acid binding;GO:0050786//RAGE receptor binding	GO:0002523//leukocyte migration involved in inflammatory response;GO:0006914//autophagy;GO:0006919//activation of cysteine-type endopeptidase activity involved in apoptotic process;GO:0030593//neutrophil chemotaxis;GO:0035606//peptidyl-cysteine S-trans-nitrosylation;GO:0035821//modification of morphology or physiology of other organism;GO:0045087//innate immune response;GO:0050727//regulation of …
ENSRNOT00000015440	650744.5625	620183.4375	583938.1875	135521.8906	137097.125	131931.3281	618288.7292	134850.1146	-2.196923959	6.62E-13	6.36E-11	Echdc1	ethylmalonyl-CoA decarboxylase 1 [Source:RGD Symbol;Acc:1359654]	Metabolism;Metabolism	Global and overview maps;Carbohydrate metabolism	ko01100//Metabolic pathways;ko00640//Propanoate metabolism	K18426;K18426	GO:0005737//cytoplasm;GO:0005829//cytosol	GO:0003824//catalytic activity;GO:0004300//enoyl-CoA hydratase activity;GO:0004492//methylmalonyl-CoA decarboxylase activity;GO:0016829//lyase activity;GO:0016831//carboxy-lyase activity	GO:0006635//fatty acid beta-oxidation
ENSRNOT00000015448	4127315.5	4785931	5318131.5	7518030	8478644	7438016	4743792.667	7811563.333	0.719570348	7.62E-05	0.001123105	Cmbl	carboxymethylenebutenolidase homolog [Source:RGD Symbol;Acc:1306952]	-	-	-	-	GO:0005737//cytoplasm;GO:0005829//cytosol	GO:0016787//hydrolase activity	-
ENSRNOT00000015451	2159769.75	2959288.5	3536554.5	6355975	7489653	7280381.5	2885204.25	7042003.167	1.287312422	9.69E-07	2.45E-05	Ces2a	carboxylesterase 2A [Source:RGD Symbol;Acc:708353]	Metabolism	Xenobiotics biodegradation and metabolism	ko00983//Drug metabolism - other enzymes	K03927	GO:0005615//extracellular space;GO:0043231//intracellular membrane-bounded organelle	GO:0016787//hydrolase activity;GO:0052689//carboxylic ester hydrolase activity	GO:0001523//retinoid metabolic process
ENSRNOT00000015692	116590.8438	293592.3125	296847.8125	57128.29688	53617.40625	54632.21094	235676.9896	55125.97135	-2.09600683	0.000151204	0.001971678	Aqp1	aquaporin 1 [Source:RGD Symbol;Acc:2141]	Organismal Systems;Organismal Systems;Organismal Systems	Digestive system;Endocrine system;Excretory system	ko04976//Bile secretion;ko04924//Renin secretion;ko04964//Proximal tubule bicarbonate reclamation	K09864;K09864;K09864	GO:0005634//nucleus;GO:0005737//cytoplasm;GO:0005886//plasma membrane;GO:0005901//caveola;GO:0005903//brush border;GO:0009925//basal plasma membrane;GO:0016020//membrane;GO:0016021//integral component of membrane;GO:0016323//basolateral plasma membrane;GO:0016324//apical plasma membrane;GO:0020003//symbiont-containing vacuole;GO:0030424//axon;GO:0031526//brush border membrane;GO:0031965//nuclear …	GO:0005223//intracellular cGMP activated cation channel activity;GO:0005267//potassium channel activity;GO:0005372//water transmembrane transporter activity;GO:0005515//protein binding;GO:0008519//ammonium transmembrane transporter activity;GO:0015079//potassium ion transmembrane transporter activity;GO:0015168//glycerol transmembrane transporter activity;GO:0015250//water channel activity;GO:001…	GO:0003094//glomerular filtration;GO:0003097//renal water transport;GO:0006813//potassium ion transport;GO:0006833//water transport;GO:0006884//cell volume homeostasis;GO:0006972//hyperosmotic response;GO:0009725//response to hormone;GO:0010592//positive regulation of lamellipodium assembly;GO:0010634//positive regulation of epithelial cell migration;GO:0015670//carbon dioxide transport;GO:001569…
ENSRNOT00000015723	555749.5625	647820.5	343161.3438	932389.375	1022062.813	900134.125	515577.1354	951528.7708	0.884058994	0.002857354	0.022066222	Mbl1	mannose-binding lectin (protein A) 1 [Source:RGD Symbol;Acc:3055]	Cellular Processes;Organismal Systems;Human Diseases	Transport and catabolism;Immune system;Infectious diseases	ko04145//Phagosome;ko04610//Complement and coagulation cascades;ko05150//Staphylococcus aureus infection	K03991;K03991;K03991	GO:0005576//extracellular region;GO:0005581//collagen trimer;GO:0005615//extracellular space;GO:0031012//extracellular matrix	GO:0002020//protease binding;GO:0005509//calcium ion binding;GO:0005515//protein binding;GO:0005537//mannose binding;GO:0030246//carbohydrate binding;GO:0030247//polysaccharide binding;GO:0042803//protein homodimerization activity;GO:0048306//calcium-dependent protein binding;GO:0070273//phosphatidylinositol-4-phosphate binding	GO:0001867//complement activation, lectin pathway;GO:0002376//immune system process;GO:0003429//growth plate cartilage chondrocyte morphogenesis;GO:0006958//complement activation, classical pathway;GO:0044130//negative regulation of growth of symbiont in host;GO:0045087//innate immune response;GO:0050766//positive regulation of phagocytosis;GO:0050830//defense response to Gram-positive bacterium;…
ENSRNOT00000015724	555736.4375	524339.0625	1231295.5	2575750.75	2394485	2446828.25	770457	2472354.667	1.682099371	3.58E-23	1.33E-20	Ces2e	carboxylesterase 2E [Source:RGD Symbol;Acc:621563]	Metabolism	Xenobiotics biodegradation and metabolism	ko00983//Drug metabolism - other enzymes	K03927	GO:0005615//extracellular space	GO:0016787//hydrolase activity;GO:0052689//carboxylic ester hydrolase activity	-
ENSRNOT00000015801	825454.625	732865.4375	210344.3438	334077.875	363543.3438	343281.6875	589554.8021	346967.6354	-0.764824828	0.001133381	0.010787466	Cyp2c12	cytochrome P450, family 2, subfamily c, polypeptide 12 [Source:RGD Symbol;Acc:2470]	Metabolism;Human Diseases;Organismal Systems;Metabolism;Metabolism;Organismal Systems;Metabolism;Metabolism	Global and overview maps;Cancers;Sensory system;Metabolism of cofactors and vitamins;Lipid metabolism;Nervous system;Lipid metabolism;Lipid metabolism	ko01100//Metabolic pathways;ko05204//Chemical carcinogenesis;ko04750//Inflammatory mediator regulation of TRP channels;ko00830//Retinol metabolism;ko00140//Steroid hormone biosynthesis;ko04726//Serotonergic synapse;ko00590//Arachidonic acid metabolism;ko00591//Linoleic acid metabolism	K07413;K07413;K07413;K07413;K07413;K07413;K07413;K07413	-	GO:0004497//monooxygenase activity;GO:0005506//iron ion binding;GO:0016491//oxidoreductase activity;GO:0016705//oxidoreductase activity, acting on paired donors, with incorporation or reduction of molecular oxygen;GO:0020037//heme binding;GO:0046872//metal ion binding	GO:0055114//oxidation-reduction process
ENSRNOT00000015974	13519908	16072020	16168214	9624356	10122119	9899777	15253380.67	9882084	-0.626241804	6.41E-14	6.49E-12	Aadat	aminoadipate aminotransferase [Source:RGD Symbol;Acc:2948]	Metabolism;Metabolism;Metabolism;Metabolism	Global and overview maps;Amino acid metabolism;Amino acid metabolism;Global and overview maps	ko01100//Metabolic pathways;ko00380//Tryptophan metabolism;ko00310//Lysine degradation;ko01210//2-Oxocarboxylic acid metabolism	K00825;K00825;K00825;K00825	GO:0005739//mitochondrion	GO:0003824//catalytic activity;GO:0008483//transaminase activity;GO:0016212//kynurenine-oxoglutarate transaminase activity;GO:0016740//transferase activity;GO:0030170//pyridoxal phosphate binding;GO:0042803//protein homodimerization activity;GO:0047536//2-aminoadipate transaminase activity	GO:0006103//2-oxoglutarate metabolic process;GO:0006536//glutamate metabolic process;GO:0009058//biosynthetic process;GO:0033512//L-lysine catabolic process to acetyl-CoA via saccharopine;GO:0070189//kynurenine metabolic process;GO:0097052//L-kynurenine metabolic process
ENSRNOT00000016454	16893912	17353500	18591746	11288368	10852700	10983791	17613052.67	11041619.67	-0.673693164	1.71E-06	4.18E-05	Glyat	glycine-N-acyltransferase [Source:RGD Symbol;Acc:1307163]	Metabolism;Metabolism	Global and overview maps;Amino acid metabolism	ko01100//Metabolic pathways;ko00360//Phenylalanine metabolism	K00628;K00628	GO:0005739//mitochondrion	GO:0016740//transferase activity;GO:0016746//transferase activity, transferring acyl groups;GO:0047961//glycine N-acyltransferase activity;GO:0047962//glycine N-benzoyltransferase activity	GO:0006544//glycine metabolic process;GO:0009636//response to toxic substance;GO:0032787//monocarboxylic acid metabolic process
ENSRNOT00000016540	756985.8125	659315	382464.75	280516	257514.1875	352746.8125	599588.5208	296925.6667	-1.013870956	0.002646858	0.020964019	Thrsp	thyroid hormone responsive [Source:RGD Symbol;Acc:3859]	-	-	-	-	GO:0005654//nucleoplasm;GO:0005829//cytosol	GO:0042802//identical protein binding;GO:0042803//protein homodimerization activity	GO:0009617//response to bacterium;GO:0010866//regulation of triglyceride biosynthetic process;GO:0046890//regulation of lipid biosynthetic process
ENSRNOT00000016593	3480301.25	2885643.25	4129717	2160605.75	1952420.75	2286559	3498553.833	2133195.167	-0.713742727	1.11E-05	0.000218451	Glyatl2	glycine-N-acyltransferase-like 2 [Source:RGD Symbol;Acc:621231]	Metabolism;Metabolism	Global and overview maps;Amino acid metabolism	ko01100//Metabolic pathways;ko00360//Phenylalanine metabolism	K00628;K00628	GO:0005737//cytoplasm;GO:0005739//mitochondrion;GO:0005813//centrosome;GO:0005815//microtubule organizing center;GO:0005856//cytoskeleton;GO:0005874//microtubule	GO:0016740//transferase activity;GO:0016746//transferase activity, transferring acyl groups;GO:0043015//gamma-tubulin binding;GO:0047961//glycine N-acyltransferase activity	-
ENSRNOT00000016827	1	1	1	5427.546387	17427.56641	8370.169922	1	10408.42757	13.34546451	0.001198582	0.011292221	Pla2g6	phospholipase A2 group VI [Source:RGD Symbol;Acc:628867]	Metabolism;Organismal Systems;Environmental Information Processing;Organismal Systems;Organismal Systems;Metabolism;Metabolism;Metabolism;Metabolism;Metabolism	Global and overview maps;Immune system;Signal transduction;Circulatory system;Sensory system;Lipid metabolism;Lipid metabolism;Lipid metabolism;Lipid metabolism;Lipid metabolism	ko01100//Metabolic pathways;ko04666//Fc gamma R-mediated phagocytosis;ko04014//Ras signaling pathway;ko04270//Vascular smooth muscle contraction;ko04750//Inflammatory mediator regulation of TRP channels;ko00564//Glycerophospholipid metabolism;ko00590//Arachidonic acid metabolism;ko00591//Linoleic acid metabolism;ko00565//Ether lipid metabolism;ko00592//alpha-Linolenic acid metabolism	K16343;K16343;K16343;K16343;K16343;K16343;K16343;K16343;K16343;K16343	GO:0005737//cytoplasm;GO:0005739//mitochondrion;GO:0005743//mitochondrial inner membrane;GO:0005829//cytosol;GO:0016020//membrane	GO:0004623//phospholipase A2 activity;GO:0005516//calmodulin binding;GO:0016787//hydrolase activity;GO:0019901//protein kinase binding;GO:0043008//ATP-dependent protein binding;GO:0047499//calcium-independent phospholipase A2 activity	GO:0001934//positive regulation of protein phosphorylation;GO:0006629//lipid metabolic process;GO:0006935//chemotaxis;GO:0007204//positive regulation of cytosolic calcium ion concentration;GO:0007613//memory;GO:0014832//urinary bladder smooth muscle contraction;GO:0016042//lipid catabolic process;GO:0034976//response to endoplasmic reticulum stress;GO:0035774//positive regulation of insulin secre…
ENSRNOT00000016842	266767.6563	229284.1406	259205.6563	367648.6563	424430.9688	405881.9688	251752.4844	399320.5313	0.665541235	0.00398137	0.028530587	Inpp1	inositol polyphosphate-1-phosphatase [Source:RGD Symbol;Acc:1306071]	Metabolism;Environmental Information Processing;Metabolism	Global and overview maps;Signal transduction;Carbohydrate metabolism	ko01100//Metabolic pathways;ko04070//Phosphatidylinositol signaling system;ko00562//Inositol phosphate metabolism	K01107;K01107;K01107	GO:0005575//cellular_component	GO:0003674//molecular_function;GO:0004441//inositol-1,4-bisphosphate 1-phosphatase activity	GO:0008150//biological_process;GO:0046854//phosphatidylinositol phosphorylation;GO:0046855//inositol phosphate dephosphorylation
ENSRNOT00000016991	150731.5938	168772.875	174712.1875	55627.32813	66236.26563	58360.95313	164738.8854	60074.84896	-1.455348112	0.000795963	0.008013226	Podxl	podocalyxin-like [Source:RGD Symbol;Acc:621878]	Human Diseases	Infectious diseases	ko05132//Salmonella infection	K06817	GO:0001726//ruffle;GO:0005737//cytoplasm;GO:0005886//plasma membrane;GO:0005902//microvillus;GO:0016020//membrane;GO:0016021//integral component of membrane;GO:0016324//apical plasma membrane;GO:0030027//lamellipodium;GO:0030175//filopodium;GO:0031528//microvillus membrane;GO:0036057//slit diaphragm;GO:0042995//cell projection;GO:0044297//cell body;GO:0045121//membrane raft	GO:0005515//protein binding	GO:0003094//glomerular filtration;GO:0007155//cell adhesion;GO:0007162//negative regulation of cell adhesion;GO:0016477//cell migration;GO:0022407//regulation of cell-cell adhesion;GO:0022408//negative regulation of cell-cell adhesion;GO:0030335//positive regulation of cell migration;GO:0032534//regulation of microvillus assembly;GO:0033634//positive regulation of cell-cell adhesion mediated by i…
ENSRNOT00000017060	338348.8125	333850.625	392869.9375	124108.9063	133707.1406	115907.0234	355023.125	124574.3568	-1.510905875	0.001323478	0.012281873	C1qb	complement C1q B chain [Source:RGD Symbol;Acc:2229]	Human Diseases;Organismal Systems;Human Diseases;Human Diseases;Human Diseases;Human Diseases	Immune diseases;Immune system;Infectious diseases;Infectious diseases;Infectious diseases;Neurodegenerative diseases	ko05322//Systemic lupus erythematosus;ko04610//Complement and coagulation cascades;ko05150//Staphylococcus aureus infection;ko05142//Chagas disease (American trypanosomiasis);ko05133//Pertussis;ko05020//Prion diseases	K03987;K03987;K03987;K03987;K03987;K03987	GO:0005576//extracellular region;GO:0005581//collagen trimer	GO:0042803//protein homodimerization activity	GO:0006958//complement activation, classical pathway;GO:0048839//inner ear development
ENSRNOT00000017108	1	1	1	5427.546387	17427.56641	8370.169922	1	10408.42757	13.34546451	0.001198582	0.011292221	Pla2g6	phospholipase A2 group VI [Source:RGD Symbol;Acc:628867]	Metabolism;Organismal Systems;Environmental Information Processing;Organismal Systems;Organismal Systems;Metabolism;Metabolism;Metabolism;Metabolism;Metabolism	Global and overview maps;Immune system;Signal transduction;Circulatory system;Sensory system;Lipid metabolism;Lipid metabolism;Lipid metabolism;Lipid metabolism;Lipid metabolism	ko01100//Metabolic pathways;ko04666//Fc gamma R-mediated phagocytosis;ko04014//Ras signaling pathway;ko04270//Vascular smooth muscle contraction;ko04750//Inflammatory mediator regulation of TRP channels;ko00564//Glycerophospholipid metabolism;ko00590//Arachidonic acid metabolism;ko00591//Linoleic acid metabolism;ko00565//Ether lipid metabolism;ko00592//alpha-Linolenic acid metabolism	K16343;K16343;K16343;K16343;K16343;K16343;K16343;K16343;K16343;K16343	GO:0005737//cytoplasm;GO:0005739//mitochondrion;GO:0005743//mitochondrial inner membrane;GO:0005829//cytosol;GO:0016020//membrane	GO:0004623//phospholipase A2 activity;GO:0005516//calmodulin binding;GO:0016787//hydrolase activity;GO:0019901//protein kinase binding;GO:0043008//ATP-dependent protein binding;GO:0047499//calcium-independent phospholipase A2 activity	GO:0001934//positive regulation of protein phosphorylation;GO:0006629//lipid metabolic process;GO:0006935//chemotaxis;GO:0007204//positive regulation of cytosolic calcium ion concentration;GO:0007613//memory;GO:0014832//urinary bladder smooth muscle contraction;GO:0016042//lipid catabolic process;GO:0034976//response to endoplasmic reticulum stress;GO:0035774//positive regulation of insulin secre…
ENSRNOT00000017174	2161709.75	2307114.25	492790.5	2873792.5	2490021.75	2625288.5	1653871.5	2663034.25	0.687223837	0.00181214	0.015612512	Nqo1	NAD(P)H quinone dehydrogenase 1 [Source:RGD Symbol;Acc:2503]	Metabolism;Human Diseases;Human Diseases;Human Diseases;Metabolism	Global and overview maps;Cancers;Cancers;Cardiovascular diseases;Metabolism of cofactors and vitamins	ko01100//Metabolic pathways;ko05200//Pathways in cancer;ko05225//Hepatocellular carcinoma;ko05418//Fluid shear stress and atherosclerosis;ko00130//Ubiquinone and other terpenoid-quinone biosynthesis	K00355;K00355;K00355;K00355;K00355	GO:0005737//cytoplasm;GO:0005829//cytosol;GO:0030425//dendrite;GO:0043025//neuronal cell body	GO:0003955//NAD(P)H dehydrogenase (quinone) activity;GO:0004784//superoxide dismutase activity;GO:0009055//electron carrier activity;GO:0016491//oxidoreductase activity;GO:0042802//identical protein binding	GO:0006801//superoxide metabolic process;GO:0006979//response to oxidative stress;GO:0007568//aging;GO:0007584//response to nutrient;GO:0014070//response to organic cyclic compound;GO:0019430//removal of superoxide radicals;GO:0022900//electron transport chain;GO:0032355//response to estradiol;GO:0043066//negative regulation of apoptotic process;GO:0043086//negative regulation of catalytic activi…
ENSRNOT00000017722	1	1	1	54317.70703	32552.41797	38426.82422	1	41765.64974	15.35002926	0.000201756	0.002530128	Ccdc115	coiled-coil domain containing 115 [Source:RGD Symbol;Acc:1304653]	-	-	-	-	GO:0005764//lysosome;GO:0005783//endoplasmic reticulum;GO:0005793//endoplasmic reticulum-Golgi intermediate compartment;GO:0016471//vacuolar proton-transporting V-type ATPase complex;GO:0030137//COPI-coated vesicle;GO:0042406//extrinsic component of endoplasmic reticulum membrane	GO:0051082//unfolded protein binding	GO:0006879//cellular iron ion homeostasis;GO:0007042//lysosomal lumen acidification;GO:0036295//cellular response to increased oxygen levels
ENSRNOT00000018021	1133376	1279324.125	1002996.875	782818.4375	490117.125	757855.875	1138565.667	676930.4792	-0.75013792	0.000290064	0.003451015	Iqgap1	IQ motif containing GTPase activating protein 1 [Source:RGD Symbol;Acc:1311884]	Human Diseases;Cellular Processes;Cellular Processes	Cancers;Cell motility;Cellular community - eukaryotes	ko05205//Proteoglycans in cancer;ko04810//Regulation of actin cytoskeleton;ko04520//Adherens junction	K16848;K16848;K16848	GO:0001726//ruffle;GO:0005634//nucleus;GO:0005737//cytoplasm;GO:0005874//microtubule;GO:0005886//plasma membrane;GO:0005911//cell-cell junction;GO:0005925//focal adhesion;GO:0015629//actin cytoskeleton;GO:0015630//microtubule cytoskeleton;GO:0016328//lateral plasma membrane;GO:0030424//axon;GO:0030426//growth cone;GO:0030496//midbody;GO:0031234//extrinsic component of cytoplasmic side of plasma m…	GO:0005515//protein binding;GO:0005516//calmodulin binding;GO:0005547//phosphatidylinositol-3,4,5-trisphosphate binding;GO:0017048//Rho GTPase binding;GO:0019901//protein kinase binding;GO:0019903//protein phosphatase binding;GO:0019904//protein domain specific binding;GO:0031267//small GTPase binding;GO:0032947//protein complex scaffold;GO:0043539//protein serine/threonine kinase activator activ…	GO:0001817//regulation of cytokine production;GO:0007165//signal transduction;GO:0007173//epidermal growth factor receptor signaling pathway;GO:0007346//regulation of mitotic cell cycle;GO:0008543//fibroblast growth factor receptor signaling pathway;GO:0016477//cell migration;GO:0035305//negative regulation of dephosphorylation;GO:0036120//cellular response to platelet-derived growth factor stimu…
ENSRNOT00000018145	662387.875	672012.375	707935.125	138879.1406	136452.9063	155612.1563	680778.4583	143648.0677	-2.2446468	0.001377855	0.01263904	Mvd	mevalonate diphosphate decarboxylase [Source:RGD Symbol;Acc:621292]	Metabolism;Metabolism	Global and overview maps;Metabolism of terpenoids and polyketides	ko01100//Metabolic pathways;ko00900//Terpenoid backbone biosynthesis	K01597;K01597	GO:0005829//cytosol	GO:0000166//nucleotide binding;GO:0004163//diphosphomevalonate decarboxylase activity;GO:0005524//ATP binding;GO:0016829//lyase activity;GO:0016831//carboxy-lyase activity;GO:0030544//Hsp70 protein binding;GO:0042803//protein homodimerization activity	GO:0006629//lipid metabolic process;GO:0006694//steroid biosynthetic process;GO:0006695//cholesterol biosynthetic process;GO:0008202//steroid metabolic process;GO:0008203//cholesterol metabolic process;GO:0008284//positive regulation of cell proliferation;GO:0008299//isoprenoid biosynthetic process;GO:0016126//sterol biosynthetic process;GO:0019287//isopentenyl diphosphate biosynthetic process, m…
ENSRNOT00000018343	2025425.625	1802700.5	2101176.75	2982662.5	2975101	2957215	1976434.292	2971659.5	0.588368826	1.07E-09	5.23E-08	Gclm	glutamate cysteine ligase, modifier subunit [Source:RGD Symbol;Acc:619871]	Metabolism;Metabolism;Metabolism;Cellular Processes	Global and overview maps;Metabolism of other amino acids;Amino acid metabolism;Cell growth and death	ko01100//Metabolic pathways;ko00480//Glutathione metabolism;ko00270//Cysteine and methionine metabolism;ko04216//Ferroptosis	K11205;K11205;K11205;K11205	GO:0017109//glutamate-cysteine ligase complex	GO:0004357//glutamate-cysteine ligase activity;GO:0030234//enzyme regulator activity;GO:0035226//glutamate-cysteine ligase catalytic subunit binding;GO:0046982//protein heterodimerization activity	GO:0006534//cysteine metabolic process;GO:0006536//glutamate metabolic process;GO:0006749//glutathione metabolic process;GO:0006750//glutathione biosynthetic process;GO:0006979//response to oxidative stress;GO:0007568//aging;GO:0007584//response to nutrient;GO:0008637//apoptotic mitochondrial changes;GO:0014823//response to activity;GO:0035229//positive regulation of glutamate-cysteine ligase act…
ENSRNOT00000018413	23466.14453	46273.85547	55293.54688	159104.75	124539.4609	112072.3203	41677.84896	131905.5104	1.66215211	0.001236338	0.011589112	Appl1	adaptor protein, phosphotyrosine interacting with PH domain and leucine zipper 1 [Source:RGD Symbol;Acc:1309388]	Human Diseases;Organismal Systems;Human Diseases	Cancers;Aging;Cancers	ko05200//Pathways in cancer;ko04211//Longevity regulating pathway - mammal;ko05210//Colorectal cancer	K08733;K08733;K08733	GO:0005634//nucleus;GO:0005769//early endosome;GO:0005829//cytosol;GO:0010008//endosome membrane;GO:0012506//vesicle membrane;GO:0016581//NuRD complex	GO:0005515//protein binding;GO:0042802//identical protein binding;GO:0043422//protein kinase B binding	GO:0008283//cell proliferation;GO:0008286//insulin receptor signaling pathway;GO:0023052//signaling;GO:0046324//regulation of glucose import;GO:1903076//regulation of protein localization to plasma membrane
ENSRNOT00000018447	798549.8125	567723.8125	421597.1875	252209.8594	347652.4063	290265.7813	595956.9375	296709.349	-1.006157703	2.94E-05	0.00049861	Scd	stearoyl-CoA desaturase [Source:RGD Symbol;Acc:621176]	Metabolism;Environmental Information Processing;Organismal Systems;Metabolism;Metabolism	Global and overview maps;Signal transduction;Endocrine system;Global and overview maps;Lipid metabolism	ko01100//Metabolic pathways;ko04152//AMPK signaling pathway;ko03320//PPAR signaling pathway;ko01212//Fatty acid metabolism;ko01040//Biosynthesis of unsaturated fatty acids	K00507;K00507;K00507;K00507;K00507	GO:0005783//endoplasmic reticulum;GO:0005789//endoplasmic reticulum membrane;GO:0016020//membrane;GO:0016021//integral component of membrane;GO:0030176//integral component of endoplasmic reticulum membrane;GO:0043231//intracellular membrane-bounded organelle	GO:0004768//stearoyl-CoA 9-desaturase activity;GO:0005506//iron ion binding;GO:0016491//oxidoreductase activity;GO:0016717//oxidoreductase activity, acting on paired donors, with oxidation of a pair of donors resulting in the reduction of molecular oxygen to two molecules of water;GO:0032896//palmitoyl-CoA 9-desaturase activity;GO:0046872//metal ion binding	GO:0006629//lipid metabolic process;GO:0006631//fatty acid metabolic process;GO:0006633//fatty acid biosynthetic process;GO:0006636//unsaturated fatty acid biosynthetic process;GO:0006641//triglyceride metabolic process;GO:0008610//lipid biosynthetic process;GO:0009617//response to bacterium;GO:0033561//regulation of water loss via skin;GO:0034434//sterol esterification;GO:0034435//cholesterol es…
ENSRNOT00000018453	556730.75	568831.375	370483.3125	215652.9688	222322.1406	196717.2344	498681.8125	211564.1146	-1.237024648	0.000135978	0.001846653	Fam213b	family with sequence similarity 213, member B [Source:RGD Symbol;Acc:1308251]	Metabolism;Metabolism	Global and overview maps;Lipid metabolism	ko01100//Metabolic pathways;ko00590//Arachidonic acid metabolism	K15717;K15717	GO:0005737//cytoplasm;GO:0005783//endoplasmic reticulum;GO:0005829//cytosol;GO:0043209//myelin sheath	GO:0016209//antioxidant activity;GO:0016491//oxidoreductase activity;GO:0016616//oxidoreductase activity, acting on the CH-OH group of donors, NAD or NADP as acceptor;GO:0047017//prostaglandin-F synthase activity	GO:0001516//prostaglandin biosynthetic process;GO:0006629//lipid metabolic process;GO:0006631//fatty acid metabolic process;GO:0006633//fatty acid biosynthetic process;GO:0006693//prostaglandin metabolic process;GO:0055114//oxidation-reduction process;GO:0098869//cellular oxidant detoxification
ENSRNOT00000018506	137522.9531	146743.0625	184430.1719	56609.66406	65192.79688	68836.02344	156232.0625	63546.16146	-1.297813673	0.003159736	0.02380705	Lrrc41	leucine rich repeat containing 41 [Source:RGD Symbol;Acc:1311221]	-	-	-	-	GO:0005634//nucleus;GO:0005737//cytoplasm	GO:0042803//protein homodimerization activity	GO:0016567//protein ubiquitination
ENSRNOT00000018737	5804261.5	6767439	6490912	2583259.75	2683589	2703200	6354204.167	2656682.917	-1.258085398	1.11E-11	8.44E-10	Gls2	glutaminase 2 [Source:RGD Symbol;Acc:620359]	Metabolism;Human Diseases;Organismal Systems;Human Diseases;Organismal Systems;Metabolism;Metabolism;Organismal Systems;Metabolism	Global and overview maps;Cancers;Nervous system;Cancers;Nervous system;Amino acid metabolism;Amino acid metabolism;Excretory system;Metabolism of other amino acids	ko01100//Metabolic pathways;ko05206//MicroRNAs in cancer;ko04724//Glutamatergic synapse;ko05230//Central carbon metabolism in cancer;ko04727//GABAergic synapse;ko00250//Alanine, aspartate and glutamate metabolism;ko00220//Arginine biosynthesis;ko04964//Proximal tubule bicarbonate reclamation;ko00471//D-Glutamine and D-glutamate metabolism	K01425;K01425;K01425;K01425;K01425;K01425;K01425;K01425;K01425	GO:0005739//mitochondrion	GO:0004359//glutaminase activity	GO:0006541//glutamine metabolic process;GO:0042981//regulation of apoptotic process;GO:0072593//reactive oxygen species metabolic process
ENSRNOT00000018761	3313557.5	3769970	3936500.75	6450678	6284808	6620732	3673342.75	6452072.667	0.812669171	0.000139882	0.00186778	Aadac	arylacetamide deacetylase [Source:RGD Symbol;Acc:631440]	-	-	-	-	GO:0005789//endoplasmic reticulum membrane;GO:0016020//membrane;GO:0016021//integral component of membrane	GO:0004806//triglyceride lipase activity;GO:0016787//hydrolase activity;GO:0017171//serine hydrolase activity;GO:0019213//deacetylase activity;GO:0052689//carboxylic ester hydrolase activity	GO:0010898//positive regulation of triglyceride catabolic process
ENSRNOT00000018763	173027.2344	105527.2422	53669.82422	2348534.25	1983775.5	2199825	110741.4336	2177378.25	4.297325043	3.69E-07	1.04E-05	Psat1	phosphoserine aminotransferase 1 [Source:RGD Symbol;Acc:735170]	Metabolism;Metabolism;Metabolism;Metabolism;Metabolism;Metabolism	Global and overview maps;Global and overview maps;Global and overview maps;Amino acid metabolism;Amino acid metabolism;Metabolism of cofactors and vitamins	ko01100//Metabolic pathways;ko01200//Carbon metabolism;ko01230//Biosynthesis of amino acids;ko00270//Cysteine and methionine metabolism;ko00260//Glycine, serine and threonine metabolism;ko00750//Vitamin B6 metabolism	K00831;K00831;K00831;K00831;K00831;K00831	-	GO:0003824//catalytic activity;GO:0004648//O-phospho-L-serine:2-oxoglutarate aminotransferase activity;GO:0008483//transaminase activity;GO:0016740//transferase activity	GO:0006564//L-serine biosynthetic process;GO:0008652//cellular amino acid biosynthetic process
ENSRNOT00000018795	8677265	8968780	10998063	15887493	14828169	14710569	9548036	15142077	0.665287199	0.000497768	0.005413223	Hsd17b2	hydroxysteroid (17-beta) dehydrogenase 2 [Source:RGD Symbol;Acc:621803]	Metabolism;Metabolism;Organismal Systems	Global and overview maps;Lipid metabolism;Endocrine system	ko01100//Metabolic pathways;ko00140//Steroid hormone biosynthesis;ko04913//Ovarian Steroidogenesis	K13368;K13368;K13368	GO:0016020//membrane;GO:0016021//integral component of membrane	GO:0004303//estradiol 17-beta-dehydrogenase activity;GO:0016491//oxidoreductase activity;GO:0047035//testosterone dehydrogenase (NAD+) activity	GO:0001701//in utero embryonic development;GO:0001890//placenta development;GO:0032526//response to retinoic acid;GO:0055114//oxidation-reduction process
ENSRNOT00000018973	2274868.25	2217527.25	1899179	2961143.5	3299944.5	3345187.5	2130524.833	3202091.833	0.587805816	0.000946557	0.009295285	Erlin2	ER lipid raft associated 2 [Source:RGD Symbol;Acc:1309010]	-	-	-	-	GO:0005783//endoplasmic reticulum;GO:0005789//endoplasmic reticulum membrane;GO:0005829//cytosol;GO:0005886//plasma membrane;GO:0016020//membrane;GO:0016021//integral component of membrane;GO:0032991//macromolecular complex;GO:0045121//membrane raft	GO:0015485//cholesterol binding;GO:0031625//ubiquitin protein ligase binding	GO:0006629//lipid metabolic process;GO:0008202//steroid metabolic process;GO:0008203//cholesterol metabolic process;GO:0030433//ER-associated ubiquitin-dependent protein catabolic process;GO:0032933//SREBP signaling pathway;GO:0045541//negative regulation of cholesterol biosynthetic process;GO:0045717//negative regulation of fatty acid biosynthetic process
ENSRNOT00000019023	358192352	444216224	435905792	227573856	254905232	259230384	412771456	247236490.7	-0.739451517	5.20E-30	4.13E-27	Cps1	carbamoyl-phosphate synthase 1 [Source:RGD Symbol;Acc:2395]	Metabolism;Metabolism;Metabolism;Metabolism;Metabolism;Metabolism	Global and overview maps;Global and overview maps;Global and overview maps;Amino acid metabolism;Amino acid metabolism;Energy metabolism	ko01100//Metabolic pathways;ko01200//Carbon metabolism;ko01230//Biosynthesis of amino acids;ko00250//Alanine, aspartate and glutamate metabolism;ko00220//Arginine biosynthesis;ko00910//Nitrogen metabolism	K01948;K01948;K01948;K01948;K01948;K01948	GO:0005634//nucleus;GO:0005730//nucleolus;GO:0005737//cytoplasm;GO:0005739//mitochondrion;GO:0005743//mitochondrial inner membrane;GO:0032991//macromolecular complex;GO:0042645//mitochondrial nucleoid	GO:0000166//nucleotide binding;GO:0003824//catalytic activity;GO:0004070//aspartate carbamoyltransferase activity;GO:0004087//carbamoyl-phosphate synthase (ammonia) activity;GO:0004088//carbamoyl-phosphate synthase (glutamine-hydrolyzing) activity;GO:0004151//dihydroorotase activity;GO:0004175//endopeptidase activity;GO:0005509//calcium ion binding;GO:0005524//ATP binding;GO:0005543//phospholipid…	GO:0000050//urea cycle;GO:0001889//liver development;GO:0006207//'de novo' pyrimidine nucleobase biosynthetic process;GO:0006508//proteolysis;GO:0006526//arginine biosynthetic process;GO:0006541//glutamine metabolic process;GO:0006807//nitrogen compound metabolic process;GO:0007494//midgut development;GO:0008152//metabolic process;GO:0009636//response to toxic substance;GO:0010043//response to zi…
ENSRNOT00000019346	829523.625	941726.75	406920.2813	448705.0313	1858.724976	212253.6875	726056.8854	220939.1479	-1.716433515	0.00646101	0.041020403	A2m	alpha-2-macroglobulin [Source:RGD Symbol;Acc:2004]	Organismal Systems	Immune system	ko04610//Complement and coagulation cascades	K03910	GO:0005576//extracellular region;GO:0005615//extracellular space	GO:0004866//endopeptidase inhibitor activity;GO:0004867//serine-type endopeptidase inhibitor activity;GO:0030414//peptidase inhibitor activity;GO:0042803//protein homodimerization activity;GO:0048403//brain-derived neurotrophic factor binding;GO:0048406//nerve growth factor binding	GO:0001553//luteinization;GO:0002438//acute inflammatory response to antigenic stimulus;GO:0006953//acute-phase response;GO:0007584//response to nutrient;GO:0009611//response to wounding;GO:0010037//response to carbon dioxide;GO:0010466//negative regulation of peptidase activity;GO:0010951//negative regulation of endopeptidase activity;GO:0034695//response to prostaglandin E;GO:0051289//protein h…
ENSRNOT00000019409	242083.2188	273998.1563	662170	589345.4375	823369.6875	688901.5	392750.4583	700538.875	0.834852153	0.002846798	0.022015236	AABR07031756.2	-	Environmental Information Processing	Signaling molecules and interaction	ko04080//Neuroactive ligand-receptor interaction	K05771	GO:0005634//nucleus	GO:0003677//DNA binding;GO:0004883//glucocorticoid receptor activity;GO:0005496//steroid binding	GO:0006355//regulation of transcription, DNA-templated;GO:0042921//glucocorticoid receptor signaling pathway;GO:0043402//glucocorticoid mediated signaling pathway
ENSRNOT00000019465	1988321.75	1792844.5	1924716.125	1140829	1138205.375	1442044.375	1901960.792	1240359.583	-0.616729084	0.004208628	0.029740814	Stat4	signal transducer and activator of transcription 4 [Source:RGD Symbol;Acc:1305747]	Human Diseases;Cellular Processes;Human Diseases;Environmental Information Processing;Organismal Systems;Human Diseases	Cancers;Cell growth and death;Infectious diseases;Signal transduction;Immune system;Immune diseases	ko05200//Pathways in cancer;ko04217//Necroptosis;ko05161//Hepatitis B;ko04630//Jak-STAT signaling pathway;ko04658//Th1 and Th2 cell differentiation;ko05321//Inflammatiory bowel disease (IBD)	K11222;K11222;K11222;K11222;K11222;K11222	GO:0005634//nucleus;GO:0005737//cytoplasm;GO:0030424//axon;GO:0030425//dendrite	GO:0003677//DNA binding;GO:0003700//transcription factor activity, sequence-specific DNA binding;GO:0031730//CCR5 chemokine receptor binding;GO:0043565//sequence-specific DNA binding;GO:0051721//protein phosphatase 2A binding	GO:0006355//regulation of transcription, DNA-templated;GO:0007165//signal transduction;GO:0007259//JAK-STAT cascade;GO:0007584//response to nutrient;GO:0008015//blood circulation;GO:0008150//biological_process;GO:0008284//positive regulation of cell proliferation;GO:0009612//response to mechanical stimulus;GO:0014070//response to organic cyclic compound;GO:0032869//cellular response to insulin st…
ENSRNOT00000019528	263393.5313	296664.1875	204054.6719	140989.1563	168059.8125	172680.9063	254704.1302	160576.625	-0.665560458	0.000825497	0.008252006	Galns	galactosamine (N-acetyl)-6-sulfatase [Source:RGD Symbol;Acc:1565391]	Metabolism;Cellular Processes;Metabolism	Global and overview maps;Transport and catabolism;Glycan biosynthesis and metabolism	ko01100//Metabolic pathways;ko04142//Lysosome;ko00531//Glycosaminoglycan degradation	K01132;K01132;K01132	GO:0005575//cellular_component;GO:0005764//lysosome	GO:0003824//catalytic activity;GO:0008484//sulfuric ester hydrolase activity;GO:0016787//hydrolase activity;GO:0043890//N-acetylgalactosamine-6-sulfatase activity;GO:0046872//metal ion binding	-
ENSRNOT00000019570	109986.8047	83394.5625	91484.3125	193806.5469	194114.4063	210704.0625	94955.22656	199541.6719	1.07137075	0.000520854	0.00564225	Grcc10	gene rich cluster, C10 gene [Source:RGD Symbol;Acc:2318975]	-	-	-	-	-	-	-
ENSRNOT00000019571	1379147.5	772054.25	5595478	5917157	5654986.5	5985704.5	2582226.583	5852616	1.180466025	1.21E-17	2.02E-15	Retsat	retinol saturase [Source:RGD Symbol;Acc:628802]	Metabolism	Metabolism of cofactors and vitamins	ko00830//Retinol metabolism	K09516	GO:0005640//nuclear outer membrane;GO:0005789//endoplasmic reticulum membrane;GO:0031965//nuclear membrane	GO:0016491//oxidoreductase activity;GO:0051786//all-trans-retinol 13,14-reductase activity	GO:0042572//retinol metabolic process;GO:0055114//oxidation-reduction process
ENSRNOT00000019596	510553.25	538217.8125	483243.8438	1204270.375	1165610	1212259.5	510671.6354	1194046.625	1.225391338	0.000702405	0.007296629	Proc	protein C, inactivator of coagulation factors Va and VIIIa [Source:RGD Symbol;Acc:3411]	Organismal Systems	Immune system	ko04610//Complement and coagulation cascades	K01344	GO:0005576//extracellular region;GO:0005783//endoplasmic reticulum;GO:0005794//Golgi apparatus	GO:0004252//serine-type endopeptidase activity;GO:0005509//calcium ion binding;GO:0008233//peptidase activity;GO:0008236//serine-type peptidase activity;GO:0016787//hydrolase activity	GO:0006508//proteolysis;GO:0007596//blood coagulation;GO:0043066//negative regulation of apoptotic process;GO:0050728//negative regulation of inflammatory response;GO:0050819//negative regulation of coagulation;GO:1903142//positive regulation of establishment of endothelial barrier
ENSRNOT00000019620	1343884.375	1358532.875	1048376.75	822352.0625	777222.6875	862553.1875	1250264.667	820709.3125	-0.607290301	0.000914139	0.009008717	Rer1	retention in endoplasmic reticulum sorting receptor 1 [Source:RGD Symbol;Acc:1306324]	-	-	-	-	GO:0000139//Golgi membrane;GO:0005783//endoplasmic reticulum;GO:0005793//endoplasmic reticulum-Golgi intermediate compartment;GO:0005794//Golgi apparatus;GO:0005886//plasma membrane;GO:0009986//cell surface;GO:0016020//membrane;GO:0016021//integral component of membrane;GO:0030173//integral component of Golgi membrane	GO:0033130//acetylcholine receptor binding	GO:0006621//protein retention in ER lumen;GO:0006890//retrograde vesicle-mediated transport, Golgi to ER;GO:0007528//neuromuscular junction development;GO:0071340//skeletal muscle acetylcholine-gated channel clustering;GO:1903078//positive regulation of protein localization to plasma membrane
ENSRNOT00000019804	89225.51563	112101.8125	31446.14648	111348.4844	167076.4219	145147.0313	77591.1582	141190.6458	0.863680344	0.00829224	0.049991307	Wfdc2	WAP four-disulfide core domain 2 [Source:RGD Symbol;Acc:628757]	-	-	-	-	GO:0005576//extracellular region	GO:0004867//serine-type endopeptidase inhibitor activity;GO:0004869//cysteine-type endopeptidase inhibitor activity;GO:0019828//aspartic-type endopeptidase inhibitor activity;GO:0030414//peptidase inhibitor activity	GO:0010466//negative regulation of peptidase activity;GO:0010951//negative regulation of endopeptidase activity
ENSRNOT00000019886	842491.375	898088.9375	841794.375	1296948.25	1367416.375	1339058	860791.5625	1334474.208	0.632535581	0.001075452	0.010327009	Galt	galactose-1-phosphate uridylyltransferase [Source:RGD Symbol;Acc:1306483]	Metabolism;Metabolism;Organismal Systems;Metabolism	Global and overview maps;Carbohydrate metabolism;Endocrine system;Carbohydrate metabolism	ko01100//Metabolic pathways;ko00520//Amino sugar and nucleotide sugar metabolism;ko04917//Prolactin signaling pathway;ko00052//Galactose metabolism	K00965;K00965;K00965;K00965	GO:0005794//Golgi apparatus	GO:0005534//galactose binding;GO:0005536//glucose binding;GO:0008108//UDP-glucose:hexose-1-phosphate uridylyltransferase activity;GO:0008270//zinc ion binding;GO:0016740//transferase activity;GO:0016779//nucleotidyltransferase activity;GO:0046872//metal ion binding	GO:0005975//carbohydrate metabolic process;GO:0006011//UDP-glucose metabolic process;GO:0006012//galactose metabolic process;GO:0006258//UDP-glucose catabolic process;GO:0033499//galactose catabolic process via UDP-galactose
ENSRNOT00000019969	6860110	7519457	8141602	12179411	13886693	13491448	7507056.333	13185850.67	0.812671433	1.42E-10	9.10E-09	LOC297568	alpha-1-inhibitor III [Source:RGD Symbol;Acc:1584999]	-	-	-	-	GO:0005576//extracellular region;GO:0005615//extracellular space	GO:0004866//endopeptidase inhibitor activity	GO:0010951//negative regulation of endopeptidase activity
ENSRNOT00000019993	384739.1875	446636.1875	442156.1875	211595.875	282279.7188	250725.9219	424510.5208	248200.5052	-0.774294257	0.000423514	0.004744716	Cars2	cysteinyl-tRNA synthetase 2, mitochondrial [Source:RGD Symbol;Acc:1311612]	Genetic Information Processing	Translation	ko00970//Aminoacyl-tRNA biosynthesis	K01883	GO:0005737//cytoplasm	GO:0000166//nucleotide binding;GO:0004812//aminoacyl-tRNA ligase activity;GO:0004817//cysteine-tRNA ligase activity;GO:0005524//ATP binding	GO:0006418//tRNA aminoacylation for protein translation;GO:0006423//cysteinyl-tRNA aminoacylation
ENSRNOT00000020003	122229.7344	187602.5469	159399.2031	87461.34375	127348.6719	86588.57031	156410.4948	100466.1953	-0.63862717	0.000994523	0.009635018	RGD621098	similar to RIKEN cDNA D230025D16Rik [Source:RGD Symbol;Acc:621098]	-	-	-	-	-	-	-
ENSRNOT00000020039	2922358.5	3030322	1933184.125	620016.5	625884.5	465385.3125	2628621.542	570428.7708	-2.204187789	9.37E-08	3.24E-06	Acsm3	acyl-CoA synthetase medium-chain family member 3 [Source:RGD Symbol;Acc:62086]	Metabolism;Metabolism	Global and overview maps;Carbohydrate metabolism	ko01100//Metabolic pathways;ko00650//Butanoate metabolism	K01896;K01896	GO:0005575//cellular_component;GO:0005739//mitochondrion;GO:0005759//mitochondrial matrix	GO:0000166//nucleotide binding;GO:0003674//molecular_function;GO:0003824//catalytic activity;GO:0003996//acyl-CoA ligase activity;GO:0004321//fatty-acyl-CoA synthase activity;GO:0005524//ATP binding;GO:0015645//fatty acid ligase activity;GO:0016874//ligase activity;GO:0046872//metal ion binding;GO:0047760//butyrate-CoA ligase activity	GO:0006629//lipid metabolic process;GO:0006631//fatty acid metabolic process;GO:0006633//fatty acid biosynthetic process;GO:0006637//acyl-CoA metabolic process;GO:0008150//biological_process
ENSRNOT00000020233	137012.4063	123448.6406	286969.9688	339447.3125	343817.5625	301348.2813	182477.0052	328204.3854	0.846879841	0.007190771	0.044885889	Igfals	insulin-like growth factor binding protein, acid labile subunit [Source:RGD Symbol;Acc:68429]	Organismal Systems	Endocrine system	ko04935//Growth hormone synthesis, secretion and action	K17256	GO:0005654//nucleoplasm;GO:0042567//insulin-like growth factor ternary complex	-	-
ENSRNOT00000020265	607924.625	535541.4375	639336.6875	306298.6875	304401.5	312656	594267.5833	307785.3958	-0.949187907	1.47E-05	0.000280845	Ifitm3	interferon induced transmembrane protein 3 [Source:RGD Symbol;Acc:1595844]	-	-	-	-	GO:0005764//lysosome;GO:0005765//lysosomal membrane;GO:0005768//endosome;GO:0005886//plasma membrane;GO:0016020//membrane;GO:0016021//integral component of membrane;GO:0031902//late endosome membrane	-	GO:0034341//response to interferon-gamma;GO:0035455//response to interferon-alpha;GO:0035456//response to interferon-beta;GO:0045071//negative regulation of viral genome replication;GO:0046597//negative regulation of viral entry into host cell;GO:0051607//defense response to virus;GO:0060337//type I interferon signaling pathway
ENSRNOT00000020325	53531080	59970292	61944004	37096960	40433216	39319072	58481792	38949749.33	-0.586373475	3.22E-12	2.76E-10	Aldh7a1	aldehyde dehydrogenase 7 family, member A1 [Source:RGD Symbol;Acc:1308614]	Metabolism;Metabolism;Metabolism;Metabolism;Metabolism;Metabolism;Metabolism;Metabolism;Metabolism;Metabolism;Metabolism;Metabolism;Metabolism	Global and overview maps;Carbohydrate metabolism;Lipid metabolism;Amino acid metabolism;Carbohydrate metabolism;Amino acid metabolism;Amino acid metabolism;Amino acid metabolism;Lipid metabolism;Amino acid metabolism;Metabolism of other amino acids;Carbohydrate metabolism;Amino acid metabolism	ko01100//Metabolic pathways;ko00010//Glycolysis / Gluconeogenesis;ko00071//Fatty acid degradation;ko00280//Valine, leucine and isoleucine degradation;ko00620//Pyruvate metabolism;ko00260//Glycine, serine and threonine metabolism;ko00380//Tryptophan metabolism;ko00310//Lysine degradation;ko00561//Glycerolipid metabolism;ko00330//Arginine and proline metabolism;ko00410//beta-Alanine metabolism;ko00…	K14085;K14085;K14085;K14085;K14085;K14085;K14085;K14085;K14085;K14085;K14085;K14085;K14085	GO:0005634//nucleus;GO:0005737//cytoplasm;GO:0005739//mitochondrion;GO:0005829//cytosol	GO:0004029//aldehyde dehydrogenase (NAD) activity;GO:0004043//L-aminoadipate-semialdehyde dehydrogenase activity;GO:0008802//betaine-aldehyde dehydrogenase activity;GO:0016491//oxidoreductase activity;GO:0016620//oxidoreductase activity, acting on the aldehyde or oxo group of donors, NAD or NADP as acceptor;GO:0043878//glyceraldehyde-3-phosphate dehydrogenase (NAD+) (non-phosphorylating) activity	GO:0019285//glycine betaine biosynthetic process from choline;GO:0055114//oxidation-reduction process
ENSRNOT00000020539	155182.8438	222761.6719	198433.5156	371676.5	362833.125	373017.4063	192126.0104	369175.6771	0.942254658	0.006354379	0.040602389	Smndc1	survival motor neuron domain containing 1 [Source:RGD Symbol;Acc:1309151]	Genetic Information Processing	Transcription	ko03040//Spliceosome	K12839	GO:0005634//nucleus;GO:0005681//spliceosomal complex;GO:0005737//cytoplasm;GO:0015030//Cajal body;GO:0016607//nuclear speck	GO:0003723//RNA binding	GO:0006397//mRNA processing;GO:0006915//apoptotic process;GO:0008380//RNA splicing
ENSRNOT00000021155	409218.875	511571.7813	435634.6563	837433.3125	751408.3125	769656.1875	452141.7708	786165.9375	0.798058651	0.005401223	0.035973694	Dhrs3	dehydrogenase/reductase 3 [Source:RGD Symbol;Acc:1305584]	Metabolism;Metabolism	Global and overview maps;Metabolism of cofactors and vitamins	ko01100//Metabolic pathways;ko00830//Retinol metabolism	K11146;K11146	GO:0005811//lipid particle;GO:0016020//membrane;GO:0016021//integral component of membrane	GO:0004745//retinol dehydrogenase activity	GO:0001523//retinoid metabolic process;GO:0003151//outflow tract morphogenesis;GO:0030278//regulation of ossification;GO:0042572//retinol metabolic process;GO:0048387//negative regulation of retinoic acid receptor signaling pathway;GO:0055114//oxidation-reduction process;GO:0060021//palate development;GO:0060349//bone morphogenesis;GO:0060411//cardiac septum morphogenesis
ENSRNOT00000021162	277805.9375	201555.9688	237208.9844	394182.2188	384242.5313	449563.6563	238856.9635	409329.4688	0.777115597	0.001864498	0.01590455	Ptgfrn	prostaglandin F2 receptor inhibitor [Source:RGD Symbol;Acc:3437]	-	-	-	-	GO:0016020//membrane;GO:0016021//integral component of membrane	-	GO:0034389//lipid particle organization
ENSRNOT00000021407	21165754	24397728	27366144	14954229	15749064	15802365	24309875.33	15501886	-0.649098747	2.40E-10	1.39E-08	Chdh	choline dehydrogenase [Source:RGD Symbol;Acc:735166]	Metabolism;Metabolism	Global and overview maps;Amino acid metabolism	ko01100//Metabolic pathways;ko00260//Glycine, serine and threonine metabolism	K00108;K00108	GO:0005739//mitochondrion;GO:0005743//mitochondrial inner membrane;GO:0016020//membrane	GO:0008812//choline dehydrogenase activity;GO:0016491//oxidoreductase activity;GO:0016614//oxidoreductase activity, acting on CH-OH group of donors;GO:0050660//flavin adenine dinucleotide binding	GO:0019285//glycine betaine biosynthetic process from choline;GO:0055114//oxidation-reduction process
ENSRNOT00000021612	664343.6875	461295.7813	1272122	468255.3438	566941.9375	521584.7813	799253.8229	518927.3542	-0.623121153	0.00032947	0.003829826	Cdh17	cadherin 17 [Source:RGD Symbol;Acc:619748]	Human Diseases	Cancers	ko05226//Gastric cancer	K06811	GO:0005634//nucleus;GO:0005886//plasma membrane;GO:0005913//cell-cell adherens junction;GO:0009986//cell surface;GO:0016020//membrane;GO:0016021//integral component of membrane;GO:0016323//basolateral plasma membrane;GO:0016342//catenin complex;GO:0030054//cell junction	GO:0005178//integrin binding;GO:0005427//proton-dependent oligopeptide secondary active transmembrane transporter activity;GO:0005509//calcium ion binding;GO:0008092//cytoskeletal protein binding;GO:0042803//protein homodimerization activity;GO:0045296//cadherin binding;GO:0046872//metal ion binding	GO:0002314//germinal center B cell differentiation;GO:0002315//marginal zone B cell differentiation;GO:0006857//oligopeptide transport;GO:0007043//cell-cell junction assembly;GO:0007155//cell adhesion;GO:0007156//homophilic cell adhesion via plasma membrane adhesion molecules;GO:0007229//integrin-mediated signaling pathway;GO:0016339//calcium-dependent cell-cell adhesion via plasma membrane cell …
ENSRNOT00000021653	2802121	3388069.75	3217191.75	1436518.625	1221033.875	1159651	3135794.167	1272401.167	-1.301277264	1.58E-07	4.93E-06	Cyp1a2	cytochrome P450, family 1, subfamily a, polypeptide 2 [Source:RGD Symbol;Acc:2459]	Metabolism;Human Diseases;Metabolism;Metabolism;Metabolism;Metabolism;Metabolism;Metabolism;Metabolism	Global and overview maps;Cancers;Metabolism of cofactors and vitamins;Lipid metabolism;Xenobiotics biodegradation and metabolism;Xenobiotics biodegradation and metabolism;Amino acid metabolism;Lipid metabolism;Biosynthesis of other secondary metabolites	ko01100//Metabolic pathways;ko05204//Chemical carcinogenesis;ko00830//Retinol metabolism;ko00140//Steroid hormone biosynthesis;ko00980//Metabolism of xenobiotics by cytochrome P450;ko00982//Drug metabolism - cytochrome P450;ko00380//Tryptophan metabolism;ko00591//Linoleic acid metabolism;ko00232//Caffeine metabolism	K07409;K07409;K07409;K07409;K07409;K07409;K07409;K07409;K07409	GO:0005783//endoplasmic reticulum;GO:0005789//endoplasmic reticulum membrane;GO:0016020//membrane;GO:0031090//organelle membrane;GO:0043231//intracellular membrane-bounded organelle	GO:0004497//monooxygenase activity;GO:0005506//iron ion binding;GO:0016491//oxidoreductase activity;GO:0016705//oxidoreductase activity, acting on paired donors, with incorporation or reduction of molecular oxygen;GO:0016712//oxidoreductase activity, acting on paired donors, with incorporation or reduction of molecular oxygen, reduced flavin or flavoprotein as one donor, and incorporation of one …	GO:0006629//lipid metabolic process;GO:0006706//steroid catabolic process;GO:0006725//cellular aromatic compound metabolic process;GO:0006778//porphyrin-containing compound metabolic process;GO:0006805//xenobiotic metabolic process;GO:0008202//steroid metabolic process;GO:0009403//toxin biosynthetic process;GO:0009404//toxin metabolic process;GO:0009791//post-embryonic development;GO:0009820//alk…
ENSRNOT00000021694	107674.2969	111384.1875	195904.6094	479992.5	460073.0313	432627.6563	138321.0313	457564.3958	1.725954267	7.13E-07	1.91E-05	Vnn1	vanin 1 [Source:RGD Symbol;Acc:1310075]	Metabolism	Metabolism of cofactors and vitamins	ko00770//Pantothenate and CoA biosynthesis	K08069	GO:0005575//cellular_component	GO:0003674//molecular_function;GO:0016811//hydrolase activity, acting on carbon-nitrogen (but not peptide) bonds, in linear amides;GO:0017159//pantetheine hydrolase activity	GO:0002526//acute inflammatory response;GO:0002544//chronic inflammatory response;GO:0006807//nitrogen compound metabolic process;GO:0006954//inflammatory response;GO:0008150//biological_process;GO:0015939//pantothenate metabolic process;GO:0033089//positive regulation of T cell differentiation in thymus;GO:0045087//innate immune response;GO:0098609//cell-cell adhesion;GO:1902176//negative regula…
ENSRNOT00000022085	1378528.375	1281100.625	1312142.375	562488.4375	866161.8125	841871.9375	1323923.792	756840.7292	-0.806758445	1.23E-09	5.85E-08	Tpmt	thiopurine S-methyltransferase [Source:RGD Symbol;Acc:1585162]	Metabolism	Xenobiotics biodegradation and metabolism	ko00983//Drug metabolism - other enzymes	K00569	GO:0005737//cytoplasm	GO:0003674//molecular_function;GO:0008119//thiopurine S-methyltransferase activity;GO:0008168//methyltransferase activity;GO:0008757//S-adenosylmethionine-dependent methyltransferase activity;GO:0016740//transferase activity	GO:0014070//response to organic cyclic compound;GO:0032259//methylation;GO:0033574//response to testosterone
ENSRNOT00000022113	2450711.5	3817974.25	3717164.5	4131309.5	6913518	9484205	3328616.75	6843010.833	1.03970846	0.000541267	0.005851985	Ttr	transthyretin [Source:RGD Symbol;Acc:3916]	Organismal Systems	Endocrine system	ko04918//Thyroid hormone synthesis	K20731	GO:0005576//extracellular region;GO:0005615//extracellular space;GO:0032991//macromolecular complex	GO:0005179//hormone activity;GO:0042562//hormone binding;GO:0042802//identical protein binding;GO:0046982//protein heterodimerization activity;GO:0070324//thyroid hormone binding	GO:0010469//regulation of receptor activity;GO:0042403//thyroid hormone metabolic process;GO:0042572//retinol metabolic process;GO:0070327//thyroid hormone transport
ENSRNOT00000022233	1329465.375	1367115.125	1323165.25	2952567	2827058.5	3090674.75	1339915.25	2956766.75	1.141878686	1.24E-17	2.02E-15	F2	coagulation factor II [Source:RGD Symbol;Acc:61996]	Human Diseases;Cellular Processes;Environmental Information Processing;Organismal Systems;Organismal Systems;Environmental Information Processing	Cancers;Cell motility;Signal transduction;Immune system;Immune system;Signaling molecules and interaction	ko05200//Pathways in cancer;ko04810//Regulation of actin cytoskeleton;ko04072//Phospholipase D signaling pathway;ko04611//Platelet activation;ko04610//Complement and coagulation cascades;ko04080//Neuroactive ligand-receptor interaction	K01313;K01313;K01313;K01313;K01313;K01313	GO:0005576//extracellular region;GO:0005615//extracellular space;GO:0009897//external side of plasma membrane	GO:0001530//lipopolysaccharide binding;GO:0004252//serine-type endopeptidase activity;GO:0005102//receptor binding;GO:0005509//calcium ion binding;GO:0008201//heparin binding;GO:0008233//peptidase activity;GO:0008236//serine-type peptidase activity;GO:0016787//hydrolase activity;GO:0070053//thrombospondin receptor activity	GO:0001934//positive regulation of protein phosphorylation;GO:0006508//proteolysis;GO:0006953//acute-phase response;GO:0007166//cell surface receptor signaling pathway;GO:0007596//blood coagulation;GO:0007599//hemostasis;GO:0008284//positive regulation of cell proliferation;GO:0008360//regulation of cell shape;GO:0009611//response to wounding;GO:0010468//regulation of gene expression;GO:0014068//…
ENSRNOT00000022307	39951012	45084940	74692848	24380290	25492596	23857562	53242933.33	24576816	-1.115292034	1.61E-11	1.20E-09	Gnmt	glycine N-methyltransferase [Source:RGD Symbol;Acc:2719]	Metabolism;Metabolism	Global and overview maps;Amino acid metabolism	ko01100//Metabolic pathways;ko00260//Glycine, serine and threonine metabolism	K00552;K00552	GO:0005634//nucleus;GO:0005737//cytoplasm;GO:0005829//cytosol;GO:0034708//methyltransferase complex	GO:0005542//folic acid binding;GO:0008168//methyltransferase activity;GO:0008757//S-adenosylmethionine-dependent methyltransferase activity;GO:0016594//glycine binding;GO:0016740//transferase activity;GO:0017174//glycine N-methyltransferase activity;GO:0042802//identical protein binding;GO:0098603//selenol Se-methyltransferase activity;GO:1904047//S-adenosyl-L-methionine binding	GO:0006544//glycine metabolic process;GO:0032259//methylation;GO:0046498//S-adenosylhomocysteine metabolic process;GO:0046500//S-adenosylmethionine metabolic process;GO:0046655//folic acid metabolic process;GO:0051262//protein tetramerization;GO:0051289//protein homotetramerization;GO:1901052//sarcosine metabolic process
ENSRNOT00000022309	23813756	28338012	25729062	4730682.5	4660336	4062521.25	25960276.67	4484513.25	-2.53328245	5.02E-21	1.40E-18	Got1	glutamic-oxaloacetic transaminase 1 [Source:RGD Symbol;Acc:2721]	Metabolism;Metabolism;Metabolism;Metabolism;Metabolism;Metabolism;Metabolism;Metabolism;Metabolism;Metabolism;Metabolism	Global and overview maps;Global and overview maps;Global and overview maps;Amino acid metabolism;Amino acid metabolism;Amino acid metabolism;Amino acid metabolism;Amino acid metabolism;Global and overview maps;Amino acid metabolism;Amino acid metabolism	ko01100//Metabolic pathways;ko01200//Carbon metabolism;ko01230//Biosynthesis of amino acids;ko00270//Cysteine and methionine metabolism;ko00330//Arginine and proline metabolism;ko00250//Alanine, aspartate and glutamate metabolism;ko00350//Tyrosine metabolism;ko00360//Phenylalanine metabolism;ko01210//2-Oxocarboxylic acid metabolism;ko00220//Arginine biosynthesis;ko00400//Phenylalanine, tyrosine a…	K14454;K14454;K14454;K14454;K14454;K14454;K14454;K14454;K14454;K14454;K14454	GO:0005654//nucleoplasm;GO:0005737//cytoplasm;GO:0005764//lysosome;GO:0005829//cytosol;GO:0043679//axon terminus	GO:0003824//catalytic activity;GO:0004069//L-aspartate:2-oxoglutarate aminotransferase activity;GO:0004609//phosphatidylserine decarboxylase activity;GO:0008483//transaminase activity;GO:0016740//transferase activity;GO:0030170//pyridoxal phosphate binding;GO:0031406//carboxylic acid binding;GO:0047801//L-cysteine:2-oxoglutarate aminotransferase activity	GO:0006103//2-oxoglutarate metabolic process;GO:0006107//oxaloacetate metabolic process;GO:0006114//glycerol biosynthetic process;GO:0006520//cellular amino acid metabolic process;GO:0006531//aspartate metabolic process;GO:0006532//aspartate biosynthetic process;GO:0006533//aspartate catabolic process;GO:0006536//glutamate metabolic process;GO:0007219//Notch signaling pathway;GO:0008652//cellular…
ENSRNOT00000022389	620068.875	641550.5625	607830.125	116866.0547	198578.3125	142382.1875	623149.8542	152608.8516	-2.029740499	0.000258024	0.003109697	Idi1	isopentenyl-diphosphate delta isomerase 1 [Source:RGD Symbol;Acc:621835]	Metabolism;Metabolism	Global and overview maps;Metabolism of terpenoids and polyketides	ko01100//Metabolic pathways;ko00900//Terpenoid backbone biosynthesis	K01823;K01823	GO:0005777//peroxisome	GO:0004452//isopentenyl-diphosphate delta-isomerase activity;GO:0016787//hydrolase activity;GO:0016853//isomerase activity	GO:0008299//isoprenoid biosynthetic process
ENSRNOT00000022499	1898392.5	1553005.125	1581361.875	2480968.5	2651173	3071821.5	1677586.5	2734654.333	0.704971328	2.38E-07	7.01E-06	Gas2	growth arrest-specific 2 [Source:RGD Symbol;Acc:1563167]	-	-	-	-	GO:0005856//cytoskeleton	GO:0008017//microtubule binding	GO:0001544//initiation of primordial ovarian follicle growth;GO:0001547//antral ovarian follicle growth;GO:0006915//apoptotic process;GO:0008593//regulation of Notch signaling pathway;GO:0030728//ovulation;GO:0071711//basement membrane organization
ENSRNOT00000022511	152374.0938	198043.0156	177225.9688	116330.4063	116869.3047	107772.3125	175881.026	113657.3411	-0.629908983	0.008092971	0.049140306	Trmu	tRNA 5-methylaminomethyl-2-thiouridylate methyltransferase [Source:RGD Symbol;Acc:1311229]	-	-	-	-	-	GO:0008168//methyltransferase activity;GO:0016740//transferase activity;GO:0016783//sulfurtransferase activity	GO:0008033//tRNA processing;GO:0032259//methylation
ENSRNOT00000022552	1140699.75	1228290.125	989938	668999.4375	729866.875	676723.125	1119642.625	691863.1458	-0.694479718	4.14E-06	9.22E-05	Phyhd1	phytanoyl-CoA dioxygenase domain containing 1 [Source:RGD Symbol;Acc:1310377]	-	-	-	-	-	GO:0016491//oxidoreductase activity;GO:0046872//metal ion binding;GO:0051213//dioxygenase activity	GO:0055114//oxidation-reduction process
ENSRNOT00000022557	67073.95313	58962.74219	55085.53906	109816.5859	110310.5156	132724.7188	60374.07813	117617.2734	0.962098792	0.002846024	0.022015236	Dgat2	diacylglycerol O-acyltransferase 2 [Source:RGD Symbol;Acc:620329]	Metabolism;Metabolism;Organismal Systems	Global and overview maps;Lipid metabolism;Digestive system	ko01100//Metabolic pathways;ko00561//Glycerolipid metabolism;ko04975//Fat digestion and absorption	K11160;K11160;K11160	GO:0005739//mitochondrion;GO:0005783//endoplasmic reticulum;GO:0005789//endoplasmic reticulum membrane;GO:0005811//lipid particle;GO:0016020//membrane;GO:0016021//integral component of membrane;GO:0030176//integral component of endoplasmic reticulum membrane;GO:0043231//intracellular membrane-bounded organelle;GO:0048471//perinuclear region of cytoplasm	GO:0003846//2-acylglycerol O-acyltransferase activity;GO:0004144//diacylglycerol O-acyltransferase activity;GO:0016740//transferase activity;GO:0016746//transferase activity, transferring acyl groups;GO:0016747//transferase activity, transferring acyl groups other than amino-acyl groups;GO:0042803//protein homodimerization activity;GO:0050252//retinol O-fatty-acyltransferase activity	GO:0006071//glycerol metabolic process;GO:0006629//lipid metabolic process;GO:0010867//positive regulation of triglyceride biosynthetic process;GO:0019432//triglyceride biosynthetic process;GO:0019915//lipid storage;GO:0034383//low-density lipoprotein particle clearance;GO:0035336//long-chain fatty-acyl-CoA metabolic process;GO:0035356//cellular triglyceride homeostasis;GO:0042572//retinol metabo…
ENSRNOT00000022628	9988312	12102559	13972542	4750224.5	4003159.75	3982564.25	12021137.67	4245316.167	-1.501629531	1.43E-14	1.59E-12	Oat	ornithine aminotransferase [Source:RGD Symbol;Acc:621724]	Metabolism;Metabolism	Global and overview maps;Amino acid metabolism	ko01100//Metabolic pathways;ko00330//Arginine and proline metabolism	K00819;K00819	GO:0005654//nucleoplasm;GO:0005737//cytoplasm;GO:0005739//mitochondrion;GO:0005759//mitochondrial matrix	GO:0003824//catalytic activity;GO:0003992//N2-acetyl-L-ornithine:2-oxoglutarate 5-aminotransferase activity;GO:0004587//ornithine-oxo-acid transaminase activity;GO:0008483//transaminase activity;GO:0016740//transferase activity;GO:0030170//pyridoxal phosphate binding	GO:0006591//ornithine metabolic process;GO:0010121//arginine catabolic process to proline via ornithine;GO:0019544//arginine catabolic process to glutamate;GO:0034214//protein hexamerization;GO:0055129//L-proline biosynthetic process
ENSRNOT00000022661	397734.125	430842.625	411373.25	740515.75	672783.25	684805.8125	413316.6667	699368.2708	0.758804804	7.78E-09	3.23E-07	Msrb2	methionine sulfoxide reductase B2 [Source:RGD Symbol;Acc:1306026]	-	-	-	-	GO:0005739//mitochondrion	GO:0003779//actin binding;GO:0008270//zinc ion binding;GO:0016491//oxidoreductase activity;GO:0016671//oxidoreductase activity, acting on a sulfur group of donors, disulfide as acceptor;GO:0033743//peptide-methionine (R)-S-oxide reductase activity;GO:0033745//L-methionine-(R)-S-oxide reductase activity;GO:0046872//metal ion binding	GO:0006979//response to oxidative stress;GO:0030041//actin filament polymerization;GO:0030091//protein repair;GO:0034599//cellular response to oxidative stress;GO:0055114//oxidation-reduction process
ENSRNOT00000022983	2792508.75	1509850.25	1699151.75	1277521.5	1120333.875	1057723.25	2000503.583	1151859.542	-0.796398408	0.001395092	0.012692604	Serpinh1	serpin family H member 1 [Source:RGD Symbol;Acc:69302]	-	-	-	-	GO:0005615//extracellular space;GO:0005737//cytoplasm;GO:0005783//endoplasmic reticulum;GO:0005793//endoplasmic reticulum-Golgi intermediate compartment;GO:0045121//membrane raft	GO:0004867//serine-type endopeptidase inhibitor activity;GO:0005518//collagen binding;GO:0051082//unfolded protein binding	GO:0003433//chondrocyte development involved in endochondral bone morphogenesis;GO:0010951//negative regulation of endopeptidase activity;GO:0030199//collagen fibril organization;GO:0032964//collagen biosynthetic process;GO:0051604//protein maturation
ENSRNOT00000023080	6577182	6752963.5	5573535.5	12708484	12554497	12496022	6301227	12586334.33	0.998153483	2.72E-11	1.97E-09	Qprt	quinolinate phosphoribosyltransferase [Source:RGD Symbol;Acc:1310309]	Metabolism;Metabolism	Global and overview maps;Metabolism of cofactors and vitamins	ko01100//Metabolic pathways;ko00760//Nicotinate and nicotinamide metabolism	K00767;K00767	GO:0005737//cytoplasm	GO:0003824//catalytic activity;GO:0004514//nicotinate-nucleotide diphosphorylase (carboxylating) activity;GO:0016740//transferase activity;GO:0016757//transferase activity, transferring glycosyl groups;GO:0016763//transferase activity, transferring pentosyl groups	GO:0009435//NAD biosynthetic process;GO:0019363//pyridine nucleotide biosynthetic process;GO:0034213//quinolinate catabolic process;GO:0046874//quinolinate metabolic process
ENSRNOT00000023447	10249001	8907695	11854870	4193312	4454798	4767071	10337188.67	4471727	-1.20893986	8.70E-87	4.84E-83	Acly	ATP citrate lyase [Source:RGD Symbol;Acc:2018]	Metabolism;Metabolism	Global and overview maps;Carbohydrate metabolism	ko01100//Metabolic pathways;ko00020//Citrate cycle (TCA cycle)	K01648;K01648	GO:0005654//nucleoplasm;GO:0005737//cytoplasm;GO:0005829//cytosol;GO:0005886//plasma membrane	GO:0000166//nucleotide binding;GO:0003824//catalytic activity;GO:0003878//ATP citrate synthase activity;GO:0005524//ATP binding;GO:0016740//transferase activity;GO:0016829//lyase activity;GO:0046872//metal ion binding;GO:0046912//transferase activity, transferring acyl groups, acyl groups converted into alkyl on transfer;GO:0048037//cofactor binding	GO:0006085//acetyl-CoA biosynthetic process;GO:0006101//citrate metabolic process;GO:0006107//oxaloacetate metabolic process;GO:0006629//lipid metabolic process;GO:0008610//lipid biosynthetic process
ENSRNOT00000023554	3656461.25	3005378.75	3587812	1710867.75	1769023	1593754	3416550.667	1691214.917	-1.014480515	1.30E-18	2.59E-16	Hmgcs1	3-hydroxy-3-methylglutaryl-CoA synthase 1 [Source:RGD Symbol;Acc:70970]	Metabolism;Organismal Systems;Metabolism;Metabolism;Metabolism;Metabolism	Global and overview maps;Endocrine system;Amino acid metabolism;Carbohydrate metabolism;Metabolism of terpenoids and polyketides;Lipid metabolism	ko01100//Metabolic pathways;ko03320//PPAR signaling pathway;ko00280//Valine, leucine and isoleucine degradation;ko00650//Butanoate metabolism;ko00900//Terpenoid backbone biosynthesis;ko00072//Synthesis and degradation of ketone bodies	K01641;K01641;K01641;K01641;K01641;K01641	GO:0005737//cytoplasm;GO:0005829//cytosol	GO:0003824//catalytic activity;GO:0004421//hydroxymethylglutaryl-CoA synthase activity;GO:0008144//drug binding;GO:0016740//transferase activity;GO:0016853//isomerase activity;GO:0042803//protein homodimerization activity;GO:0043177//organic acid binding	GO:0001889//liver development;GO:0006084//acetyl-CoA metabolic process;GO:0006629//lipid metabolic process;GO:0006694//steroid biosynthetic process;GO:0006695//cholesterol biosynthetic process;GO:0007420//brain development;GO:0008202//steroid metabolic process;GO:0008203//cholesterol metabolic process;GO:0008299//isoprenoid biosynthetic process;GO:0008584//male gonad development;GO:0009645//respo…
ENSRNOT00000023582	5877770	5916134	4451385.5	3682839.5	3744856.5	3332411.5	5415096.5	3586702.5	-0.594328962	3.90E-08	1.51E-06	Tubb2b	tubulin, beta 2B class IIb [Source:RGD Symbol;Acc:1309427]	Human Diseases;Human Diseases;Cellular Processes;Cellular Processes	Neurodegenerative diseases;Neurodegenerative diseases;Transport and catabolism;Cellular community - eukaryotes	ko05010//Alzheimer disease;ko05016//Huntington disease;ko04145//Phagosome;ko04540//Gap junction	K07375;K07375;K07375;K07375	GO:0005575//cellular_component;GO:0005737//cytoplasm;GO:0005856//cytoskeleton;GO:0005874//microtubule;GO:0015630//microtubule cytoskeleton	GO:0000166//nucleotide binding;GO:0003674//molecular_function;GO:0003924//GTPase activity;GO:0005200//structural constituent of cytoskeleton;GO:0005525//GTP binding;GO:0046982//protein heterodimerization activity	GO:0000226//microtubule cytoskeleton organization;GO:0000278//mitotic cell cycle;GO:0001764//neuron migration;GO:0007017//microtubule-based process;GO:0007399//nervous system development;GO:0008150//biological_process;GO:1902669//positive regulation of axon guidance
ENSRNOT00000023623	386482.6563	351663.8125	583122.625	271602.0313	183032.0781	171398.5938	440423.0313	208677.5677	-1.077614392	7.64E-07	2.02E-05	Slc38a3	solute carrier family 38, member 3 [Source:RGD Symbol;Acc:628620]	Organismal Systems;Organismal Systems;Organismal Systems	Nervous system;Nervous system;Excretory system	ko04724//Glutamatergic synapse;ko04727//GABAergic synapse;ko04964//Proximal tubule bicarbonate reclamation	K13576;K13576;K13576	GO:0005886//plasma membrane;GO:0005887//integral component of plasma membrane;GO:0016020//membrane;GO:0016021//integral component of membrane;GO:0016323//basolateral plasma membrane	GO:0003674//molecular_function;GO:0005290//L-histidine transmembrane transporter activity;GO:0015171//amino acid transmembrane transporter activity;GO:0015180//L-alanine transmembrane transporter activity;GO:0015182//L-asparagine transmembrane transporter activity;GO:0015186//L-glutamine transmembrane transporter activity;GO:0015293//symporter activity;GO:0015297//antiporter activity	GO:0003333//amino acid transmembrane transport;GO:0006811//ion transport;GO:0006814//sodium ion transport;GO:0006865//amino acid transport;GO:0006867//asparagine transport;GO:0006868//glutamine transport;GO:0007420//brain development;GO:0007565//female pregnancy;GO:0015808//L-alanine transport;GO:0015817//histidine transport;GO:0051365//cellular response to potassium ion starvation;GO:0055085//tr…
ENSRNOT00000023664	2399645	1674444.125	1212369.5	885056.875	1124402.75	929530.5625	1762152.875	979663.3958	-0.846981049	0.000906336	0.008963548	Anxa1	annexin A1 [Source:RGD Symbol;Acc:2118]	-	-	-	-	GO:0001533//cornified envelope;GO:0001891//phagocytic cup;GO:0005576//extracellular region;GO:0005615//extracellular space;GO:0005634//nucleus;GO:0005654//nucleoplasm;GO:0005737//cytoplasm;GO:0005768//endosome;GO:0005769//early endosome;GO:0005829//cytosol;GO:0005884//actin filament;GO:0005886//plasma membrane;GO:0005929//cilium;GO:0009986//cell surface;GO:0010008//endosome membrane;GO:0016020//m…	GO:0003697//single-stranded DNA binding;GO:0003727//single-stranded RNA binding;GO:0004859//phospholipase inhibitor activity;GO:0005198//structural molecule activity;GO:0005509//calcium ion binding;GO:0005543//phospholipid binding;GO:0005544//calcium-dependent phospholipid binding;GO:0019834//phospholipase A2 inhibitor activity;GO:0030674//protein binding, bridging;GO:0033676//double-stranded DNA…	GO:0001780//neutrophil homeostasis;GO:0002250//adaptive immune response;GO:0002376//immune system process;GO:0002548//monocyte chemotaxis;GO:0002685//regulation of leukocyte migration;GO:0006909//phagocytosis;GO:0006954//inflammatory response;GO:0007165//signal transduction;GO:0007166//cell surface receptor signaling pathway;GO:0007187//G-protein coupled receptor signaling pathway, coupled to cyc…
ENSRNOT00000024000	5718516	5977604	8800086	19923242	19408808	17388384	6832068.667	18906811.33	1.468511691	1.13E-45	1.57E-42	Aldh1a1	aldehyde dehydrogenase 1 family, member A1 [Source:RGD Symbol;Acc:2087]	Metabolism;Metabolism	Global and overview maps;Metabolism of cofactors and vitamins	ko01100//Metabolic pathways;ko00830//Retinol metabolism	K07249;K07249	-	GO:0004028//3-chloroallyl aldehyde dehydrogenase activity;GO:0016491//oxidoreductase activity;GO:0016620//oxidoreductase activity, acting on the aldehyde or oxo group of donors, NAD or NADP as acceptor	GO:0002072//optic cup morphogenesis involved in camera-type eye development;GO:0042493//response to drug;GO:0042572//retinol metabolic process;GO:0042573//retinoic acid metabolic process;GO:0042904//9-cis-retinoic acid biosynthetic process;GO:0043065//positive regulation of apoptotic process;GO:0048048//embryonic eye morphogenesis;GO:0055114//oxidation-reduction process
ENSRNOT00000024035	7398451	7911677.5	7301111	3863106.5	3656562	3815283.25	7537079.833	3778317.25	-0.99626183	6.24E-32	5.79E-29	Agxt2	alanine-glyoxylate aminotransferase 2 [Source:RGD Symbol;Acc:621767]	Metabolism;Metabolism;Metabolism;Metabolism;Metabolism	Global and overview maps;Amino acid metabolism;Amino acid metabolism;Amino acid metabolism;Amino acid metabolism	ko01100//Metabolic pathways;ko00280//Valine, leucine and isoleucine degradation;ko00270//Cysteine and methionine metabolism;ko00260//Glycine, serine and threonine metabolism;ko00250//Alanine, aspartate and glutamate metabolism	K00827;K00827;K00827;K00827;K00827	GO:0005739//mitochondrion;GO:0005759//mitochondrial matrix	GO:0003824//catalytic activity;GO:0008453//alanine-glyoxylate transaminase activity;GO:0008483//transaminase activity;GO:0016223//beta-alanine-pyruvate transaminase activity;GO:0016740//transferase activity;GO:0030170//pyridoxal phosphate binding;GO:0047305//(R)-3-amino-2-methylpropionate-pyruvate transaminase activity	GO:0009436//glyoxylate catabolic process;GO:0019265//glycine biosynthetic process, by transamination of glyoxylate;GO:0019481//L-alanine catabolic process, by transamination;GO:0045429//positive regulation of nitric oxide biosynthetic process
ENSRNOT00000024093	1503123.25	1744201.875	1792934	7891409.5	5468113	6771731	1680086.375	6710417.833	1.997867195	0.000153567	0.001988515	Aldh1a7	aldehyde dehydrogenase family 1, subfamily A7 [Source:MGI Symbol;Acc:MGI:1347050]	Metabolism;Metabolism	Global and overview maps;Metabolism of cofactors and vitamins	ko01100//Metabolic pathways;ko00830//Retinol metabolism	K07249;K07249	-	GO:0004029//aldehyde dehydrogenase (NAD) activity;GO:0016491//oxidoreductase activity;GO:0016620//oxidoreductase activity, acting on the aldehyde or oxo group of donors, NAD or NADP as acceptor;GO:0018479//benzaldehyde dehydrogenase (NAD+) activity	GO:0055114//oxidation-reduction process
ENSRNOT00000024112	3445331.25	3602806.75	3841318.25	2395323.75	2250856.75	2215339.75	3629818.75	2287173.417	-0.666331754	1.64E-19	3.95E-17	Acy3	aminoacylase 3 [Source:RGD Symbol;Acc:1305394]	-	-	-	-	GO:0005737//cytoplasm;GO:0005886//plasma membrane;GO:0016020//membrane;GO:0016324//apical plasma membrane	GO:0004046//aminoacylase activity;GO:0016787//hydrolase activity;GO:0016788//hydrolase activity, acting on ester bonds;GO:0016811//hydrolase activity, acting on carbon-nitrogen (but not peptide) bonds, in linear amides;GO:0042802//identical protein binding;GO:0046872//metal ion binding	-
ENSRNOT00000024160	3978356.25	3604808.25	4862085	11389864	9656027	9508892	4148416.5	10184927.67	1.295803082	3.65E-16	4.84E-14	Akr7a3	aldo-keto reductase family 7 member A3 [Source:RGD Symbol;Acc:628635]	Metabolism	Xenobiotics biodegradation and metabolism	ko00980//Metabolism of xenobiotics by cytochrome P450	K15303	GO:0005737//cytoplasm;GO:0005829//cytosol	GO:0004032//alditol:NADP+ 1-oxidoreductase activity;GO:0004033//aldo-keto reductase (NADP) activity;GO:0016491//oxidoreductase activity;GO:0042802//identical protein binding	GO:0009636//response to toxic substance;GO:0046222//aflatoxin metabolic process;GO:0046223//aflatoxin catabolic process;GO:0055114//oxidation-reduction process
ENSRNOT00000024172	25329.50195	19875.69531	34643.19922	66590	70282.71875	81593.6875	26616.13216	72822.13542	1.452076112	5.93E-05	0.000912537	Wdr48	WD repeat domain 48 [Source:RGD Symbol;Acc:1309702]	Genetic Information Processing	Replication and repair	ko03460//Fanconi anemia pathway	K15361	-	GO:0043130//ubiquitin binding	GO:1903003//positive regulation of protein deubiquitination
ENSRNOT00000024246	4440818.5	5268051	4499123	8725655	11439393	2407849.5	4735997.5	7524299.167	0.667888892	0.000249816	0.003030454	Ercc2	ERCC excision repair 2, TFIIH core complex helicase subunit [Source:RGD Symbol;Acc:1309109]	Genetic Information Processing;Genetic Information Processing	Replication and repair;Transcription	ko03420//Nucleotide excision repair;ko03022//Basal transcription factors	K10844;K10844	GO:0000439//core TFIIH complex;GO:0005634//nucleus;GO:0005654//nucleoplasm;GO:0005669//transcription factor TFIID complex;GO:0005675//holo TFIIH complex;GO:0005737//cytoplasm;GO:0005819//spindle;GO:0005829//cytosol;GO:0070516//CAK-ERCC2 complex;GO:0071817//MMXD complex	GO:0000166//nucleotide binding;GO:0003674//molecular_function;GO:0003676//nucleic acid binding;GO:0003677//DNA binding;GO:0003684//damaged DNA binding;GO:0004003//ATP-dependent DNA helicase activity;GO:0004386//helicase activity;GO:0004672//protein kinase activity;GO:0005524//ATP binding;GO:0008022//protein C-terminus binding;GO:0008026//ATP-dependent helicase activity;GO:0008094//DNA-dependent A…	GO:0000019//regulation of mitotic recombination;GO:0000717//nucleotide-excision repair, DNA duplex unwinding;GO:0001666//response to hypoxia;GO:0001701//in utero embryonic development;GO:0006139//nucleobase-containing compound metabolic process;GO:0006281//DNA repair;GO:0006283//transcription-coupled nucleotide-excision repair;GO:0006289//nucleotide-excision repair;GO:0006366//transcription from …
ENSRNOT00000024328	2141505	1701042	1608141.5	1132612.375	1296039	1026517.313	1816896.167	1151722.896	-0.657682327	1.64E-16	2.29E-14	Fech	ferrochelatase [Source:RGD Symbol;Acc:1307556]	Metabolism;Metabolism	Global and overview maps;Metabolism of cofactors and vitamins	ko01100//Metabolic pathways;ko00860//Porphyrin and chlorophyll metabolism	K01772;K01772	GO:0005739//mitochondrion	GO:0004325//ferrochelatase activity;GO:0016829//lyase activity	GO:0006779//porphyrin-containing compound biosynthetic process;GO:0006783//heme biosynthetic process;GO:0010038//response to metal ion;GO:0010288//response to lead ion;GO:0017085//response to insecticide;GO:0042168//heme metabolic process;GO:0042493//response to drug;GO:0045471//response to ethanol;GO:0046501//protoporphyrinogen IX metabolic process;GO:0046685//response to arsenic-containing subs…
ENSRNOT00000024390	18211.3125	71517.97656	21755.35547	42817.41797	67648.35938	73817.74219	37161.54818	61427.83984	0.725082044	0.004004721	0.028575588	Gab1	GRB2-associated binding protein 1 [Source:RGD Symbol;Acc:1311085]	Human Diseases;Environmental Information Processing;Human Diseases;Environmental Information Processing;Human Diseases;Organismal Systems;Environmental Information Processing;Human Diseases;Human Diseases;Human Diseases	Cancers;Signal transduction;Cancers;Signal transduction;Infectious diseases;Nervous system;Signal transduction;Drug resistance;Cancers;Cancers	ko05205//Proteoglycans in cancer;ko04072//Phospholipase D signaling pathway;ko05225//Hepatocellular carcinoma;ko04014//Ras signaling pathway;ko05100//Bacterial invasion of epithelial cells;ko04722//Neurotrophin signaling pathway;ko04012//ErbB signaling pathway;ko01521//EGFR tyrosine kinase inhibitor resistance;ko05226//Gastric cancer;ko05211//Renal cell carcinoma	K09593;K09593;K09593;K09593;K09593;K09593;K09593;K09593;K09593;K09593	-	GO:0005515//protein binding	GO:0035728//response to hepatocyte growth factor
ENSRNOT00000024423	13665990	12991891	6338407	4581262	4952549	4618861	10998762.67	4717557.333	-1.221229277	1.18E-09	5.71E-08	Fmo5	flavin containing monooxygenase 5 [Source:RGD Symbol;Acc:628602]	Metabolism	Xenobiotics biodegradation and metabolism	ko00982//Drug metabolism - cytochrome P450	K00485	GO:0005783//endoplasmic reticulum;GO:0005789//endoplasmic reticulum membrane;GO:0005829//cytosol;GO:0016020//membrane;GO:0016021//integral component of membrane;GO:0031090//organelle membrane;GO:0043231//intracellular membrane-bounded organelle	GO:0004497//monooxygenase activity;GO:0004499//N,N-dimethylaniline monooxygenase activity;GO:0016491//oxidoreductase activity;GO:0050660//flavin adenine dinucleotide binding;GO:0050661//NADP binding	GO:0055114//oxidation-reduction process
ENSRNOT00000024622	948874.875	955703.3125	1025176.375	2071454.5	1734754.75	1777839.5	976584.8542	1861349.583	0.930531727	0.000167633	0.00215065	Ces1f	carboxylesterase 1F [Source:RGD Symbol;Acc:1642419]	Metabolism	Xenobiotics biodegradation and metabolism	ko00983//Drug metabolism - other enzymes	K01044	-	GO:0016787//hydrolase activity	-
ENSRNOT00000024772	2660522	3043444.5	2045207.125	2039974	1367128.125	1476030.625	2583057.875	1627710.917	-0.66623547	6.97E-06	0.00014511	Spcs2	signal peptidase complex subunit 2 [Source:RGD Symbol;Acc:1311253]	Genetic Information Processing	Folding, sorting and degradation	ko03060//Protein export	K12947	GO:0005787//signal peptidase complex;GO:0016020//membrane;GO:0016021//integral component of membrane	GO:0008233//peptidase activity	GO:0006465//signal peptide processing;GO:0045047//protein targeting to ER
ENSRNOT00000024813	182254.25	210218.125	165953.8438	405879.4375	327454.6875	430145.4063	186142.0729	387826.5104	1.059007246	2.39E-07	7.01E-06	Pisd	phosphatidylserine decarboxylase [Source:RGD Symbol;Acc:1596729]	Metabolism;Metabolism	Global and overview maps;Lipid metabolism	ko01100//Metabolic pathways;ko00564//Glycerophospholipid metabolism	K01613;K01613	GO:0005634//nucleus;GO:0005739//mitochondrion;GO:0005743//mitochondrial inner membrane;GO:0016020//membrane;GO:0016021//integral component of membrane;GO:0031305//integral component of mitochondrial inner membrane	GO:0004609//phosphatidylserine decarboxylase activity;GO:0016829//lyase activity;GO:0016831//carboxy-lyase activity	GO:0006629//lipid metabolic process;GO:0006646//phosphatidylethanolamine biosynthetic process;GO:0008654//phospholipid biosynthetic process;GO:0016540//protein autoprocessing
ENSRNOT00000025323	24527946	25106798	18830338	13555342	12255416	11769110	22821694	12526622.67	-0.865408385	6.70E-17	9.81E-15	Amacr	alpha-methylacyl-CoA racemase [Source:RGD Symbol;Acc:3048]	Metabolism;Cellular Processes;Metabolism	Global and overview maps;Transport and catabolism;Lipid metabolism	ko01100//Metabolic pathways;ko04146//Peroxisome;ko00120//Primary bile acid biosynthesis	K01796;K01796;K01796	-	GO:0003824//catalytic activity	-
ENSRNOT00000025791	191592.4375	199881.4531	137326.7188	328363.6875	389852.875	300428.9688	176266.8698	339548.5104	0.945856365	4.03E-05	0.000650593	Nolc1	nucleolar and coiled-body phosphoprotein 1 [Source:RGD Symbol;Acc:621578]	-	-	-	-	GO:0001650//fibrillar center;GO:0005634//nucleus;GO:0005654//nucleoplasm;GO:0005730//nucleolus;GO:0005737//cytoplasm;GO:0015030//Cajal body;GO:0031428//box C/D snoRNP complex;GO:0031429//box H/ACA snoRNP complex	GO:0000166//nucleotide binding;GO:0001042//RNA polymerase I core binding;GO:0003677//DNA binding;GO:0003700//transcription factor activity, sequence-specific DNA binding;GO:0005515//protein binding;GO:0005524//ATP binding;GO:0005525//GTP binding;GO:0008134//transcription factor binding;GO:0008139//nuclear localization sequence binding;GO:0019904//protein domain specific binding;GO:0034512//box C/…	GO:0006417//regulation of translation;GO:0006970//response to osmotic stress;GO:0007000//nucleolus organization;GO:0008284//positive regulation of cell proliferation;GO:0014029//neural crest formation;GO:0014032//neural crest cell development;GO:0033979//box H/ACA snoRNA metabolic process;GO:0042306//regulation of protein import into nucleus;GO:0045893//positive regulation of transcription, DNA-t…
ENSRNOT00000025828	1425204.375	1436087.875	1773592.75	4328079.5	4244426	4158556.25	1544961.667	4243687.25	1.457747294	9.63E-19	2.06E-16	Rab18	RAB18, member RAS oncogene family [Source:RGD Symbol;Acc:1308905]	-	-	-	-	GO:0005622//intracellular;GO:0005794//Golgi apparatus;GO:0045202//synapse;GO:0071782//endoplasmic reticulum tubular network	GO:0000166//nucleotide binding;GO:0003924//GTPase activity;GO:0005525//GTP binding;GO:0019003//GDP binding	GO:0001654//eye development;GO:0006886//intracellular protein transport;GO:0007275//multicellular organism development;GO:0007420//brain development;GO:0015031//protein transport;GO:0032482//Rab protein signal transduction;GO:0034389//lipid particle organization;GO:0051170//nuclear import;GO:0071786//endoplasmic reticulum tubular network organization
ENSRNOT00000025928	122613.7031	86198.14063	152637.2344	219004.75	221940.2813	230669.8125	120483.026	223871.6146	0.893841706	0.004701418	0.032614108	Fas	Fas cell surface death receptor [Source:RGD Symbol;Acc:619831]	Human Diseases;Human Diseases;Human Diseases;Human Diseases;Human Diseases;Human Diseases;Human Diseases;Environmental Information Processing;Human Diseases;Human Diseases;Human Diseases;Human Diseases;Cellular Processes;Human Diseases;Cellular Processes;Human Diseases;Human Diseases;Organismal Systems;Human Diseases;Human Diseases;Human Diseases;Environmental Information Processing;Human Disease…	Neurodegenerative diseases;Cancers;Infectious diseases;Cancers;Infectious diseases;Infectious disease: viral;Infectious diseases;Signal transduction;Infectious diseases;Endocrine and metabolic diseases;Infectious diseases;Infectious diseases;Cell growth and death;Infectious diseases;Cell growth and death;Infectious diseases;Infectious diseases;Immune system;Drug resistance;Infectious diseases;Inf…	ko05010//Alzheimer disease;ko05200//Pathways in cancer;ko05165//Human papillomavirus infection;ko05205//Proteoglycans in cancer;ko05169//Epstein-Barr virus infection;ko05170//Human immunodeficiency virus 1 infection;ko05163//Human cytomegalovirus infection;ko04010//MAPK signaling pathway;ko05168//Herpes simplex infection;ko04932//Non-alcoholic fatty liver disease (NAFLD);ko05164//Influenza A;ko05…	K04390;K04390;K04390;K04390;K04390;K04390;K04390;K04390;K04390;K04390;K04390;K04390;K04390;K04390;K04390;K04390;K04390;K04390;K04390;K04390;K04390;K04390;K04390;K04390;K04390;K04390;K04390;K04390	GO:0016020//membrane;GO:0016021//integral component of membrane	GO:0004888//transmembrane signaling receptor activity	GO:0006915//apoptotic process;GO:0006955//immune response;GO:0007165//signal transduction
ENSRNOT00000026121	85198432	84236248	102064176	175496480	153771264	166911264	90499618.67	165393002.7	0.869914581	3.87E-17	5.98E-15	Hmgcs2	3-hydroxy-3-methylglutaryl-CoA synthase 2 [Source:RGD Symbol;Acc:2804]	Metabolism;Organismal Systems;Metabolism;Metabolism;Metabolism;Metabolism	Global and overview maps;Endocrine system;Amino acid metabolism;Carbohydrate metabolism;Metabolism of terpenoids and polyketides;Lipid metabolism	ko01100//Metabolic pathways;ko03320//PPAR signaling pathway;ko00280//Valine, leucine and isoleucine degradation;ko00650//Butanoate metabolism;ko00900//Terpenoid backbone biosynthesis;ko00072//Synthesis and degradation of ketone bodies	K01641;K01641;K01641;K01641;K01641;K01641	GO:0005739//mitochondrion	GO:0003824//catalytic activity;GO:0004421//hydroxymethylglutaryl-CoA synthase activity;GO:0016740//transferase activity	GO:0006629//lipid metabolic process;GO:0006694//steroid biosynthetic process;GO:0008202//steroid metabolic process;GO:0008299//isoprenoid biosynthetic process;GO:0016126//sterol biosynthetic process
ENSRNOT00000026249	89016.53125	119008.6563	99647.3125	125558.9922	139634.6406	237204.125	102557.5	167465.9193	0.707434525	0.00123444	0.011589112	Cfdp1	craniofacial development protein 1 [Source:RGD Symbol;Acc:735080]	-	-	-	-	GO:0000775//chromosome, centromeric region;GO:0000776//kinetochore;GO:0000777//condensed chromosome kinetochore;GO:0005694//chromosome	-	GO:0007155//cell adhesion;GO:0007275//multicellular organism development;GO:0008360//regulation of cell shape;GO:0042127//regulation of cell proliferation;GO:2000270//negative regulation of fibroblast apoptotic process
ENSRNOT00000026290	31157980	31875462	38088392	22673244	20986096	22387048	33707278	22015462.67	-0.614542965	3.60E-05	0.00058953	Hsd3b5	hydroxy-delta-5-steroid dehydrogenase, 3 beta- and steroid delta-isomerase 5 [Source:RGD Symbol;Acc:2838]	Metabolism;Metabolism;Human Diseases;Organismal Systems;Organismal Systems;Organismal Systems	Global and overview maps;Lipid metabolism;Endocrine and metabolic diseases;Endocrine system;Endocrine system;Endocrine system	ko01100//Metabolic pathways;ko00140//Steroid hormone biosynthesis;ko04934//Cushing syndrome;ko04925//Aldosterone synthesis and secretion;ko04913//Ovarian Steroidogenesis;ko04927//Cortisol synthesis and secretion	K00070;K00070;K00070;K00070;K00070;K00070	-	GO:0003854//3-beta-hydroxy-delta5-steroid dehydrogenase activity;GO:0016491//oxidoreductase activity;GO:0016616//oxidoreductase activity, acting on the CH-OH group of donors, NAD or NADP as acceptor;GO:0016853//isomerase activity	GO:0006694//steroid biosynthetic process;GO:0055114//oxidation-reduction process
ENSRNOT00000026336	10683.7041	19544.41406	19636.87891	38656.8125	72254.48438	85627.28906	16621.66569	65512.86198	1.978713211	0.001885794	0.016055203	Dmap1	DNA methyltransferase 1-associated protein 1 [Source:RGD Symbol;Acc:1311295]	-	-	-	-	GO:0005575//cellular_component;GO:0005634//nucleus;GO:0005654//nucleoplasm;GO:0005657//replication fork;GO:0005737//cytoplasm;GO:0005829//cytosol;GO:0035267//NuA4 histone acetyltransferase complex	GO:0001103//RNA polymerase II repressing transcription factor binding;GO:0003674//molecular_function;GO:0003714//transcription corepressor activity;GO:0008168//methyltransferase activity;GO:0016740//transferase activity	GO:0000122//negative regulation of transcription from RNA polymerase II promoter;GO:0006281//DNA repair;GO:0006338//chromatin remodeling;GO:0032259//methylation;GO:0042307//positive regulation of protein import into nucleus;GO:0043967//histone H4 acetylation;GO:0043968//histone H2A acetylation;GO:0045471//response to ethanol;GO:0045892//negative regulation of transcription, DNA-templated
ENSRNOT00000026575	16876896	17000292	12014296	7730206.5	6670692.5	7206071.5	15297161.33	7202323.5	-1.086729653	4.73E-61	8.79E-58	Slc27a5	solute carrier family 27 member 5 [Source:RGD Symbol;Acc:708535]	Metabolism;Human Diseases;Organismal Systems;Organismal Systems;Metabolism	Global and overview maps;Endocrine and metabolic diseases;Endocrine system;Digestive system;Lipid metabolism	ko01100//Metabolic pathways;ko04931//Insulin resistance;ko03320//PPAR signaling pathway;ko04976//Bile secretion;ko00120//Primary bile acid biosynthesis	K08748;K08748;K08748;K08748;K08748	GO:0005783//endoplasmic reticulum;GO:0005789//endoplasmic reticulum membrane;GO:0009925//basal plasma membrane;GO:0016020//membrane;GO:0016021//integral component of membrane;GO:0030176//integral component of endoplasmic reticulum membrane;GO:0032991//macromolecular complex;GO:0043231//intracellular membrane-bounded organelle	GO:0000166//nucleotide binding;GO:0003824//catalytic activity;GO:0004467//long-chain fatty acid-CoA ligase activity;GO:0005324//long-chain fatty acid transporter activity;GO:0005524//ATP binding;GO:0015245//fatty acid transporter activity;GO:0016874//ligase activity;GO:0031957//very long-chain fatty acid-CoA ligase activity;GO:0044877//macromolecular complex binding;GO:0047747//cholate-CoA ligase…	GO:0000038//very long-chain fatty acid metabolic process;GO:0001676//long-chain fatty acid metabolic process;GO:0006629//lipid metabolic process;GO:0006631//fatty acid metabolic process;GO:0006642//triglyceride mobilization;GO:0006699//bile acid biosynthetic process;GO:0008206//bile acid metabolic process;GO:0015908//fatty acid transport;GO:0015911//plasma membrane long-chain fatty acid transport…
ENSRNOT00000026657	496367.5	509973.7188	450777.5313	277592.625	316487.6875	247523.3281	485706.25	280534.5469	-0.791905606	0.000350451	0.004039983	LOC100910990	copine-1-like [Source:RGD Symbol;Acc:6495669]	-	-	-	-	GO:0005634//nucleus;GO:0005737//cytoplasm;GO:0005886//plasma membrane;GO:0016020//membrane	GO:0005544//calcium-dependent phospholipid binding	GO:0030154//cell differentiation;GO:0043122//regulation of I-kappaB kinase/NF-kappaB signaling;GO:0071277//cellular response to calcium ion;GO:1903265//positive regulation of tumor necrosis factor-mediated signaling pathway
ENSRNOT00000026665	335747.875	300326.6875	412942.8438	688264.125	719846	672932.625	349672.4688	693680.9167	0.988267985	0.002390117	0.019259294	Clpb	ClpB homolog, mitochondrial AAA ATPase chaperonin [Source:RGD Symbol;Acc:621328]	Organismal Systems	Aging	ko04213//Longevity regulating pathway - multiple species	K03695	-	GO:0005524//ATP binding	-
ENSRNOT00000026677	621394.75	558717.5625	559390	1400649.5	1453526.375	1400985.25	579834.1042	1418387.042	1.290539165	0.005831902	0.038068033	F10	coagulation factor X [Source:RGD Symbol;Acc:61850]	Organismal Systems	Immune system	ko04610//Complement and coagulation cascades	K01314	GO:0005576//extracellular region	GO:0004252//serine-type endopeptidase activity;GO:0005509//calcium ion binding;GO:0005543//phospholipid binding;GO:0008233//peptidase activity;GO:0008236//serine-type peptidase activity;GO:0016787//hydrolase activity	GO:0006508//proteolysis;GO:0007596//blood coagulation;GO:0051897//positive regulation of protein kinase B signaling
ENSRNOT00000026760	2103178.25	2238549.5	980759.0625	820812.875	756776.0625	785795.9375	1774162.271	787794.9583	-1.17124588	1.99E-06	4.80E-05	Stat3	signal transducer and activator of transcription 3 [Source:RGD Symbol;Acc:3772]	Human Diseases;Human Diseases;Human Diseases;Human Diseases;Human Diseases;Human Diseases;Cellular Processes;Human Diseases;Environmental Information Processing;Human Diseases;Organismal Systems;Human Diseases;Human Diseases;Human Diseases;Organismal Systems;Environmental Information Processing;Human Diseases;Human Diseases;Organismal Systems;Human Diseases;Human Diseases;Cellular Processes;Envir…	Cancers;Cancers;Infectious diseases;Infectious diseases;Cancers;Infectious diseases;Cell growth and death;Infectious diseases;Signal transduction;Infectious diseases;Immune system;Endocrine and metabolic diseases;Infectious diseases;Cancers;Endocrine system;Signal transduction;Infectious diseases;Drug resistance;Endocrine system;Endocrine and metabolic diseases;Cancer: overview;Cellular community…	ko05200//Pathways in cancer;ko05205//Proteoglycans in cancer;ko05169//Epstein-Barr virus infection;ko05163//Human cytomegalovirus infection;ko05203//Viral carcinogenesis;ko05167//Kaposi sarcoma-associated herpesvirus infection;ko04217//Necroptosis;ko05160//Hepatitis C;ko04066//HIF-1 signaling pathway;ko05161//Hepatitis B;ko04062//Chemokine signaling pathway;ko04931//Insulin resistance;ko05162//Me…	K04692;K04692;K04692;K04692;K04692;K04692;K04692;K04692;K04692;K04692;K04692;K04692;K04692;K04692;K04692;K04692;K04692;K04692;K04692;K04692;K04692;K04692;K04692;K04692;K04692;K04692;K04692;K04692;K04692	GO:0000790//nuclear chromatin;GO:0005634//nucleus;GO:0005654//nucleoplasm;GO:0005737//cytoplasm;GO:0005739//mitochondrion;GO:0005743//mitochondrial inner membrane;GO:0005829//cytosol;GO:0005886//plasma membrane;GO:0014069//postsynaptic density;GO:0090575//RNA polymerase II transcription factor complex	GO:0000978//RNA polymerase II core promoter proximal region sequence-specific DNA binding;GO:0000981//RNA polymerase II transcription factor activity, sequence-specific DNA binding;GO:0001077//transcriptional activator activity, RNA polymerase II core promoter proximal region sequence-specific binding;GO:0001103//RNA polymerase II repressing transcription factor binding;GO:0001228//transcriptiona…	GO:0001659//temperature homeostasis;GO:0001754//eye photoreceptor cell differentiation;GO:0006355//regulation of transcription, DNA-templated;GO:0006357//regulation of transcription from RNA polymerase II promoter;GO:0006366//transcription from RNA polymerase II promoter;GO:0006606//protein import into nucleus;GO:0006953//acute-phase response;GO:0006954//inflammatory response;GO:0007165//signal t…
ENSRNOT00000026895	152121.2969	132084.7188	96406.72656	492045.3438	512551.9063	485970.5	126870.9141	496855.9167	1.969466185	0.000408717	0.004625482	Sil1	SIL1 nucleotide exchange factor [Source:RGD Symbol;Acc:735103]	Genetic Information Processing	Folding, sorting and degradation	ko04141//Protein processing in endoplasmic reticulum	K14001	GO:0005737//cytoplasm;GO:0005783//endoplasmic reticulum;GO:0005788//endoplasmic reticulum lumen	GO:0000774//adenyl-nucleotide exchange factor activity	GO:0015031//protein transport;GO:0050790//regulation of catalytic activity
ENSRNOT00000027290	266294.25	264460.0313	310332.0313	472053.0625	417037.3125	447128.4375	280362.1042	445406.2708	0.667830513	1.27E-06	3.11E-05	RGD1310127	similar to cDNA sequence BC017158 [Source:RGD Symbol;Acc:1310127]	-	-	-	-	-	-	-
ENSRNOT00000027345	1726048	1520174	934909.4375	2471529.25	2306717.5	2609564	1393710.479	2462603.583	0.821253514	0.002304282	0.018757668	Reep5	receptor accessory protein 5 [Source:RGD Symbol;Acc:1306047]	-	-	-	-	GO:0005783//endoplasmic reticulum;GO:0016020//membrane;GO:0016021//integral component of membrane;GO:0071782//endoplasmic reticulum tubular network	-	-
ENSRNOT00000027435	538838.125	682649.6875	391146.0313	331439.6875	259083.7969	288957.3438	537544.6146	293160.276	-0.874694871	0.005115645	0.034567852	Rabac1	Rab acceptor 1 [Source:RGD Symbol;Acc:621002]	-	-	-	-	GO:0005737//cytoplasm;GO:0005794//Golgi apparatus;GO:0005886//plasma membrane;GO:0008021//synaptic vesicle;GO:0016020//membrane;GO:0016021//integral component of membrane;GO:0030054//cell junction;GO:0031410//cytoplasmic vesicle;GO:0045202//synapse	GO:0008022//protein C-terminus binding;GO:0030674//protein binding, bridging;GO:0042802//identical protein binding;GO:0070064//proline-rich region binding	GO:0016192//vesicle-mediated transport
ENSRNOT00000027511	1370290.625	1382173.875	595351.75	1590544.5	2049646.375	2277893.5	1115938.75	1972694.792	0.82190992	5.21E-10	2.77E-08	Dhrs1	dehydrogenase/reductase 1 [Source:RGD Symbol;Acc:1359172]	-	-	-	-	GO:0005783//endoplasmic reticulum	-	-
ENSRNOT00000027518	4126586.75	4231760	3572645.25	2751461.5	2758325	2410110.5	3976997.333	2639965.667	-0.591160428	0.000462563	0.005110217	Decr2	2,4-dienoyl-CoA reductase 2 [Source:RGD Symbol;Acc:71002]	Metabolism;Metabolism;Metabolism;Metabolism	Global and overview maps;Xenobiotics biodegradation and metabolism;Nucleotide metabolism;Nucleotide metabolism	ko01100//Metabolic pathways;ko00983//Drug metabolism - other enzymes;ko00230//Purine metabolism;ko00240//Pyrimidine metabolism	K00940;K00940;K00940;K00940	GO:0005777//peroxisome;GO:0005778//peroxisomal membrane	GO:0008670//2,4-dienoyl-CoA reductase (NADPH) activity;GO:0016491//oxidoreductase activity	GO:0006629//lipid metabolic process;GO:0006631//fatty acid metabolic process;GO:0055114//oxidation-reduction process
ENSRNOT00000027756	977010.3125	818882.8125	1463079	558086	516702.875	543519.125	1086324.042	539436	-1.009930801	0.002911416	0.022421525	Fads2	fatty acid desaturase 2 [Source:RGD Symbol;Acc:68339]	Metabolism;Organismal Systems;Metabolism;Metabolism;Metabolism	Global and overview maps;Endocrine system;Global and overview maps;Lipid metabolism;Lipid metabolism	ko01100//Metabolic pathways;ko03320//PPAR signaling pathway;ko01212//Fatty acid metabolism;ko01040//Biosynthesis of unsaturated fatty acids;ko00592//alpha-Linolenic acid metabolism	K10226;K10226;K10226;K10226;K10226	GO:0016020//membrane;GO:0016021//integral component of membrane	GO:0004768//stearoyl-CoA 9-desaturase activity;GO:0016491//oxidoreductase activity	GO:0006629//lipid metabolic process;GO:0055114//oxidation-reduction process
ENSRNOT00000027765	98376.76563	86706.65625	59192.98438	6113.43457	16233.72754	11720.22852	81425.46875	11355.79688	-2.842051172	0.004776601	0.033038652	Slc25a24	solute carrier family 25 member 24 [Source:RGD Symbol;Acc:1311982]	-	-	-	-	GO:0005739//mitochondrion;GO:0005743//mitochondrial inner membrane;GO:0016020//membrane;GO:0016021//integral component of membrane	GO:0005347//ATP transmembrane transporter activity;GO:0005509//calcium ion binding;GO:0022857//transmembrane transporter activity	GO:0006839//mitochondrial transport;GO:0010941//regulation of cell death;GO:0015867//ATP transport;GO:0034599//cellular response to oxidative stress;GO:0055085//transmembrane transport;GO:0071277//cellular response to calcium ion
ENSRNOT00000027834	644516.5	607038.1875	726810.5	117978.6563	122984.2578	120745.2109	659455.0625	120569.375	-2.451410848	3.55E-06	8.08E-05	Fads1	fatty acid desaturase 1 [Source:RGD Symbol;Acc:621678]	Metabolism;Metabolism;Metabolism	Global and overview maps;Global and overview maps;Lipid metabolism	ko01100//Metabolic pathways;ko01212//Fatty acid metabolism;ko01040//Biosynthesis of unsaturated fatty acids	K10224;K10224;K10224	GO:0005634//nucleus;GO:0005739//mitochondrion;GO:0005783//endoplasmic reticulum;GO:0005789//endoplasmic reticulum membrane;GO:0016020//membrane;GO:0016021//integral component of membrane;GO:0043231//intracellular membrane-bounded organelle	GO:0016491//oxidoreductase activity;GO:0016717//oxidoreductase activity, acting on paired donors, with oxidation of a pair of donors resulting in the reduction of molecular oxygen to two molecules of water	GO:0006629//lipid metabolic process;GO:0006631//fatty acid metabolic process;GO:0006633//fatty acid biosynthetic process;GO:0006636//unsaturated fatty acid biosynthetic process;GO:0007568//aging;GO:0007584//response to nutrient;GO:0009744//response to sucrose;GO:0010033//response to organic substance;GO:0014070//response to organic cyclic compound;GO:0019369//arachidonic acid metabolic process;GO…
ENSRNOT00000027925	2941173.5	2981498	3140095.25	1956860.125	1758857	1724068.875	3020922.25	1813262	-0.736401657	8.08E-07	2.10E-05	Slc22a18	solute carrier family 22, member 18 [Source:RGD Symbol;Acc:1303323]	-	-	-	-	GO:0005635//nuclear envelope;GO:0005737//cytoplasm;GO:0016020//membrane;GO:0016021//integral component of membrane;GO:0016324//apical plasma membrane	GO:0005215//transporter activity;GO:0015238//drug transmembrane transporter activity;GO:0031625//ubiquitin protein ligase binding	GO:0006855//drug transmembrane transport;GO:0015893//drug transport;GO:0055085//transmembrane transport
ENSRNOT00000027976	4970109.5	5262134.5	5404756	11287720	10772357	10859797	5212333.333	10973291.33	1.07399506	9.47E-12	7.54E-10	Rpl13a	ribosomal protein L13A [Source:RGD Symbol;Acc:628697]	Genetic Information Processing	Translation	ko03010//Ribosome	K02872	GO:0005840//ribosome;GO:0015934//large ribosomal subunit	GO:0003735//structural constituent of ribosome	GO:0006412//translation
ENSRNOT00000027988	415165.8125	612905.8125	146192.1094	1306516.75	1051160.375	830559.8125	391421.2448	1062745.646	1.441002381	0.003259083	0.024423387	Mcpt1	mast cell protease 1 [Source:RGD Symbol;Acc:3062]	-	-	-	-	GO:0005615//extracellular space;GO:0005737//cytoplasm	GO:0004252//serine-type endopeptidase activity;GO:0008233//peptidase activity;GO:0008236//serine-type peptidase activity;GO:0016787//hydrolase activity	GO:0006508//proteolysis
ENSRNOT00000027995	6466475.5	6783338.5	8880746	3860925.75	3851546.75	4035878.75	7376853.333	3916117.083	-0.913581653	2.33E-08	9.09E-07	Bckdha	branched chain ketoacid dehydrogenase E1, alpha polypeptide [Source:RGD Symbol;Acc:2196]	Metabolism;Metabolism;Metabolism	Global and overview maps;Amino acid metabolism;Carbohydrate metabolism	ko01100//Metabolic pathways;ko00280//Valine, leucine and isoleucine degradation;ko00640//Propanoate metabolism	K00166;K00166;K00166	-	GO:0003826//alpha-ketoacid dehydrogenase activity;GO:0003863//3-methyl-2-oxobutanoate dehydrogenase (2-methylpropanoyl-transferring) activity;GO:0016491//oxidoreductase activity;GO:0016624//oxidoreductase activity, acting on the aldehyde or oxo group of donors, disulfide as acceptor	GO:0009083//branched-chain amino acid catabolic process;GO:0055114//oxidation-reduction process
ENSRNOT00000028030	6152884.5	4892616	6519309.5	4667589	1226698	818630.0625	5854936.667	2237639.021	-1.387676248	0.000957879	0.009356969	Flad1	flavin adenine dinucleotide synthetase 1 [Source:RGD Symbol;Acc:1593292]	Metabolism;Metabolism	Global and overview maps;Metabolism of cofactors and vitamins	ko01100//Metabolic pathways;ko00740//Riboflavin metabolism	K00953;K00953	GO:0005829//cytosol;GO:0005886//plasma membrane	GO:0000166//nucleotide binding;GO:0003824//catalytic activity;GO:0003919//FMN adenylyltransferase activity;GO:0005524//ATP binding;GO:0016740//transferase activity;GO:0016779//nucleotidyltransferase activity	GO:0006747//FAD biosynthetic process
ENSRNOT00000028195	3930884	3543499.5	3181080.5	1014511.75	935623.875	1004872.688	3551821.333	985002.7708	-1.850359324	6.94E-12	5.60E-10	Dhcr7	7-dehydrocholesterol reductase [Source:RGD Symbol;Acc:621769]	Metabolism;Metabolism	Global and overview maps;Lipid metabolism	ko01100//Metabolic pathways;ko00100//Steroid biosynthesis	K00213;K00213	GO:0005640//nuclear outer membrane;GO:0005783//endoplasmic reticulum;GO:0005789//endoplasmic reticulum membrane;GO:0005829//cytosol;GO:0016020//membrane;GO:0016021//integral component of membrane;GO:0030176//integral component of endoplasmic reticulum membrane;GO:0043231//intracellular membrane-bounded organelle	GO:0009918//sterol delta7 reductase activity;GO:0016491//oxidoreductase activity;GO:0016628//oxidoreductase activity, acting on the CH-CH group of donors, NAD or NADP as acceptor;GO:0047598//7-dehydrocholesterol reductase activity;GO:0050661//NADP binding	GO:0001568//blood vessel development;GO:0006629//lipid metabolic process;GO:0006694//steroid biosynthetic process;GO:0006695//cholesterol biosynthetic process;GO:0008202//steroid metabolic process;GO:0008203//cholesterol metabolic process;GO:0009791//post-embryonic development;GO:0016126//sterol biosynthetic process;GO:0016132//brassinosteroid biosynthetic process;GO:0030154//cell differentiation…
ENSRNOT00000028211	522342.2813	287635.875	355767.4375	608687.6875	593556.4375	584965.6875	388581.8646	595736.6042	0.616456035	6.80E-06	0.000143954	LOC103690005	tubulin-folding cofactor B [Source:RGD Symbol;Acc:9365423]	-	-	-	-	-	-	-
ENSRNOT00000028332	1005515.75	1107165.5	1514037.25	416016.5	462158.7813	478189.6875	1208906.167	452121.6563	-1.418919341	1.87E-09	8.76E-08	Nags	N-acetylglutamate synthase [Source:RGD Symbol;Acc:1565783]	Metabolism;Metabolism;Metabolism;Metabolism	Global and overview maps;Global and overview maps;Global and overview maps;Amino acid metabolism	ko01100//Metabolic pathways;ko01230//Biosynthesis of amino acids;ko01210//2-Oxocarboxylic acid metabolism;ko00220//Arginine biosynthesis	K11067;K11067;K11067;K11067	GO:0005575//cellular_component;GO:0005739//mitochondrion;GO:0005759//mitochondrial matrix	GO:0004042//acetyl-CoA:L-glutamate N-acetyltransferase activity;GO:0016740//transferase activity;GO:0034618//arginine binding	GO:0006526//arginine biosynthetic process;GO:0006536//glutamate metabolic process;GO:0008150//biological_process;GO:0016310//phosphorylation
ENSRNOT00000028485	1848504.625	1790830.875	1872386.5	304551.6875	154260.7031	154306.2344	1837240.667	204372.875	-3.168264987	1.80E-07	5.52E-06	Tm7sf2	transmembrane 7 superfamily member 2 [Source:RGD Symbol;Acc:1311205]	Metabolism;Metabolism	Global and overview maps;Lipid metabolism	ko01100//Metabolic pathways;ko00100//Steroid biosynthesis	K00222;K00222	GO:0005637//nuclear inner membrane;GO:0005783//endoplasmic reticulum;GO:0016020//membrane;GO:0016021//integral component of membrane;GO:0030176//integral component of endoplasmic reticulum membrane;GO:0043231//intracellular membrane-bounded organelle;GO:0043235//receptor complex	GO:0016628//oxidoreductase activity, acting on the CH-CH group of donors, NAD or NADP as acceptor	GO:0016126//sterol biosynthetic process;GO:0055114//oxidation-reduction process
ENSRNOT00000028525	120309.0781	157120.9063	211026.875	384522.5625	268066.0313	233914.6563	162818.9531	295501.0833	0.859894772	0.005192663	0.034960998	Arl2	ADP-ribosylation factor like GTPase 2 [Source:RGD Symbol;Acc:69326]	-	-	-	-	GO:0005622//intracellular;GO:0005737//cytoplasm	GO:0000166//nucleotide binding;GO:0005525//GTP binding;GO:0019003//GDP binding	-
ENSRNOT00000028555	5433141	6239347.5	5943337.5	13623051	11161399	12253638	5871942	12346029.33	1.072137501	6.80E-13	6.41E-11	Rpl18	ribosomal protein L18 [Source:RGD Symbol;Acc:621182]	Genetic Information Processing	Translation	ko03010//Ribosome	K02883	GO:0005622//intracellular;GO:0005730//nucleolus;GO:0005783//endoplasmic reticulum;GO:0005829//cytosol;GO:0005840//ribosome;GO:0022625//cytosolic large ribosomal subunit;GO:0042788//polysomal ribosome	GO:0003735//structural constituent of ribosome	GO:0002181//cytoplasmic translation;GO:0006412//translation
ENSRNOT00000028732	673186.3125	651628.3125	331433.0938	285063.6563	290834.5938	290771.6875	552082.5729	288889.9792	-0.9343639	0.001768728	0.015315826	Ctss	cathepsin S [Source:RGD Symbol;Acc:621513]	Cellular Processes;Human Diseases;Cellular Processes;Cellular Processes;Organismal Systems	Transport and catabolism;Infectious diseases;Cell growth and death;Transport and catabolism;Immune system	ko04145//Phagosome;ko05152//Tuberculosis;ko04210//Apoptosis;ko04142//Lysosome;ko04612//Antigen processing and presentation	K01368;K01368;K01368;K01368;K01368	GO:0005615//extracellular space;GO:0005764//lysosome;GO:0043231//intracellular membrane-bounded organelle	GO:0001968//fibronectin binding;GO:0004197//cysteine-type endopeptidase activity;GO:0005518//collagen binding;GO:0008234//cysteine-type peptidase activity;GO:0043236//laminin binding;GO:0043394//proteoglycan binding	GO:0002250//adaptive immune response;GO:0006508//proteolysis;GO:0010447//response to acidic pH;GO:0016485//protein processing;GO:0030574//collagen catabolic process;GO:0034769//basement membrane disassembly;GO:0048002//antigen processing and presentation of peptide antigen;GO:0051603//proteolysis involved in cellular protein catabolic process;GO:0097067//cellular response to thyroid hormone stimu…
ENSRNOT00000029125	884076.375	833908.8125	798417.0625	1550082.5	1551719.5	1434398.75	838800.75	1512066.917	0.850121931	6.79E-16	8.79E-14	Mgll	monoglyceride lipase [Source:RGD Symbol;Acc:71039]	Metabolism;Organismal Systems;Organismal Systems;Metabolism;Organismal Systems	Global and overview maps;Environmental adaptation;Nervous system;Lipid metabolism;Endocrine system	ko01100//Metabolic pathways;ko04714//Thermogenesis;ko04723//Retrograde endocannabinoid signaling;ko00561//Glycerolipid metabolism;ko04923//Regulation of lipolysis in adipocyte	K01054;K01054;K01054;K01054;K01054	GO:0005737//cytoplasm;GO:0005811//lipid particle;GO:0005829//cytosol;GO:0016020//membrane;GO:0019898//extrinsic component of membrane;GO:0045202//synapse	GO:0016787//hydrolase activity;GO:0047372//acylglycerol lipase activity;GO:0052689//carboxylic ester hydrolase activity	GO:0006629//lipid metabolic process;GO:0006631//fatty acid metabolic process;GO:0006633//fatty acid biosynthetic process;GO:0009966//regulation of signal transduction;GO:0016042//lipid catabolic process;GO:0019369//arachidonic acid metabolic process;GO:0019433//triglyceride catabolic process;GO:0046464//acylglycerol catabolic process;GO:0050727//regulation of inflammatory response;GO:0051930//reg…
ENSRNOT00000029439	7310387	7899270	7755824.5	5544505	4396338.5	4979704.5	7655160.5	4973516	-0.622166508	2.27E-10	1.34E-08	Marc2	mitochondrial amidoxime reducing component 2 [Source:RGD Symbol;Acc:621257]	-	-	-	-	GO:0016020//membrane;GO:0016021//integral component of membrane	GO:0003824//catalytic activity;GO:0030151//molybdenum ion binding;GO:0030170//pyridoxal phosphate binding	-
ENSRNOT00000030352	104331.6484	117556.2422	61393.78906	67550.79688	51223.65234	49498.34766	94427.22656	56090.93229	-0.751435335	0.001631702	0.014398285	Slc25a40	solute carrier family 25, member 40 [Source:RGD Symbol;Acc:1308774]	-	-	-	-	GO:0005739//mitochondrion;GO:0005743//mitochondrial inner membrane;GO:0016020//membrane;GO:0016021//integral component of membrane	GO:0022857//transmembrane transporter activity	GO:0055085//transmembrane transport
ENSRNOT00000030497	94479.16406	82983.71094	76753.04688	54014.23828	39785.99219	47423.55469	84738.64063	47074.59505	-0.848071301	0.00058943	0.006275228	Hip1	huntingtin interacting protein 1 [Source:RGD Symbol;Acc:620305]	Human Diseases	Neurodegenerative diseases	ko05016//Huntington disease	K04559	GO:0005737//cytoplasm;GO:0005794//Golgi apparatus;GO:0016021//integral component of membrane;GO:0030122//AP-2 adaptor complex;GO:0030136//clathrin-coated vesicle;GO:0030479//actin cortical patch;GO:0031234//extrinsic component of cytoplasmic side of plasma membrane;GO:0043231//intracellular membrane-bounded organelle;GO:0045211//postsynaptic membrane;GO:0098793//presynapse;GO:0098794//postsynapse	GO:0003779//actin binding;GO:0005543//phospholipid binding;GO:0030276//clathrin binding;GO:0032051//clathrin light chain binding;GO:0032266//phosphatidylinositol-3-phosphate binding;GO:0035091//phosphatidylinositol binding;GO:0035612//AP-2 adaptor complex binding;GO:0035615//clathrin adaptor activity;GO:0042803//protein homodimerization activity;GO:0043325//phosphatidylinositol-3,4-bisphosphate b…	GO:0006897//endocytosis;GO:0006915//apoptotic process;GO:0006919//activation of cysteine-type endopeptidase activity involved in apoptotic process;GO:0007015//actin filament organization;GO:0042981//regulation of apoptotic process;GO:0045742//positive regulation of epidermal growth factor receptor signaling pathway;GO:0048260//positive regulation of receptor-mediated endocytosis;GO:0048268//clath…
ENSRNOT00000030559	277266.5938	330669.0625	311128.8125	122107.2969	149983.3125	137111.1563	306354.8229	136400.5885	-1.167353694	0.000662681	0.006946286	Tstd3	thiosulfate sulfurtransferase (rhodanese)-like domain containing 3 [Source:RGD Symbol;Acc:1563572]	-	-	-	-	-	-	-
ENSRNOT00000030919	1640438.125	2341172.5	4338446.5	1693525	1583314	1488049.25	2773352.375	1588296.083	-0.804151055	5.33E-10	2.80E-08	Fth1	ferritin heavy chain 1 [Source:RGD Symbol;Acc:2635]	Cellular Processes;Cellular Processes;Organismal Systems	Cell growth and death;Cell growth and death;Digestive system	ko04217//Necroptosis;ko04216//Ferroptosis;ko04978//Mineral absorption	K00522;K00522;K00522	GO:0005623//cell;GO:0044754//autolysosome	GO:0005506//iron ion binding;GO:0008199//ferric iron binding;GO:0046872//metal ion binding	GO:0006826//iron ion transport;GO:0006879//cellular iron ion homeostasis;GO:0006880//intracellular sequestering of iron ion;GO:0048147//negative regulation of fibroblast proliferation;GO:0097286//iron ion import
ENSRNOT00000031586	6916835.5	6898987	9531716	3177940.25	3494273.5	3683892.5	7782512.833	3452035.417	-1.172788785	1.09E-29	6.72E-27	Pck1	phosphoenolpyruvate carboxykinase 1 [Source:RGD Symbol;Acc:3267]	Metabolism;Environmental Information Processing;Organismal Systems;Environmental Information Processing;Human Diseases;Metabolism;Organismal Systems;Organismal Systems;Environmental Information Processing;Organismal Systems;Metabolism;Metabolism;Organismal Systems	Global and overview maps;Signal transduction;Endocrine system;Signal transduction;Endocrine and metabolic diseases;Carbohydrate metabolism;Endocrine system;Endocrine system;Signal transduction;Endocrine system;Carbohydrate metabolism;Carbohydrate metabolism;Excretory system	ko01100//Metabolic pathways;ko04151//PI3K-Akt signaling pathway;ko04910//Insulin signaling pathway;ko04152//AMPK signaling pathway;ko04931//Insulin resistance;ko00010//Glycolysis / Gluconeogenesis;ko03320//PPAR signaling pathway;ko04922//Glucagon signaling pathway;ko04068//FoxO signaling pathway;ko04920//Adipocytokine signaling pathway;ko00620//Pyruvate metabolism;ko00020//Citrate cycle (TCA cycl…	K01596;K01596;K01596;K01596;K01596;K01596;K01596;K01596;K01596;K01596;K01596;K01596;K01596	GO:0005737//cytoplasm;GO:0005739//mitochondrion;GO:0005829//cytosol	GO:0000166//nucleotide binding;GO:0000287//magnesium ion binding;GO:0004550//nucleoside diphosphate kinase activity;GO:0004611//phosphoenolpyruvate carboxykinase activity;GO:0004613//phosphoenolpyruvate carboxykinase (GTP) activity;GO:0005525//GTP binding;GO:0016829//lyase activity;GO:0016831//carboxy-lyase activity;GO:0017076//purine nucleotide binding;GO:0019003//GDP binding;GO:0030145//mangane…	GO:0006006//glucose metabolic process;GO:0006090//pyruvate metabolic process;GO:0006094//gluconeogenesis;GO:0006107//oxaloacetate metabolic process;GO:0006165//nucleoside diphosphate phosphorylation;GO:0006475//internal protein amino acid acetylation;GO:0006629//lipid metabolic process;GO:0007568//aging;GO:0009617//response to bacterium;GO:0014823//response to activity;GO:0019543//propionate cata…
ENSRNOT00000031704	2771477.75	2716478.75	1812129.375	1468028.25	1539460.5	1457691.5	2433361.958	1488393.417	-0.70919502	1.96E-05	0.00035667	C4b	complement C4B (Chido blood group) [Source:RGD Symbol;Acc:1591983]	Human Diseases;Organismal Systems;Human Diseases;Human Diseases	Immune diseases;Immune system;Infectious diseases;Infectious diseases	ko05322//Systemic lupus erythematosus;ko04610//Complement and coagulation cascades;ko05150//Staphylococcus aureus infection;ko05133//Pertussis	K03989;K03989;K03989;K03989	GO:0005576//extracellular region;GO:0005615//extracellular space	GO:0003674//molecular_function;GO:0004866//endopeptidase inhibitor activity	GO:0006954//inflammatory response;GO:0006956//complement activation;GO:0008150//biological_process;GO:0010951//negative regulation of endopeptidase activity
ENSRNOT00000031904	468558.6563	552787.375	616628.8125	832280.0625	811342.6875	837255.4375	545991.6146	826959.3958	0.5989377	0.005632314	0.037069415	Fitm2	fat storage-inducing transmembrane protein 2 [Source:RGD Symbol;Acc:1307696]	-	-	-	-	GO:0005789//endoplasmic reticulum membrane;GO:0016020//membrane;GO:0016021//integral component of membrane;GO:0030176//integral component of endoplasmic reticulum membrane	GO:0003674//molecular_function	GO:0007010//cytoskeleton organization;GO:0008654//phospholipid biosynthetic process;GO:0010866//regulation of triglyceride biosynthetic process;GO:0010890//positive regulation of sequestering of triglyceride;GO:0019915//lipid storage;GO:0022604//regulation of cell morphogenesis;GO:0030730//sequestering of triglyceride;GO:0034389//lipid particle organization;GO:0035356//cellular triglyceride homeo…
ENSRNOT00000031935	287130.2188	258217.6875	159052.5156	98271.98438	53701.55078	63607.125	234800.1406	71860.22005	-1.708168014	0.003343634	0.024823139	Hk3	hexokinase 3 [Source:RGD Symbol;Acc:2798]	Metabolism;Metabolism;Organismal Systems;Environmental Information Processing;Metabolism;Metabolism;Human Diseases;Metabolism;Metabolism;Metabolism;Human Diseases;Organismal Systems;Metabolism	Global and overview maps;Global and overview maps;Endocrine system;Signal transduction;Carbohydrate metabolism;Carbohydrate metabolism;Cancers;Carbohydrate metabolism;Carbohydrate metabolism;Carbohydrate metabolism;Endocrine and metabolic diseases;Digestive system;Biosynthesis of other secondary metabolites	ko01100//Metabolic pathways;ko01200//Carbon metabolism;ko04910//Insulin signaling pathway;ko04066//HIF-1 signaling pathway;ko00010//Glycolysis / Gluconeogenesis;ko00520//Amino sugar and nucleotide sugar metabolism;ko05230//Central carbon metabolism in cancer;ko00051//Fructose and mannose metabolism;ko00500//Starch and sucrose metabolism;ko00052//Galactose metabolism;ko04930//Type II diabetes mell…	K00844;K00844;K00844;K00844;K00844;K00844;K00844;K00844;K00844;K00844;K00844;K00844;K00844	GO:0005623//cell	GO:0000166//nucleotide binding;GO:0004396//hexokinase activity;GO:0005524//ATP binding;GO:0005536//glucose binding;GO:0016301//kinase activity;GO:0016740//transferase activity;GO:0016773//phosphotransferase activity, alcohol group as acceptor	GO:0001678//cellular glucose homeostasis;GO:0005975//carbohydrate metabolic process;GO:0006096//glycolytic process;GO:0016310//phosphorylation;GO:0046835//carbohydrate phosphorylation
ENSRNOT00000032089	1660010.75	1479084.75	1426854.5	368440.7188	829600.0625	504366.125	1521983.333	567468.9688	-1.423339153	0.00013658	0.001850306	Fdft1	farnesyl diphosphate farnesyl transferase 1 [Source:RGD Symbol;Acc:61834]	Metabolism;Metabolism	Global and overview maps;Lipid metabolism	ko01100//Metabolic pathways;ko00100//Steroid biosynthesis	K00801;K00801	GO:0005783//endoplasmic reticulum;GO:0005789//endoplasmic reticulum membrane;GO:0016020//membrane;GO:0016021//integral component of membrane;GO:0043231//intracellular membrane-bounded organelle	GO:0003824//catalytic activity;GO:0004310//farnesyl-diphosphate farnesyltransferase activity;GO:0016740//transferase activity;GO:0016765//transferase activity, transferring alkyl or aryl (other than methyl) groups;GO:0051996//squalene synthase activity	GO:0006629//lipid metabolic process;GO:0006694//steroid biosynthetic process;GO:0006695//cholesterol biosynthetic process;GO:0006696//ergosterol biosynthetic process;GO:0008152//metabolic process;GO:0008202//steroid metabolic process;GO:0008203//cholesterol metabolic process;GO:0008299//isoprenoid biosynthetic process;GO:0008610//lipid biosynthetic process;GO:0009058//biosynthetic process;GO:0016…
ENSRNOT00000032116	1138643.5	1337723.5	548019.875	312623.5313	291147.5	294809.875	1008128.958	299526.9688	-1.750922387	1.97E-12	1.77E-10	Ido2	indoleamine 2,3-dioxygenase 2 [Source:RGD Symbol;Acc:1596771]	Metabolism;Human Diseases;Metabolism	Global and overview maps;Infectious diseases;Amino acid metabolism	ko01100//Metabolic pathways;ko05143//African trypanosomiasis;ko00380//Tryptophan metabolism	K00463;K00463;K00463	-	GO:0020037//heme binding;GO:0033754//indoleamine 2,3-dioxygenase activity;GO:0046872//metal ion binding	GO:0019441//tryptophan catabolic process to kynurenine;GO:0055114//oxidation-reduction process
ENSRNOT00000032535	1588400.875	2089020.875	1677043.5	711678.75	1237104.625	795477.25	1784821.75	914753.5417	-0.964324998	0.001532526	0.01367485	Rasip1	Ras interacting protein 1 [Source:RGD Symbol;Acc:1305291]	-	-	-	-	-	-	GO:0010507//negative regulation of autophagy
ENSRNOT00000032634	2129408.5	1602168.875	1605688.75	4336272	4462832	4679976	1779088.708	4493026.667	1.336549177	9.11E-08	3.19E-06	Ugt1a9	UDP glucuronosyltransferase family 1 member A9 [Source:RGD Symbol;Acc:1549771]	Metabolism;Human Diseases;Metabolism;Metabolism;Metabolism;Metabolism;Metabolism;Metabolism;Metabolism;Metabolism	Global and overview maps;Cancers;Xenobiotics biodegradation and metabolism;Metabolism of cofactors and vitamins;Lipid metabolism;Xenobiotics biodegradation and metabolism;Xenobiotics biodegradation and metabolism;Metabolism of cofactors and vitamins;Carbohydrate metabolism;Carbohydrate metabolism	ko01100//Metabolic pathways;ko05204//Chemical carcinogenesis;ko00983//Drug metabolism - other enzymes;ko00830//Retinol metabolism;ko00140//Steroid hormone biosynthesis;ko00980//Metabolism of xenobiotics by cytochrome P450;ko00982//Drug metabolism - cytochrome P450;ko00860//Porphyrin and chlorophyll metabolism;ko00040//Pentose and glucuronate interconversions;ko00053//Ascorbate and aldarate metabo…	K00699;K00699;K00699;K00699;K00699;K00699;K00699;K00699;K00699;K00699	GO:0005575//cellular_component;GO:0016020//membrane;GO:0016021//integral component of membrane	GO:0003674//molecular_function;GO:0015020//glucuronosyltransferase activity;GO:0016740//transferase activity;GO:0016757//transferase activity, transferring glycosyl groups;GO:0016758//transferase activity, transferring hexosyl groups	GO:0008150//biological_process
ENSRNOT00000032783	20156532	21948044	20373862	12389346	13245307	15216159	20826146	13616937.33	-0.61299363	1.03E-07	3.50E-06	Dmgdh	dimethylglycine dehydrogenase [Source:RGD Symbol;Acc:620453]	Metabolism;Metabolism	Global and overview maps;Amino acid metabolism	ko01100//Metabolic pathways;ko00260//Glycine, serine and threonine metabolism	K00315;K00315	-	GO:0016491//oxidoreductase activity	GO:0055114//oxidation-reduction process
ENSRNOT00000032808	9391914	10391275	11330907	4507345	4662609	4792580	10371365.33	4654178	-1.156007536	3.59E-22	1.25E-19	Cryz	crystallin zeta [Source:RGD Symbol;Acc:1311639]	-	-	-	-	GO:0005737//cytoplasm;GO:0005829//cytosol	GO:0003723//RNA binding;GO:0003730//mRNA 3'-UTR binding;GO:0003960//NADPH:quinone reductase activity;GO:0008270//zinc ion binding;GO:0016491//oxidoreductase activity;GO:0070402//NADPH binding	GO:0008150//biological_process;GO:0042178//xenobiotic catabolic process;GO:0051289//protein homotetramerization;GO:0055114//oxidation-reduction process
ENSRNOT00000033196	2893689.5	2662673.5	2409336.25	3874397	4455868	4071006.5	2655233.083	4133757.167	0.638615131	1.81E-07	5.52E-06	Gclc	glutamate-cysteine ligase, catalytic subunit [Source:RGD Symbol;Acc:619868]	Metabolism;Metabolism;Metabolism;Cellular Processes	Global and overview maps;Metabolism of other amino acids;Amino acid metabolism;Cell growth and death	ko01100//Metabolic pathways;ko00480//Glutathione metabolism;ko00270//Cysteine and methionine metabolism;ko04216//Ferroptosis	K11204;K11204;K11204;K11204	GO:0005829//cytosol;GO:0017109//glutamate-cysteine ligase complex	GO:0000166//nucleotide binding;GO:0000287//magnesium ion binding;GO:0003824//catalytic activity;GO:0004357//glutamate-cysteine ligase activity;GO:0005524//ATP binding;GO:0016595//glutamate binding;GO:0016874//ligase activity;GO:0043531//ADP binding;GO:0046982//protein heterodimerization activity;GO:0050662//coenzyme binding	GO:0006534//cysteine metabolic process;GO:0006536//glutamate metabolic process;GO:0006749//glutathione metabolic process;GO:0006750//glutathione biosynthetic process;GO:0006979//response to oxidative stress;GO:0007568//aging;GO:0007584//response to nutrient;GO:0008637//apoptotic mitochondrial changes;GO:0009408//response to heat;GO:0009410//response to xenobiotic stimulus;GO:0009725//response to …
ENSRNOT00000034472	370844.0625	435587	387565.6563	602282.75	567123.375	707192	397998.9063	625532.7083	0.652320857	0.00079034	0.00797212	Dync1li2	dynein, cytoplasmic 1 light intermediate chain 2 [Source:RGD Symbol;Acc:621130]	Human Diseases;Cellular Processes;Organismal Systems	Infectious diseases;Transport and catabolism;Excretory system	ko05132//Salmonella infection;ko04145//Phagosome;ko04962//Vasopressin-regulated water reabsorption	K10416;K10416;K10416	GO:0000776//kinetochore;GO:0005737//cytoplasm;GO:0005764//lysosome;GO:0005770//late endosome;GO:0005813//centrosome;GO:0005856//cytoskeleton;GO:0005868//cytoplasmic dynein complex;GO:0005874//microtubule;GO:0030286//dynein complex	GO:0000166//nucleotide binding;GO:0003774//motor activity;GO:0003777//microtubule motor activity;GO:0005524//ATP binding;GO:0045504//dynein heavy chain binding	GO:0000226//microtubule cytoskeleton organization;GO:0007018//microtubule-based movement;GO:0051260//protein homooligomerization;GO:0051642//centrosome localization;GO:1990090//cellular response to nerve growth factor stimulus
ENSRNOT00000034694	3970043	5058359	4334994	7149182.5	7984872	6931272.5	4454465.333	7355109	0.723494445	0.00019681	0.00247927	LOC684988	similar to ribosomal protein S13 [Source:RGD Symbol;Acc:1584372]	Genetic Information Processing	Translation	ko03010//Ribosome	K02953	GO:0005622//intracellular;GO:0005730//nucleolus;GO:0005840//ribosome;GO:0022627//cytosolic small ribosomal subunit;GO:0045202//synapse	GO:0003735//structural constituent of ribosome;GO:0070181//small ribosomal subunit rRNA binding	GO:0006412//translation;GO:0008150//biological_process
ENSRNOT00000035812	4851702	5148828.5	6903646	2916414	3360028.75	3047031	5634725.5	3107824.583	-0.858440255	0.004142694	0.029421583	Ms4a14	membrane spanning 4-domains A14 [Source:RGD Symbol;Acc:727900]	-	-	-	-	GO:0016020//membrane;GO:0016021//integral component of membrane	-	-
ENSRNOT00000035890	4124716.25	4097502.5	4690805	1815172.625	2399574.5	2501176.5	4304341.25	2238641.208	-0.943169137	9.01E-06	0.000180431	Ndufb7	NADH:ubiquinone oxidoreductase subunit B7 [Source:RGD Symbol;Acc:1308550]	Metabolism;Human Diseases;Human Diseases;Organismal Systems;Human Diseases;Human Diseases;Metabolism;Organismal Systems	Global and overview maps;Neurodegenerative diseases;Neurodegenerative diseases;Environmental adaptation;Neurodegenerative diseases;Endocrine and metabolic diseases;Energy metabolism;Nervous system	ko01100//Metabolic pathways;ko05010//Alzheimer disease;ko05016//Huntington disease;ko04714//Thermogenesis;ko05012//Parkinson disease;ko04932//Non-alcoholic fatty liver disease (NAFLD);ko00190//Oxidative phosphorylation;ko04723//Retrograde endocannabinoid signaling	K03963;K03963;K03963;K03963;K03963;K03963;K03963;K03963	GO:0005575//cellular_component;GO:0005739//mitochondrion;GO:0005747//mitochondrial respiratory chain complex I;GO:0005758//mitochondrial intermembrane space	GO:0003674//molecular_function;GO:0003954//NADH dehydrogenase activity;GO:0008137//NADH dehydrogenase (ubiquinone) activity	GO:0008150//biological_process;GO:0032981//mitochondrial respiratory chain complex I assembly;GO:0055114//oxidation-reduction process
ENSRNOT00000037181	380423.2188	411643.375	498448.4063	352511.0938	243061.7188	231176.5469	430171.6667	275583.1198	-0.642424983	0.000955503	0.009350158	Gbp7	guanylate binding protein 7 [Source:MGI Symbol;Acc:MGI:2444421]	Organismal Systems	Immune system	ko04621//NOD-like receptor signaling pathway	K20899	GO:0020005//symbiont-containing vacuole membrane;GO:0031410//cytoplasmic vesicle	GO:0000166//nucleotide binding;GO:0003924//GTPase activity;GO:0005525//GTP binding	GO:0042832//defense response to protozoan;GO:0044406//adhesion of symbiont to host;GO:0050830//defense response to Gram-positive bacterium;GO:0071346//cellular response to interferon-gamma
ENSRNOT00000038188	12163269	11585065	10724378	22700842	26768004	27471550	11490904	25646798.67	1.158286454	1.56E-10	9.78E-09	Hsd17b13	hydroxysteroid (17-beta) dehydrogenase 13 [Source:RGD Symbol;Acc:1359553]	-	-	-	-	GO:0005576//extracellular region;GO:0005811//lipid particle	GO:0016229//steroid dehydrogenase activity;GO:0016491//oxidoreductase activity	GO:0046889//positive regulation of lipid biosynthetic process;GO:0055114//oxidation-reduction process
ENSRNOT00000038452	74110.79688	63179.27344	83047.04688	142867.2344	141454.4375	135854.5625	73445.70573	140058.7448	0.931282017	0.007763809	0.047766729	Pdpr	pyruvate dehydrogenase phosphatase regulatory subunit [Source:RGD Symbol;Acc:1308307]	-	-	-	-	GO:0005737//cytoplasm;GO:0005739//mitochondrion;GO:0005759//mitochondrial matrix	GO:0016491//oxidoreductase activity	GO:0055114//oxidation-reduction process
ENSRNOT00000038646	7878.874512	8539.270508	NA	43326.58203	46803.66797	42175.76953	8209.07251	44102.00651	2.42555316	0.000615951	0.006507812	AABR07034730.3	-	-	-	-	-	GO:0005615//extracellular space	-	GO:0002377//immunoglobulin production;GO:0006955//immune response
ENSRNOT00000038677	5346237	4377216	3154577	2911098.25	2619318.5	2607531.25	4292676.667	2712649.333	-0.662174949	9.37E-07	2.39E-05	Anxa2	annexin A2 [Source:RGD Symbol;Acc:621170]	Human Diseases	Infectious diseases	ko05132//Salmonella infection	K17092	GO:0001726//ruffle;GO:0005576//extracellular region;GO:0005604//basement membrane;GO:0005737//cytoplasm;GO:0005765//lysosomal membrane;GO:0005768//endosome;GO:0005769//early endosome;GO:0005811//lipid particle;GO:0005829//cytosol;GO:0005886//plasma membrane;GO:0005938//cell cortex;GO:0009986//cell surface;GO:0016323//basolateral plasma membrane;GO:0019897//extrinsic component of plasma membrane;G…	GO:0001786//phosphatidylserine binding;GO:0002020//protease binding;GO:0004859//phospholipase inhibitor activity;GO:0005262//calcium channel activity;GO:0005509//calcium ion binding;GO:0005515//protein binding;GO:0005544//calcium-dependent phospholipid binding;GO:0005546//phosphatidylinositol-4,5-bisphosphate binding;GO:0008092//cytoskeletal protein binding;GO:0017137//Rab GTPase binding;GO:00198…	GO:0001525//angiogenesis;GO:0001765//membrane raft assembly;GO:0001921//positive regulation of receptor recycling;GO:0001934//positive regulation of protein phosphorylation;GO:0003417//growth plate cartilage development;GO:0006900//membrane budding;GO:0007589//body fluid secretion;GO:0010755//regulation of plasminogen activation;GO:0030199//collagen fibril organization;GO:0031214//biomineral tiss…
ENSRNOT00000038780	120976.875	94436.39063	141782.5625	495337.0938	593561.375	586269.0625	119065.276	558389.1771	2.229518249	4.00E-09	1.74E-07	Igf1	insulin-like growth factor 1 [Source:RGD Symbol;Acc:2868]	Human Diseases;Environmental Information Processing;Human Diseases;Cellular Processes;Environmental Information Processing;Environmental Information Processing;Environmental Information Processing;Environmental Information Processing;Environmental Information Processing;Human Diseases;Environmental Information Processing;Organismal Systems;Cellular Processes;Organismal Systems;Human Diseases;Envi…	Cancers;Signal transduction;Cancers;Cellular community - eukaryotes;Signal transduction;Signal transduction;Signal transduction;Signal transduction;Signal transduction;Cancers;Signal transduction;Sensory system;Cell growth and death;Endocrine system;Cardiovascular diseases;Signal transduction;Aging;Aging;Drug resistance;Drug resistance;Nervous system;Cancers;Cancers;Endocrine system;Cellular comm…	ko05200//Pathways in cancer;ko04151//PI3K-Akt signaling pathway;ko05205//Proteoglycans in cancer;ko04510//Focal adhesion;ko04010//MAPK signaling pathway;ko04015//Rap1 signaling pathway;ko04152//AMPK signaling pathway;ko04014//Ras signaling pathway;ko04150//mTOR signaling pathway;ko05202//Transcriptional misregulation in cancers;ko04066//HIF-1 signaling pathway;ko04750//Inflammatory mediator regul…	K05459;K05459;K05459;K05459;K05459;K05459;K05459;K05459;K05459;K05459;K05459;K05459;K05459;K05459;K05459;K05459;K05459;K05459;K05459;K05459;K05459;K05459;K05459;K05459;K05459;K05459;K05459;K05459;K05459;K05459;K05459	GO:0005576//extracellular region;GO:0005614//interstitial matrix;GO:0005615//extracellular space;GO:0005737//cytoplasm;GO:0005886//plasma membrane;GO:0031091//platelet alpha granule;GO:0035867//alphav-beta3 integrin-IGF-1-IGF1R complex;GO:0043025//neuronal cell body;GO:0070382//exocytic vesicle	GO:0005159//insulin-like growth factor receptor binding;GO:0005179//hormone activity;GO:0005496//steroid binding;GO:0008083//growth factor activity;GO:0043539//protein serine/threonine kinase activator activity	GO:0001666//response to hypoxia;GO:0002683//negative regulation of immune system process;GO:0003230//cardiac atrium development;GO:0006417//regulation of translation;GO:0007565//female pregnancy;GO:0007568//aging;GO:0007584//response to nutrient;GO:0007613//memory;GO:0008284//positive regulation of cell proliferation;GO:0009612//response to mechanical stimulus;GO:0010033//response to organic subs…
ENSRNOT00000039263	520123.9375	611930.25	2801716	307556.75	400226.375	774178.125	1311256.729	493987.0833	-1.408404952	0.005422305	0.036070962	Isg15	ISG15 ubiquitin-like modifier [Source:RGD Symbol;Acc:1310312]	Human Diseases;Human Diseases;Organismal Systems	Infectious diseases;Infectious diseases;Immune system	ko05165//Human papillomavirus infection;ko05169//Epstein-Barr virus infection;ko04622//RIG-I-like receptor signaling pathway	K12159;K12159;K12159	GO:0005576//extracellular region	-	GO:0031397//negative regulation of protein ubiquitination;GO:0032020//ISG15-protein conjugation;GO:0032649//regulation of interferon-gamma production;GO:0034340//response to type I interferon;GO:0042742//defense response to bacterium;GO:0045071//negative regulation of viral genome replication;GO:0051607//defense response to virus
ENSRNOT00000040261	12313058	15834621	16799462	22482434	26796584	22356588	14982380.33	23878535.33	0.672447496	3.20E-06	7.42E-05	LOC103690996	uncharacterized LOC103690996 [Source:RGD Symbol;Acc:9247033]	Genetic Information Processing	Translation	ko03010//Ribosome	K02917	GO:0005622//intracellular;GO:0005840//ribosome;GO:0022625//cytosolic large ribosomal subunit	GO:0000049//tRNA binding;GO:0003723//RNA binding;GO:0003735//structural constituent of ribosome	GO:0002181//cytoplasmic translation;GO:0006412//translation;GO:0042273//ribosomal large subunit biogenesis
ENSRNOT00000040325	21527814	20681488	15714202	28619264	30298340	32685622	19307834.67	30534408.67	0.661249528	0.004099224	0.029150037	Cyp2c7	cytochrome P450, family 2, subfamily c, polypeptide 7 [Source:RGD Symbol;Acc:620379]	Metabolism;Human Diseases;Organismal Systems;Metabolism;Metabolism;Organismal Systems;Metabolism;Metabolism	Global and overview maps;Cancers;Sensory system;Metabolism of cofactors and vitamins;Lipid metabolism;Nervous system;Lipid metabolism;Lipid metabolism	ko01100//Metabolic pathways;ko05204//Chemical carcinogenesis;ko04750//Inflammatory mediator regulation of TRP channels;ko00830//Retinol metabolism;ko00140//Steroid hormone biosynthesis;ko04726//Serotonergic synapse;ko00590//Arachidonic acid metabolism;ko00591//Linoleic acid metabolism	K07413;K07413;K07413;K07413;K07413;K07413;K07413;K07413	-	GO:0004497//monooxygenase activity;GO:0005506//iron ion binding;GO:0016491//oxidoreductase activity;GO:0016705//oxidoreductase activity, acting on paired donors, with incorporation or reduction of molecular oxygen;GO:0020037//heme binding;GO:0046872//metal ion binding	GO:0055114//oxidation-reduction process
ENSRNOT00000040430	5660520.5	5801324.5	7101585.5	3762451.25	3351416.25	3746942.75	6187810.167	3620270.083	-0.773331607	8.15E-09	3.36E-07	Atp1a1	ATPase Na+/K+ transporting subunit alpha 1 [Source:RGD Symbol;Acc:2167]	Environmental Information Processing;Organismal Systems;Environmental Information Processing;Organismal Systems;Organismal Systems;Organismal Systems;Organismal Systems;Organismal Systems;Organismal Systems;Organismal Systems;Organismal Systems;Organismal Systems;Organismal Systems;Organismal Systems;Organismal Systems;Organismal Systems;Organismal Systems;Organismal Systems	Signal transduction;Endocrine system;Signal transduction;Circulatory system;Endocrine system;Endocrine system;Digestive system;Circulatory system;Digestive system;Digestive system;Digestive system;Excretory system;Digestive system;Endocrine system;Digestive system;Digestive system;Excretory system;Excretory system	ko04022//cGMP - PKG signaling pathway;ko04919//Thyroid hormone signaling pathway;ko04024//cAMP signaling pathway;ko04261//Adrenergic signaling in cardiomyocytes;ko04925//Aldosterone synthesis and secretion;ko04918//Thyroid hormone synthesis;ko04976//Bile secretion;ko04260//Cardiac muscle contraction;ko04971//Gastric acid secretion;ko04972//Pancreatic secretion;ko04970//Salivary secretion;ko04961/…	K01539;K01539;K01539;K01539;K01539;K01539;K01539;K01539;K01539;K01539;K01539;K01539;K01539;K01539;K01539;K01539;K01539;K01539	GO:0005768//endosome;GO:0005783//endoplasmic reticulum;GO:0005794//Golgi apparatus;GO:0005886//plasma membrane;GO:0005890//sodium:potassium-exchanging ATPase complex;GO:0005901//caveola;GO:0014069//postsynaptic density;GO:0014704//intercalated disc;GO:0016020//membrane;GO:0016021//integral component of membrane;GO:0016323//basolateral plasma membrane;GO:0016324//apical plasma membrane;GO:0030315/…	GO:0000166//nucleotide binding;GO:0005391//sodium:potassium-exchanging ATPase activity;GO:0005515//protein binding;GO:0005524//ATP binding;GO:0016787//hydrolase activity;GO:0016791//phosphatase activity;GO:0019901//protein kinase binding;GO:0019904//protein domain specific binding;GO:0030506//ankyrin binding;GO:0030955//potassium ion binding;GO:0031402//sodium ion binding;GO:0043531//ADP binding;…	GO:0002026//regulation of the force of heart contraction;GO:0002028//regulation of sodium ion transport;GO:0006811//ion transport;GO:0006813//potassium ion transport;GO:0006814//sodium ion transport;GO:0006883//cellular sodium ion homeostasis;GO:0008217//regulation of blood pressure;GO:0010107//potassium ion import;GO:0010248//establishment or maintenance of transmembrane electrochemical gradient…
ENSRNOT00000040556	311267.3438	257057.5781	224251.6406	96498.44531	153102.75	143448.7969	264192.1875	131016.6641	-1.011837484	0.001530844	0.01367485	AABR07065789.3	-	Environmental Information Processing;Cellular Processes;Human Diseases;Human Diseases;Human Diseases;Organismal Systems;Environmental Information Processing;Environmental Information Processing;Human Diseases;Human Diseases;Human Diseases;Organismal Systems;Human Diseases;Human Diseases;Organismal Systems;Organismal Systems;Human Diseases;Environmental Information Processing;Organismal Systems;Hu…	Signal transduction;Transport and catabolism;Infectious diseases;Immune diseases;Infectious diseases;Immune system;Signal transduction;Signal transduction;Cancers;Infectious diseases;Infectious diseases;Immune system;Cardiovascular diseases;Cardiovascular diseases;Immune system;Immune system;Infectious diseases;Signal transduction;Immune system;Immune diseases;Infectious diseases;Infectious disea…	ko04151//PI3K-Akt signaling pathway;ko04145//Phagosome;ko05169//Epstein-Barr virus infection;ko05322//Systemic lupus erythematosus;ko05152//Tuberculosis;ko04666//Fc gamma R-mediated phagocytosis;ko04072//Phospholipase D signaling pathway;ko04020//Calcium signaling pathway;ko05202//Transcriptional misregulation in cancers;ko05146//Amoebiasis;ko05150//Staphylococcus aureus infection;ko04650//Natura…	K06856;K06856;K06856;K06856;K06856;K06856;K06856;K06856;K06856;K06856;K06856;K06856;K06856;K06856;K06856;K06856;K06856;K06856;K06856;K06856;K06856;K06856;K06856;K06856;K06856;K06856;K06856	GO:0009897//external side of plasma membrane;GO:0042571//immunoglobulin complex, circulating	GO:0003823//antigen binding;GO:0034987//immunoglobulin receptor binding	GO:0006910//phagocytosis, recognition;GO:0006911//phagocytosis, engulfment;GO:0006958//complement activation, classical pathway;GO:0042742//defense response to bacterium;GO:0045087//innate immune response;GO:0050853//B cell receptor signaling pathway;GO:0050871//positive regulation of B cell activation
ENSRNOT00000041140	1405040.625	1316010.625	1700724.5	590806	681627	608373.0625	1473925.25	626935.3542	-1.233274766	2.26E-09	1.05E-07	Acaca	acetyl-CoA carboxylase alpha [Source:RGD Symbol;Acc:621248]	Metabolism;Organismal Systems;Environmental Information Processing;Organismal Systems;Metabolism;Metabolism;Metabolism;Metabolism	Global and overview maps;Endocrine system;Signal transduction;Endocrine system;Global and overview maps;Carbohydrate metabolism;Carbohydrate metabolism;Lipid metabolism	ko01100//Metabolic pathways;ko04910//Insulin signaling pathway;ko04152//AMPK signaling pathway;ko04922//Glucagon signaling pathway;ko01212//Fatty acid metabolism;ko00620//Pyruvate metabolism;ko00640//Propanoate metabolism;ko00061//Fatty acid biosynthesis	K11262;K11262;K11262;K11262;K11262;K11262;K11262;K11262	-	GO:0000166//nucleotide binding;GO:0003989//acetyl-CoA carboxylase activity;GO:0005524//ATP binding;GO:0016874//ligase activity;GO:0046872//metal ion binding	GO:0006633//fatty acid biosynthetic process
ENSRNOT00000041163	2944047.5	3728938.5	2838078.75	6471858	5574811	4833056.5	3170354.917	5626575.167	0.82761268	1.84E-10	1.13E-08	Entpd5	ectonucleoside triphosphate diphosphohydrolase 5 [Source:RGD Symbol;Acc:735219]	Metabolism;Metabolism;Metabolism	Global and overview maps;Nucleotide metabolism;Nucleotide metabolism	ko01100//Metabolic pathways;ko00230//Purine metabolism;ko00240//Pyrimidine metabolism	K01511;K01511;K01511	-	GO:0016787//hydrolase activity	-
ENSRNOT00000041367	4279237	4695699	5054984.5	10749267	10907584	10983910	4676640.167	10880253.67	1.218167859	4.80E-10	2.62E-08	Sult2a6	sulfotransferase family 2A, dehydroepiandrosterone (DHEA)-preferring, member 6 [Source:RGD Symbol;Acc:3727]	Human Diseases;Metabolism;Organismal Systems	Cancers;Xenobiotics biodegradation and metabolism;Digestive system	ko05204//Chemical carcinogenesis;ko00980//Metabolism of xenobiotics by cytochrome P450;ko04976//Bile secretion	K11822;K11822;K11822	GO:0005737//cytoplasm;GO:0005829//cytosol	GO:0004027//alcohol sulfotransferase activity;GO:0008144//drug binding;GO:0008146//sulfotransferase activity;GO:0016740//transferase activity;GO:0050656//3'-phosphoadenosine 5'-phosphosulfate binding	GO:0007568//aging;GO:0008202//steroid metabolic process;GO:0014823//response to activity;GO:0017085//response to insecticide;GO:0017144//drug metabolic process;GO:0031667//response to nutrient levels;GO:0051923//sulfation;GO:0071305//cellular response to vitamin D
ENSRNOT00000041891	3642172.5	3061432.25	4109721.5	9419442	6927233	8263633	3604442.083	8203436	1.18645234	4.07E-10	2.27E-08	Apoe	apolipoprotein E [Source:RGD Symbol;Acc:2138]	Human Diseases;Organismal Systems	Neurodegenerative diseases;Digestive system	ko05010//Alzheimer disease;ko04979//Cholesterol metabolism	K04524;K04524	GO:0005576//extracellular region;GO:0005615//extracellular space;GO:0005635//nuclear envelope;GO:0005737//cytoplasm;GO:0005764//lysosome;GO:0005768//endosome;GO:0005769//early endosome;GO:0005770//late endosome;GO:0005783//endoplasmic reticulum;GO:0005794//Golgi apparatus;GO:0005874//microtubule;GO:0005886//plasma membrane;GO:0009986//cell surface;GO:0030425//dendrite;GO:0031232//extrinsic compon…	GO:0001540//beta-amyloid binding;GO:0005102//receptor binding;GO:0005319//lipid transporter activity;GO:0005543//phospholipid binding;GO:0008201//heparin binding;GO:0008289//lipid binding;GO:0015485//cholesterol binding;GO:0017127//cholesterol transporter activity;GO:0046848//hydroxyapatite binding;GO:0050750//low-density lipoprotein particle receptor binding;GO:0060228//phosphatidylcholine-stero…	GO:0006695//cholesterol biosynthetic process;GO:0006707//cholesterol catabolic process;GO:0006869//lipid transport;GO:0007568//aging;GO:0010043//response to zinc ion;GO:0010873//positive regulation of cholesterol esterification;GO:0014012//peripheral nervous system axon regeneration;GO:0019433//triglyceride catabolic process;GO:0031102//neuron projection regeneration;GO:0032374//regulation of cho…
ENSRNOT00000042200	197156.25	212132.5313	278306.7813	130608.9531	138049.1875	139455.1094	229198.5208	136037.75	-0.752590684	0.000667658	0.006974713	Slc2a9	solute carrier family 2 member 9 [Source:RGD Symbol;Acc:1597012]	-	-	-	-	GO:0005886//plasma membrane;GO:0016020//membrane;GO:0016021//integral component of membrane	GO:0005215//transporter activity;GO:0005355//glucose transmembrane transporter activity;GO:0022857//transmembrane transporter activity	GO:0055085//transmembrane transport;GO:1904659//glucose transmembrane transport
ENSRNOT00000042285	12313058	15834621	16799462	22482434	26796584	22356588	14982380.33	23878535.33	0.672447496	3.20E-06	7.42E-05	Rpl35a	ribosomal protein L35a [Source:RGD Symbol;Acc:2323795]	Genetic Information Processing	Translation	ko03010//Ribosome	K02917	GO:0005622//intracellular;GO:0005840//ribosome;GO:0022625//cytosolic large ribosomal subunit	GO:0000049//tRNA binding;GO:0003723//RNA binding;GO:0003735//structural constituent of ribosome	GO:0002181//cytoplasmic translation;GO:0006412//translation;GO:0042273//ribosomal large subunit biogenesis
ENSRNOT00000042860	1856077.875	1660405.5	1376734.25	3096338	3516713.5	3418055.25	1631072.542	3343702.25	1.035625437	0.00048796	0.005348344	Rup2	urinary protein 2 [Source:RGD Symbol;Acc:1561250]	-	-	-	-	GO:0005576//extracellular region	-	-
ENSRNOT00000042928	2146270.5	2040648.625	2152431.75	1330307	1230868.625	1225755.875	2113116.958	1262310.5	-0.743305796	0.002337007	0.018940979	Mt-nd4	mitochondrially encoded NADH dehydrogenase 4 [Source:RGD Symbol;Acc:620559]	Metabolism;Human Diseases;Human Diseases;Organismal Systems;Human Diseases;Metabolism;Organismal Systems	Global and overview maps;Neurodegenerative diseases;Neurodegenerative diseases;Environmental adaptation;Neurodegenerative diseases;Energy metabolism;Nervous system	ko01100//Metabolic pathways;ko05010//Alzheimer disease;ko05016//Huntington disease;ko04714//Thermogenesis;ko05012//Parkinson disease;ko00190//Oxidative phosphorylation;ko04723//Retrograde endocannabinoid signaling	K03881;K03881;K03881;K03881;K03881;K03881;K03881	GO:0005575//cellular_component;GO:0005739//mitochondrion;GO:0005747//mitochondrial respiratory chain complex I;GO:0016020//membrane;GO:0016021//integral component of membrane;GO:0031966//mitochondrial membrane;GO:0070469//respiratory chain	GO:0003674//molecular_function;GO:0003954//NADH dehydrogenase activity;GO:0008137//NADH dehydrogenase (ubiquinone) activity;GO:0016491//oxidoreductase activity;GO:0048039//ubiquinone binding	GO:0001666//response to hypoxia;GO:0001701//in utero embryonic development;GO:0006120//mitochondrial electron transport, NADH to ubiquinone;GO:0007568//aging;GO:0009060//aerobic respiration;GO:0015990//electron transport coupled proton transport;GO:0021549//cerebellum development;GO:0035094//response to nicotine;GO:0042773//ATP synthesis coupled electron transport;GO:0045471//response to ethanol;…
ENSRNOT00000043508	12313058	15834621	16799462	22482434	26796584	22356588	14982380.33	23878535.33	0.672447496	3.20E-06	7.42E-05	LOC108349682	60S ribosomal protein L35a [Source:RGD Symbol;Acc:11401413]	Genetic Information Processing	Translation	ko03010//Ribosome	K02917	GO:0005622//intracellular;GO:0005840//ribosome;GO:0022625//cytosolic large ribosomal subunit	GO:0000049//tRNA binding;GO:0003723//RNA binding;GO:0003735//structural constituent of ribosome	GO:0002181//cytoplasmic translation;GO:0006412//translation;GO:0042273//ribosomal large subunit biogenesis
ENSRNOT00000043587	12313058	15834621	16799462	22482434	26796584	22356588	14982380.33	23878535.33	0.672447496	3.20E-06	7.42E-05	AABR07064810.1	-	Genetic Information Processing	Translation	ko03010//Ribosome	K02917	GO:0005622//intracellular;GO:0005840//ribosome;GO:0022625//cytosolic large ribosomal subunit	GO:0003735//structural constituent of ribosome	GO:0002181//cytoplasmic translation;GO:0006412//translation;GO:0042273//ribosomal large subunit biogenesis
ENSRNOT00000043736	196586.6406	152092.0313	170355.4375	807756.4375	727595.25	749194.8125	173011.3698	761515.5	2.138006551	2.30E-10	1.35E-08	RGD1309362	similar to interferon-inducible GTPase [Source:RGD Symbol;Acc:1309362]	-	-	-	-	GO:0005789//endoplasmic reticulum membrane;GO:0016020//membrane	GO:0003924//GTPase activity;GO:0005525//GTP binding	GO:0006952//defense response;GO:0035458//cellular response to interferon-beta
ENSRNOT00000043796	12313058	15834621	16799462	22482434	26796584	22356588	14982380.33	23878535.33	0.672447496	3.20E-06	7.42E-05	AABR07027015.1	-	Genetic Information Processing	Translation	ko03010//Ribosome	K02917	GO:0005622//intracellular;GO:0005840//ribosome;GO:0022625//cytosolic large ribosomal subunit	GO:0003735//structural constituent of ribosome	GO:0002181//cytoplasmic translation;GO:0006412//translation;GO:0042273//ribosomal large subunit biogenesis
ENSRNOT00000044319	376510.625	333925.0625	306531.125	203497.5625	231795.25	217761.0781	338988.9375	217684.6302	-0.638998645	1.86E-05	0.000344128	Ube2l6	ubiquitin-conjugating enzyme E2L 6 [Source:RGD Symbol;Acc:1307960]	Human Diseases;Genetic Information Processing	Neurodegenerative diseases;Folding, sorting and degradation	ko05012//Parkinson disease;ko04120//Ubiquitin mediated proteolysis	K04553;K04553	GO:0000151//ubiquitin ligase complex	GO:0000166//nucleotide binding;GO:0005524//ATP binding;GO:0016740//transferase activity;GO:0019787//ubiquitin-like protein transferase activity;GO:0031625//ubiquitin protein ligase binding;GO:0042296//ISG15 transferase activity;GO:0061631//ubiquitin conjugating enzyme activity	GO:0006511//ubiquitin-dependent protein catabolic process;GO:0016567//protein ubiquitination;GO:0019941//modification-dependent protein catabolic process;GO:0032020//ISG15-protein conjugation
ENSRNOT00000045315	1123965	1135961.75	832018.5	623546.375	644701.8125	726671.5625	1030648.417	664973.25	-0.632184061	9.24E-08	3.21E-06	Col18a1	collagen type XVIII alpha 1 chain [Source:RGD Symbol;Acc:70936]	Organismal Systems	Digestive system	ko04974//Protein digestion and absorption	K06823	GO:0005581//collagen trimer;GO:0005604//basement membrane;GO:0005615//extracellular space;GO:0030938//collagen type XVIII trimer;GO:0031012//extracellular matrix	GO:0003674//molecular_function;GO:0005198//structural molecule activity;GO:0005201//extracellular matrix structural constituent	GO:0001525//angiogenesis;GO:0001886//endothelial cell morphogenesis;GO:0030198//extracellular matrix organization;GO:0042493//response to drug;GO:0051599//response to hydrostatic pressure
ENSRNOT00000045571	3927344.25	3356699.5	2771847.5	11074944	9195144	10223876	3351963.75	10164654.67	1.60048275	4.44E-06	9.72E-05	Cyp4a3	cytochrome P450, family 4, subfamily a, polypeptide 3 [Source:RGD Symbol;Acc:631356]	Metabolism;Organismal Systems;Organismal Systems;Metabolism;Organismal Systems;Metabolism;Metabolism	Global and overview maps;Circulatory system;Sensory system;Metabolism of cofactors and vitamins;Endocrine system;Lipid metabolism;Lipid metabolism	ko01100//Metabolic pathways;ko04270//Vascular smooth muscle contraction;ko04750//Inflammatory mediator regulation of TRP channels;ko00830//Retinol metabolism;ko03320//PPAR signaling pathway;ko00071//Fatty acid degradation;ko00590//Arachidonic acid metabolism	K07425;K07425;K07425;K07425;K07425;K07425;K07425	GO:0016020//membrane;GO:0016021//integral component of membrane	GO:0004497//monooxygenase activity;GO:0005506//iron ion binding;GO:0016491//oxidoreductase activity;GO:0016705//oxidoreductase activity, acting on paired donors, with incorporation or reduction of molecular oxygen;GO:0020037//heme binding;GO:0046872//metal ion binding	GO:0055114//oxidation-reduction process
ENSRNOT00000045628	2737486	1701272	2741811.75	4082245	3236876.25	3783684.5	2393523.25	3700935.25	0.628754075	0.000219314	0.00272576	Tf	transferrin [Source:RGD Symbol;Acc:3845]	Environmental Information Processing;Cellular Processes;Organismal Systems	Signal transduction;Cell growth and death;Digestive system	ko04066//HIF-1 signaling pathway;ko04216//Ferroptosis;ko04978//Mineral absorption	K14736;K14736;K14736	GO:0005576//extracellular region;GO:0005604//basement membrane;GO:0005615//extracellular space;GO:0051286//cell tip	GO:0008199//ferric iron binding;GO:0015091//ferric iron transmembrane transporter activity;GO:0046872//metal ion binding	GO:0001666//response to hypoxia;GO:0006811//ion transport;GO:0006826//iron ion transport;GO:0006879//cellular iron ion homeostasis;GO:0006915//apoptotic process;GO:0006953//acute-phase response;GO:0010288//response to lead ion;GO:0014070//response to organic cyclic compound;GO:0015682//ferric iron transport;GO:0031643//positive regulation of myelination;GO:0055072//iron ion homeostasis;GO:0070447…
ENSRNOT00000046025	1846234	1855124.875	5603802	16489020	16066067	14865039	3101720.292	15806708.67	2.349396498	6.49E-26	3.28E-23	Acsm5	acyl-CoA synthetase medium-chain family member 5 [Source:RGD Symbol;Acc:1309578]	Metabolism;Metabolism	Global and overview maps;Carbohydrate metabolism	ko01100//Metabolic pathways;ko00650//Butanoate metabolism	K01896;K01896	GO:0005575//cellular_component;GO:0005739//mitochondrion;GO:0005759//mitochondrial matrix	GO:0000166//nucleotide binding;GO:0003674//molecular_function;GO:0003824//catalytic activity;GO:0003996//acyl-CoA ligase activity;GO:0004321//fatty-acyl-CoA synthase activity;GO:0005524//ATP binding;GO:0005525//GTP binding;GO:0015645//fatty acid ligase activity;GO:0016874//ligase activity;GO:0046872//metal ion binding;GO:0047760//butyrate-CoA ligase activity	GO:0006629//lipid metabolic process;GO:0006631//fatty acid metabolic process;GO:0006633//fatty acid biosynthetic process;GO:0006637//acyl-CoA metabolic process;GO:0008150//biological_process
ENSRNOT00000046857	4956205	5650543.5	6278090	8909665	12108578	12683830	5628279.5	11234024.33	0.997108953	1.99E-06	4.80E-05	LOC259244	alpha-2u globulin PGCL3 [Source:RGD Symbol;Acc:708501]	-	-	-	-	-	GO:0036094//small molecule binding	-
ENSRNOT00000046942	9371393	9874360	10135109	4763657.5	4704901	5117725	9793620.667	4862094.5	-1.010264384	3.12E-05	0.000525513	Hao2	hydroxyacid oxidase 2 [Source:RGD Symbol;Acc:70972]	Metabolism;Metabolism;Cellular Processes;Metabolism	Global and overview maps;Global and overview maps;Transport and catabolism;Carbohydrate metabolism	ko01100//Metabolic pathways;ko01200//Carbon metabolism;ko04146//Peroxisome;ko00630//Glyoxylate and dicarboxylate metabolism	K11517;K11517;K11517;K11517	GO:0005777//peroxisome	GO:0003824//catalytic activity;GO:0003973//(S)-2-hydroxy-acid oxidase activity;GO:0010181//FMN binding;GO:0016491//oxidoreductase activity;GO:0052852//very-long-chain-(S)-2-hydroxy-acid oxidase activity;GO:0052853//long-chain-(S)-2-hydroxy-long-chain-acid oxidase activity;GO:0052854//medium-chain-(S)-2-hydroxy-acid oxidase activity	GO:0018924//mandelate metabolic process;GO:0019395//fatty acid oxidation;GO:0051260//protein homooligomerization;GO:0055114//oxidation-reduction process
ENSRNOT00000047450	18228596	19102966	16033791	10841549	12279984	10530013	17788451	11217182	-0.665230603	1.15E-07	3.78E-06	Eef2	eukaryotic translation elongation factor 2 [Source:RGD Symbol;Acc:61979]	Environmental Information Processing;Organismal Systems	Signal transduction;Endocrine system	ko04152//AMPK signaling pathway;ko04921//Oxytocin signaling pathway	K03234;K03234	GO:0005634//nucleus;GO:0005737//cytoplasm;GO:0005829//cytosol;GO:0005844//polysome;GO:0005886//plasma membrane;GO:0016235//aggresome;GO:0042788//polysomal ribosome;GO:0045121//membrane raft;GO:1990904//ribonucleoprotein complex	GO:0000166//nucleotide binding;GO:0002039//p53 binding;GO:0003723//RNA binding;GO:0003746//translation elongation factor activity;GO:0003924//GTPase activity;GO:0005525//GTP binding;GO:0008097//5S rRNA binding;GO:0019901//protein kinase binding;GO:0043022//ribosome binding;GO:0051015//actin filament binding	GO:0002244//hematopoietic progenitor cell differentiation;GO:0002931//response to ischemia;GO:0003009//skeletal muscle contraction;GO:0006412//translation;GO:0006414//translational elongation;GO:0007568//aging;GO:0014009//glial cell proliferation;GO:0032355//response to estradiol;GO:0034976//response to endoplasmic reticulum stress;GO:0035914//skeletal muscle cell differentiation;GO:0042493//resp…
ENSRNOT00000048739	2316982.75	2583232.75	2320144.75	1549444.5	1626297.625	1486507.75	2406786.75	1554083.292	-0.631044492	3.82E-10	2.17E-08	Fetub	fetuin B [Source:RGD Symbol;Acc:69293]	-	-	-	-	GO:0005615//extracellular space	GO:0004869//cysteine-type endopeptidase inhibitor activity	GO:0010951//negative regulation of endopeptidase activity
ENSRNOT00000048767	1428037.375	1447113.5	1149926.375	752261.3125	785284.5625	856136.9375	1341692.417	797894.2708	-0.749784479	0.001913504	0.01619208	Mt-nd5	mitochondrially encoded NADH dehydrogenase 5 [Source:RGD Symbol;Acc:620560]	Metabolism;Human Diseases;Human Diseases;Organismal Systems;Human Diseases;Metabolism;Organismal Systems	Global and overview maps;Neurodegenerative diseases;Neurodegenerative diseases;Environmental adaptation;Neurodegenerative diseases;Energy metabolism;Nervous system	ko01100//Metabolic pathways;ko05010//Alzheimer disease;ko05016//Huntington disease;ko04714//Thermogenesis;ko05012//Parkinson disease;ko00190//Oxidative phosphorylation;ko04723//Retrograde endocannabinoid signaling	K03883;K03883;K03883;K03883;K03883;K03883;K03883	GO:0005739//mitochondrion;GO:0005743//mitochondrial inner membrane;GO:0005747//mitochondrial respiratory chain complex I;GO:0016020//membrane;GO:0016021//integral component of membrane;GO:0043005//neuron projection;GO:0070469//respiratory chain	GO:0003674//molecular_function;GO:0008137//NADH dehydrogenase (ubiquinone) activity;GO:0016491//oxidoreductase activity	GO:0001666//response to hypoxia;GO:0010243//response to organonitrogen compound;GO:0042542//response to hydrogen peroxide;GO:0042773//ATP synthesis coupled electron transport;GO:0055114//oxidation-reduction process
ENSRNOT00000048923	3138135	4466909	1941396.75	2507531.25	1585260.25	1459505.5	3182146.917	1850765.667	-0.781878204	0.001140058	0.010832495	Eci2	enoyl-CoA delta isomerase 2 [Source:RGD Symbol;Acc:1359427]	Cellular Processes;Metabolism	Transport and catabolism;Lipid metabolism	ko04146//Peroxisome;ko00071//Fatty acid degradation	K13239;K13239	-	GO:0003824//catalytic activity	-
ENSRNOT00000049536	654695.8125	632281.9375	627336.375	315480.9063	335667.4688	359056	638104.7083	336734.7917	-0.92218039	0.000458864	0.005089551	Stat2	signal transducer and activator of transcription 2 [Source:RGD Symbol;Acc:1311649]	Human Diseases;Human Diseases;Human Diseases;Human Diseases;Human Diseases;Human Diseases;Cellular Processes;Organismal Systems;Human Diseases;Human Diseases;Organismal Systems;Human Diseases;Organismal Systems;Organismal Systems;Environmental Information Processing	Cancers;Infectious diseases;Infectious diseases;Infectious diseases;Infectious diseases;Infectious diseases;Cell growth and death;Immune system;Infectious diseases;Infectious diseases;Immune system;Infectious diseases;Immune system;Development;Signal transduction	ko05200//Pathways in cancer;ko05165//Human papillomavirus infection;ko05169//Epstein-Barr virus infection;ko05168//Herpes simplex infection;ko05164//Influenza A;ko05167//Kaposi sarcoma-associated herpesvirus infection;ko04217//Necroptosis;ko04621//NOD-like receptor signaling pathway;ko05160//Hepatitis C;ko05161//Hepatitis B;ko04062//Chemokine signaling pathway;ko05162//Measles;ko04625//C-type lec…	K11221;K11221;K11221;K11221;K11221;K11221;K11221;K11221;K11221;K11221;K11221;K11221;K11221;K11221;K11221	GO:0005575//cellular_component;GO:0005634//nucleus;GO:0005737//cytoplasm	GO:0003674//molecular_function;GO:0003677//DNA binding;GO:0003700//transcription factor activity, sequence-specific DNA binding	GO:0006355//regulation of transcription, DNA-templated;GO:0007165//signal transduction;GO:0008150//biological_process
ENSRNOT00000050269	48004144	49320384	32507302	25362562	28661048	27275460	43277276.67	27099690	-0.675333368	5.56E-14	5.73E-12	Comt	catechol-O-methyltransferase [Source:RGD Symbol;Acc:2379]	Metabolism;Metabolism;Organismal Systems;Metabolism	Global and overview maps;Lipid metabolism;Nervous system;Amino acid metabolism	ko01100//Metabolic pathways;ko00140//Steroid hormone biosynthesis;ko04728//Dopaminergic synapse;ko00350//Tyrosine metabolism	K00545;K00545;K00545;K00545	GO:0005737//cytoplasm;GO:0005829//cytosol;GO:0005886//plasma membrane;GO:0016020//membrane;GO:0016021//integral component of membrane;GO:0030424//axon;GO:0030425//dendrite;GO:0043197//dendritic spine;GO:0043231//intracellular membrane-bounded organelle;GO:0044297//cell body;GO:0045211//postsynaptic membrane	GO:0000287//magnesium ion binding;GO:0008168//methyltransferase activity;GO:0008171//O-methyltransferase activity;GO:0016206//catechol O-methyltransferase activity;GO:0016740//transferase activity;GO:0046872//metal ion binding	GO:0006584//catecholamine metabolic process;GO:0007565//female pregnancy;GO:0007612//learning;GO:0007614//short-term memory;GO:0008210//estrogen metabolic process;GO:0014070//response to organic cyclic compound;GO:0016036//cellular response to phosphate starvation;GO:0032259//methylation;GO:0032496//response to lipopolysaccharide;GO:0032502//developmental process;GO:0035814//negative regulation o…
ENSRNOT00000050438	12313058	15834621	16799462	22482434	26796584	22356588	14982380.33	23878535.33	0.672447496	3.20E-06	7.42E-05	Rpl35al1	ribosomal protein L35a-like 1 [Source:RGD Symbol;Acc:628793]	Genetic Information Processing	Translation	ko03010//Ribosome	K02917	GO:0005622//intracellular;GO:0005840//ribosome;GO:0022625//cytosolic large ribosomal subunit	GO:0000049//tRNA binding;GO:0003723//RNA binding;GO:0003735//structural constituent of ribosome	GO:0002181//cytoplasmic translation;GO:0006412//translation;GO:0042273//ribosomal large subunit biogenesis
ENSRNOT00000050721	748228.8125	705754.625	603204.5	1152267	1281936.5	1323386.75	685729.3125	1252530.083	0.869134156	0.001771443	0.015315826	Cars	cysteinyl-tRNA synthetase [Source:RGD Symbol;Acc:1310747]	Genetic Information Processing	Translation	ko00970//Aminoacyl-tRNA biosynthesis	K01883	GO:0005737//cytoplasm;GO:0005829//cytosol	GO:0000049//tRNA binding;GO:0000166//nucleotide binding;GO:0004812//aminoacyl-tRNA ligase activity;GO:0004817//cysteine-tRNA ligase activity;GO:0005524//ATP binding;GO:0042803//protein homodimerization activity	GO:0006418//tRNA aminoacylation for protein translation;GO:0006423//cysteinyl-tRNA aminoacylation
ENSRNOT00000050968	12313058	15834621	16799462	22482434	26796584	22356588	14982380.33	23878535.33	0.672447496	3.20E-06	7.42E-05	Rpl35al1	ribosomal protein L35a-like 1 [Source:RGD Symbol;Acc:628793]	Genetic Information Processing	Translation	ko03010//Ribosome	K02917	GO:0005622//intracellular;GO:0005840//ribosome;GO:0022625//cytosolic large ribosomal subunit	GO:0000049//tRNA binding;GO:0003723//RNA binding;GO:0003735//structural constituent of ribosome	GO:0002181//cytoplasmic translation;GO:0006412//translation;GO:0042273//ribosomal large subunit biogenesis
ENSRNOT00000051244	3487598.25	4306939.5	4621131	2884745.5	2596582.5	2610242.5	4138556.25	2697190.167	-0.617670323	0.001598071	0.014146357	Cyp3a23/3a1	cytochrome P450, family 3, subfamily a, polypeptide 23/polypeptide 1 [Source:RGD Symbol;Acc:628626]	Metabolism;Human Diseases;Metabolism;Metabolism;Metabolism	Global and overview maps;Cancers;Metabolism of cofactors and vitamins;Lipid metabolism;Lipid metabolism	ko01100//Metabolic pathways;ko05204//Chemical carcinogenesis;ko00830//Retinol metabolism;ko00140//Steroid hormone biosynthesis;ko00591//Linoleic acid metabolism	K07424;K07424;K07424;K07424;K07424	GO:0016020//membrane;GO:0016021//integral component of membrane	GO:0004497//monooxygenase activity;GO:0005506//iron ion binding;GO:0016491//oxidoreductase activity;GO:0016705//oxidoreductase activity, acting on paired donors, with incorporation or reduction of molecular oxygen;GO:0016712//oxidoreductase activity, acting on paired donors, with incorporation or reduction of molecular oxygen, reduced flavin or flavoprotein as one donor, and incorporation of one …	GO:0055114//oxidation-reduction process
ENSRNOT00000051249	6450027	6734729	8047813.5	11807661	11527421	10560224	7077523.167	11298435.33	0.674806523	9.82E-07	2.47E-05	Gk	glycerol kinase [Source:RGD Symbol;Acc:70893]	Metabolism;Organismal Systems;Metabolism	Global and overview maps;Endocrine system;Lipid metabolism	ko01100//Metabolic pathways;ko03320//PPAR signaling pathway;ko00561//Glycerolipid metabolism	K00864;K00864;K00864	-	GO:0004370//glycerol kinase activity;GO:0016301//kinase activity;GO:0016740//transferase activity;GO:0016773//phosphotransferase activity, alcohol group as acceptor	GO:0005975//carbohydrate metabolic process;GO:0006072//glycerol-3-phosphate metabolic process;GO:0016310//phosphorylation
ENSRNOT00000051252	2928593.75	2998671.75	3593834.5	19695868	22738192	22556816	3173700	21663625.33	2.771037027	6.61E-30	4.60E-27	Cyp4a2	cytochrome P450, family 4, subfamily a, polypeptide 2 [Source:RGD Symbol;Acc:2479]	Metabolism;Organismal Systems;Organismal Systems;Metabolism;Organismal Systems;Metabolism;Metabolism	Global and overview maps;Circulatory system;Sensory system;Metabolism of cofactors and vitamins;Endocrine system;Lipid metabolism;Lipid metabolism	ko01100//Metabolic pathways;ko04270//Vascular smooth muscle contraction;ko04750//Inflammatory mediator regulation of TRP channels;ko00830//Retinol metabolism;ko03320//PPAR signaling pathway;ko00071//Fatty acid degradation;ko00590//Arachidonic acid metabolism	K07425;K07425;K07425;K07425;K07425;K07425;K07425	GO:0005783//endoplasmic reticulum;GO:0005789//endoplasmic reticulum membrane;GO:0016020//membrane;GO:0031090//organelle membrane;GO:0043231//intracellular membrane-bounded organelle	GO:0004497//monooxygenase activity;GO:0005504//fatty acid binding;GO:0005506//iron ion binding;GO:0008391//arachidonic acid monooxygenase activity;GO:0008405//arachidonic acid 11,12-epoxygenase activity;GO:0016491//oxidoreductase activity;GO:0016705//oxidoreductase activity, acting on paired donors, with incorporation or reduction of molecular oxygen;GO:0018685//alkane 1-monooxygenase activity;GO…	GO:0001822//kidney development;GO:0009725//response to hormone;GO:0019369//arachidonic acid metabolic process;GO:0042493//response to drug;GO:0043651//linoleic acid metabolic process;GO:0046456//icosanoid biosynthetic process;GO:0048252//lauric acid metabolic process;GO:0055114//oxidation-reduction process
ENSRNOT00000051397	1843183.875	1768891.5	1438756.625	2715004	2517252	2610277.75	1683610.667	2614177.917	0.634798777	6.15E-07	1.65E-05	Set	SET nuclear proto-oncogene [Source:RGD Symbol;Acc:1307467]	-	-	-	-	GO:0005634//nucleus	-	GO:0006334//nucleosome assembly
ENSRNOT00000052129	1003162.688	1011487.063	1366478.375	732230	729000.6875	718622.6875	1127042.708	726617.7917	-0.63327359	1.01E-08	4.03E-07	Sult2a6	sulfotransferase family 2A, dehydroepiandrosterone (DHEA)-preferring, member 6 [Source:RGD Symbol;Acc:3727]	Human Diseases;Metabolism;Organismal Systems	Cancers;Xenobiotics biodegradation and metabolism;Digestive system	ko05204//Chemical carcinogenesis;ko00980//Metabolism of xenobiotics by cytochrome P450;ko04976//Bile secretion	K11822;K11822;K11822	-	GO:0008146//sulfotransferase activity;GO:0016740//transferase activity	-
ENSRNOT00000054830	15527161	14747437	17301728	8969063	5086631	6135248	15858775.33	6730314	-1.236535646	1.09E-05	0.000214956	Ehd1	EH-domain containing 1 [Source:RGD Symbol;Acc:1309017]	Cellular Processes	Transport and catabolism	ko04144//Endocytosis	K12483	GO:0005768//endosome;GO:0005769//early endosome;GO:0005811//lipid particle;GO:0005886//plasma membrane;GO:0005929//cilium;GO:0010008//endosome membrane;GO:0016020//membrane;GO:0020018//ciliary pocket membrane;GO:0030139//endocytic vesicle;GO:0031095//platelet dense tubular network membrane;GO:0031901//early endosome membrane;GO:0042995//cell projection;GO:0043209//myelin sheath;GO:0048471//perinu…	GO:0000166//nucleotide binding;GO:0005509//calcium ion binding;GO:0005515//protein binding;GO:0005524//ATP binding;GO:0005525//GTP binding;GO:0046872//metal ion binding	GO:0006886//intracellular protein transport;GO:0006897//endocytosis;GO:0010886//positive regulation of cholesterol storage;GO:0010976//positive regulation of neuron projection development;GO:0015031//protein transport;GO:0016197//endosomal transport;GO:0030030//cell projection organization;GO:0031175//neuron projection development;GO:0032456//endocytic recycling;GO:0034383//low-density lipoprotei…
ENSRNOT00000054963	14339304	15676495	16578369	11039806	9792954	7814102	15531389.33	9548954	-0.701772276	0.001745262	0.015160094	Slc25a10	solute carrier family 25 member 10 [Source:RGD Symbol;Acc:621430]	Organismal Systems	Excretory system	ko04964//Proximal tubule bicarbonate reclamation	K13577	GO:0005739//mitochondrion;GO:0016020//membrane;GO:0016021//integral component of membrane;GO:0031966//mitochondrial membrane	GO:0015114//phosphate ion transmembrane transporter activity;GO:0015116//sulfate transmembrane transporter activity;GO:0015117//thiosulfate transmembrane transporter activity;GO:0015131//oxaloacetate transmembrane transporter activity;GO:0015140//malate transmembrane transporter activity;GO:0015141//succinate transmembrane transporter activity;GO:0015291//secondary active transmembrane transporte…	GO:0006817//phosphate ion transport;GO:0006839//mitochondrial transport;GO:0008272//sulfate transport;GO:0015709//thiosulfate transport;GO:0015729//oxaloacetate transport;GO:0015743//malate transport;GO:0015744//succinate transport;GO:0035435//phosphate ion transmembrane transport;GO:0071422//succinate transmembrane transport;GO:0071423//malate transmembrane transport;GO:1902356//oxaloacetate(2-)…
ENSRNOT00000055259	150050.5625	115079.5781	137793.3906	212310.0313	217141.1875	260808.8906	134307.8438	230086.7031	0.776634049	0.000234966	0.002881698	Zranb2	zinc finger RANBP2-type containing 2 [Source:RGD Symbol;Acc:61854]	-	-	-	-	GO:0005634//nucleus;GO:0005654//nucleoplasm	GO:0003723//RNA binding;GO:0046872//metal ion binding	-
ENSRNOT00000056145	516665.5313	297703.9063	616855.625	603181.875	27224116	18811628	477075.0208	15546308.63	5.026212102	0.004864586	0.033357159	Ptpn23	protein tyrosine phosphatase, non-receptor type 23 [Source:RGD Symbol;Acc:619892]	-	-	-	-	GO:0005634//nucleus;GO:0005654//nucleoplasm;GO:0005737//cytoplasm;GO:0005768//endosome;GO:0005769//early endosome;GO:0005829//cytosol;GO:0016604//nuclear body;GO:0036064//ciliary basal body	GO:0004721//phosphoprotein phosphatase activity;GO:0004725//protein tyrosine phosphatase activity;GO:0016787//hydrolase activity;GO:0016791//phosphatase activity;GO:0019901//protein kinase binding	GO:0006470//protein dephosphorylation;GO:0010633//negative regulation of epithelial cell migration;GO:0016311//dephosphorylation;GO:0030334//regulation of cell migration;GO:0032456//endocytic recycling;GO:0035335//peptidyl-tyrosine dephosphorylation;GO:0043162//ubiquitin-dependent protein catabolic process via the multivesicular body sorting pathway;GO:0045022//early endosome to late endosome tra…
ENSRNOT00000056173	564551	226293.5938	294457.9688	6206909.5	7489847	7174211	361767.5208	6956989.167	4.265328279	1.09E-07	3.60E-06	Phgdh	phosphoglycerate dehydrogenase [Source:RGD Symbol;Acc:61987]	Metabolism;Metabolism;Metabolism;Metabolism;Metabolism	Global and overview maps;Global and overview maps;Global and overview maps;Amino acid metabolism;Amino acid metabolism	ko01100//Metabolic pathways;ko01200//Carbon metabolism;ko01230//Biosynthesis of amino acids;ko00270//Cysteine and methionine metabolism;ko00260//Glycine, serine and threonine metabolism	K00058;K00058;K00058;K00058;K00058	GO:0005575//cellular_component;GO:0043209//myelin sheath	GO:0004617//phosphoglycerate dehydrogenase activity;GO:0016491//oxidoreductase activity;GO:0016616//oxidoreductase activity, acting on the CH-OH group of donors, NAD or NADP as acceptor;GO:0051287//NAD binding	GO:0006541//glutamine metabolic process;GO:0006544//glycine metabolic process;GO:0006563//L-serine metabolic process;GO:0006564//L-serine biosynthetic process;GO:0006566//threonine metabolic process;GO:0008652//cellular amino acid biosynthetic process;GO:0009070//serine family amino acid biosynthetic process;GO:0009448//gamma-aminobutyric acid metabolic process;GO:0010468//regulation of gene expr…
ENSRNOT00000057435	2416453	2810681.75	5241462.5	5534298.5	5224108.5	5073212	3489532.417	5277206.333	0.596740658	1.02E-10	6.75E-09	Acad10	acyl-CoA dehydrogenase family, member 10 [Source:RGD Symbol;Acc:1310159]	-	-	-	-	-	GO:0016627//oxidoreductase activity, acting on the CH-CH group of donors;GO:0016787//hydrolase activity;GO:0050660//flavin adenine dinucleotide binding	GO:0055114//oxidation-reduction process
ENSRNOT00000057777	97922.15625	152585.875	275603.1563	306214.7188	362185	355695.25	175370.3958	341364.9896	0.960909875	0.007999819	0.048768573	Ttc19	tetratricopeptide repeat domain 19 [Source:RGD Symbol;Acc:1582808]	-	-	-	-	GO:0005739//mitochondrion;GO:0005743//mitochondrial inner membrane;GO:0016020//membrane;GO:0070469//respiratory chain	-	GO:0007049//cell cycle;GO:0034551//mitochondrial respiratory chain complex III assembly;GO:0051301//cell division;GO:0055114//oxidation-reduction process
ENSRNOT00000057898	288295.6875	352164.9375	57841.35938	48883.65625	66514.84375	51702.83594	232767.3281	55700.44531	-2.063127805	8.84E-05	0.001274831	Mt1	metallothionein 1 [Source:RGD Symbol;Acc:3117]	Organismal Systems	Digestive system	ko04978//Mineral absorption	K14739	GO:0005575//cellular_component;GO:0005634//nucleus;GO:0005737//cytoplasm;GO:0048471//perinuclear region of cytoplasm	GO:0003674//molecular_function;GO:0008270//zinc ion binding;GO:0046872//metal ion binding	GO:0006882//cellular zinc ion homeostasis;GO:0010043//response to zinc ion;GO:0010273//detoxification of copper ion;GO:0045926//negative regulation of growth;GO:0046686//response to cadmium ion;GO:0071276//cellular response to cadmium ion;GO:0071280//cellular response to copper ion;GO:0071294//cellular response to zinc ion
ENSRNOT00000058237	19676730	23063062	27337586	13029677	16537211	13383343	23359126	14316743.67	-0.706282906	0.001903813	0.016134598	Upb1	ureidopropionase, beta [Source:MGI Symbol;Acc:MGI:2143535]	Metabolism;Metabolism;Metabolism;Metabolism;Metabolism	Global and overview maps;Xenobiotics biodegradation and metabolism;Nucleotide metabolism;Metabolism of other amino acids;Metabolism of cofactors and vitamins	ko01100//Metabolic pathways;ko00983//Drug metabolism - other enzymes;ko00240//Pyrimidine metabolism;ko00410//beta-Alanine metabolism;ko00770//Pantothenate and CoA biosynthesis	K01431;K01431;K01431;K01431;K01431	-	-	GO:0006807//nitrogen compound metabolic process
ENSRNOT00000058367	1826544.625	1959661.625	1581615.875	957636.5625	895022.375	796966.625	1789274.042	883208.5208	-1.018548369	8.34E-05	0.001218447	Akr1c1	aldo-keto reductase family 1, member C1 [Source:RGD Symbol;Acc:1306847]	Metabolism;Metabolism	Lipid metabolism;Xenobiotics biodegradation and metabolism	ko00140//Steroid hormone biosynthesis;ko00980//Metabolism of xenobiotics by cytochrome P450	K00212;K00212	GO:0005575//cellular_component;GO:0005634//nucleus;GO:0005737//cytoplasm	GO:0004032//alditol:NADP+ 1-oxidoreductase activity;GO:0004303//estradiol 17-beta-dehydrogenase activity;GO:0008106//alcohol dehydrogenase (NADP+) activity;GO:0016229//steroid dehydrogenase activity;GO:0016491//oxidoreductase activity;GO:0047006//17-alpha,20-alpha-dihydroxypregn-4-en-3-one dehydrogenase activity;GO:0047023//androsterone dehydrogenase activity;GO:0047045//testosterone 17-beta-dehy…	GO:0006693//prostaglandin metabolic process;GO:0008202//steroid metabolic process;GO:0042448//progesterone metabolic process;GO:0042493//response to drug;GO:0043627//response to estrogen;GO:0044597//daunorubicin metabolic process;GO:0044598//doxorubicin metabolic process;GO:0055114//oxidation-reduction process
ENSRNOT00000059522	1	1	1	89283.52344	77669.10938	77215.38281	1	81389.33854	16.3125522	0.000673673	0.00701124	Dffa	DNA fragmentation factor subunit alpha [Source:RGD Symbol;Acc:620334]	Cellular Processes	Cell growth and death	ko04210//Apoptosis	K02310	GO:0000790//nuclear chromatin;GO:0005622//intracellular;GO:0005634//nucleus;GO:0005811//lipid particle	GO:0060703//deoxyribonuclease inhibitor activity	GO:0006309//apoptotic DNA fragmentation;GO:0006915//apoptotic process;GO:0032076//negative regulation of deoxyribonuclease activity;GO:1900118//negative regulation of execution phase of apoptosis
ENSRNOT00000060530	16252614	18173740	10629044	2031241.5	2272482	2629858.75	15018466	2311194.083	-2.700027141	2.63E-29	1.46E-26	Aass	aminoadipate-semialdehyde synthase [Source:RGD Symbol;Acc:1310811]	Metabolism;Metabolism	Global and overview maps;Amino acid metabolism	ko01100//Metabolic pathways;ko00310//Lysine degradation	K14157;K14157	GO:0005739//mitochondrion;GO:0043231//intracellular membrane-bounded organelle	GO:0016491//oxidoreductase activity;GO:0047131//saccharopine dehydrogenase (NAD+, L-glutamate-forming) activity	GO:0019477//L-lysine catabolic process;GO:0055114//oxidation-reduction process
ENSRNOT00000060535	692175.8125	1038903.063	1333291.75	1912638.75	2041785	1863474.75	1021456.875	1939299.5	0.92490733	1.13E-17	1.97E-15	Afm	afamin [Source:RGD Symbol;Acc:628614]	-	-	-	-	GO:0005615//extracellular space	GO:0008431//vitamin E binding	GO:0050821//protein stabilization;GO:0051180//vitamin transport;GO:0071693//protein transport within extracellular region
ENSRNOT00000061686	665749.4375	539208.25	354986.5938	720090.75	939877.625	852609.25	519981.4271	837525.875	0.687673669	0.000106622	0.001491636	Anxa7	annexin A7 [Source:RGD Symbol;Acc:621173]	-	-	-	-	GO:0005575//cellular_component;GO:0005634//nucleus;GO:0005635//nuclear envelope;GO:0005789//endoplasmic reticulum membrane;GO:0005829//cytosol;GO:0005886//plasma membrane;GO:0031982//vesicle;GO:0042584//chromaffin granule membrane	GO:0005178//integrin binding;GO:0005509//calcium ion binding;GO:0005544//calcium-dependent phospholipid binding;GO:0042802//identical protein binding;GO:0048306//calcium-dependent protein binding	GO:0006874//cellular calcium ion homeostasis;GO:0006914//autophagy;GO:0007599//hemostasis;GO:0008283//cell proliferation;GO:0008360//regulation of cell shape;GO:0009651//response to salt stress;GO:0009992//cellular water homeostasis;GO:0010629//negative regulation of gene expression;GO:0014070//response to organic cyclic compound;GO:0030855//epithelial cell differentiation;GO:0035176//social beha…
ENSRNOT00000063787	4028579	3499995	3925776.75	6707598.5	4768187	5857946	3818116.917	5777910.5	0.597686576	0.000414722	0.004683921	Rpl14	ribosomal protein L14 [Source:RGD Symbol;Acc:621180]	Genetic Information Processing	Translation	ko03010//Ribosome	K02875	GO:0005622//intracellular;GO:0005840//ribosome	GO:0003735//structural constituent of ribosome	GO:0006412//translation
ENSRNOT00000064013	1578730.25	1632985.75	1833394.625	787423.5625	894582.25	859141.375	1681703.542	847049.0625	-0.989405963	6.35E-22	1.86E-19	Acss2	acyl-CoA synthetase short-chain family member 2 [Source:RGD Symbol;Acc:1305489]	Metabolism;Metabolism;Metabolism;Metabolism;Metabolism;Metabolism	Global and overview maps;Global and overview maps;Carbohydrate metabolism;Carbohydrate metabolism;Carbohydrate metabolism;Carbohydrate metabolism	ko01100//Metabolic pathways;ko01200//Carbon metabolism;ko00010//Glycolysis / Gluconeogenesis;ko00620//Pyruvate metabolism;ko00640//Propanoate metabolism;ko00630//Glyoxylate and dicarboxylate metabolism	K01895;K01895;K01895;K01895;K01895;K01895	GO:0005654//nucleoplasm;GO:0005737//cytoplasm;GO:0005829//cytosol;GO:0016020//membrane;GO:0016021//integral component of membrane;GO:0043231//intracellular membrane-bounded organelle	GO:0003824//catalytic activity;GO:0003987//acetate-CoA ligase activity;GO:0016208//AMP binding	GO:0006085//acetyl-CoA biosynthetic process;GO:0008610//lipid biosynthetic process;GO:0019413//acetate biosynthetic process;GO:0019427//acetyl-CoA biosynthetic process from acetate;GO:0019542//propionate biosynthetic process
ENSRNOT00000064340	6450027	6734729	8047813.5	11807661	11527421	10560224	7077523.167	11298435.33	0.674806523	9.82E-07	2.47E-05	Gk	glycerol kinase [Source:RGD Symbol;Acc:70893]	Metabolism;Organismal Systems;Metabolism	Global and overview maps;Endocrine system;Lipid metabolism	ko01100//Metabolic pathways;ko03320//PPAR signaling pathway;ko00561//Glycerolipid metabolism	K00864;K00864;K00864	-	GO:0004370//glycerol kinase activity;GO:0016301//kinase activity;GO:0016740//transferase activity;GO:0016773//phosphotransferase activity, alcohol group as acceptor	GO:0005975//carbohydrate metabolic process;GO:0006072//glycerol-3-phosphate metabolic process;GO:0016310//phosphorylation
ENSRNOT00000065065	6393799	5739354	7371464	1620699	1544663.5	1835725.625	6501539	1667029.375	-1.963501737	3.43E-13	3.35E-11	Fdps	farnesyl diphosphate synthase [Source:RGD Symbol;Acc:68953]	Metabolism;Human Diseases;Human Diseases;Metabolism	Global and overview maps;Infectious diseases;Infectious diseases;Metabolism of terpenoids and polyketides	ko01100//Metabolic pathways;ko05164//Influenza A;ko05166//HTLV-I infection;ko00900//Terpenoid backbone biosynthesis	K00787;K00787;K00787;K00787	-	GO:0016740//transferase activity	GO:0008299//isoprenoid biosynthetic process
ENSRNOT00000065079	156315.75	180362.0938	170206.5781	121481.3594	97929.92188	100787.25	168961.474	106732.8438	-0.662690136	0.000101664	0.001429459	RGD1559459	similar to Expressed sequence AI788959 [Source:RGD Symbol;Acc:1559459]	Metabolism;Human Diseases;Metabolism;Metabolism;Metabolism;Metabolism;Metabolism;Metabolism;Metabolism;Metabolism	Global and overview maps;Cancers;Xenobiotics biodegradation and metabolism;Metabolism of cofactors and vitamins;Lipid metabolism;Xenobiotics biodegradation and metabolism;Xenobiotics biodegradation and metabolism;Metabolism of cofactors and vitamins;Carbohydrate metabolism;Carbohydrate metabolism	ko01100//Metabolic pathways;ko05204//Chemical carcinogenesis;ko00983//Drug metabolism - other enzymes;ko00830//Retinol metabolism;ko00140//Steroid hormone biosynthesis;ko00980//Metabolism of xenobiotics by cytochrome P450;ko00982//Drug metabolism - cytochrome P450;ko00860//Porphyrin and chlorophyll metabolism;ko00040//Pentose and glucuronate interconversions;ko00053//Ascorbate and aldarate metabo…	K00699;K00699;K00699;K00699;K00699;K00699;K00699;K00699;K00699;K00699	GO:0016020//membrane;GO:0016021//integral component of membrane;GO:0043231//intracellular membrane-bounded organelle	GO:0008194//UDP-glycosyltransferase activity;GO:0015020//glucuronosyltransferase activity;GO:0016740//transferase activity;GO:0016757//transferase activity, transferring glycosyl groups;GO:0016758//transferase activity, transferring hexosyl groups	-
ENSRNOT00000066095	265267.0625	342671.1563	373449.1563	121757.9453	84905.36719	150482.25	327129.125	119048.5208	-1.458310516	0.000110563	0.001535195	Cyp4f6	cytochrome P450, family 4, subfamily f, polypeptide 6 [Source:RGD Symbol;Acc:708365]	Metabolism;Metabolism	Global and overview maps;Lipid metabolism	ko01100//Metabolic pathways;ko00590//Arachidonic acid metabolism	K17726;K17726	GO:0005783//endoplasmic reticulum;GO:0005789//endoplasmic reticulum membrane;GO:0016020//membrane;GO:0031090//organelle membrane;GO:0043231//intracellular membrane-bounded organelle	GO:0004497//monooxygenase activity;GO:0005506//iron ion binding;GO:0016491//oxidoreductase activity;GO:0016705//oxidoreductase activity, acting on paired donors, with incorporation or reduction of molecular oxygen;GO:0020037//heme binding;GO:0046872//metal ion binding;GO:0070330//aromatase activity	GO:0006691//leukotriene metabolic process;GO:0006954//inflammatory response;GO:0055114//oxidation-reduction process
ENSRNOT00000066773	165280.0781	203565.9375	202927.0625	85710.78125	67554.82031	70055.61719	190591.026	74440.40625	-1.356322358	3.89E-06	8.74E-05	Susd2	sushi domain containing 2 [Source:RGD Symbol;Acc:1308595]	-	-	-	-	-	GO:0005044//scavenger receptor activity;GO:0030247//polysaccharide binding	GO:0006898//receptor-mediated endocytosis;GO:0006955//immune response
ENSRNOT00000066986	317295	313520.25	868789.25	1365687.875	2544101	2545021.75	499868.1667	2151603.542	2.10579271	0.006498962	0.041120708	Dtd1	D-tyrosyl-tRNA deacylase 1 [Source:RGD Symbol;Acc:1311821]	-	-	-	-	GO:0005737//cytoplasm	GO:0000049//tRNA binding;GO:0002161//aminoacyl-tRNA editing activity;GO:0003723//RNA binding;GO:0004812//aminoacyl-tRNA ligase activity;GO:0016787//hydrolase activity;GO:0051499//D-aminoacyl-tRNA deacylase activity;GO:0051500//D-tyrosyl-tRNA(Tyr) deacylase activity	GO:0006399//tRNA metabolic process
ENSRNOT00000067060	1423151	2227309.25	1835911.875	1107997.75	1119162	1295332.375	1828790.708	1174164.042	-0.639255998	0.001029659	0.009953372	Mylk	myosin light chain kinase [Source:RGD Symbol;Acc:1310915]	Cellular Processes;Cellular Processes;Organismal Systems;Environmental Information Processing;Organismal Systems;Environmental Information Processing;Organismal Systems;Environmental Information Processing;Organismal Systems	Cell motility;Cellular community - eukaryotes;Immune system;Signal transduction;Circulatory system;Signal transduction;Endocrine system;Signal transduction;Digestive system	ko04810//Regulation of actin cytoskeleton;ko04510//Focal adhesion;ko04611//Platelet activation;ko04020//Calcium signaling pathway;ko04270//Vascular smooth muscle contraction;ko04022//cGMP - PKG signaling pathway;ko04921//Oxytocin signaling pathway;ko04371//Apelin signaling pathway;ko04971//Gastric acid secretion	K00907;K00907;K00907;K00907;K00907;K00907;K00907;K00907;K00907	GO:0001725//stress fiber;GO:0005737//cytoplasm;GO:0005886//plasma membrane;GO:0015629//actin cytoskeleton;GO:0030027//lamellipodium;GO:0032154//cleavage furrow	GO:0004672//protein kinase activity;GO:0004687//myosin light chain kinase activity;GO:0005524//ATP binding;GO:0016301//kinase activity	GO:0006468//protein phosphorylation;GO:0006939//smooth muscle contraction;GO:0014820//tonic smooth muscle contraction;GO:0016310//phosphorylation;GO:0030335//positive regulation of cell migration;GO:0032060//bleb assembly;GO:0051928//positive regulation of calcium ion transport;GO:0060414//aorta smooth muscle tissue morphogenesis;GO:0071476//cellular hypotonic response;GO:0072358//cardiovascular …
ENSRNOT00000067384	224736.9688	223063.6406	179664.7344	140355.8906	138517.625	113851.7813	209155.1146	130908.4323	-0.676015248	6.98E-06	0.00014511	Cemip2	cell migration inducing hyaluronidase 2 [Source:RGD Symbol;Acc:1307941]	-	-	-	-	GO:0016020//membrane;GO:0016021//integral component of membrane	-	-
ENSRNOT00000067391	543039.5625	729413.875	93440.04688	146937.6094	127082.9375	109617.4141	455297.8281	127879.3203	-1.832027596	0.000205115	0.002560715	Mt2A	metallothionein 2A [Source:RGD Symbol;Acc:1592345]	Organismal Systems	Digestive system	ko04978//Mineral absorption	K14739	GO:0005575//cellular_component;GO:0005634//nucleus;GO:0005737//cytoplasm;GO:0048471//perinuclear region of cytoplasm	GO:0008270//zinc ion binding;GO:0046870//cadmium ion binding;GO:0046872//metal ion binding	GO:0006882//cellular zinc ion homeostasis;GO:0010273//detoxification of copper ion;GO:0045926//negative regulation of growth;GO:0048143//astrocyte activation;GO:0071276//cellular response to cadmium ion;GO:0071280//cellular response to copper ion;GO:0071294//cellular response to zinc ion
ENSRNOT00000067490	496367.5	509973.7188	450777.5313	277592.625	316487.6875	247523.3281	485706.25	280534.5469	-0.791905606	0.000350451	0.004039983	Cpne1	copine 1 [Source:RGD Symbol;Acc:1311148]	-	-	-	-	GO:0005634//nucleus;GO:0005737//cytoplasm;GO:0005886//plasma membrane;GO:0016020//membrane	GO:0005544//calcium-dependent phospholipid binding	GO:0030154//cell differentiation;GO:0043122//regulation of I-kappaB kinase/NF-kappaB signaling;GO:0071277//cellular response to calcium ion;GO:1903265//positive regulation of tumor necrosis factor-mediated signaling pathway
ENSRNOT00000067612	4321332	4452333	3607913.25	3608805.5	7411193	7813908	4127192.75	6277968.833	0.605137049	1.26E-09	5.94E-08	Gldc	glycine decarboxylase [Source:RGD Symbol;Acc:1308660]	Metabolism;Metabolism;Metabolism;Metabolism	Global and overview maps;Global and overview maps;Amino acid metabolism;Carbohydrate metabolism	ko01100//Metabolic pathways;ko01200//Carbon metabolism;ko00260//Glycine, serine and threonine metabolism;ko00630//Glyoxylate and dicarboxylate metabolism	K00281;K00281;K00281;K00281	GO:0005739//mitochondrion;GO:0005960//glycine cleavage complex	GO:0003824//catalytic activity;GO:0004375//glycine dehydrogenase (decarboxylating) activity;GO:0016594//glycine binding;GO:0016829//lyase activity;GO:0019899//enzyme binding;GO:0030170//pyridoxal phosphate binding;GO:0046983//protein dimerization activity	GO:0006520//cellular amino acid metabolic process;GO:0006546//glycine catabolic process;GO:0019464//glycine decarboxylation via glycine cleavage system;GO:0055114//oxidation-reduction process
ENSRNOT00000067700	8100714.5	6395697.5	6211463	12178639	11076262	11700684	6902625	11651861.67	0.755343465	8.85E-08	3.12E-06	Slc27a2	solute carrier family 27 member 2 [Source:RGD Symbol;Acc:71103]	Cellular Processes;Human Diseases;Organismal Systems	Transport and catabolism;Endocrine and metabolic diseases;Endocrine system	ko04146//Peroxisome;ko04931//Insulin resistance;ko03320//PPAR signaling pathway	K08746;K08746;K08746	GO:0005777//peroxisome;GO:0005778//peroxisomal membrane;GO:0005779//integral component of peroxisomal membrane;GO:0005783//endoplasmic reticulum;GO:0005788//endoplasmic reticulum lumen;GO:0005789//endoplasmic reticulum membrane;GO:0016020//membrane;GO:0016021//integral component of membrane;GO:0030176//integral component of endoplasmic reticulum membrane	GO:0003824//catalytic activity;GO:0004467//long-chain fatty acid-CoA ligase activity;GO:0005102//receptor binding;GO:0015245//fatty acid transporter activity;GO:0019899//enzyme binding;GO:0031957//very long-chain fatty acid-CoA ligase activity;GO:0050197//phytanate-CoA ligase activity;GO:0070251//pristanate-CoA ligase activity	GO:0000038//very long-chain fatty acid metabolic process;GO:0001561//fatty acid alpha-oxidation;GO:0001676//long-chain fatty acid metabolic process;GO:0006635//fatty acid beta-oxidation;GO:0006699//bile acid biosynthetic process;GO:0015908//fatty acid transport;GO:0042760//very long-chain fatty acid catabolic process;GO:0044539//long-chain fatty acid import;GO:0097089//methyl-branched fatty acid …
ENSRNOT00000067843	80019208	86255888	86470888	54749116	54486180	51451932	84248661.33	53562409.33	-0.653432906	5.82E-07	1.58E-05	Cth	cystathionine gamma-lyase [Source:RGD Symbol;Acc:2443]	Metabolism;Metabolism;Metabolism;Metabolism;Metabolism	Global and overview maps;Global and overview maps;Amino acid metabolism;Amino acid metabolism;Metabolism of other amino acids	ko01100//Metabolic pathways;ko01230//Biosynthesis of amino acids;ko00270//Cysteine and methionine metabolism;ko00260//Glycine, serine and threonine metabolism;ko00450//Selenocompound metabolism	K01758;K01758;K01758;K01758;K01758	-	GO:0003824//catalytic activity;GO:0016829//lyase activity;GO:0030170//pyridoxal phosphate binding	-
ENSRNOT00000068043	1212178.5	1411403	1560634.75	2198889.25	2223836.75	2043959.375	1394738.75	2155561.792	0.628069005	0.001310717	0.012224576	LOC100360095	urinary protein 1-like [Source:RGD Symbol;Acc:2322852]	-	-	-	-	-	-	-
ENSRNOT00000068129	3352471.5	3432334	4551983	403263.0313	411325.6875	404798.625	3778929.5	406462.4479	-3.216783627	4.92E-17	7.41E-15	Sqor	sulfide quinone oxidoreductase [Source:RGD Symbol;Acc:1564504]	Metabolism;Metabolism	Global and overview maps;Energy metabolism	ko01100//Metabolic pathways;ko00920//Sulfur metabolism	K22470;K22470	GO:0005743//mitochondrial inner membrane	GO:0016491//oxidoreductase activity;GO:0070224//sulfide:quinone oxidoreductase activity;GO:0071949//FAD binding	GO:0055114//oxidation-reduction process;GO:0070221//sulfide oxidation, using sulfide:quinone oxidoreductase
ENSRNOT00000068433	1589622.125	1586996.875	1929032.25	883375.4375	952293.125	987605.25	1701883.75	941091.2708	-0.854725941	4.63E-08	1.74E-06	Myo1b	myosin Ib [Source:RGD Symbol;Acc:70994]	Human Diseases	Infectious diseases	ko05130//Pathogenic Escherichia coli infection	K10356	GO:0005737//cytoplasm;GO:0005769//early endosome;GO:0005884//actin filament;GO:0005886//plasma membrane;GO:0005903//brush border;GO:0010008//endosome membrane;GO:0016459//myosin complex;GO:0030175//filopodium;GO:0032588//trans-Golgi network membrane;GO:0045177//apical part of cell;GO:0048471//perinuclear region of cytoplasm;GO:0071944//cell periphery	GO:0000146//microfilament motor activity;GO:0000166//nucleotide binding;GO:0003774//motor activity;GO:0003779//actin binding;GO:0005516//calmodulin binding;GO:0005524//ATP binding;GO:0005546//phosphatidylinositol-4,5-bisphosphate binding;GO:0005547//phosphatidylinositol-3,4,5-trisphosphate binding;GO:0030898//actin-dependent ATPase activity;GO:0051015//actin filament binding	GO:0006892//post-Golgi vesicle-mediated transport;GO:0007015//actin filament organization;GO:0007399//nervous system development;GO:0030048//actin filament-based movement;GO:0051017//actin filament bundle assembly
ENSRNOT00000068683	819696	816537.1875	482111.5625	481429.0625	422007.9063	339541.3125	706114.9167	414326.0938	-0.769136312	6.26E-08	2.28E-06	Gbp2	guanylate binding protein 2 [Source:RGD Symbol;Acc:621810]	Organismal Systems	Immune system	ko04621//NOD-like receptor signaling pathway	K20897	GO:0005634//nucleus;GO:0005654//nucleoplasm;GO:0005737//cytoplasm;GO:0005794//Golgi apparatus;GO:0005829//cytosol;GO:0015629//actin cytoskeleton;GO:0020005//symbiont-containing vacuole membrane;GO:0031410//cytoplasmic vesicle;GO:0048471//perinuclear region of cytoplasm	GO:0000166//nucleotide binding;GO:0003924//GTPase activity;GO:0005525//GTP binding;GO:0042803//protein homodimerization activity	GO:0009617//response to bacterium;GO:0034504//protein localization to nucleus;GO:0035458//cellular response to interferon-beta;GO:0042832//defense response to protozoan;GO:0044406//adhesion of symbiont to host;GO:0050830//defense response to Gram-positive bacterium;GO:0071222//cellular response to lipopolysaccharide;GO:0071346//cellular response to interferon-gamma;GO:0071347//cellular response t…
ENSRNOT00000070862	2730205.75	2683791.25	2982341	1889347.125	1719518.5	1869910.375	2798779.333	1826258.667	-0.615906624	1.72E-05	0.000320653	Ndufa11	NADH:ubiquinone oxidoreductase subunit A11 [Source:RGD Symbol;Acc:1303292]	Metabolism;Human Diseases;Human Diseases;Organismal Systems;Human Diseases;Human Diseases;Metabolism;Organismal Systems	Global and overview maps;Neurodegenerative diseases;Neurodegenerative diseases;Environmental adaptation;Neurodegenerative diseases;Endocrine and metabolic diseases;Energy metabolism;Nervous system	ko01100//Metabolic pathways;ko05010//Alzheimer disease;ko05016//Huntington disease;ko04714//Thermogenesis;ko05012//Parkinson disease;ko04932//Non-alcoholic fatty liver disease (NAFLD);ko00190//Oxidative phosphorylation;ko04723//Retrograde endocannabinoid signaling	K03956;K03956;K03956;K03956;K03956;K03956;K03956;K03956	GO:0005739//mitochondrion;GO:0005743//mitochondrial inner membrane;GO:0005747//mitochondrial respiratory chain complex I;GO:0016020//membrane;GO:0016021//integral component of membrane;GO:0070469//respiratory chain	-	GO:0032981//mitochondrial respiratory chain complex I assembly;GO:0055114//oxidation-reduction process
ENSRNOT00000070921	522342.2813	287635.875	355767.4375	608687.6875	593556.4375	584965.6875	388581.8646	595736.6042	0.616456035	6.80E-06	0.000143954	Tbcb	tubulin folding cofactor B [Source:RGD Symbol;Acc:1309965]	-	-	-	-	-	-	-
ENSRNOT00000071386	1184852.125	825308.375	753325.75	1366202.125	1820821.5	1712611.375	921162.0833	1633211.667	0.826184845	0.000566973	0.006094417	Ranbp2	RAN binding protein 2 [Source:RGD Symbol;Acc:1560047]	Genetic Information Processing	Translation	ko03013//RNA transport	K12172	GO:0005634//nucleus;GO:0005635//nuclear envelope;GO:0005642//annulate lamellae;GO:0005643//nuclear pore;GO:0005737//cytoplasm;GO:0005739//mitochondrion;GO:0005813//centrosome;GO:0031965//nuclear membrane;GO:0042405//nuclear inclusion body;GO:0044614//nuclear pore cytoplasmic filaments;GO:0044615//nuclear pore nuclear basket;GO:1990723//cytoplasmic periphery of the nuclear pore complex	GO:0003755//peptidyl-prolyl cis-trans isomerase activity;GO:0005096//GTPase activator activity;GO:0005515//protein binding;GO:0008536//Ran GTPase binding;GO:0044877//macromolecular complex binding;GO:0046872//metal ion binding	GO:0000413//protein peptidyl-prolyl isomerization;GO:0001975//response to amphetamine;GO:0006111//regulation of gluconeogenesis;GO:0006457//protein folding;GO:0006607//NLS-bearing protein import into nucleus;GO:0016925//protein sumoylation;GO:0033133//positive regulation of glucokinase activity;GO:0046907//intracellular transport;GO:0051642//centrosome localization
ENSRNOT00000071424	673610.1875	862085.3125	866213.375	1138247.5	1292117.25	1273511	800636.2917	1234625.25	0.624854285	8.27E-06	0.000168079	LOC100911516	coiled-coil-helix-coiled-coil-helix domain-containing protein 2, mitochondrial-like [Source:RGD Symbol;Acc:6492335]	-	-	-	-	-	-	-
ENSRNOT00000071612	196586.6406	152092.0313	170355.4375	807756.4375	727595.25	749194.8125	173011.3698	761515.5	2.138006551	2.30E-10	1.35E-08	LOC100910934	interferon-inducible GTPase 1-like [Source:RGD Symbol;Acc:6495949]	-	-	-	-	GO:0005789//endoplasmic reticulum membrane;GO:0016020//membrane	GO:0003924//GTPase activity;GO:0005525//GTP binding	GO:0006952//defense response;GO:0035458//cellular response to interferon-beta
ENSRNOT00000071633	55654636	54636856	3000644	94584472	95376560	92374168	37764045.33	94111733.33	1.317361285	2.37E-16	3.22E-14	Cyp2c13	cytochrome P450, family 2, subfamily c, polypeptide 13 [Source:RGD Symbol;Acc:620363]	Metabolism;Human Diseases;Organismal Systems;Metabolism;Metabolism;Organismal Systems;Metabolism;Metabolism	Global and overview maps;Cancers;Sensory system;Metabolism of cofactors and vitamins;Lipid metabolism;Nervous system;Lipid metabolism;Lipid metabolism	ko01100//Metabolic pathways;ko05204//Chemical carcinogenesis;ko04750//Inflammatory mediator regulation of TRP channels;ko00830//Retinol metabolism;ko00140//Steroid hormone biosynthesis;ko04726//Serotonergic synapse;ko00590//Arachidonic acid metabolism;ko00591//Linoleic acid metabolism	K07413;K07413;K07413;K07413;K07413;K07413;K07413;K07413	-	GO:0004497//monooxygenase activity;GO:0005506//iron ion binding;GO:0016491//oxidoreductase activity;GO:0016705//oxidoreductase activity, acting on paired donors, with incorporation or reduction of molecular oxygen;GO:0020037//heme binding;GO:0046872//metal ion binding	GO:0055114//oxidation-reduction process
ENSRNOT00000071817	673610.1875	862085.3125	866213.375	1138247.5	1292117.25	1273511	800636.2917	1234625.25	0.624854285	8.27E-06	0.000168079	LOC100911516	coiled-coil-helix-coiled-coil-helix domain-containing protein 2, mitochondrial-like [Source:RGD Symbol;Acc:6492335]	-	-	-	-	-	-	-
ENSRNOT00000072224	365791.8438	360255.0625	352313.4063	947376.875	940495.625	877263.0625	359453.4375	921711.8542	1.358510905	2.39E-07	7.01E-06	LOC100912026	urinary protein 3-like [Source:RGD Symbol;Acc:6489452]	-	-	-	-	-	-	-
ENSRNOT00000072377	2228937.75	2397604.5	1219170.5	877038.875	1021495.188	1019983.188	1948570.917	972839.0833	-1.002143344	6.21E-11	4.21E-09	C4a	complement C4A [Source:RGD Symbol;Acc:620005]	Human Diseases;Organismal Systems;Human Diseases;Human Diseases	Immune diseases;Immune system;Infectious diseases;Infectious diseases	ko05322//Systemic lupus erythematosus;ko04610//Complement and coagulation cascades;ko05150//Staphylococcus aureus infection;ko05133//Pertussis	K03989;K03989;K03989;K03989	GO:0005576//extracellular region;GO:0005615//extracellular space	GO:0004866//endopeptidase inhibitor activity	GO:0006954//inflammatory response;GO:0006956//complement activation;GO:0010951//negative regulation of endopeptidase activity
ENSRNOT00000072465	2397479	2928846	3152070.25	5165447.5	6397343	5211225	2826131.75	5591338.5	0.984364965	1.74E-05	0.000324076	Mug2	murinoglobulin 2 [Source:RGD Symbol;Acc:1302962]	-	-	-	-	GO:0005576//extracellular region;GO:0005615//extracellular space	GO:0004866//endopeptidase inhibitor activity	GO:0010951//negative regulation of endopeptidase activity
ENSRNOT00000072735	1479180.375	1643118.125	2622770	1219563.125	1404118.5	1158412.375	1915022.833	1260698	-0.603138874	8.37E-09	3.43E-07	Dpyd	dihydropyrimidine dehydrogenase [Source:RGD Symbol;Acc:621218]	Metabolism;Metabolism;Metabolism;Metabolism;Metabolism	Global and overview maps;Xenobiotics biodegradation and metabolism;Nucleotide metabolism;Metabolism of other amino acids;Metabolism of cofactors and vitamins	ko01100//Metabolic pathways;ko00983//Drug metabolism - other enzymes;ko00240//Pyrimidine metabolism;ko00410//beta-Alanine metabolism;ko00770//Pantothenate and CoA biosynthesis	K00207;K00207;K00207;K00207;K00207	-	GO:0051536//iron-sulfur cluster binding	-
ENSRNOT00000073017	3970043	5058359	4334994	7149182.5	7984872	6931272.5	4454465.333	7355109	0.723494445	0.00019681	0.00247927	AABR07048031.1	-	Genetic Information Processing	Translation	ko03010//Ribosome	K02953	GO:0005622//intracellular;GO:0005840//ribosome	GO:0003735//structural constituent of ribosome;GO:0005515//protein binding	GO:0006412//translation
ENSRNOT00000073099	678549.1875	1096838.25	662219.25	42618.79688	50428.98438	23448.47461	812535.5625	38832.08529	-4.38710987	0.000827316	0.008255366	Cyp3a9	cytochrome P450, family 3, subfamily a, polypeptide 9 [Source:RGD Symbol;Acc:708392]	Metabolism;Human Diseases;Metabolism;Metabolism;Metabolism	Global and overview maps;Cancers;Metabolism of cofactors and vitamins;Lipid metabolism;Lipid metabolism	ko01100//Metabolic pathways;ko05204//Chemical carcinogenesis;ko00830//Retinol metabolism;ko00140//Steroid hormone biosynthesis;ko00591//Linoleic acid metabolism	K07424;K07424;K07424;K07424;K07424	GO:0016020//membrane;GO:0016021//integral component of membrane	GO:0004497//monooxygenase activity;GO:0005506//iron ion binding;GO:0016491//oxidoreductase activity;GO:0016705//oxidoreductase activity, acting on paired donors, with incorporation or reduction of molecular oxygen;GO:0016712//oxidoreductase activity, acting on paired donors, with incorporation or reduction of molecular oxygen, reduced flavin or flavoprotein as one donor, and incorporation of one …	GO:0010628//positive regulation of gene expression;GO:0055114//oxidation-reduction process
ENSRNOT00000073321	16814136	15482013	24607106	4596564	5241421	5244962	18967751.67	5027649	-1.915592842	1.12E-74	3.11E-71	Fasn	fatty acid synthase [Source:RGD Symbol;Acc:620665]	Metabolism;Organismal Systems;Environmental Information Processing;Metabolism;Metabolism	Global and overview maps;Endocrine system;Signal transduction;Global and overview maps;Lipid metabolism	ko01100//Metabolic pathways;ko04910//Insulin signaling pathway;ko04152//AMPK signaling pathway;ko01212//Fatty acid metabolism;ko00061//Fatty acid biosynthesis	K00665;K00665;K00665;K00665;K00665	GO:0005737//cytoplasm;GO:0005794//Golgi apparatus;GO:0005829//cytosol;GO:0005886//plasma membrane;GO:0042470//melanosome;GO:0042587//glycogen granule	GO:0003824//catalytic activity;GO:0004312//fatty acid synthase activity;GO:0004313//[acyl-carrier-protein] S-acetyltransferase activity;GO:0004314//[acyl-carrier-protein] S-malonyltransferase activity;GO:0004315//3-oxoacyl-[acyl-carrier-protein] synthase activity;GO:0004316//3-oxoacyl-[acyl-carrier-protein] reductase (NADPH) activity;GO:0004320//oleoyl-[acyl-carrier-protein] hydrolase activity;GO…	GO:0006084//acetyl-CoA metabolic process;GO:0006629//lipid metabolic process;GO:0006631//fatty acid metabolic process;GO:0006633//fatty acid biosynthetic process;GO:0008152//metabolic process;GO:0008610//lipid biosynthetic process;GO:0009058//biosynthetic process;GO:0030879//mammary gland development;GO:0055114//oxidation-reduction process;GO:0071353//cellular response to interleukin-4
ENSRNOT00000073555	171288.625	82982.83594	127400.8125	501127.375	431196.5625	317811.9375	127224.0911	416711.9583	1.711678616	0.003291341	0.024551145	Mcpt8l2	mast cell protease 8-like 2 [Source:RGD Symbol;Acc:1302938]	Human Diseases;Cellular Processes;Human Diseases;Environmental Information Processing;Organismal Systems	Immune diseases;Transport and catabolism;Infectious diseases;Signaling molecules and interaction;Endocrine system	ko05322//Systemic lupus erythematosus;ko04142//Lysosome;ko05146//Amoebiasis;ko04080//Neuroactive ligand-receptor interaction;ko04614//Renin-angiotensin system	K01319;K01319;K01319;K01319;K01319	GO:0005737//cytoplasm	GO:0004252//serine-type endopeptidase activity	GO:0006508//proteolysis;GO:0008626//granzyme-mediated apoptotic signaling pathway
ENSRNOT00000073689	1375333.5	1915350.375	954895.375	841729.875	1034740.438	753586.375	1415193.083	876685.5625	-0.690867508	3.21E-06	7.42E-05	Pros1	protein S [Source:RGD Symbol;Acc:620971]	Organismal Systems	Immune system	ko04610//Complement and coagulation cascades	K03908	GO:0005576//extracellular region;GO:0005615//extracellular space	GO:0005509//calcium ion binding	GO:0030195//negative regulation of blood coagulation
ENSRNOT00000073774	1044727	1082892	937097.5625	249788.7188	244245.2813	247738.7188	1021572.188	247257.5729	-2.04670454	0.00153227	0.01367485	Mvk	mevalonate kinase [Source:RGD Symbol;Acc:621295]	Metabolism;Cellular Processes;Metabolism	Global and overview maps;Transport and catabolism;Metabolism of terpenoids and polyketides	ko01100//Metabolic pathways;ko04146//Peroxisome;ko00900//Terpenoid backbone biosynthesis	K00869;K00869;K00869	GO:0005737//cytoplasm;GO:0005829//cytosol	GO:0000166//nucleotide binding;GO:0004496//mevalonate kinase activity;GO:0005524//ATP binding;GO:0016301//kinase activity;GO:0016740//transferase activity;GO:0042802//identical protein binding	GO:0006629//lipid metabolic process;GO:0006694//steroid biosynthetic process;GO:0006695//cholesterol biosynthetic process;GO:0008202//steroid metabolic process;GO:0008203//cholesterol metabolic process;GO:0008299//isoprenoid biosynthetic process;GO:0016126//sterol biosynthetic process;GO:0016310//phosphorylation;GO:0019287//isopentenyl diphosphate biosynthetic process, mevalonate pathway;GO:00507…
ENSRNOT00000074209	723027.375	835230.125	1791844.25	227172.7344	262229.625	224608.5469	1116700.583	238003.6354	-2.230186898	5.55E-07	1.52E-05	Etnppl	ethanolamine-phosphate phospho-lyase [Source:RGD Symbol;Acc:1590098]	Metabolism;Metabolism	Global and overview maps;Lipid metabolism	ko01100//Metabolic pathways;ko00564//Glycerophospholipid metabolism	K14286;K14286	-	GO:0003824//catalytic activity;GO:0008483//transaminase activity;GO:0030170//pyridoxal phosphate binding;GO:0050459//ethanolamine-phosphate phospho-lyase activity	-
ENSRNOT00000075127	811679.1875	904877.125	1001331.563	1712404.25	1340076	1170896.25	905962.625	1407792.167	0.635910925	0.005082167	0.034550428	Rcc1	regulator of chromosome condensation 1 [Source:RGD Symbol;Acc:1592835]	-	-	-	-	-	-	-
ENSRNOT00000075280	1863592.75	1889057	1786505.5	1186902.125	1089860.5	968742.4375	1846385.083	1081835.021	-0.771222968	0.007502458	0.046518583	Cldn3	claudin 3 [Source:RGD Symbol;Acc:68425]	Cellular Processes;Human Diseases;Organismal Systems;Environmental Information Processing	Cellular community - eukaryotes;Infectious diseases;Immune system;Signaling molecules and interaction	ko04530//Tight junction;ko05160//Hepatitis C;ko04670//Leukocyte transendothelial migration;ko04514//Cell adhesion molecules (CAMs)	K06087;K06087;K06087;K06087	GO:0005737//cytoplasm;GO:0005886//plasma membrane;GO:0005923//bicellular tight junction;GO:0016020//membrane;GO:0016021//integral component of membrane;GO:0016327//apicolateral plasma membrane;GO:0016328//lateral plasma membrane;GO:0030054//cell junction	GO:0005198//structural molecule activity;GO:0042802//identical protein binding	GO:0001666//response to hypoxia;GO:0003382//epithelial cell morphogenesis;GO:0016338//calcium-independent cell-cell adhesion via plasma membrane cell-adhesion molecules;GO:0045471//response to ethanol;GO:0051260//protein homooligomerization;GO:0051291//protein heterooligomerization;GO:0070830//bicellular tight junction assembly
ENSRNOT00000075423	371296.2188	268352	80665.85938	344667.375	439710.9375	354208.75	240104.6927	379529.0208	0.660546606	0.000755217	0.00770155	Tprg1l	tumor protein p63 regulated 1-like [Source:RGD Symbol;Acc:1590079]	-	-	-	-	GO:0005737//cytoplasm;GO:0008021//synaptic vesicle;GO:0016020//membrane;GO:0030054//cell junction;GO:0030672//synaptic vesicle membrane;GO:0031410//cytoplasmic vesicle;GO:0044305//calyx of Held;GO:0045202//synapse	GO:0005515//protein binding;GO:0042802//identical protein binding	GO:0051966//regulation of synaptic transmission, glutamatergic
ENSRNOT00000075493	3982010.5	3058875.75	3029352.25	1905253.625	2056149.375	2016502.875	3356746.167	1992635.292	-0.752385766	4.02E-06	8.99E-05	Fabp5	fatty acid binding protein 5 [Source:RGD Symbol;Acc:70997]	Organismal Systems	Endocrine system	ko03320//PPAR signaling pathway	K08754	GO:0005576//extracellular region;GO:0005615//extracellular space;GO:0005634//nucleus;GO:0005737//cytoplasm;GO:0005886//plasma membrane;GO:0014069//postsynaptic density;GO:0016020//membrane;GO:0030054//cell junction;GO:0045202//synapse;GO:0045211//postsynaptic membrane	GO:0005504//fatty acid binding;GO:0008289//lipid binding	GO:0009611//response to wounding
ENSRNOT00000075612	109986.8047	83394.5625	91484.3125	193806.5469	194114.4063	210704.0625	94955.22656	199541.6719	1.07137075	0.000520854	0.00564225	LOC100911713	protein C10-like [Source:RGD Symbol;Acc:6491258]	-	-	-	-	-	-	-
ENSRNOT00000075799	829523.625	941726.75	406920.2813	448705.0313	1858.724976	212253.6875	726056.8854	220939.1479	-1.716433515	0.00646101	0.041020403	LOC100911545	alpha-2-macroglobulin-like [Source:RGD Symbol;Acc:6492449]	Organismal Systems	Immune system	ko04610//Complement and coagulation cascades	K03910	GO:0005576//extracellular region;GO:0005615//extracellular space	GO:0004866//endopeptidase inhibitor activity;GO:0004867//serine-type endopeptidase inhibitor activity;GO:0030414//peptidase inhibitor activity;GO:0042803//protein homodimerization activity;GO:0048403//brain-derived neurotrophic factor binding;GO:0048406//nerve growth factor binding	GO:0001553//luteinization;GO:0002438//acute inflammatory response to antigenic stimulus;GO:0006953//acute-phase response;GO:0007584//response to nutrient;GO:0009611//response to wounding;GO:0010037//response to carbon dioxide;GO:0010466//negative regulation of peptidase activity;GO:0010951//negative regulation of endopeptidase activity;GO:0034695//response to prostaglandin E;GO:0051289//protein h…
ENSRNOT00000076604	370844.0625	435587	387565.6563	602282.75	567123.375	707192	397998.9063	625532.7083	0.652320857	0.00079034	0.00797212	Dync1li2	dynein, cytoplasmic 1 light intermediate chain 2 [Source:RGD Symbol;Acc:621130]	Human Diseases;Cellular Processes;Organismal Systems	Infectious diseases;Transport and catabolism;Excretory system	ko05132//Salmonella infection;ko04145//Phagosome;ko04962//Vasopressin-regulated water reabsorption	K10416;K10416;K10416	GO:0005868//cytoplasmic dynein complex	GO:0003777//microtubule motor activity	GO:0007018//microtubule-based movement
ENSRNOT00000076680	49138.28906	30029.62891	35372.34375	122078.5469	98026.33594	95804.6875	38180.08724	105303.1901	1.463656838	0.006065318	0.03926941	Alg13	ALG13, UDP-N-acetylglucosaminyltransferase subunit [Source:RGD Symbol;Acc:1359416]	Metabolism;Metabolism;Metabolism	Global and overview maps;Glycan biosynthesis and metabolism;Glycan biosynthesis and metabolism	ko01100//Metabolic pathways;ko00510//N-Glycan biosynthesis;ko00513//Various types of N-glycan biosynthesis	K07432;K07432;K07432	GO:0005783//endoplasmic reticulum	GO:0004577//N-acetylglucosaminyldiphosphodolichol N-acetylglucosaminyltransferase activity;GO:0016740//transferase activity;GO:0016757//transferase activity, transferring glycosyl groups;GO:0016758//transferase activity, transferring hexosyl groups	GO:0006488//dolichol-linked oligosaccharide biosynthetic process
ENSRNOT00000077071	2338623.75	2683236.25	4447854.5	1305412.125	1757894.5	3051747.5	3156571.5	2038351.375	-0.630955663	0.002999074	0.022927372	Col12a1	collagen type XII alpha 1 chain [Source:RGD Symbol;Acc:2374]	Organismal Systems	Digestive system	ko04974//Protein digestion and absorption	K08132	GO:0005595//collagen type XII trimer	-	GO:0030199//collagen fibril organization;GO:0035987//endodermal cell differentiation
ENSRNOT00000077406	150731.5938	168772.875	174712.1875	55627.32813	66236.26563	58360.95313	164738.8854	60074.84896	-1.455348112	0.000795963	0.008013226	Podxl	podocalyxin-like [Source:RGD Symbol;Acc:621878]	Human Diseases	Infectious diseases	ko05132//Salmonella infection	K06817	GO:0001726//ruffle;GO:0005737//cytoplasm;GO:0005886//plasma membrane;GO:0005902//microvillus;GO:0016020//membrane;GO:0016021//integral component of membrane;GO:0016324//apical plasma membrane;GO:0030027//lamellipodium;GO:0030175//filopodium;GO:0031528//microvillus membrane;GO:0036057//slit diaphragm;GO:0042995//cell projection;GO:0044297//cell body;GO:0045121//membrane raft	GO:0005515//protein binding	GO:0003094//glomerular filtration;GO:0007155//cell adhesion;GO:0007162//negative regulation of cell adhesion;GO:0016477//cell migration;GO:0022407//regulation of cell-cell adhesion;GO:0022408//negative regulation of cell-cell adhesion;GO:0030335//positive regulation of cell migration;GO:0032534//regulation of microvillus assembly;GO:0033634//positive regulation of cell-cell adhesion mediated by i…
ENSRNOT00000077776	5272259	5463592.5	6366144.5	3047532	3086438.25	3375613.5	5700665.333	3169861.25	-0.846710616	2.54E-14	2.72E-12	Slc25a22	solute carrier family 25 member 22 [Source:RGD Symbol;Acc:1307826]	-	-	-	-	GO:0016020//membrane;GO:0016021//integral component of membrane	GO:0005313//L-glutamate transmembrane transporter activity;GO:0015183//L-aspartate transmembrane transporter activity;GO:0022857//transmembrane transporter activity	GO:0015810//aspartate transport;GO:0015813//L-glutamate transport;GO:0043490//malate-aspartate shuttle;GO:0055085//transmembrane transport;GO:0070778//L-aspartate transport
ENSRNOT00000077784	5800183	5477406	6041479.5	3334176	3169506.25	3104084	5773022.833	3202588.75	-0.85008838	3.19E-06	7.42E-05	Kif1b	kinesin family member 1B [Source:RGD Symbol;Acc:621520]	-	-	-	-	GO:0071821//FANCM-MHF complex	GO:0004616//phosphogluconate dehydrogenase (decarboxylating) activity;GO:0016491//oxidoreductase activity;GO:0046982//protein heterodimerization activity;GO:0050661//NADP binding	GO:0006098//pentose-phosphate shunt;GO:0019521//D-gluconate metabolic process;GO:0055114//oxidation-reduction process
ENSRNOT00000078354	2245082.75	2408410.75	1417943.625	876954.1875	771886.0625	727443.3125	2023812.375	792094.5208	-1.353331043	0.005469145	0.036295829	Oxr1	oxidation resistance 1 [Source:RGD Symbol;Acc:621857]	-	-	-	-	-	-	-
ENSRNOT00000078473	559974.1875	642797.375	342927.0313	228491.5938	259078.8438	212914.2344	515232.8646	233494.8906	-1.141833639	4.18E-06	9.27E-05	Tmem176b	transmembrane protein 176B [Source:RGD Symbol;Acc:708403]	-	-	-	-	GO:0005634//nucleus;GO:0016020//membrane;GO:0016021//integral component of membrane;GO:0031965//nuclear membrane	-	GO:0030154//cell differentiation
ENSRNOT00000078670	155182.8438	222761.6719	198433.5156	371676.5	362833.125	373017.4063	192126.0104	369175.6771	0.942254658	0.006354379	0.040602389	Smndc1	survival motor neuron domain containing 1 [Source:RGD Symbol;Acc:1309151]	Genetic Information Processing	Transcription	ko03040//Spliceosome	K12839	GO:0005634//nucleus;GO:0005681//spliceosomal complex;GO:0005737//cytoplasm;GO:0015030//Cajal body;GO:0016607//nuclear speck	GO:0003723//RNA binding	GO:0006397//mRNA processing;GO:0006915//apoptotic process;GO:0008380//RNA splicing
ENSRNOT00000078868	1776134.875	1381550.5	1799677.375	763452.8125	756244.0625	727207.75	1652454.25	748968.2083	-1.141633943	1.81E-12	1.65E-10	Acacb	acetyl-CoA carboxylase beta [Source:RGD Symbol;Acc:620500]	Metabolism;Organismal Systems;Environmental Information Processing;Human Diseases;Organismal Systems;Organismal Systems;Metabolism;Metabolism;Metabolism	Global and overview maps;Endocrine system;Signal transduction;Endocrine and metabolic diseases;Endocrine system;Endocrine system;Carbohydrate metabolism;Carbohydrate metabolism;Lipid metabolism	ko01100//Metabolic pathways;ko04910//Insulin signaling pathway;ko04152//AMPK signaling pathway;ko04931//Insulin resistance;ko04922//Glucagon signaling pathway;ko04920//Adipocytokine signaling pathway;ko00620//Pyruvate metabolism;ko00640//Propanoate metabolism;ko00061//Fatty acid biosynthesis	K01946;K01946;K01946;K01946;K01946;K01946;K01946;K01946;K01946	GO:0005739//mitochondrion	GO:0000166//nucleotide binding;GO:0003989//acetyl-CoA carboxylase activity;GO:0005524//ATP binding;GO:0009374//biotin binding;GO:0016874//ligase activity;GO:0046872//metal ion binding	GO:0006633//fatty acid biosynthetic process;GO:0014070//response to organic cyclic compound;GO:0042493//response to drug
ENSRNOT00000078979	3930884	3543499.5	3181080.5	1014511.75	935623.875	1004872.688	3551821.333	985002.7708	-1.850359324	6.94E-12	5.60E-10	Dhcr7	7-dehydrocholesterol reductase [Source:RGD Symbol;Acc:621769]	Metabolism;Metabolism	Global and overview maps;Lipid metabolism	ko01100//Metabolic pathways;ko00100//Steroid biosynthesis	K00213;K00213	GO:0005783//endoplasmic reticulum;GO:0005789//endoplasmic reticulum membrane;GO:0016020//membrane;GO:0016021//integral component of membrane;GO:0030176//integral component of endoplasmic reticulum membrane;GO:0043231//intracellular membrane-bounded organelle	GO:0009918//sterol delta7 reductase activity;GO:0016491//oxidoreductase activity;GO:0016628//oxidoreductase activity, acting on the CH-CH group of donors, NAD or NADP as acceptor;GO:0047598//7-dehydrocholesterol reductase activity;GO:0050661//NADP binding	GO:0006629//lipid metabolic process;GO:0006694//steroid biosynthetic process;GO:0006695//cholesterol biosynthetic process;GO:0008202//steroid metabolic process;GO:0008203//cholesterol metabolic process;GO:0016126//sterol biosynthetic process;GO:0016132//brassinosteroid biosynthetic process;GO:0045540//regulation of cholesterol biosynthetic process;GO:0055114//oxidation-reduction process
ENSRNOT00000079231	16125429	13395779	14068004	27626294	24326636	23470216	14529737.33	25141048.67	0.791036205	3.22E-07	9.25E-06	Pgrmc1	progesterone receptor membrane component 1 [Source:RGD Symbol;Acc:70890]	-	-	-	-	GO:0005783//endoplasmic reticulum;GO:0014069//postsynaptic density;GO:0016020//membrane;GO:0016021//integral component of membrane;GO:0030868//smooth endoplasmic reticulum membrane;GO:0031090//organelle membrane;GO:0043005//neuron projection;GO:0043025//neuronal cell body;GO:0043231//intracellular membrane-bounded organelle;GO:0044297//cell body;GO:0045202//synapse	GO:0005496//steroid binding;GO:0008289//lipid binding;GO:0020037//heme binding	GO:0007411//axon guidance;GO:0007613//memory;GO:0008306//associative learning;GO:0099563//modification of synaptic structure;GO:1903078//positive regulation of protein localization to plasma membrane
ENSRNOT00000079508	32179104	34310468	33960312	23234902	19672314	21230206	33483294.67	21379140.67	-0.647237627	9.37E-05	0.001340855	Wdr72	WD repeat domain 72 [Source:RGD Symbol;Acc:1563550]	-	-	-	-	GO:0005575//cellular_component;GO:0005737//cytoplasm	GO:0003674//molecular_function	GO:0008150//biological_process
ENSRNOT00000079640	70281.30469	109478.7031	93308.42188	158973.5313	203536.3438	204869.8125	91022.8099	189126.5625	1.055051973	0.006713993	0.042384936	Sptan1	spectrin, alpha, non-erythrocytic 1 [Source:RGD Symbol;Acc:621714]	Cellular Processes	Cell growth and death	ko04210//Apoptosis	K06114	-	GO:0005509//calcium ion binding	-
ENSRNOT00000079641	263393.5313	296664.1875	204054.6719	140989.1563	168059.8125	172680.9063	254704.1302	160576.625	-0.665560458	0.000825497	0.008252006	Galns	galactosamine (N-acetyl)-6-sulfatase [Source:RGD Symbol;Acc:1565391]	Metabolism;Cellular Processes;Metabolism	Global and overview maps;Transport and catabolism;Glycan biosynthesis and metabolism	ko01100//Metabolic pathways;ko04142//Lysosome;ko00531//Glycosaminoglycan degradation	K01132;K01132;K01132	-	GO:0003824//catalytic activity;GO:0008484//sulfuric ester hydrolase activity;GO:0043890//N-acetylgalactosamine-6-sulfatase activity	-
ENSRNOT00000079754	31157980	31875462	38088392	22673244	20986096	22387048	33707278	22015462.67	-0.614542965	3.60E-05	0.00058953	Hsd3b5	hydroxy-delta-5-steroid dehydrogenase, 3 beta- and steroid delta-isomerase 5 [Source:RGD Symbol;Acc:2838]	Metabolism;Metabolism;Human Diseases;Organismal Systems;Organismal Systems;Organismal Systems	Global and overview maps;Lipid metabolism;Endocrine and metabolic diseases;Endocrine system;Endocrine system;Endocrine system	ko01100//Metabolic pathways;ko00140//Steroid hormone biosynthesis;ko04934//Cushing syndrome;ko04925//Aldosterone synthesis and secretion;ko04913//Ovarian Steroidogenesis;ko04927//Cortisol synthesis and secretion	K00070;K00070;K00070;K00070;K00070;K00070	-	GO:0003854//3-beta-hydroxy-delta5-steroid dehydrogenase activity;GO:0016491//oxidoreductase activity;GO:0016616//oxidoreductase activity, acting on the CH-OH group of donors, NAD or NADP as acceptor;GO:0016853//isomerase activity	GO:0006694//steroid biosynthetic process;GO:0055114//oxidation-reduction process
ENSRNOT00000079996	165280.0781	203565.9375	202927.0625	85710.78125	67554.82031	70055.61719	190591.026	74440.40625	-1.356322358	3.89E-06	8.74E-05	Susd2	sushi domain containing 2 [Source:RGD Symbol;Acc:1308595]	-	-	-	-	GO:0005886//plasma membrane;GO:0016020//membrane;GO:0016021//integral component of membrane	GO:0005044//scavenger receptor activity;GO:0030247//polysaccharide binding	GO:0006898//receptor-mediated endocytosis;GO:0006955//immune response;GO:0051782//negative regulation of cell division;GO:1902807//negative regulation of cell cycle G1/S phase transition
ENSRNOT00000080185	6393799	5739354	7371464	1620699	1544663.5	1835725.625	6501539	1667029.375	-1.963501737	3.43E-13	3.35E-11	Fdps	farnesyl diphosphate synthase [Source:RGD Symbol;Acc:68953]	Metabolism;Human Diseases;Human Diseases;Metabolism	Global and overview maps;Infectious diseases;Infectious diseases;Metabolism of terpenoids and polyketides	ko01100//Metabolic pathways;ko05164//Influenza A;ko05166//HTLV-I infection;ko00900//Terpenoid backbone biosynthesis	K00787;K00787;K00787;K00787	-	GO:0016740//transferase activity	GO:0008299//isoprenoid biosynthetic process
ENSRNOT00000080453	3642172.5	3061432.25	4109721.5	9419442	6927233	8263633	3604442.083	8203436	1.18645234	4.07E-10	2.27E-08	Apoe	apolipoprotein E [Source:RGD Symbol;Acc:2138]	Human Diseases;Organismal Systems	Neurodegenerative diseases;Digestive system	ko05010//Alzheimer disease;ko04979//Cholesterol metabolism	K04524;K04524	GO:0005576//extracellular region;GO:0005783//endoplasmic reticulum;GO:0005794//Golgi apparatus;GO:0005886//plasma membrane;GO:0034361//very-low-density lipoprotein particle;GO:0034362//low-density lipoprotein particle;GO:0034363//intermediate-density lipoprotein particle;GO:0034364//high-density lipoprotein particle;GO:0042627//chylomicron;GO:0043083//synaptic cleft;GO:1990777//lipoprotein partic…	GO:0001540//beta-amyloid binding;GO:0005319//lipid transporter activity;GO:0005543//phospholipid binding;GO:0008201//heparin binding;GO:0008289//lipid binding;GO:0016209//antioxidant activity;GO:0042802//identical protein binding;GO:0042803//protein homodimerization activity;GO:0044877//macromolecular complex binding;GO:0046911//metal chelating activity;GO:0046983//protein dimerization activity;G…	GO:0001937//negative regulation of endothelial cell proliferation;GO:0006641//triglyceride metabolic process;GO:0006869//lipid transport;GO:0006898//receptor-mediated endocytosis;GO:0007186//G-protein coupled receptor signaling pathway;GO:0007263//nitric oxide mediated signal transduction;GO:0007616//long-term memory;GO:0008203//cholesterol metabolic process;GO:0010544//negative regulation of pla…
ENSRNOT00000080658	1604089.125	1780593.5	2380672	3788843.75	4029937.25	4044734.75	1921784.875	3954505.25	1.04105036	0.001200796	0.011293969	Apoa4	apolipoprotein A4 [Source:RGD Symbol;Acc:2132]	Organismal Systems;Organismal Systems;Organismal Systems	Digestive system;Digestive system;Digestive system	ko04979//Cholesterol metabolism;ko04975//Fat digestion and absorption;ko04977//Vitamin digestion and absorption	K08760;K08760;K08760	GO:0005576//extracellular region;GO:0005615//extracellular space;GO:0009986//cell surface;GO:0034361//very-low-density lipoprotein particle;GO:0034364//high-density lipoprotein particle;GO:0042627//chylomicron	GO:0005507//copper ion binding;GO:0008289//lipid binding;GO:0016209//antioxidant activity;GO:0017127//cholesterol transporter activity;GO:0031210//phosphatidylcholine binding;GO:0042802//identical protein binding;GO:0042803//protein homodimerization activity;GO:0060228//phosphatidylcholine-sterol O-acyltransferase activator activity	GO:0002227//innate immune response in mucosa;GO:0006869//lipid transport;GO:0006982//response to lipid hydroperoxide;GO:0007159//leukocyte cell-cell adhesion;GO:0008203//cholesterol metabolic process;GO:0010873//positive regulation of cholesterol esterification;GO:0010898//positive regulation of triglyceride catabolic process;GO:0016042//lipid catabolic process;GO:0019430//removal of superoxide r…
ENSRNOT00000080887	1460089.5	1150775.375	1475090.625	506891.9688	419425.5938	532910.125	1361985.167	486409.2292	-1.485468483	2.98E-06	6.99E-05	G6pd	glucose-6-phosphate dehydrogenase [Source:RGD Symbol;Acc:2645]	Metabolism;Metabolism;Metabolism;Human Diseases;Metabolism	Global and overview maps;Global and overview maps;Metabolism of other amino acids;Cancers;Carbohydrate metabolism	ko01100//Metabolic pathways;ko01200//Carbon metabolism;ko00480//Glutathione metabolism;ko05230//Central carbon metabolism in cancer;ko00030//Pentose phosphate pathway	K00036;K00036;K00036;K00036;K00036	GO:0005634//nucleus;GO:0005737//cytoplasm;GO:0005829//cytosol;GO:0009898//cytoplasmic side of plasma membrane;GO:0043231//intracellular membrane-bounded organelle	GO:0004345//glucose-6-phosphate dehydrogenase activity;GO:0005536//glucose binding;GO:0016491//oxidoreductase activity;GO:0030246//carbohydrate binding;GO:0042802//identical protein binding;GO:0042803//protein homodimerization activity;GO:0050661//NADP binding	GO:0005975//carbohydrate metabolic process;GO:0006006//glucose metabolic process;GO:0006098//pentose-phosphate shunt;GO:0006695//cholesterol biosynthetic process;GO:0006739//NADP metabolic process;GO:0006740//NADPH regeneration;GO:0006749//glutathione metabolic process;GO:0009051//pentose-phosphate shunt, oxidative branch;GO:0010041//response to iron(III) ion;GO:0010734//negative regulation of pr…
ENSRNOT00000080892	673610.1875	862085.3125	866213.375	1138247.5	1292117.25	1273511	800636.2917	1234625.25	0.624854285	8.27E-06	0.000168079	LOC100911516	coiled-coil-helix-coiled-coil-helix domain-containing protein 2, mitochondrial-like [Source:RGD Symbol;Acc:6492335]	-	-	-	-	-	-	-
ENSRNOT00000081488	12326821	13524905	13478115	25481988	28296414	26651988	13109947	26810130	1.032116362	4.15E-18	7.46E-16	LOC297568	alpha-1-inhibitor III [Source:RGD Symbol;Acc:1584999]	-	-	-	-	GO:0005576//extracellular region;GO:0005615//extracellular space	GO:0004866//endopeptidase inhibitor activity	GO:0010951//negative regulation of endopeptidase activity
ENSRNOT00000081669	67073.95313	58962.74219	55085.53906	109816.5859	110310.5156	132724.7188	60374.07813	117617.2734	0.962098792	0.002846024	0.022015236	Dgat2	diacylglycerol O-acyltransferase 2 [Source:RGD Symbol;Acc:620329]	Metabolism;Metabolism;Organismal Systems	Global and overview maps;Lipid metabolism;Digestive system	ko01100//Metabolic pathways;ko00561//Glycerolipid metabolism;ko04975//Fat digestion and absorption	K11160;K11160;K11160	GO:0016020//membrane;GO:0016021//integral component of membrane	GO:0016747//transferase activity, transferring acyl groups other than amino-acyl groups	-
ENSRNOT00000081738	3624601	3702700	3069694	2228275.5	1796090	2610643.75	3465665	2211669.75	-0.64799623	0.000262532	0.003155889	AABR07070117.1	-	-	-	-	-	-	-	-
ENSRNOT00000081787	1843183.875	1768891.5	1438756.625	2715004	2517252	2610277.75	1683610.667	2614177.917	0.634798777	6.15E-07	1.65E-05	Pkn3	protein kinase N3 [Source:RGD Symbol;Acc:1305921]	Environmental Information Processing	Signal transduction	ko04151//PI3K-Akt signaling pathway	K23692	GO:0005634//nucleus;GO:0005654//nucleoplasm;GO:0005737//cytoplasm;GO:0005783//endoplasmic reticulum;GO:0005829//cytosol;GO:0048471//perinuclear region of cytoplasm	GO:0003677//DNA binding;GO:0005515//protein binding	GO:0006334//nucleosome assembly
ENSRNOT00000081822	120976.875	94436.39063	141782.5625	495337.0938	593561.375	586269.0625	119065.276	558389.1771	2.229518249	4.00E-09	1.74E-07	Igf1	insulin-like growth factor 1 [Source:RGD Symbol;Acc:2868]	Human Diseases;Environmental Information Processing;Human Diseases;Cellular Processes;Environmental Information Processing;Environmental Information Processing;Environmental Information Processing;Environmental Information Processing;Environmental Information Processing;Human Diseases;Environmental Information Processing;Organismal Systems;Cellular Processes;Organismal Systems;Human Diseases;Envi…	Cancers;Signal transduction;Cancers;Cellular community - eukaryotes;Signal transduction;Signal transduction;Signal transduction;Signal transduction;Signal transduction;Cancers;Signal transduction;Sensory system;Cell growth and death;Endocrine system;Cardiovascular diseases;Signal transduction;Aging;Aging;Drug resistance;Drug resistance;Nervous system;Cancers;Cancers;Endocrine system;Cellular comm…	ko05200//Pathways in cancer;ko04151//PI3K-Akt signaling pathway;ko05205//Proteoglycans in cancer;ko04510//Focal adhesion;ko04010//MAPK signaling pathway;ko04015//Rap1 signaling pathway;ko04152//AMPK signaling pathway;ko04014//Ras signaling pathway;ko04150//mTOR signaling pathway;ko05202//Transcriptional misregulation in cancers;ko04066//HIF-1 signaling pathway;ko04750//Inflammatory mediator regul…	K05459;K05459;K05459;K05459;K05459;K05459;K05459;K05459;K05459;K05459;K05459;K05459;K05459;K05459;K05459;K05459;K05459;K05459;K05459;K05459;K05459;K05459;K05459;K05459;K05459;K05459;K05459;K05459;K05459;K05459;K05459	GO:0005576//extracellular region;GO:0005615//extracellular space;GO:0005622//intracellular;GO:0035867//alphav-beta3 integrin-IGF-1-IGF1R complex;GO:0042567//insulin-like growth factor ternary complex	GO:0005158//insulin receptor binding;GO:0005159//insulin-like growth factor receptor binding;GO:0005178//integrin binding;GO:0005179//hormone activity;GO:0008083//growth factor activity	GO:0000187//activation of MAPK activity;GO:0001775//cell activation;GO:0008283//cell proliferation;GO:0008284//positive regulation of cell proliferation;GO:0009408//response to heat;GO:0010468//regulation of gene expression;GO:0010469//regulation of receptor activity;GO:0010560//positive regulation of glycoprotein biosynthetic process;GO:0010613//positive regulation of cardiac muscle hypertrophy;…
ENSRNOT00000081948	2245082.75	2408410.75	1417943.625	876954.1875	771886.0625	727443.3125	2023812.375	792094.5208	-1.353331043	0.005469145	0.036295829	Oxr1	oxidation resistance 1 [Source:RGD Symbol;Acc:621857]	-	-	-	-	GO:0005654//nucleoplasm;GO:0005730//nucleolus;GO:0043231//intracellular membrane-bounded organelle	GO:0016491//oxidoreductase activity	GO:0007628//adult walking behavior;GO:0043524//negative regulation of neuron apoptotic process;GO:0051402//neuron apoptotic process;GO:0055114//oxidation-reduction process;GO:0071447//cellular response to hydroperoxide;GO:1900408//negative regulation of cellular response to oxidative stress;GO:1902083//negative regulation of peptidyl-cysteine S-nitrosylation;GO:1903204//negative regulation of oxi…
ENSRNOT00000081951	475878.5938	410252.9688	146601.6406	74558.75781	56254.35938	66419.02344	344244.401	65744.04688	-2.38850102	0.002433108	0.019549127	Mpo	myeloperoxidase [Source:RGD Symbol;Acc:1592081]	Cellular Processes;Human Diseases;Metabolism;Human Diseases	Transport and catabolism;Cancers;Xenobiotics biodegradation and metabolism;Cancers	ko04145//Phagosome;ko05202//Transcriptional misregulation in cancers;ko00983//Drug metabolism - other enzymes;ko05221//Acute myeloid leukemia	K10789;K10789;K10789;K10789	GO:0005615//extracellular space;GO:0005634//nucleus;GO:0005737//cytoplasm;GO:0030141//secretory granule;GO:0042582//azurophil granule;GO:0043231//intracellular membrane-bounded organelle	GO:0004601//peroxidase activity;GO:0008201//heparin binding;GO:0020037//heme binding	GO:0001878//response to yeast;GO:0002149//hypochlorous acid biosynthetic process;GO:0002679//respiratory burst involved in defense response;GO:0006952//defense response;GO:0006979//response to oxidative stress;GO:0007568//aging;GO:0009612//response to mechanical stimulus;GO:0019430//removal of superoxide radicals;GO:0032094//response to food;GO:0032496//response to lipopolysaccharide;GO:0034374//…
ENSRNOT00000082304	824991.0625	842328.25	421863.5	526501.9375	372373.8438	410896.1563	696394.2708	436590.6458	-0.673623114	0.000150713	0.001971678	Lgals3	galectin 3 [Source:RGD Symbol;Acc:69356]	-	-	-	-	GO:0001772//immunological synapse;GO:0005634//nucleus;GO:0005737//cytoplasm;GO:0005743//mitochondrial inner membrane	GO:0019863//IgE binding;GO:0019903//protein phosphatase binding;GO:0030246//carbohydrate binding;GO:0042056//chemoattractant activity;GO:0043236//laminin binding	GO:0002548//monocyte chemotaxis;GO:0030593//neutrophil chemotaxis;GO:0030855//epithelial cell differentiation;GO:0042129//regulation of T cell proliferation;GO:0045806//negative regulation of endocytosis;GO:0048245//eosinophil chemotaxis;GO:0048246//macrophage chemotaxis;GO:0050918//positive chemotaxis;GO:0070232//regulation of T cell apoptotic process;GO:0071674//mononuclear cell migration;GO:00…
ENSRNOT00000082356	25329.50195	19875.69531	34643.19922	66590	70282.71875	81593.6875	26616.13216	72822.13542	1.452076112	5.93E-05	0.000912537	Wdr48	WD repeat domain 48 [Source:RGD Symbol;Acc:1309702]	Genetic Information Processing	Replication and repair	ko03460//Fanconi anemia pathway	K15361	GO:0005634//nucleus;GO:0043231//intracellular membrane-bounded organelle	GO:0043130//ubiquitin binding	GO:0000724//double-strand break repair via homologous recombination;GO:0006974//cellular response to DNA damage stimulus;GO:0007283//spermatogenesis;GO:0007338//single fertilization;GO:0008584//male gonad development;GO:0016579//protein deubiquitination;GO:0035264//multicellular organism growth;GO:0043588//skin development;GO:0048568//embryonic organ development;GO:0048705//skeletal system morpho…
ENSRNOT00000082442	173027.2344	105527.2422	53669.82422	2348534.25	1983775.5	2199825	110741.4336	2177378.25	4.297325043	3.69E-07	1.04E-05	Psat1	phosphoserine aminotransferase 1 [Source:RGD Symbol;Acc:735170]	Metabolism;Metabolism;Metabolism;Metabolism;Metabolism;Metabolism	Global and overview maps;Global and overview maps;Global and overview maps;Amino acid metabolism;Amino acid metabolism;Metabolism of cofactors and vitamins	ko01100//Metabolic pathways;ko01200//Carbon metabolism;ko01230//Biosynthesis of amino acids;ko00270//Cysteine and methionine metabolism;ko00260//Glycine, serine and threonine metabolism;ko00750//Vitamin B6 metabolism	K00831;K00831;K00831;K00831;K00831;K00831	GO:0005829//cytosol	GO:0003824//catalytic activity;GO:0004648//O-phospho-L-serine:2-oxoglutarate aminotransferase activity;GO:0008483//transaminase activity;GO:0016740//transferase activity	GO:0006564//L-serine biosynthetic process;GO:0008652//cellular amino acid biosynthetic process
ENSRNOT00000082463	398338.0625	384881.1563	345497.4063	508897.9375	584979.875	631810.0625	376238.875	575229.2917	0.612488219	3.12E-05	0.000525513	Aifm2	apoptosis inducing factor, mitochondria associated 2 [Source:RGD Symbol;Acc:1304964]	Cellular Processes	Cell growth and death	ko04115//p53 signaling pathway	K22745	GO:0005737//cytoplasm;GO:0005739//mitochondrion;GO:0005741//mitochondrial outer membrane;GO:0005811//lipid particle;GO:0005829//cytosol	GO:0003677//DNA binding;GO:0004174//electron-transferring-flavoprotein dehydrogenase activity;GO:0016491//oxidoreductase activity;GO:0050660//flavin adenine dinucleotide binding	GO:0008637//apoptotic mitochondrial changes;GO:0022904//respiratory electron transport chain;GO:0043065//positive regulation of apoptotic process;GO:0055114//oxidation-reduction process
ENSRNOT00000082532	80019208	86255888	86470888	54749116	54486180	51451932	84248661.33	53562409.33	-0.653432906	5.82E-07	1.58E-05	Cth	cystathionine gamma-lyase [Source:RGD Symbol;Acc:2443]	Metabolism;Metabolism;Metabolism;Metabolism;Metabolism	Global and overview maps;Global and overview maps;Amino acid metabolism;Amino acid metabolism;Metabolism of other amino acids	ko01100//Metabolic pathways;ko01230//Biosynthesis of amino acids;ko00270//Cysteine and methionine metabolism;ko00260//Glycine, serine and threonine metabolism;ko00450//Selenocompound metabolism	K01758;K01758;K01758;K01758;K01758	-	GO:0003824//catalytic activity;GO:0030170//pyridoxal phosphate binding	-
ENSRNOT00000082645	285360.5313	354156.9375	260914.0781	197008.2031	230635.4531	169469.0625	300143.849	199037.5729	-0.592613304	0.00579122	0.037846846	Trim5	tripartite motif-containing 5 [Source:RGD Symbol;Acc:1304579]	Human Diseases	Infectious disease: viral	ko05170//Human immunodeficiency virus 1 infection	K10648	GO:0005622//intracellular	GO:0004842//ubiquitin-protein transferase activity;GO:0008270//zinc ion binding;GO:0046872//metal ion binding	GO:0006914//autophagy;GO:0016567//protein ubiquitination;GO:0045087//innate immune response;GO:0051607//defense response to virus
ENSRNOT00000082675	824991.0625	842328.25	421863.5	526501.9375	372373.8438	410896.1563	696394.2708	436590.6458	-0.673623114	0.000150713	0.001971678	Lgals3	galectin 3 [Source:RGD Symbol;Acc:69356]	-	-	-	-	-	GO:0030246//carbohydrate binding	-
ENSRNOT00000083427	4028579	3499995	3925776.75	6707598.5	4768187	5857946	3818116.917	5777910.5	0.597686576	0.000414722	0.004683921	Rpl14	ribosomal protein L14 [Source:RGD Symbol;Acc:621180]	Genetic Information Processing	Translation	ko03010//Ribosome	K02875	GO:0005622//intracellular;GO:0005840//ribosome	GO:0003735//structural constituent of ribosome	GO:0006412//translation
ENSRNOT00000083481	1308193.5	1162655.125	389679.3125	3280320.75	2669638.25	3070085	953509.3125	3006681.333	1.656853036	0.00013853	0.001863132	Asns	asparagine synthetase (glutamine-hydrolyzing) [Source:RGD Symbol;Acc:2162]	Metabolism;Metabolism;Metabolism	Global and overview maps;Global and overview maps;Amino acid metabolism	ko01100//Metabolic pathways;ko01230//Biosynthesis of amino acids;ko00250//Alanine, aspartate and glutamate metabolism	K01953;K01953;K01953	GO:0005829//cytosol	GO:0000166//nucleotide binding;GO:0004066//asparagine synthase (glutamine-hydrolyzing) activity;GO:0005524//ATP binding;GO:0016874//ligase activity;GO:0042803//protein homodimerization activity;GO:0048037//cofactor binding	GO:0001889//liver development;GO:0006520//cellular amino acid metabolic process;GO:0006529//asparagine biosynthetic process;GO:0006541//glutamine metabolic process;GO:0008652//cellular amino acid biosynthetic process;GO:0009416//response to light stimulus;GO:0009612//response to mechanical stimulus;GO:0009636//response to toxic substance;GO:0031427//response to methotrexate;GO:0031667//response t…
ENSRNOT00000083500	2549244.25	2572087.75	4154946	459464.0625	471781.9063	504077.9063	3092092.667	478441.2917	-2.692169745	2.60E-05	0.000450976	Ces1f	carboxylesterase 1F [Source:RGD Symbol;Acc:1642419]	Metabolism	Xenobiotics biodegradation and metabolism	ko00983//Drug metabolism - other enzymes	K01044	-	GO:0016787//hydrolase activity	-
ENSRNOT00000083555	4922429	5569516	5656257	2629267.75	3067348.25	2758036.25	5382734	2818217.417	-0.933556218	1.70E-19	3.95E-17	Papss2	3'-phosphoadenosine 5'-phosphosulfate synthase 2 [Source:RGD Symbol;Acc:1307012]	Metabolism;Metabolism;Metabolism;Metabolism	Global and overview maps;Nucleotide metabolism;Metabolism of other amino acids;Energy metabolism	ko01100//Metabolic pathways;ko00230//Purine metabolism;ko00450//Selenocompound metabolism;ko00920//Sulfur metabolism	K13811;K13811;K13811;K13811	GO:0005575//cellular_component	GO:0003674//molecular_function;GO:0004020//adenylylsulfate kinase activity;GO:0004781//sulfate adenylyltransferase (ATP) activity;GO:0005524//ATP binding	GO:0000103//sulfate assimilation;GO:0007596//blood coagulation;GO:0008150//biological_process;GO:0016310//phosphorylation;GO:0050428//3'-phosphoadenosine 5'-phosphosulfate biosynthetic process;GO:0060348//bone development
ENSRNOT00000083686	2928593.75	2998671.75	3593834.5	19695868	22738192	22556816	3173700	21663625.33	2.771037027	6.61E-30	4.60E-27	Cyp4a2	cytochrome P450, family 4, subfamily a, polypeptide 2 [Source:RGD Symbol;Acc:2479]	Metabolism;Organismal Systems;Organismal Systems;Metabolism;Organismal Systems;Metabolism;Metabolism	Global and overview maps;Circulatory system;Sensory system;Metabolism of cofactors and vitamins;Endocrine system;Lipid metabolism;Lipid metabolism	ko01100//Metabolic pathways;ko04270//Vascular smooth muscle contraction;ko04750//Inflammatory mediator regulation of TRP channels;ko00830//Retinol metabolism;ko03320//PPAR signaling pathway;ko00071//Fatty acid degradation;ko00590//Arachidonic acid metabolism	K07425;K07425;K07425;K07425;K07425;K07425;K07425	GO:0005783//endoplasmic reticulum;GO:0005789//endoplasmic reticulum membrane;GO:0016020//membrane;GO:0031090//organelle membrane;GO:0043231//intracellular membrane-bounded organelle	GO:0004497//monooxygenase activity;GO:0005504//fatty acid binding;GO:0005506//iron ion binding;GO:0008391//arachidonic acid monooxygenase activity;GO:0008405//arachidonic acid 11,12-epoxygenase activity;GO:0016491//oxidoreductase activity;GO:0016705//oxidoreductase activity, acting on paired donors, with incorporation or reduction of molecular oxygen;GO:0018685//alkane 1-monooxygenase activity;GO…	GO:0001822//kidney development;GO:0009725//response to hormone;GO:0019369//arachidonic acid metabolic process;GO:0042493//response to drug;GO:0043651//linoleic acid metabolic process;GO:0046456//icosanoid biosynthetic process;GO:0048252//lauric acid metabolic process;GO:0055114//oxidation-reduction process
ENSRNOT00000083698	1231397.625	1285338	1015807.438	580537.375	812892.0625	757526.5625	1177514.354	716985.3333	-0.715729134	0.004822103	0.033147496	Pemt	phosphatidylethanolamine N-methyltransferase [Source:RGD Symbol;Acc:3297]	Metabolism;Metabolism	Global and overview maps;Lipid metabolism	ko01100//Metabolic pathways;ko00564//Glycerophospholipid metabolism	K00551;K00551	GO:0005739//mitochondrion;GO:0005783//endoplasmic reticulum;GO:0005789//endoplasmic reticulum membrane;GO:0016020//membrane;GO:0016021//integral component of membrane;GO:0031526//brush border membrane;GO:0031966//mitochondrial membrane;GO:0042383//sarcolemma	GO:0000773//phosphatidyl-N-methylethanolamine N-methyltransferase activity;GO:0004608//phosphatidylethanolamine N-methyltransferase activity;GO:0008168//methyltransferase activity;GO:0008429//phosphatidylethanolamine binding;GO:0008757//S-adenosylmethionine-dependent methyltransferase activity;GO:0016740//transferase activity;GO:0080101//phosphatidyl-N-dimethylethanolamine N-methyltransferase act…	GO:0006629//lipid metabolic process;GO:0006650//glycerophospholipid metabolic process;GO:0006656//phosphatidylcholine biosynthetic process;GO:0007584//response to nutrient;GO:0008285//negative regulation of cell proliferation;GO:0008654//phospholipid biosynthetic process;GO:0032259//methylation;GO:0033273//response to vitamin;GO:0042493//response to drug;GO:0043200//response to amino acid;GO:0045…
ENSRNOT00000083705	5877770	5916134	4451385.5	3682839.5	3744856.5	3332411.5	5415096.5	3586702.5	-0.594328962	3.90E-08	1.51E-06	Tubb2b	tubulin, beta 2B class IIb [Source:RGD Symbol;Acc:1309427]	Human Diseases;Human Diseases;Cellular Processes;Cellular Processes	Neurodegenerative diseases;Neurodegenerative diseases;Transport and catabolism;Cellular community - eukaryotes	ko05010//Alzheimer disease;ko05016//Huntington disease;ko04145//Phagosome;ko04540//Gap junction	K07375;K07375;K07375;K07375	GO:0005575//cellular_component;GO:0005737//cytoplasm;GO:0005856//cytoskeleton;GO:0005874//microtubule;GO:0015630//microtubule cytoskeleton	GO:0000166//nucleotide binding;GO:0003674//molecular_function;GO:0003924//GTPase activity;GO:0005200//structural constituent of cytoskeleton;GO:0005525//GTP binding;GO:0046982//protein heterodimerization activity	GO:0000226//microtubule cytoskeleton organization;GO:0000278//mitotic cell cycle;GO:0001764//neuron migration;GO:0007017//microtubule-based process;GO:0007399//nervous system development;GO:0008150//biological_process;GO:1902669//positive regulation of axon guidance
ENSRNOT00000083806	1.135791183	1.352367759	1.291347861	63404.38672	79728.72656	87448.1875	1.259835601	76860.43359	15.89671801	0.001940794	0.016348472	Tmem263	transmembrane protein 263 [Source:RGD Symbol;Acc:1563325]	-	-	-	-	-	-	-
ENSRNOT00000083855	680370.3125	523356.7188	676924.3125	1335612	1379418.125	1522687.25	626883.7813	1412572.458	1.172054963	6.14E-22	1.86E-19	RGD1310507	similar to RIKEN cDNA 1300017J02 [Source:RGD Symbol;Acc:1310507]	Environmental Information Processing;Cellular Processes;Organismal Systems	Signal transduction;Cell growth and death;Digestive system	ko04066//HIF-1 signaling pathway;ko04216//Ferroptosis;ko04978//Mineral absorption	K14736;K14736;K14736	GO:0005576//extracellular region;GO:0005615//extracellular space	GO:0004857//enzyme inhibitor activity	GO:0043086//negative regulation of catalytic activity
ENSRNOT00000084085	452047	545495	485095.0625	232020.0156	298536.4688	331364.0313	494212.3542	287306.8385	-0.782538743	1.24E-05	0.000240441	Gale	UDP-galactose-4-epimerase [Source:RGD Symbol;Acc:621493]	Metabolism;Metabolism;Metabolism	Global and overview maps;Carbohydrate metabolism;Carbohydrate metabolism	ko01100//Metabolic pathways;ko00520//Amino sugar and nucleotide sugar metabolism;ko00052//Galactose metabolism	K01784;K01784;K01784	-	GO:0003978//UDP-glucose 4-epimerase activity;GO:0016853//isomerase activity;GO:0016857//racemase and epimerase activity, acting on carbohydrates and derivatives	GO:0005975//carbohydrate metabolic process;GO:0006012//galactose metabolic process
ENSRNOT00000084317	22939.60938	36235.34375	NA	7198.280273	9752.136719	29529.70117	29587.47656	15493.37272	-0.933335422	0.006371205	0.040635591	Map3k4	mitogen activated protein kinase kinase kinase 4 [Source:RGD Symbol;Acc:1311192]	Environmental Information Processing;Organismal Systems	Signal transduction;Endocrine system	ko04010//MAPK signaling pathway;ko04912//GnRH signaling pathway	K04428;K04428	GO:0005575//cellular_component;GO:0005737//cytoplasm	GO:0003674//molecular_function;GO:0004672//protein kinase activity;GO:0004674//protein serine/threonine kinase activity;GO:0004709//MAP kinase kinase kinase activity;GO:0005524//ATP binding	GO:0000165//MAPK cascade;GO:0000186//activation of MAPKK activity;GO:0001890//placenta development;GO:0006468//protein phosphorylation;GO:0008150//biological_process;GO:0010225//response to UV-C;GO:0010468//regulation of gene expression;GO:0019100//male germ-line sex determination;GO:0023014//signal transduction by protein phosphorylation;GO:0031098//stress-activated protein kinase signaling casc…
ENSRNOT00000084432	5974190.5	397808.125	7096106.5	1417340.75	3269059.5	NA	4489368.375	2343200.125	-0.938032306	0.005130674	0.034627382	Aspa	aspartoacylase [Source:RGD Symbol;Acc:621693]	Metabolism;Metabolism;Metabolism	Global and overview maps;Amino acid metabolism;Amino acid metabolism	ko01100//Metabolic pathways;ko00250//Alanine, aspartate and glutamate metabolism;ko00340//Histidine metabolism	K01437;K01437;K01437	GO:0005634//nucleus;GO:0005737//cytoplasm;GO:0005829//cytosol	GO:0016787//hydrolase activity;GO:0016788//hydrolase activity, acting on ester bonds;GO:0016811//hydrolase activity, acting on carbon-nitrogen (but not peptide) bonds, in linear amides;GO:0019807//aspartoacylase activity;GO:0042802//identical protein binding;GO:0046872//metal ion binding	GO:0022010//central nervous system myelination;GO:0048714//positive regulation of oligodendrocyte differentiation
ENSRNOT00000084563	237016.4063	168315.6563	76402.51563	273616.7188	289749.125	276329.4375	160578.1927	279898.4271	0.801627398	0.000856826	0.008519299	Tnc	tenascin C [Source:RGD Symbol;Acc:621057]	Environmental Information Processing;Human Diseases;Cellular Processes;Human Diseases;Environmental Information Processing	Signal transduction;Infectious diseases;Cellular community - eukaryotes;Cancers;Signaling molecules and interaction	ko04151//PI3K-Akt signaling pathway;ko05165//Human papillomavirus infection;ko04510//Focal adhesion;ko05206//MicroRNAs in cancer;ko04512//ECM-receptor interaction	K06252;K06252;K06252;K06252;K06252	GO:0005576//extracellular region;GO:0005604//basement membrane;GO:0005614//interstitial matrix;GO:0031012//extracellular matrix	GO:0003674//molecular_function;GO:0045545//syndecan binding	GO:0007155//cell adhesion;GO:0007162//negative regulation of cell adhesion;GO:0007528//neuromuscular junction development;GO:0008284//positive regulation of cell proliferation;GO:0009611//response to wounding;GO:0009612//response to mechanical stimulus;GO:0010628//positive regulation of gene expression;GO:0014012//peripheral nervous system axon regeneration;GO:0031175//neuron projection developme…
ENSRNOT00000084674	624804	690005.375	858742.0625	1309255.75	1911980.625	849877.8125	724517.1458	1357038.063	0.905369449	0.002193491	0.01798727	Tmbim6	transmembrane BAX inhibitor motif containing 6 [Source:RGD Symbol;Acc:3842]	Human Diseases	Infectious diseases	ko05130//Pathogenic Escherichia coli infection	K21889	GO:0005575//cellular_component;GO:0005783//endoplasmic reticulum;GO:0005789//endoplasmic reticulum membrane;GO:0016020//membrane;GO:0016021//integral component of membrane	GO:0003674//molecular_function	GO:0006914//autophagy;GO:0006915//apoptotic process;GO:0006986//response to unfolded protein;GO:0007283//spermatogenesis;GO:0030324//lung development;GO:0043066//negative regulation of apoptotic process
ENSRNOT00000084867	5751961.5	6976703	729483.1875	633110.125	862453.125	776131.9375	4486049.229	757231.7292	-2.566638684	2.82E-05	0.000483372	Kng1	kininogen 1 [Source:RGD Symbol;Acc:1359376]	Human Diseases;Cellular Processes;Environmental Information Processing;Organismal Systems;Organismal Systems;Environmental Information Processing;Human Diseases;Human Diseases;Environmental Information Processing	Cancers;Cell motility;Signal transduction;Sensory system;Immune system;Signal transduction;Infectious diseases;Infectious diseases;Signaling molecules and interaction	ko05200//Pathways in cancer;ko04810//Regulation of actin cytoskeleton;ko04022//cGMP - PKG signaling pathway;ko04750//Inflammatory mediator regulation of TRP channels;ko04610//Complement and coagulation cascades;ko04071//Sphingolipid signaling pathway;ko05142//Chagas disease (American trypanosomiasis);ko05143//African trypanosomiasis;ko04080//Neuroactive ligand-receptor interaction	K03898;K03898;K03898;K03898;K03898;K03898;K03898;K03898;K03898	GO:0005576//extracellular region;GO:0005615//extracellular space;GO:0005623//cell	GO:0004869//cysteine-type endopeptidase inhibitor activity;GO:0030414//peptidase inhibitor activity	GO:0006953//acute-phase response;GO:0007204//positive regulation of cytosolic calcium ion concentration;GO:0010466//negative regulation of peptidase activity;GO:0010951//negative regulation of endopeptidase activity;GO:0030195//negative regulation of blood coagulation;GO:0042311//vasodilation;GO:0050880//regulation of blood vessel size
ENSRNOT00000084940	2245082.75	2408410.75	1417943.625	876954.1875	771886.0625	727443.3125	2023812.375	792094.5208	-1.353331043	0.005469145	0.036295829	Oxr1	oxidation resistance 1 [Source:RGD Symbol;Acc:621857]	-	-	-	-	-	-	-
ENSRNOT00000085275	197156.25	212132.5313	278306.7813	130608.9531	138049.1875	139455.1094	229198.5208	136037.75	-0.752590684	0.000667658	0.006974713	Slc2a9	solute carrier family 2 member 9 [Source:RGD Symbol;Acc:1597012]	-	-	-	-	GO:0016020//membrane;GO:0016021//integral component of membrane	GO:0005215//transporter activity;GO:0022857//transmembrane transporter activity	GO:0055085//transmembrane transport
ENSRNOT00000085279	35101152	32220780	21171532	77867728	73007344	76442368	29497821.33	75772480	1.361065564	9.14E-25	3.92E-22	Ephx1	epoxide hydrolase 1 [Source:RGD Symbol;Acc:2557]	Human Diseases;Metabolism;Organismal Systems	Cancers;Xenobiotics biodegradation and metabolism;Digestive system	ko05204//Chemical carcinogenesis;ko00980//Metabolism of xenobiotics by cytochrome P450;ko04976//Bile secretion	K01253;K01253;K01253	GO:0005783//endoplasmic reticulum;GO:0005789//endoplasmic reticulum membrane;GO:0005886//plasma membrane;GO:0016020//membrane;GO:0016021//integral component of membrane;GO:0031090//organelle membrane;GO:0043231//intracellular membrane-bounded organelle	GO:0003824//catalytic activity;GO:0004301//epoxide hydrolase activity;GO:0016787//hydrolase activity;GO:0019899//enzyme binding;GO:0033961//cis-stilbene-oxide hydrolase activity	GO:0001889//liver development;GO:0009636//response to toxic substance;GO:0019439//aromatic compound catabolic process;GO:0034312//diol biosynthetic process;GO:0071310//cellular response to organic substance;GO:0071385//cellular response to glucocorticoid stimulus;GO:0097176//epoxide metabolic process
ENSRNOT00000085330	4577351	4511865.5	4701530.5	7025546.5	7498883	7672745	4596915.667	7399058.167	0.686675441	0.000994996	0.009635018	LOC100910057	sulfotransferase 1C2-like [Source:RGD Symbol;Acc:6500449]	-	-	-	-	-	GO:0008146//sulfotransferase activity;GO:0016740//transferase activity	-
ENSRNOT00000085482	811679.1875	904877.125	1001331.563	1712404.25	1340076	1170896.25	905962.625	1407792.167	0.635910925	0.005082167	0.034550428	Rcc1	regulator of chromosome condensation 1 [Source:RGD Symbol;Acc:1592835]	-	-	-	-	GO:0005654//nucleoplasm;GO:0031965//nuclear membrane	-	-
ENSRNOT00000085618	1423151	2227309.25	1835911.875	1107997.75	1119162	1295332.375	1828790.708	1174164.042	-0.639255998	0.001029659	0.009953372	Mylk	myosin light chain kinase [Source:RGD Symbol;Acc:1310915]	Cellular Processes;Cellular Processes;Organismal Systems;Environmental Information Processing;Organismal Systems;Environmental Information Processing;Organismal Systems;Environmental Information Processing;Organismal Systems	Cell motility;Cellular community - eukaryotes;Immune system;Signal transduction;Circulatory system;Signal transduction;Endocrine system;Signal transduction;Digestive system	ko04810//Regulation of actin cytoskeleton;ko04510//Focal adhesion;ko04611//Platelet activation;ko04020//Calcium signaling pathway;ko04270//Vascular smooth muscle contraction;ko04022//cGMP - PKG signaling pathway;ko04921//Oxytocin signaling pathway;ko04371//Apelin signaling pathway;ko04971//Gastric acid secretion	K00907;K00907;K00907;K00907;K00907;K00907;K00907;K00907;K00907	GO:0001725//stress fiber;GO:0005737//cytoplasm;GO:0030027//lamellipodium;GO:0032154//cleavage furrow	GO:0004672//protein kinase activity;GO:0004687//myosin light chain kinase activity;GO:0005524//ATP binding;GO:0016301//kinase activity	GO:0006468//protein phosphorylation;GO:0006939//smooth muscle contraction;GO:0014820//tonic smooth muscle contraction;GO:0016310//phosphorylation;GO:0072358//cardiovascular system development
ENSRNOT00000085680	120976.875	94436.39063	141782.5625	495337.0938	593561.375	586269.0625	119065.276	558389.1771	2.229518249	4.00E-09	1.74E-07	Igf1	insulin-like growth factor 1 [Source:RGD Symbol;Acc:2868]	Human Diseases;Environmental Information Processing;Human Diseases;Cellular Processes;Environmental Information Processing;Environmental Information Processing;Environmental Information Processing;Environmental Information Processing;Environmental Information Processing;Human Diseases;Environmental Information Processing;Organismal Systems;Cellular Processes;Organismal Systems;Human Diseases;Envi…	Cancers;Signal transduction;Cancers;Cellular community - eukaryotes;Signal transduction;Signal transduction;Signal transduction;Signal transduction;Signal transduction;Cancers;Signal transduction;Sensory system;Cell growth and death;Endocrine system;Cardiovascular diseases;Signal transduction;Aging;Aging;Drug resistance;Drug resistance;Nervous system;Cancers;Cancers;Endocrine system;Cellular comm…	ko05200//Pathways in cancer;ko04151//PI3K-Akt signaling pathway;ko05205//Proteoglycans in cancer;ko04510//Focal adhesion;ko04010//MAPK signaling pathway;ko04015//Rap1 signaling pathway;ko04152//AMPK signaling pathway;ko04014//Ras signaling pathway;ko04150//mTOR signaling pathway;ko05202//Transcriptional misregulation in cancers;ko04066//HIF-1 signaling pathway;ko04750//Inflammatory mediator regul…	K05459;K05459;K05459;K05459;K05459;K05459;K05459;K05459;K05459;K05459;K05459;K05459;K05459;K05459;K05459;K05459;K05459;K05459;K05459;K05459;K05459;K05459;K05459;K05459;K05459;K05459;K05459;K05459;K05459;K05459;K05459	GO:0005576//extracellular region;GO:0005615//extracellular space	GO:0005179//hormone activity;GO:0008083//growth factor activity	GO:0010469//regulation of receptor activity
ENSRNOT00000085891	122229.7344	187602.5469	159399.2031	87461.34375	127348.6719	86588.57031	156410.4948	100466.1953	-0.63862717	0.000994523	0.009635018	RGD621098	similar to RIKEN cDNA D230025D16Rik [Source:RGD Symbol;Acc:621098]	-	-	-	-	-	-	-
ENSRNOT00000085896	1748075.625	1377271.125	1029521.5	2410542	2431178.5	2454518.25	1384956.083	2432079.583	0.812350208	0.002123543	0.017542858	Soat2	sterol O-acyltransferase 2 [Source:RGD Symbol;Acc:628865]	Organismal Systems;Metabolism	Digestive system;Lipid metabolism	ko04979//Cholesterol metabolism;ko00100//Steroid biosynthesis	K00637;K00637	GO:0005783//endoplasmic reticulum;GO:0005789//endoplasmic reticulum membrane;GO:0005903//brush border;GO:0016020//membrane;GO:0016021//integral component of membrane	GO:0000062//fatty-acyl-CoA binding;GO:0004772//sterol O-acyltransferase activity;GO:0008374//O-acyltransferase activity;GO:0015485//cholesterol binding;GO:0016740//transferase activity;GO:0016746//transferase activity, transferring acyl groups;GO:0034736//cholesterol O-acyltransferase activity	GO:0008203//cholesterol metabolic process;GO:0033344//cholesterol efflux;GO:0034379//very-low-density lipoprotein particle assembly;GO:0034435//cholesterol esterification;GO:0042632//cholesterol homeostasis
ENSRNOT00000085978	1604894.375	1829113.75	2204071.75	2725132.5	2893826.5	2948419.25	1879359.958	2855792.75	0.603649868	1.23E-07	3.97E-06	Ndufa12	NADH:ubiquinone oxidoreductase subunit A12 [Source:RGD Symbol;Acc:1311462]	Metabolism;Human Diseases;Human Diseases;Organismal Systems;Human Diseases;Human Diseases;Metabolism;Organismal Systems	Global and overview maps;Neurodegenerative diseases;Neurodegenerative diseases;Environmental adaptation;Neurodegenerative diseases;Endocrine and metabolic diseases;Energy metabolism;Nervous system	ko01100//Metabolic pathways;ko05010//Alzheimer disease;ko05016//Huntington disease;ko04714//Thermogenesis;ko05012//Parkinson disease;ko04932//Non-alcoholic fatty liver disease (NAFLD);ko00190//Oxidative phosphorylation;ko04723//Retrograde endocannabinoid signaling	K11352;K11352;K11352;K11352;K11352;K11352;K11352;K11352	GO:0005739//mitochondrion;GO:0005743//mitochondrial inner membrane;GO:0005747//mitochondrial respiratory chain complex I;GO:0005829//cytosol;GO:0016020//membrane;GO:0070469//respiratory chain	GO:0008137//NADH dehydrogenase (ubiquinone) activity;GO:0009055//electron carrier activity	GO:0006979//response to oxidative stress;GO:0042775//mitochondrial ATP synthesis coupled electron transport;GO:0055114//oxidation-reduction process
ENSRNOT00000086091	2792508.75	1509850.25	1699151.75	1277521.5	1120333.875	1057723.25	2000503.583	1151859.542	-0.796398408	0.001395092	0.012692604	Serpinh1	serpin family H member 1 [Source:RGD Symbol;Acc:69302]	-	-	-	-	GO:0005615//extracellular space	GO:0004867//serine-type endopeptidase inhibitor activity;GO:0005518//collagen binding	GO:0010951//negative regulation of endopeptidase activity
ENSRNOT00000086238	5272259	5463592.5	6366144.5	3047532	3086438.25	3375613.5	5700665.333	3169861.25	-0.846710616	2.54E-14	2.72E-12	LOC100911440	mitochondrial glutamate carrier 1-like [Source:RGD Symbol;Acc:6492572]	-	-	-	-	GO:0016020//membrane;GO:0016021//integral component of membrane	GO:0005313//L-glutamate transmembrane transporter activity;GO:0015183//L-aspartate transmembrane transporter activity;GO:0022857//transmembrane transporter activity	GO:0015810//aspartate transport;GO:0015813//L-glutamate transport;GO:0043490//malate-aspartate shuttle;GO:0055085//transmembrane transport;GO:0070778//L-aspartate transport
ENSRNOT00000086530	1046180.063	1760350.125	1009414.125	844580.5	759464.6875	664342.5	1271981.438	756129.2292	-0.750372887	9.25E-06	0.000184603	Pex16	peroxisomal biogenesis factor 16 [Source:RGD Symbol;Acc:1311372]	Cellular Processes	Transport and catabolism	ko04146//Peroxisome	K13335	GO:0005777//peroxisome;GO:0005778//peroxisomal membrane;GO:0005779//integral component of peroxisomal membrane;GO:0005783//endoplasmic reticulum;GO:0005789//endoplasmic reticulum membrane	GO:0003674//molecular_function;GO:0008022//protein C-terminus binding	GO:0006625//protein targeting to peroxisome;GO:0007031//peroxisome organization;GO:0008150//biological_process;GO:0016557//peroxisome membrane biogenesis;GO:0016558//protein import into peroxisome matrix;GO:0022615//protein to membrane docking;GO:0032581//ER-dependent peroxisome organization;GO:0045046//protein import into peroxisome membrane
ENSRNOT00000086584	25615.03906	36074.33984	24612.94141	35202.92188	56106.29688	49539.51172	28767.4401	46949.57682	0.706675307	0.000100563	0.001421151	Ppig	peptidylprolyl isomerase G [Source:RGD Symbol;Acc:620315]	-	-	-	-	-	GO:0003755//peptidyl-prolyl cis-trans isomerase activity	GO:0000413//protein peptidyl-prolyl isomerization;GO:0006457//protein folding
ENSRNOT00000086605	268671.25	252432.9688	432731.5938	555286.5625	478481.25	481988.0625	317945.2708	505251.9583	0.668224558	0.004576555	0.031932653	Chtopl1	chromatin target of PRMT1-like 1 [Source:RGD Symbol;Acc:1584868]	-	-	-	-	-	-	-
ENSRNOT00000086622	1622578.25	1865935.75	1814466	4814614.5	4455038.5	5234714.5	1767660	4834789.167	1.451612172	0.000490016	0.005360334	Rps9	ribosomal protein S9 [Source:RGD Symbol;Acc:619889]	Genetic Information Processing	Translation	ko03010//Ribosome	K02997	GO:0005622//intracellular;GO:0005730//nucleolus;GO:0005737//cytoplasm;GO:0005840//ribosome;GO:0015935//small ribosomal subunit;GO:0022627//cytosolic small ribosomal subunit;GO:1990904//ribonucleoprotein complex	GO:0003674//molecular_function;GO:0003723//RNA binding;GO:0003735//structural constituent of ribosome;GO:0019843//rRNA binding;GO:0045182//translation regulator activity	GO:0006412//translation;GO:0008150//biological_process;GO:0008284//positive regulation of cell proliferation;GO:0045903//positive regulation of translational fidelity
ENSRNOT00000086633	731319.1875	716185.9375	770533.375	461134.6875	413102.2188	402436.3438	739346.1667	425557.75	-0.796895077	0.000556057	0.005988641	Sdc1	syndecan 1 [Source:RGD Symbol;Acc:3648]	Human Diseases;Human Diseases;Environmental Information Processing;Environmental Information Processing;Human Diseases	Cancers;Cardiovascular diseases;Signaling molecules and interaction;Signaling molecules and interaction;Infectious diseases	ko05205//Proteoglycans in cancer;ko05418//Fluid shear stress and atherosclerosis;ko04514//Cell adhesion molecules (CAMs);ko04512//ECM-receptor interaction;ko05144//Malaria	K06257;K06257;K06257;K06257;K06257	GO:0005576//extracellular region;GO:0009897//external side of plasma membrane;GO:0009986//cell surface;GO:0016020//membrane;GO:0016021//integral component of membrane;GO:0032991//macromolecular complex;GO:0070062//extracellular exosome	GO:0005515//protein binding;GO:0008022//protein C-terminus binding;GO:0042802//identical protein binding;GO:0050840//extracellular matrix binding	GO:0001657//ureteric bud development;GO:0006954//inflammatory response;GO:0007155//cell adhesion;GO:0007267//cell-cell signaling;GO:0009636//response to toxic substance;GO:0010033//response to organic substance;GO:0042060//wound healing;GO:0042476//odontogenesis;GO:0042542//response to hydrogen peroxide;GO:0048627//myoblast development;GO:0051384//response to glucocorticoid;GO:0051591//response t…
ENSRNOT00000087241	150731.5938	168772.875	174712.1875	55627.32813	66236.26563	58360.95313	164738.8854	60074.84896	-1.455348112	0.000795963	0.008013226	Podxl	podocalyxin-like [Source:RGD Symbol;Acc:621878]	Human Diseases	Infectious diseases	ko05132//Salmonella infection	K06817	GO:0005886//plasma membrane;GO:0016020//membrane;GO:0016021//integral component of membrane;GO:0016324//apical plasma membrane;GO:0042995//cell projection	-	GO:0007155//cell adhesion;GO:0007162//negative regulation of cell adhesion;GO:0016477//cell migration;GO:0022407//regulation of cell-cell adhesion
ENSRNOT00000087344	1	1	1	5427.546387	17427.56641	8370.169922	1	10408.42757	13.34546451	0.001198582	0.011292221	Pla2g6	phospholipase A2 group VI [Source:RGD Symbol;Acc:628867]	Metabolism;Organismal Systems;Environmental Information Processing;Organismal Systems;Organismal Systems;Metabolism;Metabolism;Metabolism;Metabolism;Metabolism	Global and overview maps;Immune system;Signal transduction;Circulatory system;Sensory system;Lipid metabolism;Lipid metabolism;Lipid metabolism;Lipid metabolism;Lipid metabolism	ko01100//Metabolic pathways;ko04666//Fc gamma R-mediated phagocytosis;ko04014//Ras signaling pathway;ko04270//Vascular smooth muscle contraction;ko04750//Inflammatory mediator regulation of TRP channels;ko00564//Glycerophospholipid metabolism;ko00590//Arachidonic acid metabolism;ko00591//Linoleic acid metabolism;ko00565//Ether lipid metabolism;ko00592//alpha-Linolenic acid metabolism	K16343;K16343;K16343;K16343;K16343;K16343;K16343;K16343;K16343;K16343	GO:0005615//extracellular space;GO:0005737//cytoplasm;GO:0005739//mitochondrion;GO:0005743//mitochondrial inner membrane;GO:0005815//microtubule organizing center;GO:0005829//cytosol;GO:0016020//membrane	GO:0004623//phospholipase A2 activity;GO:0005516//calmodulin binding;GO:0016787//hydrolase activity;GO:0017171//serine hydrolase activity;GO:0019901//protein kinase binding;GO:0043008//ATP-dependent protein binding;GO:0047499//calcium-independent phospholipase A2 activity	GO:0001934//positive regulation of protein phosphorylation;GO:0006629//lipid metabolic process;GO:0006935//chemotaxis;GO:0007204//positive regulation of cytosolic calcium ion concentration;GO:0007613//memory;GO:0014832//urinary bladder smooth muscle contraction;GO:0016042//lipid catabolic process;GO:0019731//antibacterial humoral response;GO:0032049//cardiolipin biosynthetic process;GO:0034976//r…
ENSRNOT00000087371	472077.1563	504134.2813	586296.25	777674.125	870076.4375	800623.4375	520835.8958	816124.6667	0.647960665	1.10E-05	0.000216779	Manba	mannosidase beta [Source:RGD Symbol;Acc:1305785]	Cellular Processes;Metabolism	Transport and catabolism;Glycan biosynthesis and metabolism	ko04142//Lysosome;ko00511//Other glycan degradation	K01192;K01192	GO:0005764//lysosome;GO:0043231//intracellular membrane-bounded organelle	GO:0004553//hydrolase activity, hydrolyzing O-glycosyl compounds;GO:0004567//beta-mannosidase activity;GO:0005537//mannose binding;GO:0016787//hydrolase activity;GO:0016798//hydrolase activity, acting on glycosyl bonds	GO:0005975//carbohydrate metabolic process;GO:0006516//glycoprotein catabolic process;GO:0008152//metabolic process;GO:0046355//mannan catabolic process
ENSRNOT00000087386	224736.9688	223063.6406	179664.7344	140355.8906	138517.625	113851.7813	209155.1146	130908.4323	-0.676015248	6.98E-06	0.00014511	Cemip2	cell migration inducing hyaluronidase 2 [Source:RGD Symbol;Acc:1307941]	-	-	-	-	GO:0005887//integral component of plasma membrane;GO:0016020//membrane;GO:0016021//integral component of membrane	GO:0004415//hyalurononglucosaminidase activity;GO:0005509//calcium ion binding	GO:0030214//hyaluronan catabolic process
ENSRNOT00000087495	13830012	13818549	10483131	6997534.5	8770591	6655957	12710564	7474694.167	-0.765941591	0.007571123	0.046840012	Dctn2	dynactin subunit 2 [Source:RGD Symbol;Acc:1303182]	Human Diseases;Organismal Systems	Neurodegenerative diseases;Excretory system	ko05016//Huntington disease;ko04962//Vasopressin-regulated water reabsorption	K10424;K10424	GO:0000776//kinetochore;GO:0005813//centrosome;GO:0005829//cytosol;GO:0005869//dynactin complex;GO:0030426//growth cone;GO:0031982//vesicle	GO:0019901//protein kinase binding;GO:0030507//spectrin binding;GO:0042802//identical protein binding	GO:0000278//mitotic cell cycle;GO:0007017//microtubule-based process;GO:0008283//cell proliferation;GO:0032402//melanosome transport;GO:0071539//protein localization to centrosome
ENSRNOT00000087997	86066.89844	104429.375	66067.79688	152554.2813	139255.2031	135165.1875	85521.35677	142324.8906	0.734831345	0.000843233	0.008399142	Ivns1abp	influenza virus NS1A binding protein [Source:RGD Symbol;Acc:1306290]	-	-	-	-	GO:0005634//nucleus;GO:0005829//cytosol;GO:0015629//actin cytoskeleton	-	GO:0008380//RNA splicing;GO:0009615//response to virus;GO:0031397//negative regulation of protein ubiquitination;GO:2001243//negative regulation of intrinsic apoptotic signaling pathway
ENSRNOT00000088001	365791.8438	360255.0625	352313.4063	947376.875	940495.625	877263.0625	359453.4375	921711.8542	1.358510905	2.39E-07	7.01E-06	LOC100912405	urinary protein 3-like [Source:RGD Symbol;Acc:6487535]	-	-	-	-	-	-	-
ENSRNOT00000088176	624804	690005.375	858742.0625	1309255.75	1911980.625	849877.8125	724517.1458	1357038.063	0.905369449	0.002193491	0.01798727	Tmbim6	transmembrane BAX inhibitor motif containing 6 [Source:RGD Symbol;Acc:3842]	Human Diseases	Infectious diseases	ko05130//Pathogenic Escherichia coli infection	K21889	GO:0005575//cellular_component;GO:0005783//endoplasmic reticulum;GO:0005789//endoplasmic reticulum membrane;GO:0016020//membrane;GO:0016021//integral component of membrane	GO:0003674//molecular_function	GO:0006914//autophagy;GO:0006915//apoptotic process;GO:0006986//response to unfolded protein;GO:0007283//spermatogenesis;GO:0030324//lung development;GO:0043066//negative regulation of apoptotic process
ENSRNOT00000088201	654695.8125	632281.9375	627336.375	315480.9063	335667.4688	359056	638104.7083	336734.7917	-0.92218039	0.000458864	0.005089551	Stat2	signal transducer and activator of transcription 2 [Source:RGD Symbol;Acc:1311649]	Human Diseases;Human Diseases;Human Diseases;Human Diseases;Human Diseases;Human Diseases;Cellular Processes;Organismal Systems;Human Diseases;Human Diseases;Organismal Systems;Human Diseases;Organismal Systems;Organismal Systems;Environmental Information Processing	Cancers;Infectious diseases;Infectious diseases;Infectious diseases;Infectious diseases;Infectious diseases;Cell growth and death;Immune system;Infectious diseases;Infectious diseases;Immune system;Infectious diseases;Immune system;Development;Signal transduction	ko05200//Pathways in cancer;ko05165//Human papillomavirus infection;ko05169//Epstein-Barr virus infection;ko05168//Herpes simplex infection;ko05164//Influenza A;ko05167//Kaposi sarcoma-associated herpesvirus infection;ko04217//Necroptosis;ko04621//NOD-like receptor signaling pathway;ko05160//Hepatitis C;ko05161//Hepatitis B;ko04062//Chemokine signaling pathway;ko05162//Measles;ko04625//C-type lec…	K11221;K11221;K11221;K11221;K11221;K11221;K11221;K11221;K11221;K11221;K11221;K11221;K11221;K11221;K11221	GO:0005575//cellular_component;GO:0005634//nucleus;GO:0005737//cytoplasm;GO:0005829//cytosol;GO:0005886//plasma membrane	GO:0003674//molecular_function;GO:0003677//DNA binding;GO:0003700//transcription factor activity, sequence-specific DNA binding;GO:0042802//identical protein binding;GO:0044389//ubiquitin-like protein ligase binding	GO:0001932//regulation of protein phosphorylation;GO:0006355//regulation of transcription, DNA-templated;GO:0007165//signal transduction;GO:0008150//biological_process;GO:0051607//defense response to virus;GO:0060337//type I interferon signaling pathway;GO:0090140//regulation of mitochondrial fission
ENSRNOT00000088209	2928593.75	2998671.75	3593834.5	19695868	22738192	22556816	3173700	21663625.33	2.771037027	6.61E-30	4.60E-27	Cyp4a2	cytochrome P450, family 4, subfamily a, polypeptide 2 [Source:RGD Symbol;Acc:2479]	Metabolism;Organismal Systems;Organismal Systems;Metabolism;Organismal Systems;Metabolism;Metabolism	Global and overview maps;Circulatory system;Sensory system;Metabolism of cofactors and vitamins;Endocrine system;Lipid metabolism;Lipid metabolism	ko01100//Metabolic pathways;ko04270//Vascular smooth muscle contraction;ko04750//Inflammatory mediator regulation of TRP channels;ko00830//Retinol metabolism;ko03320//PPAR signaling pathway;ko00071//Fatty acid degradation;ko00590//Arachidonic acid metabolism	K07425;K07425;K07425;K07425;K07425;K07425;K07425	GO:0005783//endoplasmic reticulum;GO:0005789//endoplasmic reticulum membrane;GO:0016020//membrane;GO:0031090//organelle membrane;GO:0043231//intracellular membrane-bounded organelle	GO:0004497//monooxygenase activity;GO:0005504//fatty acid binding;GO:0005506//iron ion binding;GO:0008391//arachidonic acid monooxygenase activity;GO:0008405//arachidonic acid 11,12-epoxygenase activity;GO:0016491//oxidoreductase activity;GO:0016705//oxidoreductase activity, acting on paired donors, with incorporation or reduction of molecular oxygen;GO:0018685//alkane 1-monooxygenase activity;GO…	GO:0001822//kidney development;GO:0009725//response to hormone;GO:0019369//arachidonic acid metabolic process;GO:0042493//response to drug;GO:0043651//linoleic acid metabolic process;GO:0046456//icosanoid biosynthetic process;GO:0048252//lauric acid metabolic process;GO:0055114//oxidation-reduction process
ENSRNOT00000089179	1	1	1	89283.52344	77669.10938	77215.38281	1	81389.33854	16.3125522	0.000673673	0.00701124	Dffa	DNA fragmentation factor subunit alpha [Source:RGD Symbol;Acc:620334]	Cellular Processes	Cell growth and death	ko04210//Apoptosis	K02310	GO:0000790//nuclear chromatin;GO:0005622//intracellular;GO:0005634//nucleus;GO:0005811//lipid particle;GO:0005829//cytosol;GO:0005886//plasma membrane	GO:0019904//protein domain specific binding;GO:0044183//protein binding involved in protein folding;GO:0060703//deoxyribonuclease inhibitor activity	GO:0006309//apoptotic DNA fragmentation;GO:0006915//apoptotic process;GO:0032076//negative regulation of deoxyribonuclease activity;GO:0043065//positive regulation of apoptotic process;GO:0061077//chaperone-mediated protein folding;GO:0070242//thymocyte apoptotic process;GO:1900118//negative regulation of execution phase of apoptosis;GO:1902511//negative regulation of apoptotic DNA fragmentation
ENSRNOT00000089873	89016.53125	119008.6563	99647.3125	125558.9922	139634.6406	237204.125	102557.5	167465.9193	0.707434525	0.00123444	0.011589112	Cfdp1	craniofacial development protein 1 [Source:RGD Symbol;Acc:735080]	-	-	-	-	GO:0000776//kinetochore;GO:0000777//condensed chromosome kinetochore;GO:0005694//chromosome	-	GO:0007275//multicellular organism development
ENSRNOT00000090122	3176479.25	3555524	2580518	1211156.125	1237642.875	1168513.375	3104173.75	1205770.792	-1.364253624	2.50E-11	1.83E-09	Gys2	glycogen synthase 2 [Source:RGD Symbol;Acc:2773]	Metabolism;Environmental Information Processing;Organismal Systems;Environmental Information Processing;Human Diseases;Organismal Systems;Metabolism	Global and overview maps;Signal transduction;Endocrine system;Signal transduction;Endocrine and metabolic diseases;Endocrine system;Carbohydrate metabolism	ko01100//Metabolic pathways;ko04151//PI3K-Akt signaling pathway;ko04910//Insulin signaling pathway;ko04152//AMPK signaling pathway;ko04931//Insulin resistance;ko04922//Glucagon signaling pathway;ko00500//Starch and sucrose metabolism	K00693;K00693;K00693;K00693;K00693;K00693;K00693	-	GO:0004373//glycogen (starch) synthase activity;GO:0016740//transferase activity;GO:0016757//transferase activity, transferring glycosyl groups	GO:0005978//glycogen biosynthetic process
ENSRNOT00000090565	1	1	1	5427.546387	17427.56641	8370.169922	1	10408.42757	13.34546451	0.001198582	0.011292221	Pla2g6	phospholipase A2 group VI [Source:RGD Symbol;Acc:628867]	Metabolism;Organismal Systems;Environmental Information Processing;Organismal Systems;Organismal Systems;Metabolism;Metabolism;Metabolism;Metabolism;Metabolism	Global and overview maps;Immune system;Signal transduction;Circulatory system;Sensory system;Lipid metabolism;Lipid metabolism;Lipid metabolism;Lipid metabolism;Lipid metabolism	ko01100//Metabolic pathways;ko04666//Fc gamma R-mediated phagocytosis;ko04014//Ras signaling pathway;ko04270//Vascular smooth muscle contraction;ko04750//Inflammatory mediator regulation of TRP channels;ko00564//Glycerophospholipid metabolism;ko00590//Arachidonic acid metabolism;ko00591//Linoleic acid metabolism;ko00565//Ether lipid metabolism;ko00592//alpha-Linolenic acid metabolism	K16343;K16343;K16343;K16343;K16343;K16343;K16343;K16343;K16343;K16343	GO:0005737//cytoplasm;GO:0005739//mitochondrion;GO:0005743//mitochondrial inner membrane;GO:0005829//cytosol;GO:0016020//membrane	GO:0004623//phospholipase A2 activity;GO:0005516//calmodulin binding;GO:0016787//hydrolase activity;GO:0019901//protein kinase binding;GO:0043008//ATP-dependent protein binding;GO:0047499//calcium-independent phospholipase A2 activity	GO:0001934//positive regulation of protein phosphorylation;GO:0006629//lipid metabolic process;GO:0006935//chemotaxis;GO:0007204//positive regulation of cytosolic calcium ion concentration;GO:0007613//memory;GO:0014832//urinary bladder smooth muscle contraction;GO:0016042//lipid catabolic process;GO:0034976//response to endoplasmic reticulum stress;GO:0035774//positive regulation of insulin secre…
ENSRNOT00000090819	1622578.25	1865935.75	1814466	4814614.5	4455038.5	5234714.5	1767660	4834789.167	1.451612172	0.000490016	0.005360334	Rps9	ribosomal protein S9 [Source:RGD Symbol;Acc:619889]	Genetic Information Processing	Translation	ko03010//Ribosome	K02997	GO:0005622//intracellular;GO:0005737//cytoplasm;GO:0005840//ribosome;GO:0015935//small ribosomal subunit;GO:0022627//cytosolic small ribosomal subunit;GO:1990904//ribonucleoprotein complex	GO:0003674//molecular_function;GO:0003723//RNA binding;GO:0003735//structural constituent of ribosome;GO:0019843//rRNA binding	GO:0006412//translation;GO:0008150//biological_process;GO:0045903//positive regulation of translational fidelity
ENSRNOT00000091050	624804	690005.375	858742.0625	1309255.75	1911980.625	849877.8125	724517.1458	1357038.063	0.905369449	0.002193491	0.01798727	Tmbim6	transmembrane BAX inhibitor motif containing 6 [Source:RGD Symbol;Acc:3842]	Human Diseases	Infectious diseases	ko05130//Pathogenic Escherichia coli infection	K21889	GO:0005737//cytoplasm;GO:0005783//endoplasmic reticulum;GO:0005789//endoplasmic reticulum membrane;GO:0016020//membrane;GO:0016021//integral component of membrane;GO:0031966//mitochondrial membrane	GO:0019899//enzyme binding;GO:0031625//ubiquitin protein ligase binding;GO:0060698//endoribonuclease inhibitor activity	GO:0010523//negative regulation of calcium ion transport into cytosol;GO:0032091//negative regulation of protein binding;GO:0033119//negative regulation of RNA splicing;GO:0034620//cellular response to unfolded protein;GO:0043066//negative regulation of apoptotic process;GO:0060702//negative regulation of endoribonuclease activity;GO:1902065//response to L-glutamate;GO:1902236//negative regulatio…
ENSRNOT00000091355	2245082.75	2408410.75	1417943.625	876954.1875	771886.0625	727443.3125	2023812.375	792094.5208	-1.353331043	0.005469145	0.036295829	Oxr1	oxidation resistance 1 [Source:RGD Symbol;Acc:621857]	-	-	-	-	-	-	-
ENSRNOT00000091444	9371393	9874360	10135109	4763657.5	4704901	5117725	9793620.667	4862094.5	-1.010264384	3.12E-05	0.000525513	Hao2	hydroxyacid oxidase 2 [Source:RGD Symbol;Acc:70972]	Metabolism;Metabolism;Cellular Processes;Metabolism	Global and overview maps;Global and overview maps;Transport and catabolism;Carbohydrate metabolism	ko01100//Metabolic pathways;ko01200//Carbon metabolism;ko04146//Peroxisome;ko00630//Glyoxylate and dicarboxylate metabolism	K11517;K11517;K11517;K11517	GO:0005777//peroxisome	GO:0003824//catalytic activity;GO:0003973//(S)-2-hydroxy-acid oxidase activity;GO:0010181//FMN binding;GO:0016491//oxidoreductase activity;GO:0052852//very-long-chain-(S)-2-hydroxy-acid oxidase activity;GO:0052853//long-chain-(S)-2-hydroxy-long-chain-acid oxidase activity;GO:0052854//medium-chain-(S)-2-hydroxy-acid oxidase activity	GO:0018924//mandelate metabolic process;GO:0019395//fatty acid oxidation;GO:0051260//protein homooligomerization;GO:0055114//oxidation-reduction process
ENSRNOT00000091493	36637.10938	51689.33594	34452.02734	14065.01563	16829.24414	27508.5293	40926.15755	19467.59635	-1.071948455	0.004933024	0.033666121	Siglec1	sialic acid binding Ig like lectin 1 [Source:RGD Symbol;Acc:1311953]	Environmental Information Processing	Signaling molecules and interaction	ko04514//Cell adhesion molecules (CAMs)	K06548	GO:0016020//membrane;GO:0016021//integral component of membrane	-	-
ENSRNOT00000091574	3642172.5	3061432.25	4109721.5	9419442	6927233	8263633	3604442.083	8203436	1.18645234	4.07E-10	2.27E-08	Apoe	apolipoprotein E [Source:RGD Symbol;Acc:2138]	Human Diseases;Organismal Systems	Neurodegenerative diseases;Digestive system	ko05010//Alzheimer disease;ko04979//Cholesterol metabolism	K04524;K04524	GO:0005576//extracellular region;GO:0005615//extracellular space;GO:0005635//nuclear envelope;GO:0005737//cytoplasm;GO:0005764//lysosome;GO:0005768//endosome;GO:0005769//early endosome;GO:0005770//late endosome;GO:0005783//endoplasmic reticulum;GO:0005794//Golgi apparatus;GO:0005874//microtubule;GO:0005886//plasma membrane;GO:0009986//cell surface;GO:0030425//dendrite;GO:0031232//extrinsic compon…	GO:0001540//beta-amyloid binding;GO:0005102//receptor binding;GO:0005319//lipid transporter activity;GO:0005543//phospholipid binding;GO:0008201//heparin binding;GO:0008289//lipid binding;GO:0015485//cholesterol binding;GO:0017127//cholesterol transporter activity;GO:0046848//hydroxyapatite binding;GO:0050750//low-density lipoprotein particle receptor binding;GO:0060228//phosphatidylcholine-stero…	GO:0006695//cholesterol biosynthetic process;GO:0006707//cholesterol catabolic process;GO:0006869//lipid transport;GO:0007568//aging;GO:0010043//response to zinc ion;GO:0010873//positive regulation of cholesterol esterification;GO:0014012//peripheral nervous system axon regeneration;GO:0019433//triglyceride catabolic process;GO:0031102//neuron projection regeneration;GO:0032374//regulation of cho…
ENSRNOT00000091757	415165.8125	612905.8125	146192.1094	1306516.75	1051160.375	830559.8125	391421.2448	1062745.646	1.441002381	0.003259083	0.024423387	Mcpt1	mast cell protease 1 [Source:RGD Symbol;Acc:3062]	-	-	-	-	GO:0005615//extracellular space;GO:0005737//cytoplasm	GO:0004252//serine-type endopeptidase activity;GO:0008233//peptidase activity;GO:0008236//serine-type peptidase activity;GO:0016787//hydrolase activity	GO:0006508//proteolysis
ENSRNOT00000093230	5974190.5	397808.125	7096106.5	1417340.75	3269059.5	NA	4489368.375	2343200.125	-0.938032306	0.005130674	0.034627382	Aspa	aspartoacylase [Source:RGD Symbol;Acc:621693]	Metabolism;Metabolism;Metabolism	Global and overview maps;Amino acid metabolism;Amino acid metabolism	ko01100//Metabolic pathways;ko00250//Alanine, aspartate and glutamate metabolism;ko00340//Histidine metabolism	K01437;K01437;K01437	GO:0005634//nucleus;GO:0005737//cytoplasm	GO:0016787//hydrolase activity;GO:0016788//hydrolase activity, acting on ester bonds;GO:0016811//hydrolase activity, acting on carbon-nitrogen (but not peptide) bonds, in linear amides;GO:0019807//aspartoacylase activity;GO:0042802//identical protein binding;GO:0046872//metal ion binding	GO:0022010//central nervous system myelination;GO:0048714//positive regulation of oligodendrocyte differentiation
ENSRNOT00000093365	137460016	144731328	181291024	59293508	57766844	57969236	154494122.7	58343196	-1.404915632	1.91E-23	7.60E-21	Ass1	argininosuccinate synthase 1 [Source:RGD Symbol;Acc:2163]	Metabolism;Metabolism;Human Diseases;Metabolism;Metabolism	Global and overview maps;Global and overview maps;Cardiovascular diseases;Amino acid metabolism;Amino acid metabolism	ko01100//Metabolic pathways;ko01230//Biosynthesis of amino acids;ko05418//Fluid shear stress and atherosclerosis;ko00250//Alanine, aspartate and glutamate metabolism;ko00220//Arginine biosynthesis	K01940;K01940;K01940;K01940;K01940	GO:0005634//nucleus;GO:0005737//cytoplasm;GO:0005739//mitochondrion;GO:0005741//mitochondrial outer membrane;GO:0005764//lysosome;GO:0005783//endoplasmic reticulum;GO:0005829//cytosol;GO:0043005//neuron projection;GO:0043025//neuronal cell body;GO:0043204//perikaryon;GO:0043209//myelin sheath;GO:0070852//cell body fiber	GO:0000166//nucleotide binding;GO:0004055//argininosuccinate synthase activity;GO:0005524//ATP binding;GO:0015643//toxic substance binding;GO:0016597//amino acid binding;GO:0016874//ligase activity;GO:0042802//identical protein binding	GO:0000050//urea cycle;GO:0000052//citrulline metabolic process;GO:0000053//argininosuccinate metabolic process;GO:0001822//kidney development;GO:0001889//liver development;GO:0006526//arginine biosynthetic process;GO:0006531//aspartate metabolic process;GO:0006953//acute-phase response;GO:0007494//midgut development;GO:0007568//aging;GO:0007584//response to nutrient;GO:0007623//circadian rhythm;…
