# Supplementary material for: Quantitative proteomics analysis based on data-independent acquisition reveals the effect of Shenling Baizhu powder (SLP) on protein expression in MAFLD rat liver tissue
Source: Clin Proteomics. 2023 Dec 1;20:55. doi: 10.1186/s12014-023-09442-9 (PMC10691125; doi:10.1186/s12014-023-09442-9)
Supplement: Supplementary file 5 — Additional file 5: File S5. MAFLD-vs-SLBZ.filter. annot. [file 12014_2023_9442_MOESM5_ESM.xls]

id	DM1	DM2	DM3	DSZ1	DSZ2	DSZ3	NAFLD_mean	SLBZ_mean	log2(fc)	PValue	FDR	Symbol	Description	KEGG_A_class	KEGG_B_class	Pathway	K_ID	GO Component	GO Function	GO Process
ENSRNOT00000024000	19923242	19408808	17388384	6968250	6159988	6303819	18906811.3333333	6477352.33333333	-1.54542994454625	6.48393652801862e-59	3.6199817635928e-55	Aldh1a1	aldehyde dehydrogenase 1 family, member A1 [Source:RGD Symbol;Acc:2087]	Metabolism;Metabolism	Global and overview maps;Metabolism of cofactors and vitamins	ko01100//Metabolic pathways;ko00830//Retinol metabolism	K07249;K07249	-	GO:0004028//3-chloroallyl aldehyde dehydrogenase activity;GO:0016491//oxidoreductase activity;GO:0016620//oxidoreductase activity, acting on the aldehyde or oxo group of donors, NAD or NADP as acceptor	GO:0002072//optic cup morphogenesis involved in camera-type eye development;GO:0042493//response to drug;GO:0042572//retinol metabolic process;GO:0042573//retinoic acid metabolic process;GO:0042904//9-cis-retinoic acid biosynthetic process;GO:0043065//positive regulation of apoptotic process;GO:0048048//embryonic eye morphogenesis;GO:0055114//oxidation-reduction process
ENSRNOT00000019023	227573856	254905232	259230384	362901248	357914976	411560384	247236490.666667	377458869.333333	0.610427754099731	2.40966674302362e-49	6.72658471315043e-46	Cps1	carbamoyl-phosphate synthase 1 [Source:RGD Symbol;Acc:2395]	Metabolism;Metabolism;Metabolism;Metabolism;Metabolism;Metabolism	Global and overview maps;Global and overview maps;Global and overview maps;Amino acid metabolism;Amino acid metabolism;Energy metabolism	ko01100//Metabolic pathways;ko01200//Carbon metabolism;ko01230//Biosynthesis of amino acids;ko00250//Alanine, aspartate and glutamate metabolism;ko00220//Arginine biosynthesis;ko00910//Nitrogen metabolism	K01948;K01948;K01948;K01948;K01948;K01948	GO:0005634//nucleus;GO:0005730//nucleolus;GO:0005737//cytoplasm;GO:0005739//mitochondrion;GO:0005743//mitochondrial inner membrane;GO:0032991//macromolecular complex;GO:0042645//mitochondrial nucleoid	GO:0000166//nucleotide binding;GO:0003824//catalytic activity;GO:0004070//aspartate carbamoyltransferase activity;GO:0004087//carbamoyl-phosphate synthase (ammonia) activity;GO:0004088//carbamoyl-phosphate synthase (glutamine-hydrolyzing) activity;GO:0004151//dihydroorotase activity;GO:0004175//endopeptidase activity;GO:0005509//calcium ion binding;GO:0005524//ATP binding;GO:0005543//phospholipid…	GO:0000050//urea cycle;GO:0001889//liver development;GO:0006207//'de novo' pyrimidine nucleobase biosynthetic process;GO:0006508//proteolysis;GO:0006526//arginine biosynthetic process;GO:0006541//glutamine metabolic process;GO:0006807//nitrogen compound metabolic process;GO:0007494//midgut development;GO:0008152//metabolic process;GO:0009636//response to toxic substance;GO:0010043//response to zi…
ENSRNOT00000012075	59293508	57766844	57969236	127910112	103766624	110255488	58343196	113977408	0.966111565982148	3.61178386442556e-33	6.72152977169597e-30	Ass1	argininosuccinate synthase 1 [Source:RGD Symbol;Acc:2163]	Metabolism;Metabolism;Human Diseases;Metabolism;Metabolism	Global and overview maps;Global and overview maps;Cardiovascular diseases;Amino acid metabolism;Amino acid metabolism	ko01100//Metabolic pathways;ko01230//Biosynthesis of amino acids;ko05418//Fluid shear stress and atherosclerosis;ko00250//Alanine, aspartate and glutamate metabolism;ko00220//Arginine biosynthesis	K01940;K01940;K01940;K01940;K01940	GO:0005634//nucleus;GO:0005737//cytoplasm;GO:0005741//mitochondrial outer membrane;GO:0005764//lysosome;GO:0005783//endoplasmic reticulum;GO:0005829//cytosol;GO:0043005//neuron projection;GO:0043025//neuronal cell body;GO:0043204//perikaryon;GO:0070852//cell body fiber	GO:0000166//nucleotide binding;GO:0004055//argininosuccinate synthase activity;GO:0005524//ATP binding;GO:0015643//toxic substance binding;GO:0016874//ligase activity	GO:0000050//urea cycle;GO:0000053//argininosuccinate metabolic process;GO:0001822//kidney development;GO:0001889//liver development;GO:0006526//arginine biosynthetic process;GO:0006953//acute-phase response;GO:0007494//midgut development;GO:0007568//aging;GO:0007584//response to nutrient;GO:0007623//circadian rhythm;GO:0008652//cellular amino acid biosynthetic process;GO:0009636//response to toxi…
ENSRNOT00000093365	59293508	57766844	57969236	127910112	103766624	110255488	58343196	113977408	0.966111565982148	3.61178386442556e-33	6.72152977169597e-30	Ass1	argininosuccinate synthase 1 [Source:RGD Symbol;Acc:2163]	Metabolism;Metabolism;Human Diseases;Metabolism;Metabolism	Global and overview maps;Global and overview maps;Cardiovascular diseases;Amino acid metabolism;Amino acid metabolism	ko01100//Metabolic pathways;ko01230//Biosynthesis of amino acids;ko05418//Fluid shear stress and atherosclerosis;ko00250//Alanine, aspartate and glutamate metabolism;ko00220//Arginine biosynthesis	K01940;K01940;K01940;K01940;K01940	GO:0005634//nucleus;GO:0005737//cytoplasm;GO:0005739//mitochondrion;GO:0005741//mitochondrial outer membrane;GO:0005764//lysosome;GO:0005783//endoplasmic reticulum;GO:0005829//cytosol;GO:0043005//neuron projection;GO:0043025//neuronal cell body;GO:0043204//perikaryon;GO:0043209//myelin sheath;GO:0070852//cell body fiber	GO:0000166//nucleotide binding;GO:0004055//argininosuccinate synthase activity;GO:0005524//ATP binding;GO:0015643//toxic substance binding;GO:0016597//amino acid binding;GO:0016874//ligase activity;GO:0042802//identical protein binding	GO:0000050//urea cycle;GO:0000052//citrulline metabolic process;GO:0000053//argininosuccinate metabolic process;GO:0001822//kidney development;GO:0001889//liver development;GO:0006526//arginine biosynthetic process;GO:0006531//aspartate metabolic process;GO:0006953//acute-phase response;GO:0007494//midgut development;GO:0007568//aging;GO:0007584//response to nutrient;GO:0007623//circadian rhythm;…
ENSRNOT00000005665	1615072.25	4284488.5	6294361	9317320	10913146	8326303	4064640.58333333	9518923	1.22767056450765	1.11298923622881e-29	1.55345472646636e-26	Abca8a	ATP-binding cassette, subfamily A (ABC1), member 8a [Source:RGD Symbol;Acc:1307333]	Environmental Information Processing	Membrane transport	ko02010//ABC transporters	K05650	GO:0005575//cellular_component;GO:0016020//membrane;GO:0016021//integral component of membrane	GO:0000166//nucleotide binding;GO:0003674//molecular_function;GO:0005524//ATP binding;GO:0016887//ATPase activity;GO:0042626//ATPase activity, coupled to transmembrane movement of substances	GO:0008150//biological_process;GO:0055085//transmembrane transport
ENSRNOT00000065947	1615072.25	4284488.5	6294361	9317320	10913146	8326303	4064640.58333333	9518923	1.22767056450765	1.11298923622881e-29	1.55345472646636e-26	Abca8a	ATP-binding cassette, subfamily A (ABC1), member 8a [Source:RGD Symbol;Acc:1307333]	Environmental Information Processing	Membrane transport	ko02010//ABC transporters	K05650	GO:0005575//cellular_component;GO:0016020//membrane;GO:0016021//integral component of membrane	GO:0000166//nucleotide binding;GO:0003674//molecular_function;GO:0005524//ATP binding;GO:0016887//ATPase activity;GO:0042626//ATPase activity, coupled to transmembrane movement of substances	GO:0008150//biological_process;GO:0055085//transmembrane transport
ENSRNOT00000009749	8253602.5	8283063	7394007.5	2002808.375	2272887.75	2408215.75	7976891	2227970.625	-1.84009635300358	1.82618153833064e-25	1.45651021835714e-22	Plin2	perilipin 2 [Source:RGD Symbol;Acc:728889]	Organismal Systems	Endocrine system	ko03320//PPAR signaling pathway	K17284	GO:0005634//nucleus;GO:0005737//cytoplasm;GO:0005811//lipid particle;GO:0005829//cytosol;GO:0005886//plasma membrane	GO:0003674//molecular_function	GO:0014070//response to organic cyclic compound;GO:0015909//long-chain fatty acid transport;GO:0019915//lipid storage;GO:0042493//response to drug
ENSRNOT00000024112	2395323.75	2250856.75	2215339.75	4211214.5	4191436.25	3848980	2287173.41666667	4083876.91666667	0.836373628669257	4.14908080728978e-25	2.89553976838735e-22	Acy3	aminoacylase 3 [Source:RGD Symbol;Acc:1305394]	-	-	-	-	GO:0005737//cytoplasm;GO:0005886//plasma membrane;GO:0016020//membrane;GO:0016324//apical plasma membrane	GO:0004046//aminoacylase activity;GO:0016787//hydrolase activity;GO:0016788//hydrolase activity, acting on ester bonds;GO:0016811//hydrolase activity, acting on carbon-nitrogen (but not peptide) bonds, in linear amides;GO:0042802//identical protein binding;GO:0046872//metal ion binding	-
ENSRNOT00000090865	21661416	20199330	18712960	35874192	35186072	37650756	20191235.3333333	36237006.6666667	0.843734607611763	7.47166698157582e-24	4.63492408423754e-21	Ces1d	carboxylesterase 1D [Source:RGD Symbol;Acc:70896]	Metabolism	Xenobiotics biodegradation and metabolism	ko00983//Drug metabolism - other enzymes	K01044	-	GO:0016787//hydrolase activity	-
ENSRNOT00000046025	16489020	16066067	14865039	672996.8125	820336.1875	534551.0625	15806708.6666667	675961.354166667	-4.54745241766958	3.661604497881e-23	1.89288261938837e-20	Acsm5	acyl-CoA synthetase medium-chain family member 5 [Source:RGD Symbol;Acc:1309578]	Metabolism;Metabolism	Global and overview maps;Carbohydrate metabolism	ko01100//Metabolic pathways;ko00650//Butanoate metabolism	K01896;K01896	GO:0005575//cellular_component;GO:0005739//mitochondrion;GO:0005759//mitochondrial matrix	GO:0000166//nucleotide binding;GO:0003674//molecular_function;GO:0003824//catalytic activity;GO:0003996//acyl-CoA ligase activity;GO:0004321//fatty-acyl-CoA synthase activity;GO:0005524//ATP binding;GO:0005525//GTP binding;GO:0015645//fatty acid ligase activity;GO:0016874//ligase activity;GO:0046872//metal ion binding;GO:0047760//butyrate-CoA ligase activity	GO:0006629//lipid metabolic process;GO:0006631//fatty acid metabolic process;GO:0006633//fatty acid biosynthetic process;GO:0006637//acyl-CoA metabolic process;GO:0008150//biological_process
ENSRNOT00000051252	19695868	22738192	22556816	6061937	9070778	8555175	21663625.3333333	7895963.33333333	-1.45608749776606	1.59311947569165e-22	7.14550541456864e-20	Cyp4a2	cytochrome P450, family 4, subfamily a, polypeptide 2 [Source:RGD Symbol;Acc:2479]	Metabolism;Organismal Systems;Organismal Systems;Metabolism;Organismal Systems;Metabolism;Metabolism	Global and overview maps;Circulatory system;Sensory system;Metabolism of cofactors and vitamins;Endocrine system;Lipid metabolism;Lipid metabolism	ko01100//Metabolic pathways;ko04270//Vascular smooth muscle contraction;ko04750//Inflammatory mediator regulation of TRP channels;ko00830//Retinol metabolism;ko03320//PPAR signaling pathway;ko00071//Fatty acid degradation;ko00590//Arachidonic acid metabolism	K07425;K07425;K07425;K07425;K07425;K07425;K07425	GO:0005783//endoplasmic reticulum;GO:0005789//endoplasmic reticulum membrane;GO:0016020//membrane;GO:0031090//organelle membrane;GO:0043231//intracellular membrane-bounded organelle	GO:0004497//monooxygenase activity;GO:0005504//fatty acid binding;GO:0005506//iron ion binding;GO:0008391//arachidonic acid monooxygenase activity;GO:0008405//arachidonic acid 11,12-epoxygenase activity;GO:0016491//oxidoreductase activity;GO:0016705//oxidoreductase activity, acting on paired donors, with incorporation or reduction of molecular oxygen;GO:0018685//alkane 1-monooxygenase activity;GO…	GO:0001822//kidney development;GO:0009725//response to hormone;GO:0019369//arachidonic acid metabolic process;GO:0042493//response to drug;GO:0043651//linoleic acid metabolic process;GO:0046456//icosanoid biosynthetic process;GO:0048252//lauric acid metabolic process;GO:0055114//oxidation-reduction process
ENSRNOT00000083686	19695868	22738192	22556816	6061937	9070778	8555175	21663625.3333333	7895963.33333333	-1.45608749776606	1.59311947569165e-22	7.14550541456864e-20	Cyp4a2	cytochrome P450, family 4, subfamily a, polypeptide 2 [Source:RGD Symbol;Acc:2479]	Metabolism;Organismal Systems;Organismal Systems;Metabolism;Organismal Systems;Metabolism;Metabolism	Global and overview maps;Circulatory system;Sensory system;Metabolism of cofactors and vitamins;Endocrine system;Lipid metabolism;Lipid metabolism	ko01100//Metabolic pathways;ko04270//Vascular smooth muscle contraction;ko04750//Inflammatory mediator regulation of TRP channels;ko00830//Retinol metabolism;ko03320//PPAR signaling pathway;ko00071//Fatty acid degradation;ko00590//Arachidonic acid metabolism	K07425;K07425;K07425;K07425;K07425;K07425;K07425	GO:0005783//endoplasmic reticulum;GO:0005789//endoplasmic reticulum membrane;GO:0016020//membrane;GO:0031090//organelle membrane;GO:0043231//intracellular membrane-bounded organelle	GO:0004497//monooxygenase activity;GO:0005504//fatty acid binding;GO:0005506//iron ion binding;GO:0008391//arachidonic acid monooxygenase activity;GO:0008405//arachidonic acid 11,12-epoxygenase activity;GO:0016491//oxidoreductase activity;GO:0016705//oxidoreductase activity, acting on paired donors, with incorporation or reduction of molecular oxygen;GO:0018685//alkane 1-monooxygenase activity;GO…	GO:0001822//kidney development;GO:0009725//response to hormone;GO:0019369//arachidonic acid metabolic process;GO:0042493//response to drug;GO:0043651//linoleic acid metabolic process;GO:0046456//icosanoid biosynthetic process;GO:0048252//lauric acid metabolic process;GO:0055114//oxidation-reduction process
ENSRNOT00000088209	19695868	22738192	22556816	6061937	9070778	8555175	21663625.3333333	7895963.33333333	-1.45608749776606	1.59311947569165e-22	7.14550541456864e-20	Cyp4a2	cytochrome P450, family 4, subfamily a, polypeptide 2 [Source:RGD Symbol;Acc:2479]	Metabolism;Organismal Systems;Organismal Systems;Metabolism;Organismal Systems;Metabolism;Metabolism	Global and overview maps;Circulatory system;Sensory system;Metabolism of cofactors and vitamins;Endocrine system;Lipid metabolism;Lipid metabolism	ko01100//Metabolic pathways;ko04270//Vascular smooth muscle contraction;ko04750//Inflammatory mediator regulation of TRP channels;ko00830//Retinol metabolism;ko03320//PPAR signaling pathway;ko00071//Fatty acid degradation;ko00590//Arachidonic acid metabolism	K07425;K07425;K07425;K07425;K07425;K07425;K07425	GO:0005783//endoplasmic reticulum;GO:0005789//endoplasmic reticulum membrane;GO:0016020//membrane;GO:0031090//organelle membrane;GO:0043231//intracellular membrane-bounded organelle	GO:0004497//monooxygenase activity;GO:0005504//fatty acid binding;GO:0005506//iron ion binding;GO:0008391//arachidonic acid monooxygenase activity;GO:0008405//arachidonic acid 11,12-epoxygenase activity;GO:0016491//oxidoreductase activity;GO:0016705//oxidoreductase activity, acting on paired donors, with incorporation or reduction of molecular oxygen;GO:0018685//alkane 1-monooxygenase activity;GO…	GO:0001822//kidney development;GO:0009725//response to hormone;GO:0019369//arachidonic acid metabolic process;GO:0042493//response to drug;GO:0043651//linoleic acid metabolic process;GO:0046456//icosanoid biosynthetic process;GO:0048252//lauric acid metabolic process;GO:0055114//oxidation-reduction process
ENSRNOT00000030919	1693525	1583314	1488049.25	3479239.25	2325595.5	2333563	1588296.08333333	2712799.25	0.772302412054355	1.66382895198625e-22	7.14550541456864e-20	Fth1	ferritin heavy chain 1 [Source:RGD Symbol;Acc:2635]	Cellular Processes;Cellular Processes;Organismal Systems	Cell growth and death;Cell growth and death;Digestive system	ko04217//Necroptosis;ko04216//Ferroptosis;ko04978//Mineral absorption	K00522;K00522;K00522	GO:0005623//cell;GO:0044754//autolysosome	GO:0005506//iron ion binding;GO:0008199//ferric iron binding;GO:0046872//metal ion binding	GO:0006826//iron ion transport;GO:0006879//cellular iron ion homeostasis;GO:0006880//intracellular sequestering of iron ion;GO:0048147//negative regulation of fibroblast proliferation;GO:0097286//iron ion import
ENSRNOT00000057435	5534298.5	5224108.5	5073212	2257942	1956660.625	2364412	5277206.33333333	2193004.875	-1.2668653734309	2.20413382379619e-22	8.78977081303865e-20	Acad10	acyl-CoA dehydrogenase family, member 10 [Source:RGD Symbol;Acc:1310159]	-	-	-	-	-	GO:0016627//oxidoreductase activity, acting on the CH-CH group of donors;GO:0016787//hydrolase activity;GO:0050660//flavin adenine dinucleotide binding	GO:0055114//oxidation-reduction process
ENSRNOT00000002410	22152784	20810330	20937352	9475472	9226886	9040714	21300155.3333333	9247690.66666667	-1.20369890556653	3.53646006317602e-21	1.31627043551411e-18	Ehhadh	enoyl-CoA hydratase and 3-hydroxyacyl CoA dehydrogenase [Source:RGD Symbol;Acc:621441]	Metabolism;Metabolism;Cellular Processes;Organismal Systems;Metabolism;Metabolism;Metabolism;Metabolism;Metabolism;Metabolism;Metabolism;Metabolism	Global and overview maps;Global and overview maps;Transport and catabolism;Endocrine system;Lipid metabolism;Global and overview maps;Amino acid metabolism;Amino acid metabolism;Amino acid metabolism;Carbohydrate metabolism;Metabolism of other amino acids;Carbohydrate metabolism	ko01100//Metabolic pathways;ko01200//Carbon metabolism;ko04146//Peroxisome;ko03320//PPAR signaling pathway;ko00071//Fatty acid degradation;ko01212//Fatty acid metabolism;ko00280//Valine, leucine and isoleucine degradation;ko00380//Tryptophan metabolism;ko00310//Lysine degradation;ko00640//Propanoate metabolism;ko00410//beta-Alanine metabolism;ko00650//Butanoate metabolism	K07514;K07514;K07514;K07514;K07514;K07514;K07514;K07514;K07514;K07514;K07514;K07514	GO:0005777//peroxisome;GO:0005829//cytosol	GO:0003824//catalytic activity;GO:0003857//3-hydroxyacyl-CoA dehydrogenase activity;GO:0004165//dodecenoyl-CoA delta-isomerase activity;GO:0004300//enoyl-CoA hydratase activity;GO:0005102//receptor binding;GO:0016491//oxidoreductase activity;GO:0016829//lyase activity;GO:0016853//isomerase activity;GO:0019899//enzyme binding	GO:0006475//internal protein amino acid acetylation;GO:0006629//lipid metabolic process;GO:0006631//fatty acid metabolic process;GO:0006635//fatty acid beta-oxidation;GO:0008152//metabolic process;GO:0055114//oxidation-reduction process
ENSRNOT00000009634	4982302	4606958	5000013	12637266	10200738	10755568	4863091	11197857.3333333	1.20327721137974	4.24031622932052e-21	1.47960534426853e-18	Xdh	xanthine dehydrogenase [Source:RGD Symbol;Acc:62043]	Metabolism;Cellular Processes;Metabolism;Metabolism;Metabolism	Global and overview maps;Transport and catabolism;Xenobiotics biodegradation and metabolism;Nucleotide metabolism;Biosynthesis of other secondary metabolites	ko01100//Metabolic pathways;ko04146//Peroxisome;ko00983//Drug metabolism - other enzymes;ko00230//Purine metabolism;ko00232//Caffeine metabolism	K00106;K00106;K00106;K00106;K00106	GO:0016529//sarcoplasmic reticulum	GO:0004854//xanthine dehydrogenase activity;GO:0004855//xanthine oxidase activity;GO:0005506//iron ion binding;GO:0009055//electron carrier activity;GO:0016491//oxidoreductase activity;GO:0042803//protein homodimerization activity;GO:0043546//molybdopterin cofactor binding;GO:0046872//metal ion binding;GO:0050660//flavin adenine dinucleotide binding;GO:0051536//iron-sulfur cluster binding;GO:0051…	GO:0001933//negative regulation of protein phosphorylation;GO:0001937//negative regulation of endothelial cell proliferation;GO:0006919//activation of cysteine-type endopeptidase activity involved in apoptotic process;GO:0007595//lactation;GO:0009115//xanthine catabolic process;GO:0010629//negative regulation of gene expression;GO:0022900//electron transport chain;GO:0030856//regulation of epithe…
ENSRNOT00000067165	11201720	11384714	9927715	17384050	17912714	16873552	10838049.6666667	17390105.3333333	0.68216150762105	1.50448360120443e-19	4.94090114442608e-17	Kyat3	kynurenine aminotransferase 3 [Source:RGD Symbol;Acc:1359262]	Metabolism;Human Diseases;Metabolism;Metabolism;Metabolism	Global and overview maps;Cancers;Amino acid metabolism;Amino acid metabolism;Metabolism of other amino acids	ko01100//Metabolic pathways;ko05204//Chemical carcinogenesis;ko00270//Cysteine and methionine metabolism;ko00380//Tryptophan metabolism;ko00450//Selenocompound metabolism	K00816;K00816;K00816;K00816;K00816	-	GO:0003824//catalytic activity;GO:0030170//pyridoxal phosphate binding;GO:0036137//kynurenine aminotransferase activity	GO:0006520//cellular amino acid metabolic process;GO:0009058//biosynthetic process;GO:0070189//kynurenine metabolic process;GO:0097052//L-kynurenine metabolic process
ENSRNOT00000088853	34916424	34472272	34601656	57149136	66253984	63257756	34663450.6666667	62220292	0.843969886844941	1.77630869386199e-19	5.50951746546194e-17	Cyp2c11	cytochrome P450, subfamily 2, polypeptide 11 [Source:RGD Symbol;Acc:2469]	Metabolism;Human Diseases;Organismal Systems;Metabolism;Metabolism;Organismal Systems;Metabolism;Metabolism	Global and overview maps;Cancers;Sensory system;Metabolism of cofactors and vitamins;Lipid metabolism;Nervous system;Lipid metabolism;Lipid metabolism	ko01100//Metabolic pathways;ko05204//Chemical carcinogenesis;ko04750//Inflammatory mediator regulation of TRP channels;ko00830//Retinol metabolism;ko00140//Steroid hormone biosynthesis;ko04726//Serotonergic synapse;ko00590//Arachidonic acid metabolism;ko00591//Linoleic acid metabolism	K07413;K07413;K07413;K07413;K07413;K07413;K07413;K07413	-	GO:0004497//monooxygenase activity;GO:0005506//iron ion binding;GO:0016491//oxidoreductase activity;GO:0016705//oxidoreductase activity, acting on paired donors, with incorporation or reduction of molecular oxygen;GO:0020037//heme binding;GO:0046872//metal ion binding	GO:0055114//oxidation-reduction process
ENSRNOT00000089232	10497472	10219200	10327298	15105704	16769000	15667156	10347990	15847286.6666667	0.614885281865657	3.8939193381873e-19	1.14419745605788e-16	Acnat2	acyl-coenzyme A amino acid N-acyltransferase 2 [Source:RGD Symbol;Acc:1359532]	Metabolism;Cellular Processes;Organismal Systems;Metabolism;Metabolism;Metabolism	Global and overview maps;Transport and catabolism;Digestive system;Lipid metabolism;Lipid metabolism;Metabolism of other amino acids	ko01100//Metabolic pathways;ko04146//Peroxisome;ko04976//Bile secretion;ko01040//Biosynthesis of unsaturated fatty acids;ko00120//Primary bile acid biosynthesis;ko00430//Taurine and hypotaurine metabolism	K00659;K00659;K00659;K00659;K00659;K00659	GO:0005777//peroxisome	GO:0016410//N-acyltransferase activity;GO:0016740//transferase activity;GO:0016746//transferase activity, transferring acyl groups;GO:0016790//thiolester hydrolase activity;GO:0047617//acyl-CoA hydrolase activity	GO:0006629//lipid metabolic process;GO:0006631//fatty acid metabolic process;GO:0006637//acyl-CoA metabolic process
ENSRNOT00000029125	1550082.5	1551719.5	1434398.75	792008.625	838256.3125	874120.25	1512066.91666667	834795.0625	-0.857028014944409	1.39248230062114e-18	3.88711434218391e-16	Mgll	monoglyceride lipase [Source:RGD Symbol;Acc:71039]	Metabolism;Organismal Systems;Organismal Systems;Metabolism;Organismal Systems	Global and overview maps;Environmental adaptation;Nervous system;Lipid metabolism;Endocrine system	ko01100//Metabolic pathways;ko04714//Thermogenesis;ko04723//Retrograde endocannabinoid signaling;ko00561//Glycerolipid metabolism;ko04923//Regulation of lipolysis in adipocyte	K01054;K01054;K01054;K01054;K01054	GO:0005737//cytoplasm;GO:0005811//lipid particle;GO:0005829//cytosol;GO:0016020//membrane;GO:0019898//extrinsic component of membrane;GO:0045202//synapse	GO:0016787//hydrolase activity;GO:0047372//acylglycerol lipase activity;GO:0052689//carboxylic ester hydrolase activity	GO:0006629//lipid metabolic process;GO:0006631//fatty acid metabolic process;GO:0006633//fatty acid biosynthetic process;GO:0009966//regulation of signal transduction;GO:0016042//lipid catabolic process;GO:0019369//arachidonic acid metabolic process;GO:0019433//triglyceride catabolic process;GO:0046464//acylglycerol catabolic process;GO:0050727//regulation of inflammatory response;GO:0051930//reg…
ENSRNOT00000031586	3177940.25	3494273.5	3683892.5	6604065	6613577.5	6827141	3452035.41666667	6681594.5	0.952745163321256	4.38026702729494e-18	1.16452527682798e-15	Pck1	phosphoenolpyruvate carboxykinase 1 [Source:RGD Symbol;Acc:3267]	Metabolism;Environmental Information Processing;Organismal Systems;Environmental Information Processing;Human Diseases;Metabolism;Organismal Systems;Organismal Systems;Environmental Information Processing;Organismal Systems;Metabolism;Metabolism;Organismal Systems	Global and overview maps;Signal transduction;Endocrine system;Signal transduction;Endocrine and metabolic diseases;Carbohydrate metabolism;Endocrine system;Endocrine system;Signal transduction;Endocrine system;Carbohydrate metabolism;Carbohydrate metabolism;Excretory system	ko01100//Metabolic pathways;ko04151//PI3K-Akt signaling pathway;ko04910//Insulin signaling pathway;ko04152//AMPK signaling pathway;ko04931//Insulin resistance;ko00010//Glycolysis / Gluconeogenesis;ko03320//PPAR signaling pathway;ko04922//Glucagon signaling pathway;ko04068//FoxO signaling pathway;ko04920//Adipocytokine signaling pathway;ko00620//Pyruvate metabolism;ko00020//Citrate cycle (TCA cycl…	K01596;K01596;K01596;K01596;K01596;K01596;K01596;K01596;K01596;K01596;K01596;K01596;K01596	GO:0005737//cytoplasm;GO:0005739//mitochondrion;GO:0005829//cytosol	GO:0000166//nucleotide binding;GO:0000287//magnesium ion binding;GO:0004550//nucleoside diphosphate kinase activity;GO:0004611//phosphoenolpyruvate carboxykinase activity;GO:0004613//phosphoenolpyruvate carboxykinase (GTP) activity;GO:0005525//GTP binding;GO:0016829//lyase activity;GO:0016831//carboxy-lyase activity;GO:0017076//purine nucleotide binding;GO:0019003//GDP binding;GO:0030145//mangane…	GO:0006006//glucose metabolic process;GO:0006090//pyruvate metabolic process;GO:0006094//gluconeogenesis;GO:0006107//oxaloacetate metabolic process;GO:0006165//nucleoside diphosphate phosphorylation;GO:0006475//internal protein amino acid acetylation;GO:0006629//lipid metabolic process;GO:0007568//aging;GO:0009617//response to bacterium;GO:0014823//response to activity;GO:0019543//propionate cata…
ENSRNOT00000001664	25733600	22985856	29551942	53644180	41849568	47031792	26090466	47508513.3333333	0.864663349461405	2.30265603401488e-17	5.58944723387176e-15	Ddt	D-dopachrome tautomerase [Source:RGD Symbol;Acc:61923]	-	-	-	-	GO:0005615//extracellular space;GO:0005737//cytoplasm	GO:0002020//protease binding;GO:0004167//dopachrome isomerase activity;GO:0016829//lyase activity;GO:0033981//D-dopachrome decarboxylase activity	GO:0006954//inflammatory response;GO:0042438//melanin biosynthetic process;GO:0050729//positive regulation of inflammatory response
ENSRNOT00000004864	7746546	7739195	7834280.5	11868101	13074280	12989457	7773340.5	12643946	0.701840160962236	1.97308716611967e-16	4.07990579572078e-14	Fmo3	flavin containing monooxygenase 3 [Source:RGD Symbol;Acc:619761]	Metabolism	Xenobiotics biodegradation and metabolism	ko00982//Drug metabolism - cytochrome P450	K00485	GO:0005783//endoplasmic reticulum;GO:0005789//endoplasmic reticulum membrane;GO:0016020//membrane;GO:0031090//organelle membrane;GO:0043231//intracellular membrane-bounded organelle	GO:0004497//monooxygenase activity;GO:0004499//N,N-dimethylaniline monooxygenase activity;GO:0016491//oxidoreductase activity;GO:0050660//flavin adenine dinucleotide binding;GO:0050661//NADP binding	GO:0055114//oxidation-reduction process
ENSRNOT00000012888	2580002.25	2250215.25	2343247	920749.125	1126316.375	1032287.6875	2391154.83333333	1026451.0625	-1.22004270466487	2.55252166556278e-15	4.75024281961233e-13	Cyp4a1	cytochrome P450, family 4, subfamily a, polypeptide 1 [Source:RGD Symbol;Acc:68945]	Metabolism;Organismal Systems;Organismal Systems;Metabolism;Organismal Systems;Metabolism;Metabolism	Global and overview maps;Circulatory system;Sensory system;Metabolism of cofactors and vitamins;Endocrine system;Lipid metabolism;Lipid metabolism	ko01100//Metabolic pathways;ko04270//Vascular smooth muscle contraction;ko04750//Inflammatory mediator regulation of TRP channels;ko00830//Retinol metabolism;ko03320//PPAR signaling pathway;ko00071//Fatty acid degradation;ko00590//Arachidonic acid metabolism	K07425;K07425;K07425;K07425;K07425;K07425;K07425	GO:0005783//endoplasmic reticulum;GO:0005789//endoplasmic reticulum membrane;GO:0016020//membrane;GO:0031090//organelle membrane;GO:0043231//intracellular membrane-bounded organelle	GO:0004497//monooxygenase activity;GO:0005506//iron ion binding;GO:0008391//arachidonic acid monooxygenase activity;GO:0016491//oxidoreductase activity;GO:0016705//oxidoreductase activity, acting on paired donors, with incorporation or reduction of molecular oxygen;GO:0018685//alkane 1-monooxygenase activity;GO:0020037//heme binding;GO:0046872//metal ion binding	GO:0001822//kidney development;GO:0001890//placenta development;GO:0019369//arachidonic acid metabolic process;GO:0043651//linoleic acid metabolic process;GO:0046456//icosanoid biosynthetic process;GO:0048252//lauric acid metabolic process;GO:0055114//oxidation-reduction process
ENSRNOT00000051385	2580002.25	2250215.25	2343247	920749.125	1126316.375	1032287.6875	2391154.83333333	1026451.0625	-1.22004270466487	2.55252166556278e-15	4.75024281961233e-13	Cyp4a1	cytochrome P450, family 4, subfamily a, polypeptide 1 [Source:RGD Symbol;Acc:68945]	Metabolism;Organismal Systems;Organismal Systems;Metabolism;Organismal Systems;Metabolism;Metabolism	Global and overview maps;Circulatory system;Sensory system;Metabolism of cofactors and vitamins;Endocrine system;Lipid metabolism;Lipid metabolism	ko01100//Metabolic pathways;ko04270//Vascular smooth muscle contraction;ko04750//Inflammatory mediator regulation of TRP channels;ko00830//Retinol metabolism;ko03320//PPAR signaling pathway;ko00071//Fatty acid degradation;ko00590//Arachidonic acid metabolism	K07425;K07425;K07425;K07425;K07425;K07425;K07425	-	GO:0004497//monooxygenase activity;GO:0005506//iron ion binding;GO:0016491//oxidoreductase activity;GO:0016705//oxidoreductase activity, acting on paired donors, with incorporation or reduction of molecular oxygen;GO:0020037//heme binding;GO:0046872//metal ion binding	GO:0055114//oxidation-reduction process
ENSRNOT00000001215	1981440.5	1627786	1596812.25	3044224.25	2624389.75	2733977	1735346.25	2800863.66666667	0.690648211830788	3.04080320512148e-15	5.47638848199782e-13	Gusb	glucuronidase, beta [Source:RGD Symbol;Acc:2772]	Metabolism;Cellular Processes;Metabolism;Metabolism;Metabolism;Metabolism	Global and overview maps;Transport and catabolism;Xenobiotics biodegradation and metabolism;Metabolism of cofactors and vitamins;Carbohydrate metabolism;Glycan biosynthesis and metabolism	ko01100//Metabolic pathways;ko04142//Lysosome;ko00983//Drug metabolism - other enzymes;ko00860//Porphyrin and chlorophyll metabolism;ko00040//Pentose and glucuronate interconversions;ko00531//Glycosaminoglycan degradation	K01195;K01195;K01195;K01195;K01195;K01195	GO:0005764//lysosome	GO:0004553//hydrolase activity, hydrolyzing O-glycosyl compounds;GO:0004566//beta-glucuronidase activity;GO:0016787//hydrolase activity;GO:0016798//hydrolase activity, acting on glycosyl bonds	GO:0005975//carbohydrate metabolic process;GO:0008152//metabolic process
ENSRNOT00000007870	7827380	7107639	7788190.5	12108146	14993316	13607754	7574403.16666667	13569738.6666667	0.841188817374156	7.62293994109665e-15	1.28966283912553e-12	Hsd11b1	hydroxysteroid 11-beta dehydrogenase 1 [Source:RGD Symbol;Acc:2834]	Metabolism;Human Diseases;Metabolism;Metabolism	Global and overview maps;Cancers;Lipid metabolism;Xenobiotics biodegradation and metabolism	ko01100//Metabolic pathways;ko05204//Chemical carcinogenesis;ko00140//Steroid hormone biosynthesis;ko00980//Metabolism of xenobiotics by cytochrome P450	K15680;K15680;K15680;K15680	GO:0005737//cytoplasm;GO:0005783//endoplasmic reticulum;GO:0005789//endoplasmic reticulum membrane;GO:0005791//rough endoplasmic reticulum;GO:0016020//membrane;GO:0016021//integral component of membrane;GO:0031965//nuclear membrane;GO:0043231//intracellular membrane-bounded organelle;GO:0045177//apical part of cell	GO:0003845//11-beta-hydroxysteroid dehydrogenase [NAD(P)] activity;GO:0005496//steroid binding;GO:0016491//oxidoreductase activity;GO:0050661//NADP binding;GO:0070524//11-beta-hydroxysteroid dehydrogenase (NADP+) activity	GO:0006629//lipid metabolic process;GO:0006704//glucocorticoid biosynthetic process;GO:0006713//glucocorticoid catabolic process;GO:0008202//steroid metabolic process;GO:0031667//response to nutrient levels;GO:0043456//regulation of pentose-phosphate shunt;GO:0055114//oxidation-reduction process;GO:0071392//cellular response to estradiol stimulus
ENSRNOT00000022085	562488.4375	866161.8125	841871.9375	1378865.25	1087947	1383101.25	756840.729166667	1283304.5	0.761801896825869	2.60239586888714e-14	4.1511931817134e-12	Tpmt	thiopurine S-methyltransferase [Source:RGD Symbol;Acc:1585162]	Metabolism	Xenobiotics biodegradation and metabolism	ko00983//Drug metabolism - other enzymes	K00569	GO:0005737//cytoplasm	GO:0003674//molecular_function;GO:0008119//thiopurine S-methyltransferase activity;GO:0008168//methyltransferase activity;GO:0008757//S-adenosylmethionine-dependent methyltransferase activity;GO:0016740//transferase activity	GO:0014070//response to organic cyclic compound;GO:0032259//methylation;GO:0033574//response to testosterone
ENSRNOT00000024035	3863106.5	3656562	3815283.25	6986485	7169353	6750935	3778317.25	6968924.33333333	0.883192146493372	4.87015344573517e-14	7.34866667230796e-12	Agxt2	alanine-glyoxylate aminotransferase 2 [Source:RGD Symbol;Acc:621767]	Metabolism;Metabolism;Metabolism;Metabolism;Metabolism	Global and overview maps;Amino acid metabolism;Amino acid metabolism;Amino acid metabolism;Amino acid metabolism	ko01100//Metabolic pathways;ko00280//Valine, leucine and isoleucine degradation;ko00270//Cysteine and methionine metabolism;ko00260//Glycine, serine and threonine metabolism;ko00250//Alanine, aspartate and glutamate metabolism	K00827;K00827;K00827;K00827;K00827	GO:0005739//mitochondrion;GO:0005759//mitochondrial matrix	GO:0003824//catalytic activity;GO:0008453//alanine-glyoxylate transaminase activity;GO:0008483//transaminase activity;GO:0016223//beta-alanine-pyruvate transaminase activity;GO:0016740//transferase activity;GO:0030170//pyridoxal phosphate binding;GO:0047305//(R)-3-amino-2-methylpropionate-pyruvate transaminase activity	GO:0009436//glyoxylate catabolic process;GO:0019265//glycine biosynthetic process, by transamination of glyoxylate;GO:0019481//L-alanine catabolic process, by transamination;GO:0045429//positive regulation of nitric oxide biosynthetic process
ENSRNOT00000008200	3008335.25	2950897.25	3017154	1787176.125	1578882.375	2553762.75	2992128.83333333	1973273.75	-0.6005811819113	9.08227071036182e-14	1.33437677305132e-11	Lrpprc	leucine-rich pentatricopeptide repeat containing [Source:RGD Symbol;Acc:1306575]	-	-	-	-	GO:0000794//condensed nuclear chromosome;GO:0005634//nucleus;GO:0005737//cytoplasm;GO:0005739//mitochondrion;GO:0005856//cytoskeleton;GO:0005874//microtubule;GO:0042645//mitochondrial nucleoid;GO:0048471//perinuclear region of cytoplasm;GO:1990904//ribonucleoprotein complex	GO:0003697//single-stranded DNA binding;GO:0003723//RNA binding;GO:0031625//ubiquitin protein ligase binding;GO:0048487//beta-tubulin binding	GO:0000961//negative regulation of mitochondrial RNA catabolic process;GO:0070129//regulation of mitochondrial translation
ENSRNOT00000007789	717335.125	719296.3125	912212.6875	1893203.5	1529373.625	1942086.625	782948.041666667	1788221.25	1.19153677182575	1.0189593905602e-13	1.45867955833271e-11	Nnmt	nicotinamide N-methyltransferase [Source:RGD Symbol;Acc:1309606]	Metabolism;Metabolism	Global and overview maps;Metabolism of cofactors and vitamins	ko01100//Metabolic pathways;ko00760//Nicotinate and nicotinamide metabolism	K00541;K00541	GO:0005737//cytoplasm;GO:0005829//cytosol	GO:0003674//molecular_function;GO:0008112//nicotinamide N-methyltransferase activity;GO:0008168//methyltransferase activity;GO:0016740//transferase activity;GO:0098603//selenol Se-methyltransferase activity	GO:0010243//response to organonitrogen compound;GO:0031100//organ regeneration;GO:0032259//methylation;GO:0042493//response to drug
ENSRNOT00000037181	352511.09375	243061.71875	231176.546875	477903.09375	520643.53125	528843.625	275583.119791667	509130.083333333	0.885546791882372	1.11372824462986e-13	1.55448619744212e-11	Gbp7	guanylate binding protein 7 [Source:MGI Symbol;Acc:MGI:2444421]	Organismal Systems	Immune system	ko04621//NOD-like receptor signaling pathway	K20899	GO:0020005//symbiont-containing vacuole membrane;GO:0031410//cytoplasmic vesicle	GO:0000166//nucleotide binding;GO:0003924//GTPase activity;GO:0005525//GTP binding	GO:0042832//defense response to protozoan;GO:0044406//adhesion of symbiont to host;GO:0050830//defense response to Gram-positive bacterium;GO:0071346//cellular response to interferon-gamma
ENSRNOT00000071633	94584472	95376560	92374168	4591039.5	4630077.5	4082009	94111733.3333333	4434375.33333333	-4.40757180871695	4.20101810538785e-13	5.5843533529477e-11	Cyp2c13	cytochrome P450, family 2, subfamily c, polypeptide 13 [Source:RGD Symbol;Acc:620363]	Metabolism;Human Diseases;Organismal Systems;Metabolism;Metabolism;Organismal Systems;Metabolism;Metabolism	Global and overview maps;Cancers;Sensory system;Metabolism of cofactors and vitamins;Lipid metabolism;Nervous system;Lipid metabolism;Lipid metabolism	ko01100//Metabolic pathways;ko05204//Chemical carcinogenesis;ko04750//Inflammatory mediator regulation of TRP channels;ko00830//Retinol metabolism;ko00140//Steroid hormone biosynthesis;ko04726//Serotonergic synapse;ko00590//Arachidonic acid metabolism;ko00591//Linoleic acid metabolism	K07413;K07413;K07413;K07413;K07413;K07413;K07413;K07413	-	GO:0004497//monooxygenase activity;GO:0005506//iron ion binding;GO:0016491//oxidoreductase activity;GO:0016705//oxidoreductase activity, acting on paired donors, with incorporation or reduction of molecular oxygen;GO:0020037//heme binding;GO:0046872//metal ion binding	GO:0055114//oxidation-reduction process
ENSRNOT00000026290	22673244	20986096	22387048	33353616	36885520	34409116	22015462.6666667	34882750.6666667	0.66399664419763	4.90274466992965e-13	6.36558685865517e-11	Hsd3b5	hydroxy-delta-5-steroid dehydrogenase, 3 beta- and steroid delta-isomerase 5 [Source:RGD Symbol;Acc:2838]	Metabolism;Metabolism;Human Diseases;Organismal Systems;Organismal Systems;Organismal Systems	Global and overview maps;Lipid metabolism;Endocrine and metabolic diseases;Endocrine system;Endocrine system;Endocrine system	ko01100//Metabolic pathways;ko00140//Steroid hormone biosynthesis;ko04934//Cushing syndrome;ko04925//Aldosterone synthesis and secretion;ko04913//Ovarian Steroidogenesis;ko04927//Cortisol synthesis and secretion	K00070;K00070;K00070;K00070;K00070;K00070	-	GO:0003854//3-beta-hydroxy-delta5-steroid dehydrogenase activity;GO:0016491//oxidoreductase activity;GO:0016616//oxidoreductase activity, acting on the CH-OH group of donors, NAD or NADP as acceptor;GO:0016853//isomerase activity	GO:0006694//steroid biosynthetic process;GO:0055114//oxidation-reduction process
ENSRNOT00000079754	22673244	20986096	22387048	33353616	36885520	34409116	22015462.6666667	34882750.6666667	0.66399664419763	4.90274466992965e-13	6.36558685865517e-11	Hsd3b5	hydroxy-delta-5-steroid dehydrogenase, 3 beta- and steroid delta-isomerase 5 [Source:RGD Symbol;Acc:2838]	Metabolism;Metabolism;Human Diseases;Organismal Systems;Organismal Systems;Organismal Systems	Global and overview maps;Lipid metabolism;Endocrine and metabolic diseases;Endocrine system;Endocrine system;Endocrine system	ko01100//Metabolic pathways;ko00140//Steroid hormone biosynthesis;ko04934//Cushing syndrome;ko04925//Aldosterone synthesis and secretion;ko04913//Ovarian Steroidogenesis;ko04927//Cortisol synthesis and secretion	K00070;K00070;K00070;K00070;K00070;K00070	-	GO:0003854//3-beta-hydroxy-delta5-steroid dehydrogenase activity;GO:0016491//oxidoreductase activity;GO:0016616//oxidoreductase activity, acting on the CH-OH group of donors, NAD or NADP as acceptor;GO:0016853//isomerase activity	GO:0006694//steroid biosynthetic process;GO:0055114//oxidation-reduction process
ENSRNOT00000032116	312623.53125	291147.5	294809.875	655126.6875	697684.5625	655243.0625	299526.96875	669351.4375	1.16007797907285	2.54309897662041e-12	3.08654817097212e-10	Ido2	indoleamine 2,3-dioxygenase 2 [Source:RGD Symbol;Acc:1596771]	Metabolism;Human Diseases;Metabolism	Global and overview maps;Infectious diseases;Amino acid metabolism	ko01100//Metabolic pathways;ko05143//African trypanosomiasis;ko00380//Tryptophan metabolism	K00463;K00463;K00463	-	GO:0020037//heme binding;GO:0033754//indoleamine 2,3-dioxygenase activity;GO:0046872//metal ion binding	GO:0019441//tryptophan catabolic process to kynurenine;GO:0055114//oxidation-reduction process
ENSRNOT00000034694	7149182.5	7984872	6931272.5	4058680.5	3659908.5	5105673.5	7355109	4274754.16666667	-0.782905266228862	1.265620731792e-11	1.50339586076483e-09	LOC684988	similar to ribosomal protein S13 [Source:RGD Symbol;Acc:1584372]	Genetic Information Processing	Translation	ko03010//Ribosome	K02953	GO:0005622//intracellular;GO:0005730//nucleolus;GO:0005840//ribosome;GO:0022627//cytosolic small ribosomal subunit;GO:0045202//synapse	GO:0003735//structural constituent of ribosome;GO:0070181//small ribosomal subunit rRNA binding	GO:0006412//translation;GO:0008150//biological_process
ENSRNOT00000073017	7149182.5	7984872	6931272.5	4058680.5	3659908.5	5105673.5	7355109	4274754.16666667	-0.782905266228862	1.265620731792e-11	1.50339586076483e-09	AABR07048031.1	-	Genetic Information Processing	Translation	ko03010//Ribosome	K02953	GO:0005622//intracellular;GO:0005840//ribosome	GO:0003735//structural constituent of ribosome;GO:0005515//protein binding	GO:0006412//translation
ENSRNOT00000018310	2142238.5	1993507.875	1923166.25	1520080.625	1312560.125	1131168.75	2019637.54166667	1321269.83333333	-0.612171272231567	1.99778124530444e-11	2.32366931094473e-09	Txndc5	thioredoxin domain containing 5 [Source:RGD Symbol;Acc:2323973]	Genetic Information Processing	Folding, sorting and degradation	ko04141//Protein processing in endoplasmic reticulum	K13984	GO:0005788//endoplasmic reticulum lumen	GO:0016853//isomerase activity	GO:0043277//apoptotic cell clearance;GO:0045454//cell redox homeostasis
ENSRNOT00000022233	2952567	2827058.5	3090674.75	1657617	1468133.5	2467881	2956766.75	1864543.83333333	-0.66519772463532	4.56652624865286e-11	4.99900314631939e-09	F2	coagulation factor II [Source:RGD Symbol;Acc:61996]	Human Diseases;Cellular Processes;Environmental Information Processing;Organismal Systems;Organismal Systems;Environmental Information Processing	Cancers;Cell motility;Signal transduction;Immune system;Immune system;Signaling molecules and interaction	ko05200//Pathways in cancer;ko04810//Regulation of actin cytoskeleton;ko04072//Phospholipase D signaling pathway;ko04611//Platelet activation;ko04610//Complement and coagulation cascades;ko04080//Neuroactive ligand-receptor interaction	K01313;K01313;K01313;K01313;K01313;K01313	GO:0005576//extracellular region;GO:0005615//extracellular space;GO:0009897//external side of plasma membrane	GO:0001530//lipopolysaccharide binding;GO:0004252//serine-type endopeptidase activity;GO:0005102//receptor binding;GO:0005509//calcium ion binding;GO:0008201//heparin binding;GO:0008233//peptidase activity;GO:0008236//serine-type peptidase activity;GO:0016787//hydrolase activity;GO:0070053//thrombospondin receptor activity	GO:0001934//positive regulation of protein phosphorylation;GO:0006508//proteolysis;GO:0006953//acute-phase response;GO:0007166//cell surface receptor signaling pathway;GO:0007596//blood coagulation;GO:0007599//hemostasis;GO:0008284//positive regulation of cell proliferation;GO:0008360//regulation of cell shape;GO:0009611//response to wounding;GO:0010468//regulation of gene expression;GO:0014068//…
ENSRNOT00000058237	13029677	16537211	13383343	26742534	24546130	25243726	14316743.6666667	25510796.6666667	0.833404563065509	7.38704292010247e-11	7.36461796838073e-09	Upb1	ureidopropionase, beta [Source:MGI Symbol;Acc:MGI:2143535]	Metabolism;Metabolism;Metabolism;Metabolism;Metabolism	Global and overview maps;Xenobiotics biodegradation and metabolism;Nucleotide metabolism;Metabolism of other amino acids;Metabolism of cofactors and vitamins	ko01100//Metabolic pathways;ko00983//Drug metabolism - other enzymes;ko00240//Pyrimidine metabolism;ko00410//beta-Alanine metabolism;ko00770//Pantothenate and CoA biosynthesis	K01431;K01431;K01431;K01431;K01431	-	-	GO:0006807//nitrogen compound metabolic process
ENSRNOT00000056173	6206909.5	7489847	7174211	238803.6875	260796.484375	281192.25	6956989.16666667	260264.140625	-4.74041461914365	1.85338121691821e-10	1.72457122234239e-08	Phgdh	phosphoglycerate dehydrogenase [Source:RGD Symbol;Acc:61987]	Metabolism;Metabolism;Metabolism;Metabolism;Metabolism	Global and overview maps;Global and overview maps;Global and overview maps;Amino acid metabolism;Amino acid metabolism	ko01100//Metabolic pathways;ko01200//Carbon metabolism;ko01230//Biosynthesis of amino acids;ko00270//Cysteine and methionine metabolism;ko00260//Glycine, serine and threonine metabolism	K00058;K00058;K00058;K00058;K00058	GO:0005575//cellular_component;GO:0043209//myelin sheath	GO:0004617//phosphoglycerate dehydrogenase activity;GO:0016491//oxidoreductase activity;GO:0016616//oxidoreductase activity, acting on the CH-OH group of donors, NAD or NADP as acceptor;GO:0051287//NAD binding	GO:0006541//glutamine metabolic process;GO:0006544//glycine metabolic process;GO:0006563//L-serine metabolic process;GO:0006564//L-serine biosynthetic process;GO:0006566//threonine metabolic process;GO:0008652//cellular amino acid biosynthetic process;GO:0009070//serine family amino acid biosynthetic process;GO:0009448//gamma-aminobutyric acid metabolic process;GO:0010468//regulation of gene expr…
ENSRNOT00000022309	4730682.5	4660336	4062521.25	8400760	4737549	12611981	4484513.25	8583430	0.936602870975634	2.61848093744488e-10	2.34029943027582e-08	Got1	glutamic-oxaloacetic transaminase 1 [Source:RGD Symbol;Acc:2721]	Metabolism;Metabolism;Metabolism;Metabolism;Metabolism;Metabolism;Metabolism;Metabolism;Metabolism;Metabolism;Metabolism	Global and overview maps;Global and overview maps;Global and overview maps;Amino acid metabolism;Amino acid metabolism;Amino acid metabolism;Amino acid metabolism;Amino acid metabolism;Global and overview maps;Amino acid metabolism;Amino acid metabolism	ko01100//Metabolic pathways;ko01200//Carbon metabolism;ko01230//Biosynthesis of amino acids;ko00270//Cysteine and methionine metabolism;ko00330//Arginine and proline metabolism;ko00250//Alanine, aspartate and glutamate metabolism;ko00350//Tyrosine metabolism;ko00360//Phenylalanine metabolism;ko01210//2-Oxocarboxylic acid metabolism;ko00220//Arginine biosynthesis;ko00400//Phenylalanine, tyrosine a…	K14454;K14454;K14454;K14454;K14454;K14454;K14454;K14454;K14454;K14454;K14454	GO:0005654//nucleoplasm;GO:0005737//cytoplasm;GO:0005764//lysosome;GO:0005829//cytosol;GO:0043679//axon terminus	GO:0003824//catalytic activity;GO:0004069//L-aspartate:2-oxoglutarate aminotransferase activity;GO:0004609//phosphatidylserine decarboxylase activity;GO:0008483//transaminase activity;GO:0016740//transferase activity;GO:0030170//pyridoxal phosphate binding;GO:0031406//carboxylic acid binding;GO:0047801//L-cysteine:2-oxoglutarate aminotransferase activity	GO:0006103//2-oxoglutarate metabolic process;GO:0006107//oxaloacetate metabolic process;GO:0006114//glycerol biosynthetic process;GO:0006520//cellular amino acid metabolic process;GO:0006531//aspartate metabolic process;GO:0006532//aspartate biosynthetic process;GO:0006533//aspartate catabolic process;GO:0006536//glutamate metabolic process;GO:0007219//Notch signaling pathway;GO:0008652//cellular…
ENSRNOT00000026575	7730206.5	6670692.5	7206071.5	3458691	4665320	4831845	7202323.5	4318618.66666667	-0.737892468732756	2.64085373647459e-10	2.34029943027582e-08	Slc27a5	solute carrier family 27 member 5 [Source:RGD Symbol;Acc:708535]	Metabolism;Human Diseases;Organismal Systems;Organismal Systems;Metabolism	Global and overview maps;Endocrine and metabolic diseases;Endocrine system;Digestive system;Lipid metabolism	ko01100//Metabolic pathways;ko04931//Insulin resistance;ko03320//PPAR signaling pathway;ko04976//Bile secretion;ko00120//Primary bile acid biosynthesis	K08748;K08748;K08748;K08748;K08748	GO:0005783//endoplasmic reticulum;GO:0005789//endoplasmic reticulum membrane;GO:0009925//basal plasma membrane;GO:0016020//membrane;GO:0016021//integral component of membrane;GO:0030176//integral component of endoplasmic reticulum membrane;GO:0032991//macromolecular complex;GO:0043231//intracellular membrane-bounded organelle	GO:0000166//nucleotide binding;GO:0003824//catalytic activity;GO:0004467//long-chain fatty acid-CoA ligase activity;GO:0005324//long-chain fatty acid transporter activity;GO:0005524//ATP binding;GO:0015245//fatty acid transporter activity;GO:0016874//ligase activity;GO:0031957//very long-chain fatty acid-CoA ligase activity;GO:0044877//macromolecular complex binding;GO:0047747//cholate-CoA ligase…	GO:0000038//very long-chain fatty acid metabolic process;GO:0001676//long-chain fatty acid metabolic process;GO:0006629//lipid metabolic process;GO:0006631//fatty acid metabolic process;GO:0006642//triglyceride mobilization;GO:0006699//bile acid biosynthetic process;GO:0008206//bile acid metabolic process;GO:0015908//fatty acid transport;GO:0015911//plasma membrane long-chain fatty acid transport…
ENSRNOT00000026121	175496480	153771264	166911264	84496736	98338520	105672152	165393002.666667	96169136	-0.782252336569185	3.05177316555663e-10	2.66219524739104e-08	Hmgcs2	3-hydroxy-3-methylglutaryl-CoA synthase 2 [Source:RGD Symbol;Acc:2804]	Metabolism;Organismal Systems;Metabolism;Metabolism;Metabolism;Metabolism	Global and overview maps;Endocrine system;Amino acid metabolism;Carbohydrate metabolism;Metabolism of terpenoids and polyketides;Lipid metabolism	ko01100//Metabolic pathways;ko03320//PPAR signaling pathway;ko00280//Valine, leucine and isoleucine degradation;ko00650//Butanoate metabolism;ko00900//Terpenoid backbone biosynthesis;ko00072//Synthesis and degradation of ketone bodies	K01641;K01641;K01641;K01641;K01641;K01641	GO:0005739//mitochondrion	GO:0003824//catalytic activity;GO:0004421//hydroxymethylglutaryl-CoA synthase activity;GO:0016740//transferase activity	GO:0006629//lipid metabolic process;GO:0006694//steroid biosynthetic process;GO:0008202//steroid metabolic process;GO:0008299//isoprenoid biosynthetic process;GO:0016126//sterol biosynthetic process
ENSRNOT00000003219	1507625.375	1621757	1659839.875	641851	643567.625	513474.625	1596407.41666667	599631.083333333	-1.41268181058201	3.7944666863973e-10	3.25915500156248e-08	Scpep1	serine carboxypeptidase 1 [Source:RGD Symbol;Acc:620067]	-	-	-	-	GO:0005576//extracellular region;GO:0005829//cytosol	GO:0004180//carboxypeptidase activity;GO:0004185//serine-type carboxypeptidase activity;GO:0008233//peptidase activity;GO:0016787//hydrolase activity	GO:0006508//proteolysis;GO:0042573//retinoic acid metabolic process;GO:0045776//negative regulation of blood pressure;GO:0051603//proteolysis involved in cellular protein catabolic process
ENSRNOT00000013515	9054543	8504095	8618475	3610124.5	3899248.25	3364338.5	8725704.33333333	3624570.41666667	-1.26746157211077	3.93047682309087e-10	3.32482607626005e-08	Acot2	acyl-CoA thioesterase 2 [Source:RGD Symbol;Acc:621055]	Metabolism;Organismal Systems;Metabolism;Metabolism	Global and overview maps;Endocrine system;Lipid metabolism;Lipid metabolism	ko01100//Metabolic pathways;ko04913//Ovarian Steroidogenesis;ko01040//Biosynthesis of unsaturated fatty acids;ko00062//Fatty acid elongation	K01068;K01068;K01068;K01068	-	GO:0016790//thiolester hydrolase activity	GO:0006637//acyl-CoA metabolic process
ENSRNOT00000067462	409442.375	408822.1875	451227.125	243090.0625	197926.125	280476.03125	423163.895833333	240497.40625	-0.8151952078646	4.91398267925574e-10	4.09474108929624e-08	Crot	carnitine O-octanoyltransferase [Source:RGD Symbol;Acc:70908]	Cellular Processes	Transport and catabolism	ko04146//Peroxisome	K05940	-	GO:0016740//transferase activity;GO:0016746//transferase activity, transferring acyl groups	-
ENSRNOT00000091799	409442.375	408822.1875	451227.125	243090.0625	197926.125	280476.03125	423163.895833333	240497.40625	-0.8151952078646	4.91398267925574e-10	4.09474108929624e-08	Crot	carnitine O-octanoyltransferase [Source:RGD Symbol;Acc:70908]	Cellular Processes	Transport and catabolism	ko04146//Peroxisome	K05940	GO:0005777//peroxisome;GO:0043231//intracellular membrane-bounded organelle	GO:0005102//receptor binding;GO:0008458//carnitine O-octanoyltransferase activity;GO:0016740//transferase activity;GO:0016746//transferase activity, transferring acyl groups	GO:0006091//generation of precursor metabolites and energy;GO:0006631//fatty acid metabolic process;GO:0006635//fatty acid beta-oxidation;GO:0009437//carnitine metabolic process;GO:0015908//fatty acid transport;GO:0015936//coenzyme A metabolic process;GO:0051791//medium-chain fatty acid metabolic process
ENSRNOT00000036813	456290	558611.875	452871.59375	1014675.75	855896.5	855441.5	489257.822916667	908671.25	0.893163514475767	5.85387439335884e-10	4.80620304972388e-08	Gsta6	glutathione S-transferase alpha 6 [Source:RGD Symbol;Acc:1565402]	Metabolism;Human Diseases;Human Diseases;Human Diseases;Human Diseases;Metabolism;Metabolism;Metabolism;Metabolism;Human Diseases	Global and overview maps;Cancers;Cancers;Cancers;Cardiovascular diseases;Xenobiotics biodegradation and metabolism;Xenobiotics biodegradation and metabolism;Xenobiotics biodegradation and metabolism;Metabolism of other amino acids;Drug resistance	ko01100//Metabolic pathways;ko05200//Pathways in cancer;ko05225//Hepatocellular carcinoma;ko05204//Chemical carcinogenesis;ko05418//Fluid shear stress and atherosclerosis;ko00983//Drug metabolism - other enzymes;ko00980//Metabolism of xenobiotics by cytochrome P450;ko00982//Drug metabolism - cytochrome P450;ko00480//Glutathione metabolism;ko01524//Platinum drug resistance	K00799;K00799;K00799;K00799;K00799;K00799;K00799;K00799;K00799;K00799	GO:0005737//cytoplasm	GO:0004364//glutathione transferase activity;GO:0016740//transferase activity	GO:0006749//glutathione metabolic process
ENSRNOT00000025689	51396192	46607420	45890356	74313648	70920200	86287992	47964656	77173946.6666667	0.686142176801184	6.26181633796403e-10	5.06662617606567e-08	Gstm7	glutathione S-transferase, mu 7 [Source:RGD Symbol;Acc:621287]	Metabolism;Human Diseases;Human Diseases;Human Diseases;Human Diseases;Metabolism;Metabolism;Metabolism;Metabolism;Human Diseases	Global and overview maps;Cancers;Cancers;Cancers;Cardiovascular diseases;Xenobiotics biodegradation and metabolism;Xenobiotics biodegradation and metabolism;Xenobiotics biodegradation and metabolism;Metabolism of other amino acids;Drug resistance	ko01100//Metabolic pathways;ko05200//Pathways in cancer;ko05225//Hepatocellular carcinoma;ko05204//Chemical carcinogenesis;ko05418//Fluid shear stress and atherosclerosis;ko00983//Drug metabolism - other enzymes;ko00980//Metabolism of xenobiotics by cytochrome P450;ko00982//Drug metabolism - cytochrome P450;ko00480//Glutathione metabolism;ko01524//Platinum drug resistance	K00799;K00799;K00799;K00799;K00799;K00799;K00799;K00799;K00799;K00799	GO:0005737//cytoplasm	GO:0004364//glutathione transferase activity;GO:0016740//transferase activity	-
ENSRNOT00000001211	8977514	8513595	9312297	17179328	19685036	16846678	8934468.66666667	17903680.6666667	1.00280236970436	6.95482123334561e-10	5.54696670653836e-08	Asl	argininosuccinate lyase [Source:RGD Symbol;Acc:619974]	Metabolism;Metabolism;Metabolism;Metabolism	Global and overview maps;Global and overview maps;Amino acid metabolism;Amino acid metabolism	ko01100//Metabolic pathways;ko01230//Biosynthesis of amino acids;ko00250//Alanine, aspartate and glutamate metabolism;ko00220//Arginine biosynthesis	K01755;K01755;K01755;K01755	-	GO:0003824//catalytic activity;GO:0004056//argininosuccinate lyase activity;GO:0042802//identical protein binding	GO:0006520//cellular amino acid metabolic process;GO:0007626//locomotory behavior;GO:0009791//post-embryonic development;GO:0019676//ammonia assimilation cycle;GO:0042450//arginine biosynthetic process via ornithine
ENSRNOT00000013580	659727.375	749496.6875	713847.5625	1591639.125	1303051.125	1337060.125	707690.541666667	1410583.45833333	0.995101483869912	1.00560693293487e-09	7.69082672133611e-08	Scrn2	secernin 2 [Source:RGD Symbol;Acc:1307741]	-	-	-	-	-	GO:0016805//dipeptidase activity	GO:0006508//proteolysis;GO:0006887//exocytosis
ENSRNOT00000028315	3078580.25	2974632.5	2461573	5647351.5	4182991.5	4078341.75	2838261.91666667	4636228.25	0.707943866225571	1.49516433316764e-09	1.09835558843091e-07	LOC100360087	ferritin light chain 1-like [Source:RGD Symbol;Acc:2322860]	Cellular Processes;Cellular Processes;Organismal Systems	Cell growth and death;Cell growth and death;Digestive system	ko04217//Necroptosis;ko04216//Ferroptosis;ko04978//Mineral absorption	K13625;K13625;K13625	GO:0005575//cellular_component;GO:0005737//cytoplasm;GO:0008043//intracellular ferritin complex;GO:0044754//autolysosome	GO:0003674//molecular_function;GO:0005506//iron ion binding;GO:0008198//ferrous iron binding;GO:0008199//ferric iron binding;GO:0042802//identical protein binding;GO:0046872//metal ion binding	GO:0006826//iron ion transport;GO:0006879//cellular iron ion homeostasis;GO:0006880//intracellular sequestering of iron ion;GO:0010288//response to lead ion;GO:0055114//oxidation-reduction process
ENSRNOT00000044711	3078580.25	2974632.5	2461573	5647351.5	4182991.5	4078341.75	2838261.91666667	4636228.25	0.707943866225571	1.49516433316764e-09	1.09835558843091e-07	Ftl1	ferritin light chain 1 [Source:RGD Symbol;Acc:61813]	Cellular Processes;Cellular Processes;Organismal Systems	Cell growth and death;Cell growth and death;Digestive system	ko04217//Necroptosis;ko04216//Ferroptosis;ko04978//Mineral absorption	K13625;K13625;K13625	GO:0005575//cellular_component;GO:0005737//cytoplasm;GO:0008043//intracellular ferritin complex;GO:0044754//autolysosome	GO:0003674//molecular_function;GO:0005506//iron ion binding;GO:0008198//ferrous iron binding;GO:0008199//ferric iron binding;GO:0042802//identical protein binding;GO:0046872//metal ion binding	GO:0006826//iron ion transport;GO:0006879//cellular iron ion homeostasis;GO:0006880//intracellular sequestering of iron ion;GO:0010288//response to lead ion;GO:0055114//oxidation-reduction process
ENSRNOT00000025939	71449032	71189992	71379840	126143176	132022520	129585160	71339621.3333333	129250285.333333	0.857392002247623	2.00907499505122e-09	1.4567098308274e-07	Gstm7	glutathione S-transferase, mu 7 [Source:RGD Symbol;Acc:621287]	Metabolism;Human Diseases;Human Diseases;Human Diseases;Human Diseases;Metabolism;Metabolism;Metabolism;Metabolism;Human Diseases	Global and overview maps;Cancers;Cancers;Cancers;Cardiovascular diseases;Xenobiotics biodegradation and metabolism;Xenobiotics biodegradation and metabolism;Xenobiotics biodegradation and metabolism;Metabolism of other amino acids;Drug resistance	ko01100//Metabolic pathways;ko05200//Pathways in cancer;ko05225//Hepatocellular carcinoma;ko05204//Chemical carcinogenesis;ko05418//Fluid shear stress and atherosclerosis;ko00983//Drug metabolism - other enzymes;ko00980//Metabolism of xenobiotics by cytochrome P450;ko00982//Drug metabolism - cytochrome P450;ko00480//Glutathione metabolism;ko01524//Platinum drug resistance	K00799;K00799;K00799;K00799;K00799;K00799;K00799;K00799;K00799;K00799	GO:0005737//cytoplasm;GO:0005829//cytosol;GO:0005886//plasma membrane;GO:0032991//macromolecular complex	GO:0004364//glutathione transferase activity;GO:0016740//transferase activity;GO:0042803//protein homodimerization activity;GO:0043295//glutathione binding	GO:0006749//glutathione metabolic process;GO:0006805//xenobiotic metabolic process;GO:0007568//aging;GO:0007608//sensory perception of smell;GO:0010038//response to metal ion;GO:0014070//response to organic cyclic compound;GO:0033595//response to genistein;GO:0042178//xenobiotic catabolic process;GO:0050896//response to stimulus;GO:1902168//response to catechin
ENSRNOT00000027537	11847368	11500638	10852648	6456161	6207853.5	5953752.5	11400218	6205922.33333333	-0.877343865636355	2.61720360115394e-09	1.84960097534715e-07	Ech1	enoyl-CoA hydratase 1 [Source:RGD Symbol;Acc:69353]	Cellular Processes	Transport and catabolism	ko04146//Peroxisome	K12663	GO:0005739//mitochondrion;GO:0005777//peroxisome	GO:0003824//catalytic activity;GO:0005102//receptor binding;GO:0016853//isomerase activity;GO:0051750//delta3,5-delta2,4-dienoyl-CoA isomerase activity	GO:0006629//lipid metabolic process;GO:0006631//fatty acid metabolic process;GO:0006635//fatty acid beta-oxidation
ENSRNOT00000001875	2384210	1835604.875	1993123.75	9063529	5614689	8253140	2070979.54166667	7643786	1.88397408647533	2.78382207161975e-09	1.94275982823163e-07	Sds	serine dehydratase [Source:RGD Symbol;Acc:67376]	Metabolism;Metabolism;Metabolism;Metabolism;Metabolism;Metabolism	Global and overview maps;Global and overview maps;Global and overview maps;Amino acid metabolism;Amino acid metabolism;Amino acid metabolism	ko01100//Metabolic pathways;ko01200//Carbon metabolism;ko01230//Biosynthesis of amino acids;ko00270//Cysteine and methionine metabolism;ko00260//Glycine, serine and threonine metabolism;ko00290//Valine, leucine and isoleucine biosynthesis	K17989;K17989;K17989;K17989;K17989;K17989	GO:0005575//cellular_component;GO:0005737//cytoplasm	GO:0003941//L-serine ammonia-lyase activity;GO:0004794//L-threonine ammonia-lyase activity;GO:0016829//lyase activity;GO:0030170//pyridoxal phosphate binding;GO:0046983//protein dimerization activity	GO:0006094//gluconeogenesis;GO:0006520//cellular amino acid metabolic process;GO:0006565//L-serine catabolic process;GO:0006567//threonine catabolic process;GO:0031667//response to nutrient levels;GO:0033590//response to cobalamin;GO:0043200//response to amino acid
ENSRNOT00000052129	732230	729000.6875	718622.6875	431465.25	483766.25	397135.375	726617.791666667	437455.625	-0.732060012401384	5.28763868112079e-09	3.60010814106066e-07	Sult2a6	sulfotransferase family 2A, dehydroepiandrosterone (DHEA)-preferring, member 6 [Source:RGD Symbol;Acc:3727]	Human Diseases;Metabolism;Organismal Systems	Cancers;Xenobiotics biodegradation and metabolism;Digestive system	ko05204//Chemical carcinogenesis;ko00980//Metabolism of xenobiotics by cytochrome P450;ko04976//Bile secretion	K11822;K11822;K11822	-	GO:0008146//sulfotransferase activity;GO:0016740//transferase activity	-
ENSRNOT00000004673	1801617.5	2137288.25	1965659.5	411890.4375	385761.1875	400981.15625	1968188.41666667	399544.260416667	-2.30044110302697	5.3644744254966e-09	3.60841695392139e-07	Acsf2	acyl-CoA synthetase family member 2 [Source:RGD Symbol;Acc:1562656]	-	-	-	-	GO:0005739//mitochondrion	GO:0000166//nucleotide binding;GO:0003824//catalytic activity;GO:0005524//ATP binding;GO:0016874//ligase activity	GO:0006629//lipid metabolic process;GO:0006631//fatty acid metabolic process
ENSRNOT00000043736	807756.4375	727595.25	749194.8125	137713.109375	342702.3125	121109.5703125	761515.5	200508.330729167	-1.92521122275727	5.68357462699205e-09	3.77754727886864e-07	RGD1309362	similar to interferon-inducible GTPase [Source:RGD Symbol;Acc:1309362]	-	-	-	-	GO:0005789//endoplasmic reticulum membrane;GO:0016020//membrane	GO:0003924//GTPase activity;GO:0005525//GTP binding	GO:0006952//defense response;GO:0035458//cellular response to interferon-beta
ENSRNOT00000071612	807756.4375	727595.25	749194.8125	137713.109375	342702.3125	121109.5703125	761515.5	200508.330729167	-1.92521122275727	5.68357462699205e-09	3.77754727886864e-07	LOC100910934	interferon-inducible GTPase 1-like [Source:RGD Symbol;Acc:6495949]	-	-	-	-	GO:0005789//endoplasmic reticulum membrane;GO:0016020//membrane	GO:0003924//GTPase activity;GO:0005525//GTP binding	GO:0006952//defense response;GO:0035458//cellular response to interferon-beta
ENSRNOT00000012725	36602236	43765376	38631488	24872900	19890196	22859782	39666366.6666667	22540959.3333333	-0.815367339234869	5.88378858049579e-09	3.86461078175388e-07	Tf	transferrin [Source:RGD Symbol;Acc:3845]	Environmental Information Processing;Cellular Processes;Organismal Systems	Signal transduction;Cell growth and death;Digestive system	ko04066//HIF-1 signaling pathway;ko04216//Ferroptosis;ko04978//Mineral absorption	K14736;K14736;K14736	GO:0005576//extracellular region;GO:0005622//intracellular;GO:0016020//membrane;GO:0016021//integral component of membrane	GO:0000166//nucleotide binding;GO:0005525//GTP binding	-
ENSRNOT00000016954	8496957	8020844.5	7898988	4322290	4575795.5	4127241	8138929.83333333	4341775.5	-0.906553980240905	6.52538380745257e-09	4.18749629850663e-07	Cpt2	carnitine palmitoyltransferase 2 [Source:RGD Symbol;Acc:2398]	Organismal Systems;Organismal Systems;Metabolism;Metabolism	Environmental adaptation;Endocrine system;Lipid metabolism;Global and overview maps	ko04714//Thermogenesis;ko03320//PPAR signaling pathway;ko00071//Fatty acid degradation;ko01212//Fatty acid metabolism	K08766;K08766;K08766;K08766	GO:0005654//nucleoplasm;GO:0005730//nucleolus;GO:0005739//mitochondrion	GO:0016740//transferase activity;GO:0016746//transferase activity, transferring acyl groups	-
ENSRNOT00000090122	1211156.125	1237642.875	1168513.375	2989688	2701826.5	3607631.75	1205770.79166667	3099715.41666667	1.36218008108799	6.74358143863212e-09	4.27834263316854e-07	Gys2	glycogen synthase 2 [Source:RGD Symbol;Acc:2773]	Metabolism;Environmental Information Processing;Organismal Systems;Environmental Information Processing;Human Diseases;Organismal Systems;Metabolism	Global and overview maps;Signal transduction;Endocrine system;Signal transduction;Endocrine and metabolic diseases;Endocrine system;Carbohydrate metabolism	ko01100//Metabolic pathways;ko04151//PI3K-Akt signaling pathway;ko04910//Insulin signaling pathway;ko04152//AMPK signaling pathway;ko04931//Insulin resistance;ko04922//Glucagon signaling pathway;ko00500//Starch and sucrose metabolism	K00693;K00693;K00693;K00693;K00693;K00693;K00693	-	GO:0004373//glycogen (starch) synthase activity;GO:0016740//transferase activity;GO:0016757//transferase activity, transferring glycosyl groups	GO:0005978//glycogen biosynthetic process
ENSRNOT00000004884	1075089.25	1595603.25	1743624.625	951928.9375	807557.875	840078.8125	1471439.04166667	866521.875	-0.763919700760613	1.42091128395083e-08	8.53005128849192e-07	Pir	pirin [Source:RGD Symbol;Acc:1359212]	-	-	-	-	GO:0005634//nucleus;GO:0005737//cytoplasm;GO:0005829//cytosol	GO:0003712//transcription cofactor activity;GO:0008127//quercetin 2,3-dioxygenase activity;GO:0016491//oxidoreductase activity;GO:0046872//metal ion binding;GO:0051213//dioxygenase activity	GO:0030099//myeloid cell differentiation;GO:0030224//monocyte differentiation;GO:0055114//oxidation-reduction process;GO:1903506//regulation of nucleic acid-templated transcription
ENSRNOT00000028196	14803335	15882140	16209340	25352010	25762626	27254586	15631605	26123074	0.740858757245356	1.51799351795674e-08	9.01591256463029e-07	Cyp2b2	cytochrome P450, family 2, subfamily b, polypeptide 2 [Source:RGD Symbol;Acc:2467]	Metabolism;Human Diseases;Metabolism;Metabolism;Metabolism	Global and overview maps;Cancers;Metabolism of cofactors and vitamins;Lipid metabolism;Lipid metabolism	ko01100//Metabolic pathways;ko05204//Chemical carcinogenesis;ko00830//Retinol metabolism;ko00140//Steroid hormone biosynthesis;ko00590//Arachidonic acid metabolism	K07412;K07412;K07412;K07412;K07412	-	GO:0004497//monooxygenase activity;GO:0005506//iron ion binding;GO:0016491//oxidoreductase activity;GO:0016705//oxidoreductase activity, acting on paired donors, with incorporation or reduction of molecular oxygen;GO:0016712//oxidoreductase activity, acting on paired donors, with incorporation or reduction of molecular oxygen, reduced flavin or flavoprotein as one donor, and incorporation of one …	GO:0055114//oxidation-reduction process
ENSRNOT00000047540	14803335	15882140	16209340	25352010	25762626	27254586	15631605	26123074	0.740858757245356	1.51799351795674e-08	9.01591256463029e-07	Cyp2b2	cytochrome P450, family 2, subfamily b, polypeptide 2 [Source:RGD Symbol;Acc:2467]	Metabolism;Human Diseases;Metabolism;Metabolism;Metabolism	Global and overview maps;Cancers;Metabolism of cofactors and vitamins;Lipid metabolism;Lipid metabolism	ko01100//Metabolic pathways;ko05204//Chemical carcinogenesis;ko00830//Retinol metabolism;ko00140//Steroid hormone biosynthesis;ko00590//Arachidonic acid metabolism	K07412;K07412;K07412;K07412;K07412	-	GO:0004497//monooxygenase activity;GO:0005506//iron ion binding;GO:0016491//oxidoreductase activity;GO:0016705//oxidoreductase activity, acting on paired donors, with incorporation or reduction of molecular oxygen;GO:0016712//oxidoreductase activity, acting on paired donors, with incorporation or reduction of molecular oxygen, reduced flavin or flavoprotein as one donor, and incorporation of one …	GO:0055114//oxidation-reduction process
ENSRNOT00000001801	655343.4375	610367.625	618885	370697.71875	392554.125	459992.5625	628198.6875	407748.135416667	-0.62354264907918	1.84433191555117e-08	1.08388474573918e-06	Azgp1	alpha-2-glycoprotein 1, zinc-binding [Source:RGD Symbol;Acc:2187]	-	-	-	-	GO:0005615//extracellular space	-	GO:0001580//detection of chemical stimulus involved in sensory perception of bitter taste;GO:0007155//cell adhesion
ENSRNOT00000018763	2348534.25	1983775.5	2199825	95599.328125	93815.15625	91979.0625	2177378.25	93797.8489583333	-4.53689340313524	1.93114945367704e-08	1.12308410415405e-06	Psat1	phosphoserine aminotransferase 1 [Source:RGD Symbol;Acc:735170]	Metabolism;Metabolism;Metabolism;Metabolism;Metabolism;Metabolism	Global and overview maps;Global and overview maps;Global and overview maps;Amino acid metabolism;Amino acid metabolism;Metabolism of cofactors and vitamins	ko01100//Metabolic pathways;ko01200//Carbon metabolism;ko01230//Biosynthesis of amino acids;ko00270//Cysteine and methionine metabolism;ko00260//Glycine, serine and threonine metabolism;ko00750//Vitamin B6 metabolism	K00831;K00831;K00831;K00831;K00831;K00831	-	GO:0003824//catalytic activity;GO:0004648//O-phospho-L-serine:2-oxoglutarate aminotransferase activity;GO:0008483//transaminase activity;GO:0016740//transferase activity	GO:0006564//L-serine biosynthetic process;GO:0008652//cellular amino acid biosynthetic process
ENSRNOT00000082442	2348534.25	1983775.5	2199825	95599.328125	93815.15625	91979.0625	2177378.25	93797.8489583333	-4.53689340313524	1.93114945367704e-08	1.12308410415405e-06	Psat1	phosphoserine aminotransferase 1 [Source:RGD Symbol;Acc:735170]	Metabolism;Metabolism;Metabolism;Metabolism;Metabolism;Metabolism	Global and overview maps;Global and overview maps;Global and overview maps;Amino acid metabolism;Amino acid metabolism;Metabolism of cofactors and vitamins	ko01100//Metabolic pathways;ko01200//Carbon metabolism;ko01230//Biosynthesis of amino acids;ko00270//Cysteine and methionine metabolism;ko00260//Glycine, serine and threonine metabolism;ko00750//Vitamin B6 metabolism	K00831;K00831;K00831;K00831;K00831;K00831	GO:0005829//cytosol	GO:0003824//catalytic activity;GO:0004648//O-phospho-L-serine:2-oxoglutarate aminotransferase activity;GO:0008483//transaminase activity;GO:0016740//transferase activity	GO:0006564//L-serine biosynthetic process;GO:0008652//cellular amino acid biosynthetic process
ENSRNOT00000032783	12389346	13245307	15216159	22506044	22642222	21482154	13616937.3333333	22210140	0.705816232155533	2.39032061278496e-08	1.37578968878128e-06	Dmgdh	dimethylglycine dehydrogenase [Source:RGD Symbol;Acc:620453]	Metabolism;Metabolism	Global and overview maps;Amino acid metabolism	ko01100//Metabolic pathways;ko00260//Glycine, serine and threonine metabolism	K00315;K00315	-	GO:0016491//oxidoreductase activity	GO:0055114//oxidation-reduction process
ENSRNOT00000038188	22700842	26768004	27471550	9998721	13849081	12413887	25646798.6666667	12087229.6666667	-1.08529513035786	2.43234623381284e-08	1.38382569446295e-06	Hsd17b13	hydroxysteroid (17-beta) dehydrogenase 13 [Source:RGD Symbol;Acc:1359553]	-	-	-	-	GO:0005576//extracellular region;GO:0005811//lipid particle	GO:0016229//steroid dehydrogenase activity;GO:0016491//oxidoreductase activity	GO:0046889//positive regulation of lipid biosynthetic process;GO:0055114//oxidation-reduction process
ENSRNOT00000046942	4763657.5	4704901	5117725	11839872	10635798	10645714	4862094.5	11040461.3333333	1.18315061831751	2.4538553421428e-08	1.38382569446295e-06	Hao2	hydroxyacid oxidase 2 [Source:RGD Symbol;Acc:70972]	Metabolism;Metabolism;Cellular Processes;Metabolism	Global and overview maps;Global and overview maps;Transport and catabolism;Carbohydrate metabolism	ko01100//Metabolic pathways;ko01200//Carbon metabolism;ko04146//Peroxisome;ko00630//Glyoxylate and dicarboxylate metabolism	K11517;K11517;K11517;K11517	GO:0005777//peroxisome	GO:0003824//catalytic activity;GO:0003973//(S)-2-hydroxy-acid oxidase activity;GO:0010181//FMN binding;GO:0016491//oxidoreductase activity;GO:0052852//very-long-chain-(S)-2-hydroxy-acid oxidase activity;GO:0052853//long-chain-(S)-2-hydroxy-long-chain-acid oxidase activity;GO:0052854//medium-chain-(S)-2-hydroxy-acid oxidase activity	GO:0018924//mandelate metabolic process;GO:0019395//fatty acid oxidation;GO:0051260//protein homooligomerization;GO:0055114//oxidation-reduction process
ENSRNOT00000091444	4763657.5	4704901	5117725	11839872	10635798	10645714	4862094.5	11040461.3333333	1.18315061831751	2.4538553421428e-08	1.38382569446295e-06	Hao2	hydroxyacid oxidase 2 [Source:RGD Symbol;Acc:70972]	Metabolism;Metabolism;Cellular Processes;Metabolism	Global and overview maps;Global and overview maps;Transport and catabolism;Carbohydrate metabolism	ko01100//Metabolic pathways;ko01200//Carbon metabolism;ko04146//Peroxisome;ko00630//Glyoxylate and dicarboxylate metabolism	K11517;K11517;K11517;K11517	GO:0005777//peroxisome	GO:0003824//catalytic activity;GO:0003973//(S)-2-hydroxy-acid oxidase activity;GO:0010181//FMN binding;GO:0016491//oxidoreductase activity;GO:0052852//very-long-chain-(S)-2-hydroxy-acid oxidase activity;GO:0052853//long-chain-(S)-2-hydroxy-long-chain-acid oxidase activity;GO:0052854//medium-chain-(S)-2-hydroxy-acid oxidase activity	GO:0018924//mandelate metabolic process;GO:0019395//fatty acid oxidation;GO:0051260//protein homooligomerization;GO:0055114//oxidation-reduction process
ENSRNOT00000024917	1456169.125	1690948.125	1651265.375	1053323.75	1027380.5	1047581.1875	1599460.875	1042761.8125	-0.617176047292416	2.65705365213096e-08	1.48343305398471e-06	Agt	angiotensinogen [Source:RGD Symbol;Acc:2069]	Human Diseases;Environmental Information Processing;Organismal Systems;Human Diseases;Human Diseases;Organismal Systems;Human Diseases;Human Diseases;Organismal Systems;Human Diseases;Organismal Systems;Organismal Systems;Environmental Information Processing;Organismal Systems	Cancers;Signal transduction;Circulatory system;Endocrine and metabolic diseases;Endocrine and metabolic diseases;Circulatory system;Cardiovascular diseases;Endocrine and metabolic diseases;Endocrine system;Cardiovascular diseases;Endocrine system;Endocrine system;Signaling molecules and interaction;Endocrine system	ko05200//Pathways in cancer;ko04072//Phospholipase D signaling pathway;ko04270//Vascular smooth muscle contraction;ko04931//Insulin resistance;ko04934//Cushing syndrome;ko04261//Adrenergic signaling in cardiomyocytes;ko05414//Dilated cardiomyopathy (DCM);ko04933//AGE-RAGE signaling pathway in diabetic complications;ko04925//Aldosterone synthesis and secretion;ko05410//Hypertrophic cardiomyopathy …	K09821;K09821;K09821;K09821;K09821;K09821;K09821;K09821;K09821;K09821;K09821;K09821;K09821;K09821	GO:0005576//extracellular region;GO:0005615//extracellular space;GO:0005737//cytoplasm	GO:0004867//serine-type endopeptidase inhibitor activity;GO:0005179//hormone activity;GO:0031701//angiotensin receptor binding;GO:0031702//type 1 angiotensin receptor binding;GO:0031703//type 2 angiotensin receptor binding	GO:0001822//kidney development;GO:0002018//renin-angiotensin regulation of aldosterone production;GO:0002027//regulation of heart rate;GO:0003014//renal system process;GO:0003051//angiotensin-mediated drinking behavior;GO:0003081//regulation of systemic arterial blood pressure by renin-angiotensin;GO:0003331//positive regulation of extracellular matrix constituent secretion;GO:0006606//protein im…
ENSRNOT00000074990	4842908	2875261.25	2793734.5	7518643	10018700	10666402	3503967.91666667	9401248.33333333	1.4238627707466	2.71630831361234e-08	1.50149993216809e-06	Dhrs7l1	dehydrogenase/reductase (SDR family) member 7-like 1 [Source:RGD Symbol;Acc:1308036]	-	-	-	-	-	-	-
ENSRNOT00000027407	4494054	3895146	4223095.5	2544601	1558455.375	3076587.5	4204098.5	2393214.625	-0.812846686863716	2.87502400667392e-08	1.57365284600593e-06	Ctsd	cathepsin D [Source:RGD Symbol;Acc:621511]	Human Diseases;Cellular Processes;Cellular Processes;Cellular Processes;Organismal Systems;Environmental Information Processing	Infectious diseases;Transport and catabolism;Cell growth and death;Transport and catabolism;Endocrine system;Signal transduction	ko05152//Tuberculosis;ko04140//Autophagy - animal;ko04210//Apoptosis;ko04142//Lysosome;ko04915//Estrogen signaling pathway;ko04071//Sphingolipid signaling pathway	K01379;K01379;K01379;K01379;K01379;K01379	GO:0005764//lysosome	GO:0004190//aspartic-type endopeptidase activity;GO:0008233//peptidase activity;GO:0016787//hydrolase activity	GO:0006508//proteolysis
ENSRNOT00000004228	2550289.75	2821841.5	2849522	4106472.5	5646191.5	4361842.5	2740551.08333333	4704835.5	0.77967825491679	3.51267950343941e-08	1.90400870560216e-06	Sdhc	succinate dehydrogenase complex subunit C [Source:RGD Symbol;Acc:1359454]	Metabolism;Human Diseases;Human Diseases;Organismal Systems;Metabolism;Human Diseases;Human Diseases;Metabolism;Metabolism	Global and overview maps;Neurodegenerative diseases;Neurodegenerative diseases;Environmental adaptation;Global and overview maps;Neurodegenerative diseases;Endocrine and metabolic diseases;Energy metabolism;Carbohydrate metabolism	ko01100//Metabolic pathways;ko05010//Alzheimer disease;ko05016//Huntington disease;ko04714//Thermogenesis;ko01200//Carbon metabolism;ko05012//Parkinson disease;ko04932//Non-alcoholic fatty liver disease (NAFLD);ko00190//Oxidative phosphorylation;ko00020//Citrate cycle (TCA cycle)	K00236;K00236;K00236;K00236;K00236;K00236;K00236;K00236;K00236	GO:0005575//cellular_component;GO:0005739//mitochondrion;GO:0005749//mitochondrial respiratory chain complex II, succinate dehydrogenase complex (ubiquinone);GO:0016020//membrane;GO:0016021//integral component of membrane;GO:0045281//succinate dehydrogenase complex	GO:0000104//succinate dehydrogenase activity;GO:0003674//molecular_function;GO:0008177//succinate dehydrogenase (ubiquinone) activity;GO:0009055//electron carrier activity;GO:0016627//oxidoreductase activity, acting on the CH-CH group of donors;GO:0020037//heme binding;GO:0046872//metal ion binding;GO:0048039//ubiquinone binding	GO:0006099//tricarboxylic acid cycle;GO:0006121//mitochondrial electron transport, succinate to ubiquinone;GO:0006979//response to oxidative stress;GO:0008150//biological_process
ENSRNOT00000022126	8316398	8174662	7346374	4116621.25	4860434	4547791	7945811.33333333	4508282.08333333	-0.817616750439017	4.28232529074977e-08	2.27697353316723e-06	Acsl5	acyl-CoA synthetase long-chain family member 5 [Source:RGD Symbol;Acc:69402]	Metabolism;Organismal Systems;Cellular Processes;Organismal Systems;Metabolism;Metabolism;Organismal Systems;Cellular Processes;Metabolism	Global and overview maps;Environmental adaptation;Transport and catabolism;Endocrine system;Lipid metabolism;Global and overview maps;Endocrine system;Cell growth and death;Lipid metabolism	ko01100//Metabolic pathways;ko04714//Thermogenesis;ko04146//Peroxisome;ko03320//PPAR signaling pathway;ko00071//Fatty acid degradation;ko01212//Fatty acid metabolism;ko04920//Adipocytokine signaling pathway;ko04216//Ferroptosis;ko00061//Fatty acid biosynthesis	K01897;K01897;K01897;K01897;K01897;K01897;K01897;K01897;K01897	GO:0005634//nucleus;GO:0005730//nucleolus;GO:0005739//mitochondrion;GO:0016020//membrane;GO:0016021//integral component of membrane	GO:0003824//catalytic activity	-
ENSRNOT00000083500	459464.0625	471781.90625	504077.90625	6184673.5	6407949.5	6335301.5	478441.291666667	6309308.16666667	3.72106800713642	4.99098423695375e-08	2.62874198065215e-06	Ces1f	carboxylesterase 1F [Source:RGD Symbol;Acc:1642419]	Metabolism	Xenobiotics biodegradation and metabolism	ko00983//Drug metabolism - other enzymes	K01044	-	GO:0016787//hydrolase activity	-
ENSRNOT00000083855	1335612	1379418.125	1522687.25	941524	724476.5	752569.8125	1412572.45833333	806190.104166667	-0.809132893308795	6.88603151600982e-08	3.59296392092363e-06	RGD1310507	similar to RIKEN cDNA 1300017J02 [Source:RGD Symbol;Acc:1310507]	Environmental Information Processing;Cellular Processes;Organismal Systems	Signal transduction;Cell growth and death;Digestive system	ko04066//HIF-1 signaling pathway;ko04216//Ferroptosis;ko04978//Mineral absorption	K14736;K14736;K14736	GO:0005576//extracellular region;GO:0005615//extracellular space	GO:0004857//enzyme inhibitor activity	GO:0043086//negative regulation of catalytic activity
ENSRNOT00000083672	9820278	10165170	9564256	15463766	16043428	14096328	9849901.33333333	15201174	0.626001570327162	7.55983752583504e-08	3.8023939555619e-06	Akr1d1	aldo-keto reductase family 1, member D1 [Source:RGD Symbol;Acc:620752]	Metabolism;Metabolism;Metabolism	Global and overview maps;Lipid metabolism;Lipid metabolism	ko01100//Metabolic pathways;ko00140//Steroid hormone biosynthesis;ko00120//Primary bile acid biosynthesis	K00251;K00251;K00251	-	GO:0016491//oxidoreductase activity	GO:0055114//oxidation-reduction process
ENSRNOT00000059458	1246944.375	1180527.875	1143223.75	690698.5625	673440.625	723825.75	1190232	695988.3125	-0.774107826342313	7.85109431585515e-08	3.91363031834101e-06	Hsdl2	hydroxysteroid dehydrogenase like 2 [Source:RGD Symbol;Acc:1305387]	-	-	-	-	GO:0005739//mitochondrion;GO:0005777//peroxisome	GO:0016491//oxidoreductase activity	GO:0055114//oxidation-reduction process
ENSRNOT00000022661	740515.75	672783.25	684805.8125	482526	428722.59375	405236.84375	699368.270833333	438828.479166667	-0.672395187811436	1.11416095597185e-07	5.40900923233984e-06	Msrb2	methionine sulfoxide reductase B2 [Source:RGD Symbol;Acc:1306026]	-	-	-	-	GO:0005739//mitochondrion	GO:0003779//actin binding;GO:0008270//zinc ion binding;GO:0016491//oxidoreductase activity;GO:0016671//oxidoreductase activity, acting on a sulfur group of donors, disulfide as acceptor;GO:0033743//peptide-methionine (R)-S-oxide reductase activity;GO:0033745//L-methionine-(R)-S-oxide reductase activity;GO:0046872//metal ion binding	GO:0006979//response to oxidative stress;GO:0030041//actin filament polymerization;GO:0030091//protein repair;GO:0034599//cellular response to oxidative stress;GO:0055114//oxidation-reduction process
ENSRNOT00000026657	277592.625	316487.6875	247523.328125	656487.3125	591031.625	605974.125	280534.546875	617831.020833333	1.13903386466263	1.20551743607283e-07	5.75248191931161e-06	LOC100910990	copine-1-like [Source:RGD Symbol;Acc:6495669]	-	-	-	-	GO:0005634//nucleus;GO:0005737//cytoplasm;GO:0005886//plasma membrane;GO:0016020//membrane	GO:0005544//calcium-dependent phospholipid binding	GO:0030154//cell differentiation;GO:0043122//regulation of I-kappaB kinase/NF-kappaB signaling;GO:0071277//cellular response to calcium ion;GO:1903265//positive regulation of tumor necrosis factor-mediated signaling pathway
ENSRNOT00000067490	277592.625	316487.6875	247523.328125	656487.3125	591031.625	605974.125	280534.546875	617831.020833333	1.13903386466263	1.20551743607283e-07	5.75248191931161e-06	Cpne1	copine 1 [Source:RGD Symbol;Acc:1311148]	-	-	-	-	GO:0005634//nucleus;GO:0005737//cytoplasm;GO:0005886//plasma membrane;GO:0016020//membrane	GO:0005544//calcium-dependent phospholipid binding	GO:0030154//cell differentiation;GO:0043122//regulation of I-kappaB kinase/NF-kappaB signaling;GO:0071277//cellular response to calcium ion;GO:1903265//positive regulation of tumor necrosis factor-mediated signaling pathway
ENSRNOT00000075493	1905253.625	2056149.375	2016502.875	1456655.375	1093558.875	1107594	1992635.29166667	1219269.41666667	-0.708660733307124	1.22186145407667e-07	5.78106143907629e-06	Fabp5	fatty acid binding protein 5 [Source:RGD Symbol;Acc:70997]	Organismal Systems	Endocrine system	ko03320//PPAR signaling pathway	K08754	GO:0005576//extracellular region;GO:0005615//extracellular space;GO:0005634//nucleus;GO:0005737//cytoplasm;GO:0005886//plasma membrane;GO:0014069//postsynaptic density;GO:0016020//membrane;GO:0030054//cell junction;GO:0045202//synapse;GO:0045211//postsynaptic membrane	GO:0005504//fatty acid binding;GO:0008289//lipid binding	GO:0009611//response to wounding
ENSRNOT00000084333	3465951.5	2974209	3028647.5	1818419.125	1500052	2445879.25	3156269.33333333	1921450.125	-0.716024790914739	1.50810822369668e-07	6.84534001048664e-06	Vwa8	von Willebrand factor A domain containing 8 [Source:RGD Symbol;Acc:1308772]	-	-	-	-	-	GO:0005524//ATP binding;GO:0016887//ATPase activity	-
ENSRNOT00000021694	479992.5	460073.03125	432627.65625	145513.4375	205252.015625	115882.9453125	457564.395833333	155549.466145833	-1.55660135350055	2.0931849466112e-07	9.12988402885183e-06	Vnn1	vanin 1 [Source:RGD Symbol;Acc:1310075]	Metabolism	Metabolism of cofactors and vitamins	ko00770//Pantothenate and CoA biosynthesis	K08069	GO:0005575//cellular_component	GO:0003674//molecular_function;GO:0016811//hydrolase activity, acting on carbon-nitrogen (but not peptide) bonds, in linear amides;GO:0017159//pantetheine hydrolase activity	GO:0002526//acute inflammatory response;GO:0002544//chronic inflammatory response;GO:0006807//nitrogen compound metabolic process;GO:0006954//inflammatory response;GO:0008150//biological_process;GO:0015939//pantothenate metabolic process;GO:0033089//positive regulation of T cell differentiation in thymus;GO:0045087//innate immune response;GO:0098609//cell-cell adhesion;GO:1902176//negative regula…
ENSRNOT00000003004	11433210	10203326	11904060	4155075	5471590	5769898.5	11180198.6666667	5132187.83333333	-1.12329994658256	2.35704515928154e-07	1.01226024032837e-05	Hsd17b11	hydroxysteroid (17-beta) dehydrogenase 11 [Source:RGD Symbol;Acc:1303235]	-	-	-	-	GO:0005576//extracellular region;GO:0005737//cytoplasm;GO:0005811//lipid particle	GO:0004303//estradiol 17-beta-dehydrogenase activity;GO:0016229//steroid dehydrogenase activity;GO:0016491//oxidoreductase activity	GO:0006629//lipid metabolic process;GO:0006694//steroid biosynthetic process;GO:0006710//androgen catabolic process;GO:0055114//oxidation-reduction process
ENSRNOT00000027995	3860925.75	3851546.75	4035878.75	5953854.5	5872442	7043230	3916117.08333333	6289842.16666667	0.683599916467199	2.77348822919014e-07	1.16423945741117e-05	Bckdha	branched chain ketoacid dehydrogenase E1, alpha polypeptide [Source:RGD Symbol;Acc:2196]	Metabolism;Metabolism;Metabolism	Global and overview maps;Amino acid metabolism;Carbohydrate metabolism	ko01100//Metabolic pathways;ko00280//Valine, leucine and isoleucine degradation;ko00640//Propanoate metabolism	K00166;K00166;K00166	-	GO:0003826//alpha-ketoacid dehydrogenase activity;GO:0003863//3-methyl-2-oxobutanoate dehydrogenase (2-methylpropanoyl-transferring) activity;GO:0016491//oxidoreductase activity;GO:0016624//oxidoreductase activity, acting on the aldehyde or oxo group of donors, disulfide as acceptor	GO:0009083//branched-chain amino acid catabolic process;GO:0055114//oxidation-reduction process
ENSRNOT00000041140	590806	681627	608373.0625	1031346.4375	1009320.5	875930.9375	626935.354166667	972199.291666667	0.632935394404468	3.95620382902575e-07	1.62407985128314e-05	Acaca	acetyl-CoA carboxylase alpha [Source:RGD Symbol;Acc:621248]	Metabolism;Organismal Systems;Environmental Information Processing;Organismal Systems;Metabolism;Metabolism;Metabolism;Metabolism	Global and overview maps;Endocrine system;Signal transduction;Endocrine system;Global and overview maps;Carbohydrate metabolism;Carbohydrate metabolism;Lipid metabolism	ko01100//Metabolic pathways;ko04910//Insulin signaling pathway;ko04152//AMPK signaling pathway;ko04922//Glucagon signaling pathway;ko01212//Fatty acid metabolism;ko00620//Pyruvate metabolism;ko00640//Propanoate metabolism;ko00061//Fatty acid biosynthesis	K11262;K11262;K11262;K11262;K11262;K11262;K11262;K11262	-	GO:0000166//nucleotide binding;GO:0003989//acetyl-CoA carboxylase activity;GO:0005524//ATP binding;GO:0016874//ligase activity;GO:0046872//metal ion binding	GO:0006633//fatty acid biosynthetic process
ENSRNOT00000089847	391940.75	423281.28125	460991.3125	238188.96875	287250.4375	264950.75	425404.447916667	263463.385416667	-0.691232639248496	4.76244167161664e-07	1.91285696781552e-05	Dkc1	dyskerin pseudouridine synthase 1 [Source:RGD Symbol;Acc:621780]	Genetic Information Processing	Translation	ko03008//Ribosome biogenesis in eukaryotes	K11131	-	GO:0003723//RNA binding;GO:0009982//pseudouridine synthase activity	GO:0001522//pseudouridine synthesis;GO:0006396//RNA processing;GO:0009451//RNA modification
ENSRNOT00000013052	918488	869051.75	774964.3125	570844.625	502635.25	566928.4375	854168.020833333	546802.770833333	-0.643499332399003	7.36764340628493e-07	2.93811093837777e-05	Creld1	cysteine-rich with EGF-like domains 1 [Source:RGD Symbol;Acc:1309412]	-	-	-	-	GO:0005575//cellular_component;GO:0016020//membrane;GO:0016021//integral component of membrane	GO:0003674//molecular_function;GO:0005509//calcium ion binding	GO:0008150//biological_process
ENSRNOT00000009044	2647982.5	2709036	2853624	5030560.5	4422923	4663170	2736880.83333333	4705551.16666667	0.781831097782253	1.14933842645851e-06	4.39503865405331e-05	RGD1564804	similar to chromosome 1 open reading frame 50 [Source:RGD Symbol;Acc:1564804]	-	-	-	-	-	GO:0042802//identical protein binding	-
ENSRNOT00000026821	280683.09375	202986.21875	286777.46875	495415.28125	498965.75	453294.40625	256815.59375	482558.479166667	0.909970981881505	1.32480995234476e-06	5.03157412512978e-05	Isyna1	inositol-3-phosphate synthase 1 [Source:RGD Symbol;Acc:1359423]	Metabolism;Metabolism	Global and overview maps;Carbohydrate metabolism	ko01100//Metabolic pathways;ko00562//Inositol phosphate metabolism	K01858;K01858	GO:0005737//cytoplasm	GO:0004512//inositol-3-phosphate synthase activity;GO:0016853//isomerase activity	GO:0006021//inositol biosynthetic process;GO:0006629//lipid metabolic process;GO:0008654//phospholipid biosynthetic process
ENSRNOT00000023080	12708484	12554497	12496022	8734343	7007951	8917565	12586334.3333333	8219953	-0.614656121120706	1.42527842981025e-06	5.34721732932868e-05	Qprt	quinolinate phosphoribosyltransferase [Source:RGD Symbol;Acc:1310309]	Metabolism;Metabolism	Global and overview maps;Metabolism of cofactors and vitamins	ko01100//Metabolic pathways;ko00760//Nicotinate and nicotinamide metabolism	K00767;K00767	GO:0005737//cytoplasm	GO:0003824//catalytic activity;GO:0004514//nicotinate-nucleotide diphosphorylase (carboxylating) activity;GO:0016740//transferase activity;GO:0016757//transferase activity, transferring glycosyl groups;GO:0016763//transferase activity, transferring pentosyl groups	GO:0009435//NAD biosynthetic process;GO:0019363//pyridine nucleotide biosynthetic process;GO:0034213//quinolinate catabolic process;GO:0046874//quinolinate metabolic process
ENSRNOT00000006053	3073017	2617013.5	2716478.25	4319843.5	4572548	4491426	2802169.58333333	4461272.5	0.670911004115953	1.42707394245025e-06	5.34721732932868e-05	Sec14l3	SEC14-like lipid binding 3 [Source:RGD Symbol;Acc:620812]	-	-	-	-	-	-	-
ENSRNOT00000008840	385219552	357917728	372838912	201483216	193839840	179923456	371992064	191748837.333333	-0.956054013519333	1.57821630724968e-06	5.83521963137416e-05	Fabp1	fatty acid binding protein 1 [Source:RGD Symbol;Acc:2590]	Organismal Systems;Organismal Systems	Endocrine system;Digestive system	ko03320//PPAR signaling pathway;ko04975//Fat digestion and absorption	K08750;K08750	GO:0005634//nucleus;GO:0005654//nucleoplasm;GO:0005737//cytoplasm;GO:0005782//peroxisomal matrix;GO:0005829//cytosol;GO:0032991//macromolecular complex;GO:0045179//apical cortex	GO:0003682//chromatin binding;GO:0005324//long-chain fatty acid transporter activity;GO:0005504//fatty acid binding;GO:0005515//protein binding;GO:0005543//phospholipid binding;GO:0008144//drug binding;GO:0008289//lipid binding;GO:0016209//antioxidant activity;GO:0032052//bile acid binding;GO:0051978//lysophospholipid transporter activity	GO:0015909//long-chain fatty acid transport;GO:0032000//positive regulation of fatty acid beta-oxidation;GO:0043066//negative regulation of apoptotic process;GO:0043154//negative regulation of cysteine-type endopeptidase activity involved in apoptotic process;GO:0050892//intestinal absorption;GO:0051345//positive regulation of hydrolase activity;GO:0051977//lysophospholipid transport;GO:0070301//…
ENSRNOT00000032613	8504302	8374366	8602362	13501893	14236605	12704684	8493676.66666667	13481060.6666667	0.666472914750443	1.83749764387727e-06	6.70506493187371e-05	Gpi	glucose-6-phosphate isomerase [Source:RGD Symbol;Acc:2727]	Metabolism;Metabolism;Metabolism;Metabolism;Metabolism;Metabolism	Global and overview maps;Global and overview maps;Carbohydrate metabolism;Carbohydrate metabolism;Carbohydrate metabolism;Carbohydrate metabolism	ko01100//Metabolic pathways;ko01200//Carbon metabolism;ko00010//Glycolysis / Gluconeogenesis;ko00520//Amino sugar and nucleotide sugar metabolism;ko00500//Starch and sucrose metabolism;ko00030//Pentose phosphate pathway	K01810;K01810;K01810;K01810;K01810;K01810	GO:0005576//extracellular region;GO:0005615//extracellular space;GO:0005654//nucleoplasm;GO:0005737//cytoplasm;GO:0005829//cytosol;GO:0005886//plasma membrane;GO:0043005//neuron projection;GO:0043209//myelin sheath;GO:0060170//ciliary membrane	GO:0004347//glucose-6-phosphate isomerase activity;GO:0005125//cytokine activity;GO:0008083//growth factor activity;GO:0016853//isomerase activity;GO:0016866//intramolecular transferase activity;GO:0031625//ubiquitin protein ligase binding;GO:0048029//monosaccharide binding	GO:0001701//in utero embryonic development;GO:0001707//mesoderm formation;GO:0005975//carbohydrate metabolic process;GO:0006094//gluconeogenesis;GO:0006096//glycolytic process;GO:0007611//learning or memory;GO:0010469//regulation of receptor activity;GO:0010595//positive regulation of endothelial cell migration;GO:0019242//methylglyoxal biosynthetic process;GO:0032355//response to estradiol;GO:00…
ENSRNOT00000021531	426024.21875	439496.0625	417245.21875	191870.234375	157215.59375	181277.078125	427588.5	176787.635416667	-1.27420567656376	1.9408478711402e-06	7.03620367829593e-05	Endog	endonuclease G [Source:RGD Symbol;Acc:1310763]	Cellular Processes	Cell growth and death	ko04210//Apoptosis	K01173	GO:0005634//nucleus;GO:0005739//mitochondrion;GO:0005743//mitochondrial inner membrane;GO:0005829//cytosol;GO:0043204//perikaryon	GO:0000014//single-stranded DNA endodeoxyribonuclease activity;GO:0003676//nucleic acid binding;GO:0004519//endonuclease activity;GO:0004521//endoribonuclease activity;GO:0004529//exodeoxyribonuclease activity;GO:0004536//deoxyribonuclease activity;GO:0016787//hydrolase activity;GO:0046872//metal ion binding	GO:0000737//DNA catabolic process, endonucleolytic;GO:0001701//in utero embryonic development;GO:0006309//apoptotic DNA fragmentation;GO:0007568//aging;GO:0009612//response to mechanical stimulus;GO:0032355//response to estradiol;GO:0034599//cellular response to oxidative stress;GO:0034612//response to tumor necrosis factor;GO:0036475//neuron death in response to oxidative stress;GO:0043065//posi…
ENSRNOT00000013605	12178639	11076262	11700684	5351057	6089314	6774980	11651861.6666667	6071783.66666667	-0.940368184132416	2.06043955256722e-06	7.42157033676309e-05	Slc27a2	solute carrier family 27 member 2 [Source:RGD Symbol;Acc:71103]	Cellular Processes;Human Diseases;Organismal Systems	Transport and catabolism;Endocrine and metabolic diseases;Endocrine system	ko04146//Peroxisome;ko04931//Insulin resistance;ko03320//PPAR signaling pathway	K08746;K08746;K08746	GO:0016020//membrane;GO:0016021//integral component of membrane	GO:0003824//catalytic activity;GO:0004467//long-chain fatty acid-CoA ligase activity;GO:0031957//very long-chain fatty acid-CoA ligase activity	GO:0001676//long-chain fatty acid metabolic process;GO:0015908//fatty acid transport
ENSRNOT00000067700	12178639	11076262	11700684	5351057	6089314	6774980	11651861.6666667	6071783.66666667	-0.940368184132416	2.06043955256722e-06	7.42157033676309e-05	Slc27a2	solute carrier family 27 member 2 [Source:RGD Symbol;Acc:71103]	Cellular Processes;Human Diseases;Organismal Systems	Transport and catabolism;Endocrine and metabolic diseases;Endocrine system	ko04146//Peroxisome;ko04931//Insulin resistance;ko03320//PPAR signaling pathway	K08746;K08746;K08746	GO:0005777//peroxisome;GO:0005778//peroxisomal membrane;GO:0005779//integral component of peroxisomal membrane;GO:0005783//endoplasmic reticulum;GO:0005788//endoplasmic reticulum lumen;GO:0005789//endoplasmic reticulum membrane;GO:0016020//membrane;GO:0016021//integral component of membrane;GO:0030176//integral component of endoplasmic reticulum membrane	GO:0003824//catalytic activity;GO:0004467//long-chain fatty acid-CoA ligase activity;GO:0005102//receptor binding;GO:0015245//fatty acid transporter activity;GO:0019899//enzyme binding;GO:0031957//very long-chain fatty acid-CoA ligase activity;GO:0050197//phytanate-CoA ligase activity;GO:0070251//pristanate-CoA ligase activity	GO:0000038//very long-chain fatty acid metabolic process;GO:0001561//fatty acid alpha-oxidation;GO:0001676//long-chain fatty acid metabolic process;GO:0006635//fatty acid beta-oxidation;GO:0006699//bile acid biosynthetic process;GO:0015908//fatty acid transport;GO:0042760//very long-chain fatty acid catabolic process;GO:0044539//long-chain fatty acid import;GO:0097089//methyl-branched fatty acid …
ENSRNOT00000018622	4976390.5	4837717.5	4265403	2919041.75	2457874.5	2516459.25	4693170.33333333	2631125.16666667	-0.834882940952641	2.60779204284371e-06	9.21474871847876e-05	Rbp1	retinol binding protein 1 [Source:RGD Symbol;Acc:3543]	-	-	-	-	GO:0005654//nucleoplasm;GO:0005737//cytoplasm;GO:0005811//lipid particle;GO:0005829//cytosol;GO:0044297//cell body	GO:0008289//lipid binding;GO:0016918//retinal binding;GO:0019841//retinol binding;GO:1904768//all-trans-retinol binding	GO:0002138//retinoic acid biosynthetic process;GO:0006776//vitamin A metabolic process;GO:0030852//regulation of granulocyte differentiation;GO:0033189//response to vitamin A;GO:0042572//retinol metabolic process;GO:0042573//retinoic acid metabolic process;GO:0055088//lipid homeostasis
ENSRNOT00000086622	4814614.5	4455038.5	5234714.5	3199004.5	3034215.5	3118671.25	4834789.16666667	3117297.08333333	-0.633157326040565	2.72083823821306e-06	9.5537357760651e-05	Rps9	ribosomal protein S9 [Source:RGD Symbol;Acc:619889]	Genetic Information Processing	Translation	ko03010//Ribosome	K02997	GO:0005622//intracellular;GO:0005730//nucleolus;GO:0005737//cytoplasm;GO:0005840//ribosome;GO:0015935//small ribosomal subunit;GO:0022627//cytosolic small ribosomal subunit;GO:1990904//ribonucleoprotein complex	GO:0003674//molecular_function;GO:0003723//RNA binding;GO:0003735//structural constituent of ribosome;GO:0019843//rRNA binding;GO:0045182//translation regulator activity	GO:0006412//translation;GO:0008150//biological_process;GO:0008284//positive regulation of cell proliferation;GO:0045903//positive regulation of translational fidelity
ENSRNOT00000090819	4814614.5	4455038.5	5234714.5	3199004.5	3034215.5	3118671.25	4834789.16666667	3117297.08333333	-0.633157326040565	2.72083823821306e-06	9.5537357760651e-05	Rps9	ribosomal protein S9 [Source:RGD Symbol;Acc:619889]	Genetic Information Processing	Translation	ko03010//Ribosome	K02997	GO:0005622//intracellular;GO:0005737//cytoplasm;GO:0005840//ribosome;GO:0015935//small ribosomal subunit;GO:0022627//cytosolic small ribosomal subunit;GO:1990904//ribonucleoprotein complex	GO:0003674//molecular_function;GO:0003723//RNA binding;GO:0003735//structural constituent of ribosome;GO:0019843//rRNA binding	GO:0006412//translation;GO:0008150//biological_process;GO:0045903//positive regulation of translational fidelity
ENSRNOT00000025657	3802103.75	4057922.5	3608004.5	2332271	2433061.5	2814838.25	3822676.91666667	2526723.58333333	-0.59731542624401	3.03698776963744e-06	0.000103387211694426	Gss	glutathione synthetase [Source:RGD Symbol;Acc:2752]	Metabolism;Metabolism;Metabolism;Cellular Processes	Global and overview maps;Metabolism of other amino acids;Amino acid metabolism;Cell growth and death	ko01100//Metabolic pathways;ko00480//Glutathione metabolism;ko00270//Cysteine and methionine metabolism;ko04216//Ferroptosis	K21456;K21456;K21456;K21456	GO:0005829//cytosol	GO:0000166//nucleotide binding;GO:0000287//magnesium ion binding;GO:0004363//glutathione synthase activity;GO:0005524//ATP binding;GO:0016594//glycine binding;GO:0016874//ligase activity;GO:0042277//peptide binding;GO:0042802//identical protein binding;GO:0042803//protein homodimerization activity;GO:0043295//glutathione binding;GO:0046872//metal ion binding	GO:0006750//glutathione biosynthetic process;GO:0007568//aging;GO:0009410//response to xenobiotic stimulus;GO:0031667//response to nutrient levels;GO:0034612//response to tumor necrosis factor;GO:0043200//response to amino acid;GO:0046686//response to cadmium ion
ENSRNOT00000010674	4420231	4559369	4265690.5	2621596.75	1680896.5	3021327.5	4415096.83333333	2441273.58333333	-0.854811098889417	3.68719985036225e-06	0.000123600695051897	Yars	tyrosyl-tRNA synthetase [Source:RGD Symbol;Acc:1307616]	Genetic Information Processing	Translation	ko00970//Aminoacyl-tRNA biosynthesis	K01866	GO:0005737//cytoplasm;GO:0005829//cytosol;GO:0016604//nuclear body	GO:0000049//tRNA binding;GO:0000166//nucleotide binding;GO:0003723//RNA binding;GO:0004812//aminoacyl-tRNA ligase activity;GO:0004831//tyrosine-tRNA ligase activity;GO:0005524//ATP binding;GO:0016874//ligase activity	GO:0006412//translation;GO:0006418//tRNA aminoacylation for protein translation;GO:0006437//tyrosyl-tRNA aminoacylation
ENSRNOT00000020039	620016.5	625884.5	465385.3125	1511530.125	1248211.125	2010530.375	570428.770833333	1590090.54166667	1.47899026240194	3.74683927815524e-06	0.000123778720058821	Acsm3	acyl-CoA synthetase medium-chain family member 3 [Source:RGD Symbol;Acc:62086]	Metabolism;Metabolism	Global and overview maps;Carbohydrate metabolism	ko01100//Metabolic pathways;ko00650//Butanoate metabolism	K01896;K01896	GO:0005575//cellular_component;GO:0005739//mitochondrion;GO:0005759//mitochondrial matrix	GO:0000166//nucleotide binding;GO:0003674//molecular_function;GO:0003824//catalytic activity;GO:0003996//acyl-CoA ligase activity;GO:0004321//fatty-acyl-CoA synthase activity;GO:0005524//ATP binding;GO:0015645//fatty acid ligase activity;GO:0016874//ligase activity;GO:0046872//metal ion binding;GO:0047760//butyrate-CoA ligase activity	GO:0006629//lipid metabolic process;GO:0006631//fatty acid metabolic process;GO:0006633//fatty acid biosynthetic process;GO:0006637//acyl-CoA metabolic process;GO:0008150//biological_process
ENSRNOT00000015451	6355975	7489653	7280381.5	3030970.25	3567992.5	3083785.5	7042003.16666667	3227582.75	-1.12553179158269	4.10970816876888e-06	0.000133398259919981	Ces2a	carboxylesterase 2A [Source:RGD Symbol;Acc:708353]	Metabolism	Xenobiotics biodegradation and metabolism	ko00983//Drug metabolism - other enzymes	K03927	GO:0005615//extracellular space;GO:0043231//intracellular membrane-bounded organelle	GO:0016787//hydrolase activity;GO:0052689//carboxylic ester hydrolase activity	GO:0001523//retinoid metabolic process
ENSRNOT00000084852	327688.5	323235.78125	347205.4375	217058.734375	202761.6875	202781.828125	332709.90625	207534.083333333	-0.680916532492906	4.71164476244638e-06	0.000151178808670909	Sh3bgrl2	SH3 domain binding glutamic acid-rich protein like 2 [Source:MGI Symbol;Acc:MGI:1915350]	-	-	-	-	GO:0005654//nucleoplasm;GO:0031965//nuclear membrane	-	-
ENSRNOT00000021075	386381.0625	312104.8125	376207.78125	156323.640625	184399.125	165696.65625	358231.21875	168806.473958333	-1.08552083481538	4.8261117302656e-06	0.00015396675308613	Mrps34	mitochondrial ribosomal protein S34 [Source:RGD Symbol;Acc:1305623]	-	-	-	-	GO:0005739//mitochondrion;GO:0005840//ribosome	GO:0003735//structural constituent of ribosome	GO:0032543//mitochondrial translation
ENSRNOT00000072224	947376.875	940495.625	877263.0625	675954.9375	353113.9375	331388.625	921711.854166667	453485.833333333	-1.02325832298769	5.35738423390065e-06	0.000168984611174392	LOC100912026	urinary protein 3-like [Source:RGD Symbol;Acc:6489452]	-	-	-	-	-	-	-
ENSRNOT00000088001	947376.875	940495.625	877263.0625	675954.9375	353113.9375	331388.625	921711.854166667	453485.833333333	-1.02325832298769	5.35738423390065e-06	0.000168984611174392	LOC100912405	urinary protein 3-like [Source:RGD Symbol;Acc:6487535]	-	-	-	-	-	-	-
ENSRNOT00000005995	495337.09375	593561.375	586269.0625	237082.21875	203720.375	264156.6875	558389.177083333	234986.427083333	-1.24869355042761	5.6618095599218e-06	0.000177583611084514	Igf1	insulin-like growth factor 1 [Source:RGD Symbol;Acc:2868]	Human Diseases;Environmental Information Processing;Human Diseases;Cellular Processes;Environmental Information Processing;Environmental Information Processing;Environmental Information Processing;Environmental Information Processing;Environmental Information Processing;Human Diseases;Environmental Information Processing;Organismal Systems;Cellular Processes;Organismal Systems;Human Diseases;Envi…	Cancers;Signal transduction;Cancers;Cellular community - eukaryotes;Signal transduction;Signal transduction;Signal transduction;Signal transduction;Signal transduction;Cancers;Signal transduction;Sensory system;Cell growth and death;Endocrine system;Cardiovascular diseases;Signal transduction;Aging;Aging;Drug resistance;Drug resistance;Nervous system;Cancers;Cancers;Endocrine system;Cellular comm…	ko05200//Pathways in cancer;ko04151//PI3K-Akt signaling pathway;ko05205//Proteoglycans in cancer;ko04510//Focal adhesion;ko04010//MAPK signaling pathway;ko04015//Rap1 signaling pathway;ko04152//AMPK signaling pathway;ko04014//Ras signaling pathway;ko04150//mTOR signaling pathway;ko05202//Transcriptional misregulation in cancers;ko04066//HIF-1 signaling pathway;ko04750//Inflammatory mediator regul…	K05459;K05459;K05459;K05459;K05459;K05459;K05459;K05459;K05459;K05459;K05459;K05459;K05459;K05459;K05459;K05459;K05459;K05459;K05459;K05459;K05459;K05459;K05459;K05459;K05459;K05459;K05459;K05459;K05459;K05459;K05459	GO:0005576//extracellular region;GO:0005615//extracellular space;GO:0005622//intracellular	GO:0005179//hormone activity;GO:0008083//growth factor activity	GO:0010469//regulation of receptor activity
ENSRNOT00000038780	495337.09375	593561.375	586269.0625	237082.21875	203720.375	264156.6875	558389.177083333	234986.427083333	-1.24869355042761	5.6618095599218e-06	0.000177583611084514	Igf1	insulin-like growth factor 1 [Source:RGD Symbol;Acc:2868]	Human Diseases;Environmental Information Processing;Human Diseases;Cellular Processes;Environmental Information Processing;Environmental Information Processing;Environmental Information Processing;Environmental Information Processing;Environmental Information Processing;Human Diseases;Environmental Information Processing;Organismal Systems;Cellular Processes;Organismal Systems;Human Diseases;Envi…	Cancers;Signal transduction;Cancers;Cellular community - eukaryotes;Signal transduction;Signal transduction;Signal transduction;Signal transduction;Signal transduction;Cancers;Signal transduction;Sensory system;Cell growth and death;Endocrine system;Cardiovascular diseases;Signal transduction;Aging;Aging;Drug resistance;Drug resistance;Nervous system;Cancers;Cancers;Endocrine system;Cellular comm…	ko05200//Pathways in cancer;ko04151//PI3K-Akt signaling pathway;ko05205//Proteoglycans in cancer;ko04510//Focal adhesion;ko04010//MAPK signaling pathway;ko04015//Rap1 signaling pathway;ko04152//AMPK signaling pathway;ko04014//Ras signaling pathway;ko04150//mTOR signaling pathway;ko05202//Transcriptional misregulation in cancers;ko04066//HIF-1 signaling pathway;ko04750//Inflammatory mediator regul…	K05459;K05459;K05459;K05459;K05459;K05459;K05459;K05459;K05459;K05459;K05459;K05459;K05459;K05459;K05459;K05459;K05459;K05459;K05459;K05459;K05459;K05459;K05459;K05459;K05459;K05459;K05459;K05459;K05459;K05459;K05459	GO:0005576//extracellular region;GO:0005614//interstitial matrix;GO:0005615//extracellular space;GO:0005737//cytoplasm;GO:0005886//plasma membrane;GO:0031091//platelet alpha granule;GO:0035867//alphav-beta3 integrin-IGF-1-IGF1R complex;GO:0043025//neuronal cell body;GO:0070382//exocytic vesicle	GO:0005159//insulin-like growth factor receptor binding;GO:0005179//hormone activity;GO:0005496//steroid binding;GO:0008083//growth factor activity;GO:0043539//protein serine/threonine kinase activator activity	GO:0001666//response to hypoxia;GO:0002683//negative regulation of immune system process;GO:0003230//cardiac atrium development;GO:0006417//regulation of translation;GO:0007565//female pregnancy;GO:0007568//aging;GO:0007584//response to nutrient;GO:0007613//memory;GO:0008284//positive regulation of cell proliferation;GO:0009612//response to mechanical stimulus;GO:0010033//response to organic subs…
ENSRNOT00000081822	495337.09375	593561.375	586269.0625	237082.21875	203720.375	264156.6875	558389.177083333	234986.427083333	-1.24869355042761	5.6618095599218e-06	0.000177583611084514	Igf1	insulin-like growth factor 1 [Source:RGD Symbol;Acc:2868]	Human Diseases;Environmental Information Processing;Human Diseases;Cellular Processes;Environmental Information Processing;Environmental Information Processing;Environmental Information Processing;Environmental Information Processing;Environmental Information Processing;Human Diseases;Environmental Information Processing;Organismal Systems;Cellular Processes;Organismal Systems;Human Diseases;Envi…	Cancers;Signal transduction;Cancers;Cellular community - eukaryotes;Signal transduction;Signal transduction;Signal transduction;Signal transduction;Signal transduction;Cancers;Signal transduction;Sensory system;Cell growth and death;Endocrine system;Cardiovascular diseases;Signal transduction;Aging;Aging;Drug resistance;Drug resistance;Nervous system;Cancers;Cancers;Endocrine system;Cellular comm…	ko05200//Pathways in cancer;ko04151//PI3K-Akt signaling pathway;ko05205//Proteoglycans in cancer;ko04510//Focal adhesion;ko04010//MAPK signaling pathway;ko04015//Rap1 signaling pathway;ko04152//AMPK signaling pathway;ko04014//Ras signaling pathway;ko04150//mTOR signaling pathway;ko05202//Transcriptional misregulation in cancers;ko04066//HIF-1 signaling pathway;ko04750//Inflammatory mediator regul…	K05459;K05459;K05459;K05459;K05459;K05459;K05459;K05459;K05459;K05459;K05459;K05459;K05459;K05459;K05459;K05459;K05459;K05459;K05459;K05459;K05459;K05459;K05459;K05459;K05459;K05459;K05459;K05459;K05459;K05459;K05459	GO:0005576//extracellular region;GO:0005615//extracellular space;GO:0005622//intracellular;GO:0035867//alphav-beta3 integrin-IGF-1-IGF1R complex;GO:0042567//insulin-like growth factor ternary complex	GO:0005158//insulin receptor binding;GO:0005159//insulin-like growth factor receptor binding;GO:0005178//integrin binding;GO:0005179//hormone activity;GO:0008083//growth factor activity	GO:0000187//activation of MAPK activity;GO:0001775//cell activation;GO:0008283//cell proliferation;GO:0008284//positive regulation of cell proliferation;GO:0009408//response to heat;GO:0010468//regulation of gene expression;GO:0010469//regulation of receptor activity;GO:0010560//positive regulation of glycoprotein biosynthetic process;GO:0010613//positive regulation of cardiac muscle hypertrophy;…
ENSRNOT00000085680	495337.09375	593561.375	586269.0625	237082.21875	203720.375	264156.6875	558389.177083333	234986.427083333	-1.24869355042761	5.6618095599218e-06	0.000177583611084514	Igf1	insulin-like growth factor 1 [Source:RGD Symbol;Acc:2868]	Human Diseases;Environmental Information Processing;Human Diseases;Cellular Processes;Environmental Information Processing;Environmental Information Processing;Environmental Information Processing;Environmental Information Processing;Environmental Information Processing;Human Diseases;Environmental Information Processing;Organismal Systems;Cellular Processes;Organismal Systems;Human Diseases;Envi…	Cancers;Signal transduction;Cancers;Cellular community - eukaryotes;Signal transduction;Signal transduction;Signal transduction;Signal transduction;Signal transduction;Cancers;Signal transduction;Sensory system;Cell growth and death;Endocrine system;Cardiovascular diseases;Signal transduction;Aging;Aging;Drug resistance;Drug resistance;Nervous system;Cancers;Cancers;Endocrine system;Cellular comm…	ko05200//Pathways in cancer;ko04151//PI3K-Akt signaling pathway;ko05205//Proteoglycans in cancer;ko04510//Focal adhesion;ko04010//MAPK signaling pathway;ko04015//Rap1 signaling pathway;ko04152//AMPK signaling pathway;ko04014//Ras signaling pathway;ko04150//mTOR signaling pathway;ko05202//Transcriptional misregulation in cancers;ko04066//HIF-1 signaling pathway;ko04750//Inflammatory mediator regul…	K05459;K05459;K05459;K05459;K05459;K05459;K05459;K05459;K05459;K05459;K05459;K05459;K05459;K05459;K05459;K05459;K05459;K05459;K05459;K05459;K05459;K05459;K05459;K05459;K05459;K05459;K05459;K05459;K05459;K05459;K05459	GO:0005576//extracellular region;GO:0005615//extracellular space	GO:0005179//hormone activity;GO:0008083//growth factor activity	GO:0010469//regulation of receptor activity
ENSRNOT00000068129	403263.03125	411325.6875	404798.625	996883	1030990	751828.5625	406462.447916667	926567.1875	1.18877352180493	6.13354569451303e-06	0.000191304947555677	Sqor	sulfide quinone oxidoreductase [Source:RGD Symbol;Acc:1564504]	Metabolism;Metabolism	Global and overview maps;Energy metabolism	ko01100//Metabolic pathways;ko00920//Sulfur metabolism	K22470;K22470	GO:0005743//mitochondrial inner membrane	GO:0016491//oxidoreductase activity;GO:0070224//sulfide:quinone oxidoreductase activity;GO:0071949//FAD binding	GO:0055114//oxidation-reduction process;GO:0070221//sulfide oxidation, using sulfide:quinone oxidoreductase
ENSRNOT00000010079	3280320.75	2669638.25	3070085	604359.8125	515548.75	1070364.75	3006681.33333333	730091.104166667	-2.04202356373747	6.87547295148971e-06	0.000212076052420812	Asns	asparagine synthetase (glutamine-hydrolyzing) [Source:RGD Symbol;Acc:2162]	Metabolism;Metabolism;Metabolism	Global and overview maps;Global and overview maps;Amino acid metabolism	ko01100//Metabolic pathways;ko01230//Biosynthesis of amino acids;ko00250//Alanine, aspartate and glutamate metabolism	K01953;K01953;K01953	GO:0005829//cytosol	GO:0000166//nucleotide binding;GO:0004066//asparagine synthase (glutamine-hydrolyzing) activity;GO:0005524//ATP binding;GO:0016874//ligase activity;GO:0042803//protein homodimerization activity;GO:0048037//cofactor binding	GO:0001889//liver development;GO:0006520//cellular amino acid metabolic process;GO:0006529//asparagine biosynthetic process;GO:0006541//glutamine metabolic process;GO:0008652//cellular amino acid biosynthetic process;GO:0009416//response to light stimulus;GO:0009612//response to mechanical stimulus;GO:0009636//response to toxic substance;GO:0031427//response to methotrexate;GO:0031667//response t…
ENSRNOT00000083481	3280320.75	2669638.25	3070085	604359.8125	515548.75	1070364.75	3006681.33333333	730091.104166667	-2.04202356373747	6.87547295148971e-06	0.000212076052420812	Asns	asparagine synthetase (glutamine-hydrolyzing) [Source:RGD Symbol;Acc:2162]	Metabolism;Metabolism;Metabolism	Global and overview maps;Global and overview maps;Amino acid metabolism	ko01100//Metabolic pathways;ko01230//Biosynthesis of amino acids;ko00250//Alanine, aspartate and glutamate metabolism	K01953;K01953;K01953	GO:0005829//cytosol	GO:0000166//nucleotide binding;GO:0004066//asparagine synthase (glutamine-hydrolyzing) activity;GO:0005524//ATP binding;GO:0016874//ligase activity;GO:0042803//protein homodimerization activity;GO:0048037//cofactor binding	GO:0001889//liver development;GO:0006520//cellular amino acid metabolic process;GO:0006529//asparagine biosynthetic process;GO:0006541//glutamine metabolic process;GO:0008652//cellular amino acid biosynthetic process;GO:0009416//response to light stimulus;GO:0009612//response to mechanical stimulus;GO:0009636//response to toxic substance;GO:0031427//response to methotrexate;GO:0031667//response t…
ENSRNOT00000078416	266625.1875	329919.46875	235931.296875	155820.015625	124451.5625	138198.25	277491.984375	139489.942708333	-0.992284991618777	7.04362008939712e-06	0.000216068851423649	AABR07007032.1	-	Organismal Systems	Development	ko04360//Axon guidance	K07520	-	GO:0003779//actin binding	GO:0007010//cytoskeleton organization
ENSRNOT00000066095	121757.9453125	84905.3671875	150482.25	357497.78125	541449.5625	529184.5	119048.520833333	476043.947916667	1.99954507252226	8.6282028699229e-06	0.000258985250660105	Cyp4f6	cytochrome P450, family 4, subfamily f, polypeptide 6 [Source:RGD Symbol;Acc:708365]	Metabolism;Metabolism	Global and overview maps;Lipid metabolism	ko01100//Metabolic pathways;ko00590//Arachidonic acid metabolism	K17726;K17726	GO:0005783//endoplasmic reticulum;GO:0005789//endoplasmic reticulum membrane;GO:0016020//membrane;GO:0031090//organelle membrane;GO:0043231//intracellular membrane-bounded organelle	GO:0004497//monooxygenase activity;GO:0005506//iron ion binding;GO:0016491//oxidoreductase activity;GO:0016705//oxidoreductase activity, acting on paired donors, with incorporation or reduction of molecular oxygen;GO:0020037//heme binding;GO:0046872//metal ion binding;GO:0070330//aromatase activity	GO:0006691//leukotriene metabolic process;GO:0006954//inflammatory response;GO:0055114//oxidation-reduction process
ENSRNOT00000007331	5006466	4996607	4686229	8824686	8075663.5	7363173.5	4896434	8087841	0.724023197055445	8.83365116987887e-06	0.000260943251224517	Amdhd1	amidohydrolase domain containing 1 [Source:RGD Symbol;Acc:1308879]	Metabolism;Metabolism	Global and overview maps;Amino acid metabolism	ko01100//Metabolic pathways;ko00340//Histidine metabolism	K01468;K01468	GO:0005737//cytoplasm	GO:0016787//hydrolase activity;GO:0016810//hydrolase activity, acting on carbon-nitrogen (but not peptide) bonds;GO:0016812//hydrolase activity, acting on carbon-nitrogen (but not peptide) bonds, in cyclic amides	GO:0019556//histidine catabolic process to glutamate and formamide
ENSRNOT00000040556	96498.4453125	153102.75	143448.796875	456811.375	285124.875	423721.78125	131016.6640625	388552.677083333	1.5683598813616	9.04331285583487e-06	0.00026573060881119	AABR07065789.3	-	Environmental Information Processing;Cellular Processes;Human Diseases;Human Diseases;Human Diseases;Organismal Systems;Environmental Information Processing;Environmental Information Processing;Human Diseases;Human Diseases;Human Diseases;Organismal Systems;Human Diseases;Human Diseases;Organismal Systems;Organismal Systems;Human Diseases;Environmental Information Processing;Organismal Systems;Hu…	Signal transduction;Transport and catabolism;Infectious diseases;Immune diseases;Infectious diseases;Immune system;Signal transduction;Signal transduction;Cancers;Infectious diseases;Infectious diseases;Immune system;Cardiovascular diseases;Cardiovascular diseases;Immune system;Immune system;Infectious diseases;Signal transduction;Immune system;Immune diseases;Infectious diseases;Infectious disea…	ko04151//PI3K-Akt signaling pathway;ko04145//Phagosome;ko05169//Epstein-Barr virus infection;ko05322//Systemic lupus erythematosus;ko05152//Tuberculosis;ko04666//Fc gamma R-mediated phagocytosis;ko04072//Phospholipase D signaling pathway;ko04020//Calcium signaling pathway;ko05202//Transcriptional misregulation in cancers;ko05146//Amoebiasis;ko05150//Staphylococcus aureus infection;ko04650//Natura…	K06856;K06856;K06856;K06856;K06856;K06856;K06856;K06856;K06856;K06856;K06856;K06856;K06856;K06856;K06856;K06856;K06856;K06856;K06856;K06856;K06856;K06856;K06856;K06856;K06856;K06856;K06856	GO:0009897//external side of plasma membrane;GO:0042571//immunoglobulin complex, circulating	GO:0003823//antigen binding;GO:0034987//immunoglobulin receptor binding	GO:0006910//phagocytosis, recognition;GO:0006911//phagocytosis, engulfment;GO:0006958//complement activation, classical pathway;GO:0042742//defense response to bacterium;GO:0045087//innate immune response;GO:0050853//B cell receptor signaling pathway;GO:0050871//positive regulation of B cell activation
ENSRNOT00000017787	430858.46875	464647.84375	378509.375	195116.078125	119020.71875	478783.59375	424671.895833333	264306.796875	-0.684135110799244	9.62045132466497e-06	0.00027829523184251	Helz2	helicase with zinc finger 2 [Source:RGD Symbol;Acc:1306056]	-	-	-	-	-	GO:0030374//ligand-dependent nuclear receptor transcription coactivator activity	GO:0045944//positive regulation of transcription from RNA polymerase II promoter
ENSRNOT00000024093	7891409.5	5468113	6771731	2717601.5	3650239.25	2326232.5	6710417.83333333	2898024.41666667	-1.21133285054439	1.13971188953623e-05	0.000325080917124459	Aldh1a7	aldehyde dehydrogenase family 1, subfamily A7 [Source:MGI Symbol;Acc:MGI:1347050]	Metabolism;Metabolism	Global and overview maps;Metabolism of cofactors and vitamins	ko01100//Metabolic pathways;ko00830//Retinol metabolism	K07249;K07249	-	GO:0004029//aldehyde dehydrogenase (NAD) activity;GO:0016491//oxidoreductase activity;GO:0016620//oxidoreductase activity, acting on the aldehyde or oxo group of donors, NAD or NADP as acceptor;GO:0018479//benzaldehyde dehydrogenase (NAD+) activity	GO:0055114//oxidation-reduction process
ENSRNOT00000075279	2628741	3267408.5	4301495.5	10964345	11930165	3594673	3399215	8829727.66666667	1.37716732675774	1.14124771191822e-05	0.000325080917124459	Mut	methylmalonyl CoA mutase [Source:RGD Symbol;Acc:1587662]	Metabolism;Metabolism;Metabolism;Metabolism;Metabolism	Global and overview maps;Global and overview maps;Amino acid metabolism;Carbohydrate metabolism;Carbohydrate metabolism	ko01100//Metabolic pathways;ko01200//Carbon metabolism;ko00280//Valine, leucine and isoleucine degradation;ko00640//Propanoate metabolism;ko00630//Glyoxylate and dicarboxylate metabolism	K01847;K01847;K01847;K01847;K01847	-	GO:0003824//catalytic activity;GO:0003924//GTPase activity;GO:0004494//methylmalonyl-CoA mutase activity;GO:0016853//isomerase activity;GO:0016866//intramolecular transferase activity;GO:0031419//cobalamin binding;GO:0042802//identical protein binding;GO:0042803//protein homodimerization activity;GO:0046872//metal ion binding;GO:0072341//modified amino acid binding	GO:0009791//post-embryonic development;GO:0043547//positive regulation of GTPase activity;GO:0050667//homocysteine metabolic process
ENSRNOT00000001220	1138247.5	1292117.25	1273511	744766.5	635101.5625	782819.5	1234625.25	720895.854166667	-0.77621044466124	1.27746231582858e-05	0.000360205662084391	Zbed5	zinc finger, BED-type containing 5 [Source:RGD Symbol;Acc:1559988]	-	-	-	-	GO:0005654//nucleoplasm	-	-
ENSRNOT00000071424	1138247.5	1292117.25	1273511	744766.5	635101.5625	782819.5	1234625.25	720895.854166667	-0.77621044466124	1.27746231582858e-05	0.000360205662084391	LOC100911516	coiled-coil-helix-coiled-coil-helix domain-containing protein 2, mitochondrial-like [Source:RGD Symbol;Acc:6492335]	-	-	-	-	-	-	-
ENSRNOT00000071817	1138247.5	1292117.25	1273511	744766.5	635101.5625	782819.5	1234625.25	720895.854166667	-0.77621044466124	1.27746231582858e-05	0.000360205662084391	LOC100911516	coiled-coil-helix-coiled-coil-helix domain-containing protein 2, mitochondrial-like [Source:RGD Symbol;Acc:6492335]	-	-	-	-	-	-	-
ENSRNOT00000080892	1138247.5	1292117.25	1273511	744766.5	635101.5625	782819.5	1234625.25	720895.854166667	-0.77621044466124	1.27746231582858e-05	0.000360205662084391	LOC100911516	coiled-coil-helix-coiled-coil-helix domain-containing protein 2, mitochondrial-like [Source:RGD Symbol;Acc:6492335]	-	-	-	-	-	-	-
ENSRNOT00000064290	2165861	2313983	2134927.75	893797.1875	947608.5	884524.6875	2204923.91666667	908643.458333333	-1.27894266190346	1.48806396077308e-05	0.000405261516731519	Ppp2r1b	protein phosphatase 2 scaffold subunit A beta [Source:RGD Symbol;Acc:1304764]	Environmental Information Processing;Human Diseases;Cellular Processes;Environmental Information Processing;Human Diseases;Genetic Information Processing;Organismal Systems;Environmental Information Processing;Cellular Processes;Organismal Systems;Environmental Information Processing;Human Diseases;Organismal Systems;Environmental Information Processing	Signal transduction;Infectious diseases;Cellular community - eukaryotes;Signal transduction;Infectious diseases;Translation;Nervous system;Signal transduction;Cell growth and death;Circulatory system;Signal transduction;Infectious diseases;Nervous system;Signal transduction	ko04151//PI3K-Akt signaling pathway;ko05165//Human papillomavirus infection;ko04530//Tight junction;ko04152//AMPK signaling pathway;ko05160//Hepatitis C;ko03015//mRNA surveillance pathway;ko04728//Dopaminergic synapse;ko04071//Sphingolipid signaling pathway;ko04114//Oocyte meiosis;ko04261//Adrenergic signaling in cardiomyocytes;ko04390//Hippo signaling pathway;ko05142//Chagas disease (American tr…	K03456;K03456;K03456;K03456;K03456;K03456;K03456;K03456;K03456;K03456;K03456;K03456;K03456;K03456	GO:0000159//protein phosphatase type 2A complex;GO:0005575//cellular_component;GO:0005737//cytoplasm;GO:0045121//membrane raft	GO:0003674//molecular_function;GO:0004722//protein serine/threonine phosphatase activity;GO:0019888//protein phosphatase regulator activity	GO:0008150//biological_process;GO:0060561//apoptotic process involved in morphogenesis;GO:2001241//positive regulation of extrinsic apoptotic signaling pathway in absence of ligand
ENSRNOT00000058367	957636.5625	895022.375	796966.625	1790594.75	1850607.125	1840976.25	883208.520833333	1827392.70833333	1.0489607079175	1.54561950330741e-05	0.000412880080716041	Akr1c1	aldo-keto reductase family 1, member C1 [Source:RGD Symbol;Acc:1306847]	Metabolism;Metabolism	Lipid metabolism;Xenobiotics biodegradation and metabolism	ko00140//Steroid hormone biosynthesis;ko00980//Metabolism of xenobiotics by cytochrome P450	K00212;K00212	GO:0005575//cellular_component;GO:0005634//nucleus;GO:0005737//cytoplasm	GO:0004032//alditol:NADP+ 1-oxidoreductase activity;GO:0004303//estradiol 17-beta-dehydrogenase activity;GO:0008106//alcohol dehydrogenase (NADP+) activity;GO:0016229//steroid dehydrogenase activity;GO:0016491//oxidoreductase activity;GO:0047006//17-alpha,20-alpha-dihydroxypregn-4-en-3-one dehydrogenase activity;GO:0047023//androsterone dehydrogenase activity;GO:0047045//testosterone 17-beta-dehy…	GO:0006693//prostaglandin metabolic process;GO:0008202//steroid metabolic process;GO:0042448//progesterone metabolic process;GO:0042493//response to drug;GO:0043627//response to estrogen;GO:0044597//daunorubicin metabolic process;GO:0044598//doxorubicin metabolic process;GO:0055114//oxidation-reduction process
ENSRNOT00000039275	469532.125	484971.5	486801.5	911555.0625	813632.8125	704245.5625	480435.041666667	809811.145833333	0.753244118421983	2.16761713602736e-05	0.000552593902759852	Hspb8	heat shock protein family B (small) member 8 [Source:RGD Symbol;Acc:71003]	-	-	-	-	GO:0005622//intracellular;GO:0005634//nucleus;GO:0005737//cytoplasm;GO:0005829//cytosol	GO:0042802//identical protein binding	-
ENSRNOT00000015756	761625.125	867629.5	881850.8125	329160.0625	317810.34375	317850.6875	837035.145833333	321607.03125	-1.37998925231544	2.24782006532252e-05	0.000565296370481784	Rpl22l1	ribosomal protein L22 like 1 [Source:RGD Symbol;Acc:1309517]	Genetic Information Processing	Translation	ko03010//Ribosome	K02891	GO:0005622//intracellular;GO:0005840//ribosome;GO:0022625//cytosolic large ribosomal subunit	GO:0003735//structural constituent of ribosome	GO:0006412//translation
ENSRNOT00000040366	761625.125	867629.5	881850.8125	329160.0625	317810.34375	317850.6875	837035.145833333	321607.03125	-1.37998925231544	2.24782006532252e-05	0.000565296370481784	AABR07053716.1	-	Genetic Information Processing	Translation	ko03010//Ribosome	K02891	GO:0005622//intracellular;GO:0005840//ribosome	GO:0003735//structural constituent of ribosome	GO:0006412//translation
ENSRNOT00000024423	4581262	4952549	4618861	7141932.5	8387611	8141548	4717557.33333333	7890363.83333333	0.742051774755925	2.36785367646268e-05	0.000587543425586272	Fmo5	flavin containing monooxygenase 5 [Source:RGD Symbol;Acc:628602]	Metabolism	Xenobiotics biodegradation and metabolism	ko00982//Drug metabolism - cytochrome P450	K00485	GO:0005783//endoplasmic reticulum;GO:0005789//endoplasmic reticulum membrane;GO:0005829//cytosol;GO:0016020//membrane;GO:0016021//integral component of membrane;GO:0031090//organelle membrane;GO:0043231//intracellular membrane-bounded organelle	GO:0004497//monooxygenase activity;GO:0004499//N,N-dimethylaniline monooxygenase activity;GO:0016491//oxidoreductase activity;GO:0050660//flavin adenine dinucleotide binding;GO:0050661//NADP binding	GO:0055114//oxidation-reduction process
ENSRNOT00000009838	2152463.5	2249983.25	1950968.875	1447941.125	1270374.25	1369743.375	2117805.20833333	1362686.25	-0.636116470252934	2.67130479390269e-05	0.000654118187033277	Pm20d1	peptidase M20 domain containing 1 [Source:RGD Symbol;Acc:1564063]	-	-	-	-	GO:0005615//extracellular space	GO:0016787//hydrolase activity;GO:0016811//hydrolase activity, acting on carbon-nitrogen (but not peptide) bonds, in linear amides	GO:0006520//cellular amino acid metabolic process;GO:0043604//amide biosynthetic process;GO:0043605//cellular amide catabolic process;GO:0044255//cellular lipid metabolic process;GO:0097009//energy homeostasis;GO:1901215//negative regulation of neuron death;GO:1990845//adaptive thermogenesis;GO:2000275//regulation of oxidative phosphorylation uncoupler activity
ENSRNOT00000000246	326321.8125	361922.6875	333754.9375	123930.5625	100819.6796875	186558.25	340666.479166667	137102.830729167	-1.31310163799247	2.93354884665277e-05	0.000712087096124453	Lmf1	lipase maturation factor 1 [Source:RGD Symbol;Acc:1310180]	-	-	-	-	GO:0005783//endoplasmic reticulum;GO:0005789//endoplasmic reticulum membrane;GO:0005794//Golgi apparatus;GO:0016020//membrane;GO:0016021//integral component of membrane	-	GO:0006641//triglyceride metabolic process;GO:0006888//ER to Golgi vesicle-mediated transport;GO:0009306//protein secretion;GO:0033578//protein glycosylation in Golgi;GO:0034382//chylomicron remnant clearance;GO:0051006//positive regulation of lipoprotein lipase activity;GO:0051604//protein maturation;GO:0090181//regulation of cholesterol metabolic process;GO:0090207//regulation of triglyceride m…
ENSRNOT00000090323	934634.875	1097119.125	974434.5625	655757.875	437785.34375	811020.5	1002062.85416667	634854.572916667	-0.658474949552601	3.10334343862178e-05	0.000746808897320059	Gpd2	glycerol-3-phosphate dehydrogenase 2 [Source:RGD Symbol;Acc:2726]	Metabolism	Lipid metabolism	ko00564//Glycerophospholipid metabolism	K00111	GO:0009331//glycerol-3-phosphate dehydrogenase complex	GO:0004368//glycerol-3-phosphate dehydrogenase activity;GO:0005509//calcium ion binding;GO:0016491//oxidoreductase activity	GO:0006072//glycerol-3-phosphate metabolic process;GO:0055114//oxidation-reduction process
ENSRNOT00000015790	196057.515625	135487.15625	227571.90625	96831.734375	83920.015625	122664.78125	186372.192708333	101138.84375	-0.881849431265954	3.23666457339122e-05	0.000768948864393328	Mrps31	mitochondrial ribosomal protein S31 [Source:RGD Symbol;Acc:1307668]	-	-	-	-	GO:0005730//nucleolus;GO:0005739//mitochondrion;GO:0005763//mitochondrial small ribosomal subunit;GO:0005840//ribosome	GO:0003735//structural constituent of ribosome;GO:0019904//protein domain specific binding	-
ENSRNOT00000029664	1	1	1	25421.126953125	25387.220703125	NA	1	25404.173828125	14.6327779264071	4.188636203837e-05	0.000970338420166887	Armcx3	armadillo repeat containing, X-linked 3 [Source:RGD Symbol;Acc:1549739]	-	-	-	-	GO:0005634//nucleus;GO:0005737//cytoplasm;GO:0005739//mitochondrion;GO:0005741//mitochondrial outer membrane;GO:0016020//membrane;GO:0016021//integral component of membrane	-	-
ENSRNOT00000088760	1	1	1	25421.126953125	25387.220703125	NA	1	25404.173828125	14.6327779264071	4.188636203837e-05	0.000970338420166887	Armcx3	armadillo repeat containing, X-linked 3 [Source:RGD Symbol;Acc:1549739]	-	-	-	-	GO:0016020//membrane;GO:0016021//integral component of membrane;GO:0031307//integral component of mitochondrial outer membrane	-	GO:0034613//cellular protein localization;GO:0045944//positive regulation of transcription from RNA polymerase II promoter
ENSRNOT00000012681	11074944	9195144	10223876	2863917.5	4777256.5	3643535.25	10164654.6666667	3761569.75	-1.4341544546674	5.26331688674648e-05	0.0011896800882067	Cyp4a3	cytochrome P450, family 4, subfamily a, polypeptide 3 [Source:RGD Symbol;Acc:631356]	Metabolism;Organismal Systems;Organismal Systems;Metabolism;Organismal Systems;Metabolism;Metabolism	Global and overview maps;Circulatory system;Sensory system;Metabolism of cofactors and vitamins;Endocrine system;Lipid metabolism;Lipid metabolism	ko01100//Metabolic pathways;ko04270//Vascular smooth muscle contraction;ko04750//Inflammatory mediator regulation of TRP channels;ko00830//Retinol metabolism;ko03320//PPAR signaling pathway;ko00071//Fatty acid degradation;ko00590//Arachidonic acid metabolism	K07425;K07425;K07425;K07425;K07425;K07425;K07425	GO:0016020//membrane;GO:0016021//integral component of membrane	GO:0004497//monooxygenase activity;GO:0005506//iron ion binding;GO:0016491//oxidoreductase activity;GO:0016705//oxidoreductase activity, acting on paired donors, with incorporation or reduction of molecular oxygen;GO:0020037//heme binding;GO:0046872//metal ion binding	GO:0055114//oxidation-reduction process
ENSRNOT00000045571	11074944	9195144	10223876	2863917.5	4777256.5	3643535.25	10164654.6666667	3761569.75	-1.4341544546674	5.26331688674648e-05	0.0011896800882067	Cyp4a3	cytochrome P450, family 4, subfamily a, polypeptide 3 [Source:RGD Symbol;Acc:631356]	Metabolism;Organismal Systems;Organismal Systems;Metabolism;Organismal Systems;Metabolism;Metabolism	Global and overview maps;Circulatory system;Sensory system;Metabolism of cofactors and vitamins;Endocrine system;Lipid metabolism;Lipid metabolism	ko01100//Metabolic pathways;ko04270//Vascular smooth muscle contraction;ko04750//Inflammatory mediator regulation of TRP channels;ko00830//Retinol metabolism;ko03320//PPAR signaling pathway;ko00071//Fatty acid degradation;ko00590//Arachidonic acid metabolism	K07425;K07425;K07425;K07425;K07425;K07425;K07425	GO:0016020//membrane;GO:0016021//integral component of membrane	GO:0004497//monooxygenase activity;GO:0005506//iron ion binding;GO:0016491//oxidoreductase activity;GO:0016705//oxidoreductase activity, acting on paired donors, with incorporation or reduction of molecular oxygen;GO:0020037//heme binding;GO:0046872//metal ion binding	GO:0055114//oxidation-reduction process
ENSRNOT00000079875	2650656.75	2990426.75	2716553.5	4714520	4317641.5	4531818.5	2785879	4521326.66666667	0.698613558148209	5.94632713883236e-05	0.0013191909485938	Ak3	adenylate kinase 3 [Source:RGD Symbol;Acc:619885]	Metabolism	Nucleotide metabolism	ko00230//Purine metabolism	K00944	GO:0005739//mitochondrion;GO:0005759//mitochondrial matrix	GO:0000166//nucleotide binding;GO:0004017//adenylate kinase activity;GO:0005524//ATP binding;GO:0005525//GTP binding;GO:0016301//kinase activity;GO:0016740//transferase activity;GO:0016776//phosphotransferase activity, phosphate group as acceptor;GO:0019205//nucleobase-containing compound kinase activity;GO:0046899//nucleoside triphosphate adenylate kinase activity	GO:0006139//nucleobase-containing compound metabolic process;GO:0006172//ADP biosynthetic process;GO:0016310//phosphorylation;GO:0046033//AMP metabolic process;GO:0046039//GTP metabolic process;GO:0046041//ITP metabolic process;GO:0046051//UTP metabolic process;GO:0046940//nucleoside monophosphate phosphorylation
ENSRNOT00000022721	728871.5625	789432.4375	715660.0625	289154.46875	235858.359375	408149.65625	744654.6875	311054.161458333	-1.25940576414801	6.59724002210227e-05	0.00145009413556681	Tat	tyrosine aminotransferase [Source:RGD Symbol;Acc:3820]	Metabolism;Metabolism;Metabolism;Metabolism;Metabolism;Metabolism;Metabolism	Global and overview maps;Global and overview maps;Amino acid metabolism;Amino acid metabolism;Amino acid metabolism;Metabolism of cofactors and vitamins;Amino acid metabolism	ko01100//Metabolic pathways;ko01230//Biosynthesis of amino acids;ko00270//Cysteine and methionine metabolism;ko00350//Tyrosine metabolism;ko00360//Phenylalanine metabolism;ko00130//Ubiquinone and other terpenoid-quinone biosynthesis;ko00400//Phenylalanine, tyrosine and tryptophan biosynthesis	K00815;K00815;K00815;K00815;K00815;K00815;K00815	GO:0005739//mitochondrion	GO:0003824//catalytic activity;GO:0004838//L-tyrosine:2-oxoglutarate aminotransferase activity;GO:0008483//transaminase activity;GO:0016597//amino acid binding;GO:0016740//transferase activity;GO:0030170//pyridoxal phosphate binding	GO:0006094//gluconeogenesis;GO:0006103//2-oxoglutarate metabolic process;GO:0006520//cellular amino acid metabolic process;GO:0006536//glutamate metabolic process;GO:0006559//L-phenylalanine catabolic process;GO:0006572//tyrosine catabolic process;GO:0006979//response to oxidative stress;GO:0009058//biosynthetic process;GO:0009072//aromatic amino acid family metabolic process;GO:0009074//aromatic…
ENSRNOT00000045016	10130367	11441639	9075654	18188920	14560180	13561515	10215886.6666667	15436871.6666667	0.595565990057838	6.87338735389738e-05	0.00150486751360036	Ddah1	dimethylarginine dimethylaminohydrolase 1 [Source:RGD Symbol;Acc:70968]	-	-	-	-	-	GO:0016403//dimethylargininase activity;GO:0016597//amino acid binding;GO:0016787//hydrolase activity;GO:0046872//metal ion binding	GO:0000052//citrulline metabolic process;GO:0003073//regulation of systemic arterial blood pressure;GO:0006525//arginine metabolic process;GO:0006527//arginine catabolic process;GO:0008285//negative regulation of cell proliferation;GO:0043116//negative regulation of vascular permeability;GO:0045429//positive regulation of nitric oxide biosynthetic process;GO:0045766//positive regulation of angiog…
ENSRNOT00000034289	14023946	14860899	14018486	23590032	24718990	23415936	14301110.3333333	23908319.3333333	0.741385555770262	6.93274269660805e-05	0.00150930557012465	Dhrs7l1	dehydrogenase/reductase (SDR family) member 7-like 1 [Source:RGD Symbol;Acc:1308036]	-	-	-	-	-	GO:0016491//oxidoreductase activity	GO:0055114//oxidation-reduction process
ENSRNOT00000026677	1400649.5	1453526.375	1400985.25	761438.1875	469580.1875	997473.875	1418387.04166667	742830.75	-0.933145818003708	6.94772580193507e-05	0.00150930557012465	F10	coagulation factor X [Source:RGD Symbol;Acc:61850]	Organismal Systems	Immune system	ko04610//Complement and coagulation cascades	K01314	GO:0005576//extracellular region	GO:0004252//serine-type endopeptidase activity;GO:0005509//calcium ion binding;GO:0005543//phospholipid binding;GO:0008233//peptidase activity;GO:0008236//serine-type peptidase activity;GO:0016787//hydrolase activity	GO:0006508//proteolysis;GO:0007596//blood coagulation;GO:0051897//positive regulation of protein kinase B signaling
ENSRNOT00000021899	209073.15625	186603.96875	210501.765625	141649.140625	127491.78125	102150.1328125	202059.630208333	123763.684895833	-0.707193055509713	7.12807418817256e-05	0.00154248210048711	Mrps9	mitochondrial ribosomal protein S9 [Source:RGD Symbol;Acc:1306558]	Genetic Information Processing	Translation	ko03010//Ribosome	K02996	GO:0005730//nucleolus;GO:0005739//mitochondrion;GO:0005763//mitochondrial small ribosomal subunit;GO:0005840//ribosome	GO:0003723//RNA binding;GO:0003735//structural constituent of ribosome	GO:0000462//maturation of SSU-rRNA from tricistronic rRNA transcript (SSU-rRNA, 5.8S rRNA, LSU-rRNA);GO:0006412//translation
ENSRNOT00000022275	7427294	7534934.5	8048817.5	5278012	3529014.5	6468315	7670348.66666667	5091780.5	-0.59112193110197	7.41159073110897e-05	0.00159764135335063	Gstk1	glutathione S-transferase kappa 1 [Source:RGD Symbol;Acc:735188]	Metabolism;Cellular Processes;Human Diseases;Metabolism;Metabolism;Metabolism	Global and overview maps;Transport and catabolism;Cancers;Xenobiotics biodegradation and metabolism;Xenobiotics biodegradation and metabolism;Metabolism of other amino acids	ko01100//Metabolic pathways;ko04146//Peroxisome;ko05204//Chemical carcinogenesis;ko00980//Metabolism of xenobiotics by cytochrome P450;ko00982//Drug metabolism - cytochrome P450;ko00480//Glutathione metabolism	K13299;K13299;K13299;K13299;K13299;K13299	GO:0005622//intracellular;GO:0005739//mitochondrion;GO:0005759//mitochondrial matrix;GO:0005777//peroxisome	GO:0004364//glutathione transferase activity;GO:0004602//glutathione peroxidase activity;GO:0005102//receptor binding;GO:0015035//protein disulfide oxidoreductase activity;GO:0016740//transferase activity	GO:0006749//glutathione metabolic process;GO:0030855//epithelial cell differentiation;GO:0055114//oxidation-reduction process;GO:0098869//cellular oxidant detoxification
ENSRNOT00000008150	239760.296875	199046.234375	228870.0625	151649.921875	132161.96875	144442.21875	222558.864583333	142751.369791667	-0.640682375645363	7.59439080468745e-05	0.00163074937932962	Ncstn	nicastrin [Source:RGD Symbol;Acc:631418]	Human Diseases;Environmental Information Processing	Neurodegenerative diseases;Signal transduction	ko05010//Alzheimer disease;ko04330//Notch signaling pathway	K06171;K06171	GO:0005739//mitochondrion;GO:0005764//lysosome;GO:0005765//lysosomal membrane;GO:0005783//endoplasmic reticulum;GO:0005794//Golgi apparatus;GO:0005886//plasma membrane;GO:0005887//integral component of plasma membrane;GO:0016020//membrane;GO:0016021//integral component of membrane;GO:0030659//cytoplasmic vesicle membrane;GO:0031410//cytoplasmic vesicle;GO:0042470//melanosome;GO:0070765//gamma-sec…	GO:0004175//endopeptidase activity;GO:0005515//protein binding;GO:0008233//peptidase activity	GO:0002262//myeloid cell homeostasis;GO:0006509//membrane protein ectodomain proteolysis;GO:0007219//Notch signaling pathway;GO:0007220//Notch receptor processing;GO:0016485//protein processing;GO:0034205//beta-amyloid formation;GO:0042098//T cell proliferation;GO:0042982//amyloid precursor protein metabolic process;GO:0043085//positive regulation of catalytic activity;GO:0050435//beta-amyloid me…
ENSRNOT00000039263	307556.75	400226.375	774178.125	1647441.75	1113517.625	865051.625	493987.083333333	1208670.33333333	1.2908755768401	7.7744447709225e-05	0.00166301628950423	Isg15	ISG15 ubiquitin-like modifier [Source:RGD Symbol;Acc:1310312]	Human Diseases;Human Diseases;Organismal Systems	Infectious diseases;Infectious diseases;Immune system	ko05165//Human papillomavirus infection;ko05169//Epstein-Barr virus infection;ko04622//RIG-I-like receptor signaling pathway	K12159;K12159;K12159	GO:0005576//extracellular region	-	GO:0031397//negative regulation of protein ubiquitination;GO:0032020//ISG15-protein conjugation;GO:0032649//regulation of interferon-gamma production;GO:0034340//response to type I interferon;GO:0042742//defense response to bacterium;GO:0045071//negative regulation of viral genome replication;GO:0051607//defense response to virus
ENSRNOT00000026960	989455.8125	964629.625	862611.8125	620009.8125	482959.03125	768815.4375	938899.083333333	623928.09375	-0.58959032807382	8.69392276913939e-05	0.00183856707651914	Sgta	small glutamine rich tetratricopeptide repeat containing alpha [Source:RGD Symbol;Acc:620815]	-	-	-	-	GO:0005634//nucleus;GO:0005737//cytoplasm;GO:0005829//cytosol;GO:0016020//membrane;GO:0072380//TRC complex;GO:0098793//presynapse;GO:0098850//extrinsic component of synaptic vesicle membrane	GO:0005515//protein binding;GO:0032947//protein complex scaffold;GO:0042802//identical protein binding;GO:0043621//protein self-association;GO:1904288//BAT3 complex binding	GO:0006620//posttranslational protein targeting to membrane;GO:0030433//ER-associated ubiquitin-dependent protein catabolic process;GO:0061077//chaperone-mediated protein folding;GO:0071816//tail-anchored membrane protein insertion into ER membrane;GO:1903070//negative regulation of ER-associated ubiquitin-dependent protein catabolic process;GO:1903071//positive regulation of ER-associated ubiqui…
ENSRNOT00000021612	468255.34375	566941.9375	521584.78125	1476595	1345986.75	1314130.375	518927.354166667	1378904.04166667	1.40991757114178	9.12099835208175e-05	0.00190721100373305	Cdh17	cadherin 17 [Source:RGD Symbol;Acc:619748]	Human Diseases	Cancers	ko05226//Gastric cancer	K06811	GO:0005634//nucleus;GO:0005886//plasma membrane;GO:0005913//cell-cell adherens junction;GO:0009986//cell surface;GO:0016020//membrane;GO:0016021//integral component of membrane;GO:0016323//basolateral plasma membrane;GO:0016342//catenin complex;GO:0030054//cell junction	GO:0005178//integrin binding;GO:0005427//proton-dependent oligopeptide secondary active transmembrane transporter activity;GO:0005509//calcium ion binding;GO:0008092//cytoskeletal protein binding;GO:0042803//protein homodimerization activity;GO:0045296//cadherin binding;GO:0046872//metal ion binding	GO:0002314//germinal center B cell differentiation;GO:0002315//marginal zone B cell differentiation;GO:0006857//oligopeptide transport;GO:0007043//cell-cell junction assembly;GO:0007155//cell adhesion;GO:0007156//homophilic cell adhesion via plasma membrane adhesion molecules;GO:0007229//integrin-mediated signaling pathway;GO:0016339//calcium-dependent cell-cell adhesion via plasma membrane cell …
ENSRNOT00000020155	534924.8125	446236.3125	981487.875	402758.34375	300480.09375	406563.625	654216.333333333	369934.020833333	-0.822499795134134	0.00011645387391293	0.00238154570716443	Pdcd4	programmed cell death 4 [Source:RGD Symbol;Acc:620816]	Human Diseases;Human Diseases	Cancers;Cancers	ko05205//Proteoglycans in cancer;ko05206//MicroRNAs in cancer	K16865;K16865	GO:0005575//cellular_component;GO:0005634//nucleus;GO:0005737//cytoplasm;GO:0005829//cytosol	GO:0003674//molecular_function;GO:0003723//RNA binding	GO:0006915//apoptotic process;GO:0007569//cell aging;GO:0030509//BMP signaling pathway;GO:0034393//positive regulation of smooth muscle cell apoptotic process;GO:0043066//negative regulation of apoptotic process;GO:0043508//negative regulation of JUN kinase activity;GO:0045892//negative regulation of transcription, DNA-templated;GO:0050729//positive regulation of inflammatory response;GO:0051246/…
ENSRNOT00000005206	33848.23828125	133638.765625	45530.921875	334890.65625	907226	208779.390625	71005.9752604167	483632.015625	2.76789741191817	0.000124615285422807	0.00252991686732921	Acmsd	aminocarboxymuconate semialdehyde decarboxylase [Source:RGD Symbol;Acc:620868]	Metabolism;Metabolism	Global and overview maps;Amino acid metabolism	ko01100//Metabolic pathways;ko00380//Tryptophan metabolism	K03392;K03392	GO:0005829//cytosol	GO:0001760//aminocarboxymuconate-semialdehyde decarboxylase activity;GO:0008270//zinc ion binding;GO:0016787//hydrolase activity;GO:0016831//carboxy-lyase activity	GO:0051259//protein oligomerization;GO:1904985//negative regulation of quinolinate biosynthetic process
ENSRNOT00000027976	11287720	10772357	10859797	6306661	7221932	7651459.5	10973291.3333333	7060017.5	-0.636252648479415	0.000130566645139103	0.00262213517917847	Rpl13a	ribosomal protein L13A [Source:RGD Symbol;Acc:628697]	Genetic Information Processing	Translation	ko03010//Ribosome	K02872	GO:0005840//ribosome;GO:0015934//large ribosomal subunit	GO:0003735//structural constituent of ribosome	GO:0006412//translation
ENSRNOT00000014701	363501.625	283897.78125	441472.34375	140225.65625	224279.1875	257143	362957.25	207215.947916667	-0.808664592920317	0.000146746471524025	0.00289500194529551	Fabp4	fatty acid binding protein 4 [Source:RGD Symbol;Acc:69309]	Organismal Systems;Organismal Systems	Endocrine system;Endocrine system	ko03320//PPAR signaling pathway;ko04923//Regulation of lipolysis in adipocyte	K08753;K08753	-	GO:0005504//fatty acid binding;GO:0008289//lipid binding	GO:0050727//regulation of inflammatory response
ENSRNOT00000077311	363501.625	283897.78125	441472.34375	140225.65625	224279.1875	257143	362957.25	207215.947916667	-0.808664592920317	0.000146746471524025	0.00289500194529551	Fabp4	fatty acid binding protein 4 [Source:RGD Symbol;Acc:69309]	Organismal Systems;Organismal Systems	Endocrine system;Endocrine system	ko03320//PPAR signaling pathway;ko04923//Regulation of lipolysis in adipocyte	K08753;K08753	GO:0005634//nucleus;GO:0005737//cytoplasm	GO:0005324//long-chain fatty acid transporter activity;GO:0005504//fatty acid binding;GO:0008289//lipid binding;GO:0036041//long-chain fatty acid binding;GO:0051427//hormone receptor binding	GO:0001816//cytokine production;GO:0006469//negative regulation of protein kinase activity;GO:0009617//response to bacterium;GO:0015909//long-chain fatty acid transport;GO:0042632//cholesterol homeostasis;GO:0045892//negative regulation of transcription, DNA-templated;GO:0050727//regulation of inflammatory response;GO:0050729//positive regulation of inflammatory response;GO:0050872//white fat cel…
ENSRNOT00000001602	387434.78125	349925.65625	356710.875	159383.765625	260536.46875	279567.84375	364690.4375	233162.692708333	-0.645335403456803	0.000152878565719602	0.00299481064004399	Agpat3	1-acylglycerol-3-phosphate O-acyltransferase 3 [Source:RGD Symbol;Acc:1305787]	Metabolism;Environmental Information Processing;Metabolism;Metabolism	Global and overview maps;Signal transduction;Lipid metabolism;Lipid metabolism	ko01100//Metabolic pathways;ko04072//Phospholipase D signaling pathway;ko00564//Glycerophospholipid metabolism;ko00561//Glycerolipid metabolism	K13523;K13523;K13523;K13523	GO:0005783//endoplasmic reticulum;GO:0016020//membrane;GO:0016021//integral component of membrane	GO:0003841//1-acylglycerol-3-phosphate O-acyltransferase activity;GO:0016740//transferase activity;GO:0016746//transferase activity, transferring acyl groups;GO:0042171//lysophosphatidic acid acyltransferase activity	-
ENSRNOT00000004772	8754.2412109375	58069.26171875	8871.4912109375	13141.1904296875	NA	18410.20703125	25231.6647135417	15775.6987304688	-0.677531488521992	0.000155628239062802	0.00302743016964329	Acbd6	acyl-CoA binding domain containing 6 [Source:RGD Symbol;Acc:1305030]	-	-	-	-	GO:0005737//cytoplasm	GO:0000062//fatty-acyl-CoA binding;GO:0008289//lipid binding	-
ENSRNOT00000025394	125404.015625	143337.5625	135806.484375	90481.0546875	93528.1875	79250.4296875	134849.354166667	87753.2239583333	-0.619824577542387	0.000158972938932162	0.00308175665992452	Stab1	stabilin 1 [Source:RGD Symbol;Acc:2324745]	-	-	-	-	GO:0005887//integral component of plasma membrane	GO:0005041//low-density lipoprotein receptor activity;GO:0005044//scavenger receptor activity;GO:0005509//calcium ion binding;GO:0005540//hyaluronic acid binding;GO:0030169//low-density lipoprotein particle binding	GO:0006898//receptor-mediated endocytosis;GO:0007155//cell adhesion;GO:0007267//cell-cell signaling;GO:0016525//negative regulation of angiogenesis;GO:0042742//defense response to bacterium
ENSRNOT00000071253	237982.234375	217127.875	265494.1875	166474.015625	95929.421875	132494.640625	240201.432291667	131632.692708333	-0.867726907842053	0.000164894275862216	0.00316359017917097	Hax1	HCLS1 associated protein X-1 [Source:RGD Symbol;Acc:727960]	-	-	-	-	-	-	GO:0043066//negative regulation of apoptotic process
ENSRNOT00000073599	237982.234375	217127.875	265494.1875	166474.015625	95929.421875	132494.640625	240201.432291667	131632.692708333	-0.867726907842053	0.000164894275862216	0.00316359017917097	Hax1	HCLS1 associated protein X-1 [Source:RGD Symbol;Acc:727960]	-	-	-	-	GO:0005667//transcription factor complex;GO:0005739//mitochondrion;GO:0005741//mitochondrial outer membrane;GO:0005758//mitochondrial intermembrane space	GO:0019966//interleukin-1 binding;GO:0047485//protein N-terminus binding	GO:0014068//positive regulation of phosphatidylinositol 3-kinase signaling;GO:0030833//regulation of actin filament polymerization;GO:0030854//positive regulation of granulocyte differentiation;GO:0033138//positive regulation of peptidyl-serine phosphorylation;GO:0043066//negative regulation of apoptotic process;GO:0045944//positive regulation of transcription from RNA polymerase II promoter;GO:0…
ENSRNOT00000004174	6711301	7947128	7187706	5025829.5	4488488.5	4901273	7282045	4805197	-0.59974807728146	0.000189730592084371	0.00355427421204372	Gc	GC, vitamin D binding protein [Source:RGD Symbol;Acc:2667]	-	-	-	-	GO:0005615//extracellular space	GO:0003779//actin binding;GO:0005499//vitamin D binding;GO:0090482//vitamin transmembrane transporter activity;GO:1902118//calcidiol binding	GO:0035461//vitamin transmembrane transport;GO:0042359//vitamin D metabolic process;GO:0051180//vitamin transport
ENSRNOT00000018737	2583259.75	2683589	2703200	3940219.5	4599508	5311639	2656682.91666667	4617122.16666667	0.797367857875148	0.000190350705606497	0.00355427421204372	Gls2	glutaminase 2 [Source:RGD Symbol;Acc:620359]	Metabolism;Human Diseases;Organismal Systems;Human Diseases;Organismal Systems;Metabolism;Metabolism;Organismal Systems;Metabolism	Global and overview maps;Cancers;Nervous system;Cancers;Nervous system;Amino acid metabolism;Amino acid metabolism;Excretory system;Metabolism of other amino acids	ko01100//Metabolic pathways;ko05206//MicroRNAs in cancer;ko04724//Glutamatergic synapse;ko05230//Central carbon metabolism in cancer;ko04727//GABAergic synapse;ko00250//Alanine, aspartate and glutamate metabolism;ko00220//Arginine biosynthesis;ko04964//Proximal tubule bicarbonate reclamation;ko00471//D-Glutamine and D-glutamate metabolism	K01425;K01425;K01425;K01425;K01425;K01425;K01425;K01425;K01425	GO:0005739//mitochondrion	GO:0004359//glutaminase activity	GO:0006541//glutamine metabolic process;GO:0042981//regulation of apoptotic process;GO:0072593//reactive oxygen species metabolic process
ENSRNOT00000017042	1212629.75	1201411.125	1117099	3014684.25	2811490	3033189	1177046.625	2953121.08333333	1.32706904146943	0.000199991722597209	0.00367287430019809	Lgals9	galectin 9 [Source:RGD Symbol;Acc:3005]	-	-	-	-	-	GO:0030246//carbohydrate binding	-
ENSRNOT00000017071	1212629.75	1201411.125	1117099	3014684.25	2811490	3033189	1177046.625	2953121.08333333	1.32706904146943	0.000199991722597209	0.00367287430019809	Lgals9	galectin 9 [Source:RGD Symbol;Acc:3005]	-	-	-	-	-	GO:0030246//carbohydrate binding	-
ENSRNOT00000005089	327846.65625	368625.40625	417509.96875	232239.921875	193880.78125	201003.296875	371327.34375	209041.333333333	-0.828903324299933	0.000227192338564454	0.00403953766307436	Mrps7	mitochondrial ribosomal protein S7 [Source:RGD Symbol;Acc:1309164]	Genetic Information Processing	Translation	ko03010//Ribosome	K02992	GO:0005739//mitochondrion;GO:0005763//mitochondrial small ribosomal subunit;GO:0005840//ribosome	GO:0003729//mRNA binding;GO:0003735//structural constituent of ribosome;GO:0019843//rRNA binding	GO:0000028//ribosomal small subunit assembly;GO:0006412//translation;GO:0032543//mitochondrial translation
ENSRNOT00000019507	412641.34375	357514.1875	413406.875	694847.3125	659570.125	866234.1875	394520.802083333	740217.208333333	0.907847303439477	0.000248997210997349	0.00439921338290569	Bdh2	3-hydroxybutyrate dehydrogenase 2 [Source:RGD Symbol;Acc:1309898]	Metabolism;Metabolism;Metabolism	Global and overview maps;Carbohydrate metabolism;Lipid metabolism	ko01100//Metabolic pathways;ko00650//Butanoate metabolism;ko00072//Synthesis and degradation of ketone bodies	K00019;K00019;K00019	GO:0005737//cytoplasm;GO:0005829//cytosol	GO:0003858//3-hydroxybutyrate dehydrogenase activity;GO:0016491//oxidoreductase activity;GO:0051287//NAD binding	GO:0006635//fatty acid beta-oxidation;GO:0030855//epithelial cell differentiation
ENSRNOT00000086557	1	1	1	96337.03125	64584.54296875	51062.89453125	1	70661.4895833333	16.108636541909	0.000277029505672162	0.00477362879681382	AABR07051689.1	-	-	-	-	-	GO:0005615//extracellular space	-	GO:0002377//immunoglobulin production;GO:0006955//immune response
ENSRNOT00000011784	23853362	22244430	21225618	13432112	14261235	11020835	22441136.6666667	12904727.3333333	-0.798246093035454	0.000281704114783577	0.00483924330103603	Eci1	enoyl-CoA delta isomerase 1 [Source:RGD Symbol;Acc:61892]	Metabolism	Lipid metabolism	ko00071//Fatty acid degradation	K13238	-	GO:0003824//catalytic activity;GO:0004165//dodecenoyl-CoA delta-isomerase activity;GO:0016853//isomerase activity	GO:0006635//fatty acid beta-oxidation
ENSRNOT00000000072	3067830.25	2636242	3014075.75	4955483.5	5423772	4533955.5	2906049.33333333	4971070.33333333	0.774497320948982	0.000294949859301342	0.00505124252907789	Atp5me	ATP synthase membrane subunit e [Source:RGD Symbol;Acc:621377]	Metabolism;Organismal Systems;Metabolism	Global and overview maps;Environmental adaptation;Energy metabolism	ko01100//Metabolic pathways;ko04714//Thermogenesis;ko00190//Oxidative phosphorylation	K02129;K02129;K02129	GO:0000276//mitochondrial proton-transporting ATP synthase complex, coupling factor F(o);GO:0005739//mitochondrion;GO:0005743//mitochondrial inner membrane;GO:0005753//mitochondrial proton-transporting ATP synthase complex;GO:0016020//membrane;GO:0045263//proton-transporting ATP synthase complex, coupling factor F(o)	GO:0015078//hydrogen ion transmembrane transporter activity;GO:0016887//ATPase activity	GO:0006754//ATP biosynthetic process;GO:0006811//ion transport;GO:0015986//ATP synthesis coupled proton transport;GO:0046034//ATP metabolic process
ENSRNOT00000040702	1138552.25	2001169.5	1189923.75	2890875.5	2969917.5	2516815.25	1443215.16666667	2792536.08333333	0.952289517408865	0.000328457117826596	0.00554010902968546	AABR07065625.1	-	Environmental Information Processing;Cellular Processes;Human Diseases;Human Diseases;Human Diseases;Organismal Systems;Environmental Information Processing;Environmental Information Processing;Human Diseases;Human Diseases;Human Diseases;Organismal Systems;Human Diseases;Human Diseases;Organismal Systems;Organismal Systems;Human Diseases;Environmental Information Processing;Organismal Systems;Hu…	Signal transduction;Transport and catabolism;Infectious diseases;Immune diseases;Infectious diseases;Immune system;Signal transduction;Signal transduction;Cancers;Infectious diseases;Infectious diseases;Immune system;Cardiovascular diseases;Cardiovascular diseases;Immune system;Immune system;Infectious diseases;Signal transduction;Immune system;Immune diseases;Infectious diseases;Infectious disea…	ko04151//PI3K-Akt signaling pathway;ko04145//Phagosome;ko05169//Epstein-Barr virus infection;ko05322//Systemic lupus erythematosus;ko05152//Tuberculosis;ko04666//Fc gamma R-mediated phagocytosis;ko04072//Phospholipase D signaling pathway;ko04020//Calcium signaling pathway;ko05202//Transcriptional misregulation in cancers;ko05146//Amoebiasis;ko05150//Staphylococcus aureus infection;ko04650//Natura…	K06856;K06856;K06856;K06856;K06856;K06856;K06856;K06856;K06856;K06856;K06856;K06856;K06856;K06856;K06856;K06856;K06856;K06856;K06856;K06856;K06856;K06856;K06856;K06856;K06856;K06856;K06856	-	-	-
ENSRNOT00000082921	1138552.25	2001169.5	1189923.75	2890875.5	2969917.5	2516815.25	1443215.16666667	2792536.08333333	0.952289517408865	0.000328457117826596	0.00554010902968546	AABR07065625.1	-	Environmental Information Processing;Cellular Processes;Human Diseases;Human Diseases;Human Diseases;Organismal Systems;Environmental Information Processing;Environmental Information Processing;Human Diseases;Human Diseases;Human Diseases;Organismal Systems;Human Diseases;Human Diseases;Organismal Systems;Organismal Systems;Human Diseases;Environmental Information Processing;Organismal Systems;Hu…	Signal transduction;Transport and catabolism;Infectious diseases;Immune diseases;Infectious diseases;Immune system;Signal transduction;Signal transduction;Cancers;Infectious diseases;Infectious diseases;Immune system;Cardiovascular diseases;Cardiovascular diseases;Immune system;Immune system;Infectious diseases;Signal transduction;Immune system;Immune diseases;Infectious diseases;Infectious disea…	ko04151//PI3K-Akt signaling pathway;ko04145//Phagosome;ko05169//Epstein-Barr virus infection;ko05322//Systemic lupus erythematosus;ko05152//Tuberculosis;ko04666//Fc gamma R-mediated phagocytosis;ko04072//Phospholipase D signaling pathway;ko04020//Calcium signaling pathway;ko05202//Transcriptional misregulation in cancers;ko05146//Amoebiasis;ko05150//Staphylococcus aureus infection;ko04650//Natura…	K06856;K06856;K06856;K06856;K06856;K06856;K06856;K06856;K06856;K06856;K06856;K06856;K06856;K06856;K06856;K06856;K06856;K06856;K06856;K06856;K06856;K06856;K06856;K06856;K06856;K06856;K06856	-	-	-
ENSRNOT00000052003	193789.9375	173436.03125	198085.421875	293740.5625	273017.46875	286391.59375	188437.130208333	284383.208333333	0.593753016373278	0.000334522047774825	0.00562541142387605	Cmpk2	cytidine/uridine monophosphate kinase 2 [Source:RGD Symbol;Acc:1305881]	Metabolism;Metabolism	Global and overview maps;Nucleotide metabolism	ko01100//Metabolic pathways;ko00240//Pyrimidine metabolism	K13809;K13809	GO:0005737//cytoplasm;GO:0005739//mitochondrion	GO:0004127//cytidylate kinase activity;GO:0004550//nucleoside diphosphate kinase activity;GO:0004798//thymidylate kinase activity;GO:0009041//uridylate kinase activity;GO:0033862//UMP kinase activity;GO:0050145//nucleoside phosphate kinase activity	GO:0006165//nucleoside diphosphate phosphorylation;GO:0006227//dUDP biosynthetic process;GO:0006233//dTDP biosynthetic process;GO:0006235//dTTP biosynthetic process;GO:0009142//nucleoside triphosphate biosynthetic process;GO:0046940//nucleoside monophosphate phosphorylation;GO:0071222//cellular response to lipopolysaccharide
ENSRNOT00000018145	138879.140625	136452.90625	155612.15625	84496.2109375	87564.6171875	81999.0234375	143648.067708333	84686.6171875	-0.762332679267409	0.000345068997928042	0.00578534599228907	Mvd	mevalonate diphosphate decarboxylase [Source:RGD Symbol;Acc:621292]	Metabolism;Metabolism	Global and overview maps;Metabolism of terpenoids and polyketides	ko01100//Metabolic pathways;ko00900//Terpenoid backbone biosynthesis	K01597;K01597	GO:0005829//cytosol	GO:0000166//nucleotide binding;GO:0004163//diphosphomevalonate decarboxylase activity;GO:0005524//ATP binding;GO:0016829//lyase activity;GO:0016831//carboxy-lyase activity;GO:0030544//Hsp70 protein binding;GO:0042803//protein homodimerization activity	GO:0006629//lipid metabolic process;GO:0006694//steroid biosynthetic process;GO:0006695//cholesterol biosynthetic process;GO:0008202//steroid metabolic process;GO:0008203//cholesterol metabolic process;GO:0008284//positive regulation of cell proliferation;GO:0008299//isoprenoid biosynthetic process;GO:0016126//sterol biosynthetic process;GO:0019287//isopentenyl diphosphate biosynthetic process, m…
ENSRNOT00000019993	211595.875	282279.71875	250725.921875	457796	455491	380174.40625	248200.505208333	431153.802083333	0.796696550256526	0.000385174723004341	0.00634345273903609	Cars2	cysteinyl-tRNA synthetase 2, mitochondrial [Source:RGD Symbol;Acc:1311612]	Genetic Information Processing	Translation	ko00970//Aminoacyl-tRNA biosynthesis	K01883	GO:0005737//cytoplasm	GO:0000166//nucleotide binding;GO:0004812//aminoacyl-tRNA ligase activity;GO:0004817//cysteine-tRNA ligase activity;GO:0005524//ATP binding	GO:0006418//tRNA aminoacylation for protein translation;GO:0006423//cysteinyl-tRNA aminoacylation
ENSRNOT00000002068	161730.21875	194688.53125	112890.9296875	261405.0625	237015.84375	244596.78125	156436.559895833	247672.5625	0.662856337660774	0.000463147140054031	0.00740902717169529	Map3k20	mitogen-activated protein kinase kinase kinase 20 [Source:RGD Symbol;Acc:1561394]	Environmental Information Processing	Signal transduction	ko04010//MAPK signaling pathway	K04424	GO:0005737//cytoplasm	GO:0004672//protein kinase activity;GO:0004674//protein serine/threonine kinase activity;GO:0004709//MAP kinase kinase kinase activity;GO:0005524//ATP binding	GO:0000165//MAPK cascade;GO:0000186//activation of MAPKK activity;GO:0006468//protein phosphorylation
ENSRNOT00000004394	847354.25	668926.9375	493418.84375	1839699.75	1408388.5	730882.75	669900.010416667	1326323.66666667	0.98541520410325	0.000515611674583125	0.00808612353707187	Creg1	cellular repressor of E1A-stimulated genes 1 [Source:RGD Symbol;Acc:1306804]	-	-	-	-	GO:0005615//extracellular space;GO:0005667//transcription factor complex	GO:0008134//transcription factor binding;GO:0048037//cofactor binding	GO:0006355//regulation of transcription, DNA-templated
ENSRNOT00000013073	649190.375	565551.5	527468.875	972911.25	873670.9375	1021867.4375	580736.916666667	956149.875	0.719352028982633	0.000517499608571102	0.008092998080259	Akr1b10	aldo-keto reductase family 1 member B10 [Source:RGD Symbol;Acc:1308277]	Metabolism;Metabolism;Metabolism;Metabolism;Metabolism;Metabolism	Global and overview maps;Lipid metabolism;Carbohydrate metabolism;Carbohydrate metabolism;Carbohydrate metabolism;Metabolism of cofactors and vitamins	ko01100//Metabolic pathways;ko00561//Glycerolipid metabolism;ko00051//Fructose and mannose metabolism;ko00040//Pentose and glucuronate interconversions;ko00052//Galactose metabolism;ko00790//Folate biosynthesis	K00011;K00011;K00011;K00011;K00011;K00011	GO:0005739//mitochondrion	GO:0004032//alditol:NADP+ 1-oxidoreductase activity;GO:0008106//alcohol dehydrogenase (NADP+) activity;GO:0016491//oxidoreductase activity	GO:0055114//oxidation-reduction process
ENSRNOT00000022552	668999.4375	729866.875	676723.125	2282972.25	1832436	2024067.25	691863.145833333	2046491.83333333	1.56459431108537	0.000519995293284221	0.00810931207375924	Phyhd1	phytanoyl-CoA dioxygenase domain containing 1 [Source:RGD Symbol;Acc:1310377]	-	-	-	-	-	GO:0016491//oxidoreductase activity;GO:0046872//metal ion binding;GO:0051213//dioxygenase activity	GO:0055114//oxidation-reduction process
ENSRNOT00000073555	501127.375	431196.5625	317811.9375	277000.8125	215511.796875	177024.75	416711.958333333	223179.119791667	-0.900848443768809	0.000534654712301595	0.00826863506587204	Mcpt8l2	mast cell protease 8-like 2 [Source:RGD Symbol;Acc:1302938]	Human Diseases;Cellular Processes;Human Diseases;Environmental Information Processing;Organismal Systems	Immune diseases;Transport and catabolism;Infectious diseases;Signaling molecules and interaction;Endocrine system	ko05322//Systemic lupus erythematosus;ko04142//Lysosome;ko05146//Amoebiasis;ko04080//Neuroactive ligand-receptor interaction;ko04614//Renin-angiotensin system	K01319;K01319;K01319;K01319;K01319	GO:0005737//cytoplasm	GO:0004252//serine-type endopeptidase activity	GO:0006508//proteolysis;GO:0008626//granzyme-mediated apoptotic signaling pathway
ENSRNOT00000014439	211102.015625	261924.421875	276773	571475.5625	714152	403694.9375	249933.145833333	563107.5	1.17186812360485	0.00061053550294055	0.00921248571058673	Dap	death-associated protein [Source:RGD Symbol;Acc:620641]	-	-	-	-	-	GO:0070513//death domain binding	GO:0006914//autophagy;GO:0006915//apoptotic process;GO:0010507//negative regulation of autophagy;GO:0034198//cellular response to amino acid starvation;GO:0097190//apoptotic signaling pathway
ENSRNOT00000088753	716437.75	974591.1875	779588.9375	411130.46875	406759.96875	496644	823539.291666667	438178.145833333	-0.910319952034466	0.00063689588836701	0.00950745921056956	Chchd6	coiled-coil-helix-coiled-coil-helix domain containing 6 [Source:RGD Symbol;Acc:1304561]	-	-	-	-	GO:0005575//cellular_component;GO:0005739//mitochondrion;GO:0005743//mitochondrial inner membrane;GO:0005829//cytosol;GO:0016020//membrane;GO:0061617//MICOS complex	GO:0003674//molecular_function;GO:0005515//protein binding	GO:0006974//cellular response to DNA damage stimulus;GO:0008150//biological_process;GO:0042407//cristae formation
ENSRNOT00000036565	349111.34375	325458.25	318059.1875	957900.1875	734308.9375	850789	330876.260416667	847666.041666667	1.35720420703685	0.000656330350724268	0.00971960835038087	AABR07034730.2	-	-	-	-	-	GO:0005615//extracellular space	-	GO:0002377//immunoglobulin production;GO:0006955//immune response
ENSRNOT00000009620	82321.96875	48436.84765625	36393.17578125	83922.6875	89629.2109375	105278.8828125	55717.3307291667	92943.59375	0.738229285196825	0.000661310961267027	0.00976745792792013	Ifih1	interferon induced with helicase C domain 1 [Source:RGD Symbol;Acc:1560496]	Human Diseases;Human Diseases;Human Diseases;Human Diseases;Organismal Systems	Infectious diseases;Infectious diseases;Infectious diseases;Infectious diseases;Immune system	ko05168//Herpes simplex infection;ko05164//Influenza A;ko05161//Hepatitis B;ko05162//Measles;ko04622//RIG-I-like receptor signaling pathway	K12647;K12647;K12647;K12647;K12647	GO:0005737//cytoplasm	GO:0003677//DNA binding;GO:0003725//double-stranded RNA binding;GO:0003727//single-stranded RNA binding;GO:0005524//ATP binding;GO:0008270//zinc ion binding;GO:0016787//hydrolase activity;GO:0042802//identical protein binding;GO:0043021//ribonucleoprotein complex binding;GO:0046872//metal ion binding	GO:0009615//response to virus;GO:0016925//protein sumoylation;GO:0032727//positive regulation of interferon-alpha production;GO:0032728//positive regulation of interferon-beta production;GO:0035549//positive regulation of interferon-beta secretion;GO:0039530//MDA-5 signaling pathway;GO:0045087//innate immune response;GO:0051607//defense response to virus;GO:0060760//positive regulation of respons…
ENSRNOT00000005311	2993767	2317405.5	2125689.75	1091083.625	854121	1046261.375	2478954.08333333	997155.333333333	-1.31384138403718	0.000684098759020813	0.0100508509779295	Col1a1	collagen type I alpha 1 chain [Source:RGD Symbol;Acc:61817]	Environmental Information Processing;Human Diseases;Human Diseases;Cellular Processes;Organismal Systems;Human Diseases;Organismal Systems;Environmental Information Processing;Human Diseases;Organismal Systems	Signal transduction;Infectious diseases;Cancers;Cellular community - eukaryotes;Immune system;Infectious diseases;Endocrine system;Signaling molecules and interaction;Endocrine and metabolic diseases;Digestive system	ko04151//PI3K-Akt signaling pathway;ko05165//Human papillomavirus infection;ko05205//Proteoglycans in cancer;ko04510//Focal adhesion;ko04611//Platelet activation;ko05146//Amoebiasis;ko04926//Relaxin signaling pathway;ko04512//ECM-receptor interaction;ko04933//AGE-RAGE signaling pathway in diabetic complications;ko04974//Protein digestion and absorption	K06236;K06236;K06236;K06236;K06236;K06236;K06236;K06236;K06236;K06236	GO:0005576//extracellular region;GO:0005581//collagen trimer;GO:0005584//collagen type I trimer;GO:0005615//extracellular space;GO:0005737//cytoplasm;GO:0005783//endoplasmic reticulum;GO:0005794//Golgi apparatus;GO:0030141//secretory granule;GO:0031012//extracellular matrix	GO:0002020//protease binding;GO:0005201//extracellular matrix structural constituent;GO:0005515//protein binding;GO:0042802//identical protein binding;GO:0046872//metal ion binding;GO:0048407//platelet-derived growth factor binding	GO:0001501//skeletal system development;GO:0001503//ossification;GO:0001568//blood vessel development;GO:0001649//osteoblast differentiation;GO:0001957//intramembranous ossification;GO:0001958//endochondral ossification;GO:0007584//response to nutrient;GO:0007601//visual perception;GO:0007605//sensory perception of sound;GO:0009612//response to mechanical stimulus;GO:0010718//positive regulation …
ENSRNOT00000015624	701758.625	791968	773536.9375	490395.65625	426962.625	463878.53125	755754.520833333	460412.270833333	-0.714991419451025	0.000693623024741193	0.0101640350318375	Prkra	protein activator of interferon induced protein kinase EIF2AK2 [Source:RGD Symbol;Acc:1306707]	-	-	-	-	GO:0005622//intracellular;GO:0005654//nucleoplasm;GO:0005737//cytoplasm;GO:0005829//cytosol;GO:0070578//RISC-loading complex	GO:0003723//RNA binding;GO:0003725//double-stranded RNA binding;GO:0008047//enzyme activator activity;GO:0016301//kinase activity;GO:0019899//enzyme binding;GO:0042802//identical protein binding;GO:0042803//protein homodimerization activity;GO:0070883//pre-miRNA binding	GO:0006468//protein phosphorylation;GO:0016310//phosphorylation;GO:0030422//production of siRNA involved in RNA interference;GO:0031054//pre-miRNA processing;GO:0034599//cellular response to oxidative stress;GO:0035196//production of miRNAs involved in gene silencing by miRNA;GO:0042473//outer ear morphogenesis;GO:0042474//middle ear morphogenesis;GO:0043085//positive regulation of catalytic acti…
ENSRNOT00000037381	384935.25	371472.78125	325907.8125	833301.75	658315.125	649759.625	360771.947916667	713792.166666667	0.984416903818881	0.00069686093970767	0.0101702983543158	Mettl26	methyltransferase like 26 [Source:RGD Symbol;Acc:1307155]	-	-	-	-	-	-	-
ENSRNOT00000060530	2031241.5	2272482	2629858.75	3687405	3580553	3928266.75	2311194.08333333	3732074.91666667	0.691339531037553	0.000699515416094802	0.0101702983543158	Aass	aminoadipate-semialdehyde synthase [Source:RGD Symbol;Acc:1310811]	Metabolism;Metabolism	Global and overview maps;Amino acid metabolism	ko01100//Metabolic pathways;ko00310//Lysine degradation	K14157;K14157	GO:0005739//mitochondrion;GO:0043231//intracellular membrane-bounded organelle	GO:0016491//oxidoreductase activity;GO:0047131//saccharopine dehydrogenase (NAD+, L-glutamate-forming) activity	GO:0019477//L-lysine catabolic process;GO:0055114//oxidation-reduction process
ENSRNOT00000027988	1306516.75	1051160.375	830559.8125	315065.25	430600.25	436419.5625	1062745.64583333	394028.354166667	-1.43142499368631	0.000703401708958955	0.0101738128008234	Mcpt1	mast cell protease 1 [Source:RGD Symbol;Acc:3062]	-	-	-	-	GO:0005615//extracellular space;GO:0005737//cytoplasm	GO:0004252//serine-type endopeptidase activity;GO:0008233//peptidase activity;GO:0008236//serine-type peptidase activity;GO:0016787//hydrolase activity	GO:0006508//proteolysis
ENSRNOT00000091757	1306516.75	1051160.375	830559.8125	315065.25	430600.25	436419.5625	1062745.64583333	394028.354166667	-1.43142499368631	0.000703401708958955	0.0101738128008234	Mcpt1	mast cell protease 1 [Source:RGD Symbol;Acc:3062]	-	-	-	-	GO:0005615//extracellular space;GO:0005737//cytoplasm	GO:0004252//serine-type endopeptidase activity;GO:0008233//peptidase activity;GO:0008236//serine-type peptidase activity;GO:0016787//hydrolase activity	GO:0006508//proteolysis
ENSRNOT00000073099	42618.796875	50428.984375	23448.474609375	759835.375	781615	844996.125	38832.0852864583	795482.166666667	4.35650850090091	0.000758661557521515	0.010916514112481	Cyp3a9	cytochrome P450, family 3, subfamily a, polypeptide 9 [Source:RGD Symbol;Acc:708392]	Metabolism;Human Diseases;Metabolism;Metabolism;Metabolism	Global and overview maps;Cancers;Metabolism of cofactors and vitamins;Lipid metabolism;Lipid metabolism	ko01100//Metabolic pathways;ko05204//Chemical carcinogenesis;ko00830//Retinol metabolism;ko00140//Steroid hormone biosynthesis;ko00591//Linoleic acid metabolism	K07424;K07424;K07424;K07424;K07424	GO:0016020//membrane;GO:0016021//integral component of membrane	GO:0004497//monooxygenase activity;GO:0005506//iron ion binding;GO:0016491//oxidoreductase activity;GO:0016705//oxidoreductase activity, acting on paired donors, with incorporation or reduction of molecular oxygen;GO:0016712//oxidoreductase activity, acting on paired donors, with incorporation or reduction of molecular oxygen, reduced flavin or flavoprotein as one donor, and incorporation of one …	GO:0010628//positive regulation of gene expression;GO:0055114//oxidation-reduction process
ENSRNOT00000015316	255427.3125	209361.109375	253865.453125	1479943.875	1376906.5	1167124.5	239551.291666667	1341324.95833333	2.4852522988609	0.000769215338564225	0.011039920913121	Inmt	indolethylamine N-methyltransferase [Source:RGD Symbol;Acc:1597087]	Metabolism;Metabolism;Metabolism	Global and overview maps;Amino acid metabolism;Metabolism of other amino acids	ko01100//Metabolic pathways;ko00380//Tryptophan metabolism;ko00450//Selenocompound metabolism	K00562;K00562;K00562	GO:0005737//cytoplasm;GO:0005829//cytosol	GO:0004790//thioether S-methyltransferase activity;GO:0008168//methyltransferase activity;GO:0016740//transferase activity	GO:0032259//methylation
ENSRNOT00000078381	99455.9609375	156153.203125	117396.421875	355461.53125	515927.15625	370832.5	124335.1953125	414073.729166667	1.73565293911255	0.000860530031672559	0.0121016099920098	AABR07060886.1	-	-	-	-	-	GO:0005615//extracellular space	-	GO:0002377//immunoglobulin production;GO:0006955//immune response
ENSRNOT00000003320	112010.2890625	186960.28125	1152201.375	30132.056640625	53215.63671875	61311.13671875	483723.981770833	48219.6100260417	-3.3264921762385	0.000896731612332266	0.0125475002297019	Fam129a	family with sequence similarity 129, member A [Source:RGD Symbol;Acc:71088]	-	-	-	-	GO:0005737//cytoplasm;GO:0005829//cytosol;GO:0005886//plasma membrane;GO:0016020//membrane	GO:0003674//molecular_function	GO:0001933//negative regulation of protein phosphorylation;GO:0001934//positive regulation of protein phosphorylation;GO:0006417//regulation of translation;GO:0034976//response to endoplasmic reticulum stress;GO:0045727//positive regulation of translation
ENSRNOT00000059677	18995.3046875	34948.25	30480.3125	40855.18359375	70596.5234375	60950.703125	28141.2890625	57467.4700520833	1.03005712202807	0.000998268417044467	0.0136601288538217	Ctsg	cathepsin G [Source:RGD Symbol;Acc:1307681]	Human Diseases;Cellular Processes;Human Diseases;Environmental Information Processing;Organismal Systems	Immune diseases;Transport and catabolism;Infectious diseases;Signaling molecules and interaction;Endocrine system	ko05322//Systemic lupus erythematosus;ko04142//Lysosome;ko05146//Amoebiasis;ko04080//Neuroactive ligand-receptor interaction;ko04614//Renin-angiotensin system	K01319;K01319;K01319;K01319;K01319	GO:0005886//plasma membrane;GO:0010494//cytoplasmic stress granule;GO:0030141//secretory granule	GO:0004252//serine-type endopeptidase activity;GO:0008201//heparin binding;GO:0008233//peptidase activity;GO:0008236//serine-type peptidase activity;GO:0016787//hydrolase activity	GO:0006468//protein phosphorylation;GO:0006508//proteolysis;GO:0019731//antibacterial humoral response;GO:0032496//response to lipopolysaccharide;GO:0044130//negative regulation of growth of symbiont in host;GO:0050778//positive regulation of immune response;GO:0050829//defense response to Gram-negative bacterium;GO:0050830//defense response to Gram-positive bacterium;GO:0050832//defense response…
ENSRNOT00000074747	654484	623424.5	657869.625	302610.25	308433.125	302646.46875	645259.375	304563.28125	-1.08313717929796	0.00100999531047732	0.0137868064019435	Uqcc3	ubiquinol-cytochrome c reductase complex assembly factor 3 [Source:RGD Symbol;Acc:1597344]	-	-	-	-	GO:0005739//mitochondrion;GO:0005743//mitochondrial inner membrane;GO:0005750//mitochondrial respiratory chain complex III;GO:0016020//membrane;GO:0016021//integral component of membrane;GO:0031305//integral component of mitochondrial inner membrane	GO:0070300//phosphatidic acid binding;GO:1901612//cardiolipin binding	GO:0006122//mitochondrial electron transport, ubiquinol to cytochrome c;GO:0006754//ATP biosynthetic process;GO:0034551//mitochondrial respiratory chain complex III assembly;GO:0042407//cristae formation
ENSRNOT00000031904	832280.0625	811342.6875	837255.4375	413605.6875	486704.78125	506299.1875	826959.395833333	468869.885416667	-0.818628873414362	0.00106587751552295	0.0144436751678753	Fitm2	fat storage-inducing transmembrane protein 2 [Source:RGD Symbol;Acc:1307696]	-	-	-	-	GO:0005789//endoplasmic reticulum membrane;GO:0016020//membrane;GO:0016021//integral component of membrane;GO:0030176//integral component of endoplasmic reticulum membrane	GO:0003674//molecular_function	GO:0007010//cytoskeleton organization;GO:0008654//phospholipid biosynthetic process;GO:0010866//regulation of triglyceride biosynthetic process;GO:0010890//positive regulation of sequestering of triglyceride;GO:0019915//lipid storage;GO:0022604//regulation of cell morphogenesis;GO:0030730//sequestering of triglyceride;GO:0034389//lipid particle organization;GO:0035356//cellular triglyceride homeo…
ENSRNOT00000025608	2020005.375	2033615.75	2035500	2262158	4854812	2207534.5	2029707.04166667	3108168.16666667	0.614793051869654	0.00115110601370684	0.0154858430711453	Nutf2	nuclear transport factor 2 [Source:RGD Symbol;Acc:1359213]	-	-	-	-	GO:0005634//nucleus;GO:0005637//nuclear inner membrane;GO:0005640//nuclear outer membrane;GO:0005643//nuclear pore;GO:0005654//nucleoplasm;GO:0005737//cytoplasm;GO:0005829//cytosol;GO:0016020//membrane;GO:0031965//nuclear membrane;GO:0044613//nuclear pore central transport channel	GO:0005515//protein binding;GO:0008536//Ran GTPase binding;GO:0008565//protein transporter activity;GO:0017056//structural constituent of nuclear pore;GO:0042802//identical protein binding;GO:0061608//nuclear import signal receptor activity	GO:0000060//protein import into nucleus, translocation;GO:0006606//protein import into nucleus;GO:0006611//protein export from nucleus;GO:0006913//nucleocytoplasmic transport;GO:0015031//protein transport;GO:0042307//positive regulation of protein import into nucleus;GO:0051028//mRNA transport;GO:0090204//protein localization to nuclear pore;GO:1904046//negative regulation of vascular endothelial…
ENSRNOT00000041957	965266.6875	1094706.5	912549	1692016.625	1728137.625	1696430.125	990840.729166667	1705528.125	0.783493468046051	0.00120310632573136	0.0161464966744187	AABR07061950.1	-	-	-	-	-	GO:0005576//extracellular region	GO:0004866//endopeptidase inhibitor activity	GO:0010951//negative regulation of endopeptidase activity
ENSRNOT00000087971	112741.21875	122149.640625	117098.0078125	45754.33203125	55494.8828125	59834.7578125	117329.622395833	53694.6575520833	-1.1277168419704	0.00120757980577486	0.01616766919818	Mrps10	mitochondrial ribosomal protein S10 [Source:RGD Symbol;Acc:1311516]	Genetic Information Processing	Translation	ko03010//Ribosome	K02946	GO:0005763//mitochondrial small ribosomal subunit	-	-
ENSRNOT00000091154	6421565	6543208.5	6941448	3642174.75	4506032	4644180.5	6635407.16666667	4264129.08333333	-0.637933884118018	0.00124567638957834	0.0165657796641563	Nsdhl	NAD(P) dependent steroid dehydrogenase-like [Source:RGD Symbol;Acc:1359337]	Metabolism;Metabolism	Global and overview maps;Lipid metabolism	ko01100//Metabolic pathways;ko00100//Steroid biosynthesis	K07748;K07748	GO:0005575//cellular_component;GO:0005783//endoplasmic reticulum;GO:0005789//endoplasmic reticulum membrane;GO:0005811//lipid particle;GO:0016020//membrane;GO:0016021//integral component of membrane	GO:0003674//molecular_function;GO:0003854//3-beta-hydroxy-delta5-steroid dehydrogenase activity;GO:0016491//oxidoreductase activity;GO:0016616//oxidoreductase activity, acting on the CH-OH group of donors, NAD or NADP as acceptor;GO:0047012//sterol-4-alpha-carboxylate 3-dehydrogenase (decarboxylating) activity	GO:0001942//hair follicle development;GO:0006629//lipid metabolic process;GO:0006694//steroid biosynthetic process;GO:0006695//cholesterol biosynthetic process;GO:0007224//smoothened signaling pathway;GO:0008150//biological_process;GO:0008202//steroid metabolic process;GO:0008203//cholesterol metabolic process;GO:0016126//sterol biosynthetic process;GO:0055114//oxidation-reduction process;GO:0060…
ENSRNOT00000025933	211277.96875	192024.28125	211290.265625	431210.875	550054.75	531258.25	204864.171875	504174.625	1.29925581200589	0.001279641949646	0.0167909866641641	Hsd3b7	hydroxy-delta-5-steroid dehydrogenase, 3 beta- and steroid delta-isomerase 7 [Source:RGD Symbol;Acc:628727]	Metabolism;Metabolism	Global and overview maps;Lipid metabolism	ko01100//Metabolic pathways;ko00120//Primary bile acid biosynthesis	K12408;K12408	GO:0005811//lipid particle;GO:0016020//membrane;GO:0016021//integral component of membrane	GO:0003854//3-beta-hydroxy-delta5-steroid dehydrogenase activity;GO:0016491//oxidoreductase activity;GO:0016616//oxidoreductase activity, acting on the CH-OH group of donors, NAD or NADP as acceptor;GO:0016853//isomerase activity;GO:0047016//cholest-5-ene-3-beta,7-alpha-diol 3-beta-dehydrogenase activity	GO:0006694//steroid biosynthetic process;GO:0035754//B cell chemotaxis;GO:0055114//oxidation-reduction process
ENSRNOT00000027075	10373611	11359694	10930974	19303170	17479288	15615466	10888093	17465974.6666667	0.681795858053411	0.00129059461439966	0.0167909866641641	Ethe1	ETHE1, persulfide dioxygenase [Source:RGD Symbol;Acc:1311034]	Metabolism;Metabolism	Global and overview maps;Energy metabolism	ko01100//Metabolic pathways;ko00920//Sulfur metabolism	K17725;K17725	GO:0005654//nucleoplasm;GO:0005737//cytoplasm;GO:0005739//mitochondrion	GO:0005506//iron ion binding;GO:0016788//hydrolase activity, acting on ester bonds;GO:0050313//sulfur dioxygenase activity	GO:0006749//glutathione metabolic process;GO:0055114//oxidation-reduction process;GO:0070813//hydrogen sulfide metabolic process
ENSRNOT00000009611	15426919	16183978	15837595	9871333	10576980	10221890	15816164	10223401	-0.629524520934307	0.00132475904808753	0.0170811310980893	Ttpa	alpha tocopherol transfer protein [Source:RGD Symbol;Acc:3915]	-	-	-	-	GO:0005737//cytoplasm;GO:0005770//late endosome;GO:0005829//cytosol	GO:0005546//phosphatidylinositol-4,5-bisphosphate binding;GO:0008289//lipid binding;GO:0008431//vitamin E binding;GO:0019842//vitamin binding;GO:0043325//phosphatidylinositol-3,4-bisphosphate binding	GO:0001890//placenta development;GO:0001892//embryonic placenta development;GO:0007584//response to nutrient;GO:0009268//response to pH;GO:0009636//response to toxic substance;GO:0032502//developmental process;GO:0042360//vitamin E metabolic process;GO:0051180//vitamin transport;GO:0051452//intracellular pH reduction;GO:0060548//negative regulation of cell death;GO:0090212//negative regulation of…
ENSRNOT00000025026	90856.984375	55769.21484375	127639.5	51437.6171875	33197.9453125	70862.03125	91421.8997395833	51832.53125	-0.818681948650789	0.00137905096547565	0.01759495018734	Cdk7	cyclin-dependent kinase 7 [Source:RGD Symbol;Acc:621124]	Cellular Processes;Genetic Information Processing;Genetic Information Processing	Cell growth and death;Replication and repair;Transcription	ko04110//Cell cycle;ko03420//Nucleotide excision repair;ko03022//Basal transcription factors	K02202;K02202;K02202	GO:0005634//nucleus;GO:0005675//holo TFIIH complex;GO:0019907//cyclin-dependent protein kinase activating kinase holoenzyme complex;GO:0070985//TFIIK complex	GO:0000166//nucleotide binding;GO:0004672//protein kinase activity;GO:0004674//protein serine/threonine kinase activity;GO:0005524//ATP binding;GO:0008022//protein C-terminus binding;GO:0008094//DNA-dependent ATPase activity;GO:0008353//RNA polymerase II carboxy-terminal domain kinase activity;GO:0016301//kinase activity	GO:0006366//transcription from RNA polymerase II promoter;GO:0006468//protein phosphorylation;GO:0045944//positive regulation of transcription from RNA polymerase II promoter;GO:0050821//protein stabilization
ENSRNOT00000080859	618889.0625	689801.125	579195.25	163008.671875	97676.15625	272742.25	629295.145833333	177809.026041667	-1.82340825357607	0.00140951200611119	0.0178847852957244	Acot1	acyl-CoA thioesterase 1 [Source:RGD Symbol;Acc:70894]	Metabolism;Organismal Systems;Metabolism;Metabolism	Global and overview maps;Endocrine system;Lipid metabolism;Lipid metabolism	ko01100//Metabolic pathways;ko04913//Ovarian Steroidogenesis;ko01040//Biosynthesis of unsaturated fatty acids;ko00062//Fatty acid elongation	K01068;K01068;K01068;K01068	-	GO:0016790//thiolester hydrolase activity	GO:0006637//acyl-CoA metabolic process
ENSRNOT00000026225	341375.84375	337135.0625	266068.78125	141738.75	133824.46875	188400.859375	314859.895833333	154654.692708333	-1.02565940100927	0.00147580451169781	0.0185991345119839	Ifi30	IFI30, lysosomal thiol reductase [Source:RGD Symbol;Acc:1310758]	Organismal Systems	Immune system	ko04612//Antigen processing and presentation	K08059	GO:0005576//extracellular region;GO:0005764//lysosome;GO:0005829//cytosol;GO:0030054//cell junction;GO:0043231//intracellular membrane-bounded organelle	GO:0016491//oxidoreductase activity;GO:0016667//oxidoreductase activity, acting on a sulfur group of donors	GO:0002376//immune system process;GO:0042590//antigen processing and presentation of exogenous peptide antigen via MHC class I;GO:0055114//oxidation-reduction process
ENSRNOT00000028033	626660.875	785615.5625	753477.25	1694694.625	3095282.25	1422120.375	721917.895833333	2070699.08333333	1.52021124152318	0.00159284460896387	0.019850114847869	G6pc	glucose-6-phosphatase, catalytic subunit [Source:RGD Symbol;Acc:2644]	Metabolism;Environmental Information Processing;Organismal Systems;Environmental Information Processing;Human Diseases;Metabolism;Organismal Systems;Environmental Information Processing;Organismal Systems;Metabolism;Metabolism;Organismal Systems	Global and overview maps;Signal transduction;Endocrine system;Signal transduction;Endocrine and metabolic diseases;Carbohydrate metabolism;Endocrine system;Signal transduction;Endocrine system;Carbohydrate metabolism;Carbohydrate metabolism;Digestive system	ko01100//Metabolic pathways;ko04151//PI3K-Akt signaling pathway;ko04910//Insulin signaling pathway;ko04152//AMPK signaling pathway;ko04931//Insulin resistance;ko00010//Glycolysis / Gluconeogenesis;ko04922//Glucagon signaling pathway;ko04068//FoxO signaling pathway;ko04920//Adipocytokine signaling pathway;ko00500//Starch and sucrose metabolism;ko00052//Galactose metabolism;ko04973//Carbohydrate di…	K01084;K01084;K01084;K01084;K01084;K01084;K01084;K01084;K01084;K01084;K01084;K01084	GO:0005783//endoplasmic reticulum;GO:0005789//endoplasmic reticulum membrane;GO:0016020//membrane;GO:0016021//integral component of membrane;GO:0043231//intracellular membrane-bounded organelle	GO:0004346//glucose-6-phosphatase activity;GO:0016773//phosphotransferase activity, alcohol group as acceptor;GO:0016787//hydrolase activity;GO:0042301//phosphate ion binding	GO:0005977//glycogen metabolic process;GO:0005980//glycogen catabolic process;GO:0006094//gluconeogenesis;GO:0006641//triglyceride metabolic process;GO:0006796//phosphate-containing compound metabolic process;GO:0008202//steroid metabolic process;GO:0010468//regulation of gene expression;GO:0015760//glucose-6-phosphate transport;GO:0032094//response to food;GO:0035264//multicellular organism grow…
ENSRNOT00000085831	626660.875	785615.5625	753477.25	1694694.625	3095282.25	1422120.375	721917.895833333	2070699.08333333	1.52021124152318	0.00159284460896387	0.019850114847869	G6pc	glucose-6-phosphatase, catalytic subunit [Source:RGD Symbol;Acc:2644]	Metabolism;Environmental Information Processing;Organismal Systems;Environmental Information Processing;Human Diseases;Metabolism;Organismal Systems;Environmental Information Processing;Organismal Systems;Metabolism;Metabolism;Organismal Systems	Global and overview maps;Signal transduction;Endocrine system;Signal transduction;Endocrine and metabolic diseases;Carbohydrate metabolism;Endocrine system;Signal transduction;Endocrine system;Carbohydrate metabolism;Carbohydrate metabolism;Digestive system	ko01100//Metabolic pathways;ko04151//PI3K-Akt signaling pathway;ko04910//Insulin signaling pathway;ko04152//AMPK signaling pathway;ko04931//Insulin resistance;ko00010//Glycolysis / Gluconeogenesis;ko04922//Glucagon signaling pathway;ko04068//FoxO signaling pathway;ko04920//Adipocytokine signaling pathway;ko00500//Starch and sucrose metabolism;ko00052//Galactose metabolism;ko04973//Carbohydrate di…	K01084;K01084;K01084;K01084;K01084;K01084;K01084;K01084;K01084;K01084;K01084;K01084	GO:0005783//endoplasmic reticulum;GO:0005789//endoplasmic reticulum membrane;GO:0016020//membrane;GO:0016021//integral component of membrane;GO:0043231//intracellular membrane-bounded organelle	GO:0004346//glucose-6-phosphatase activity;GO:0016787//hydrolase activity	GO:0006094//gluconeogenesis;GO:0006796//phosphate-containing compound metabolic process;GO:0032094//response to food;GO:0042593//glucose homeostasis;GO:0046838//phosphorylated carbohydrate dephosphorylation;GO:0051156//glucose 6-phosphate metabolic process;GO:0055088//lipid homeostasis
ENSRNOT00000084860	68796.9140625	70403.296875	47872.69921875	30825.2109375	35046.06640625	39799.7734375	62357.63671875	35223.68359375	-0.82402046257498	0.00162878042380974	0.0201629292818842	Rap1gds1	Rap1 GTPase-GDP dissociation stimulator 1 [Source:RGD Symbol;Acc:1308558]	-	-	-	-	GO:0005575//cellular_component;GO:0005739//mitochondrion;GO:0005783//endoplasmic reticulum;GO:0005829//cytosol	GO:0003674//molecular_function	GO:0014829//vascular smooth muscle contraction;GO:0031034//myosin filament assembly;GO:0032471//negative regulation of endoplasmic reticulum calcium ion concentration;GO:0043547//positive regulation of GTPase activity;GO:0051561//positive regulation of mitochondrial calcium ion concentration
ENSRNOT00000015801	334077.875	363543.34375	343281.6875	5715.708984375	37555.1484375	52005.59375	346967.635416667	31758.8170572917	-3.44957201527453	0.00178944580476514	0.0216285295853318	Cyp2c12	cytochrome P450, family 2, subfamily c, polypeptide 12 [Source:RGD Symbol;Acc:2470]	Metabolism;Human Diseases;Organismal Systems;Metabolism;Metabolism;Organismal Systems;Metabolism;Metabolism	Global and overview maps;Cancers;Sensory system;Metabolism of cofactors and vitamins;Lipid metabolism;Nervous system;Lipid metabolism;Lipid metabolism	ko01100//Metabolic pathways;ko05204//Chemical carcinogenesis;ko04750//Inflammatory mediator regulation of TRP channels;ko00830//Retinol metabolism;ko00140//Steroid hormone biosynthesis;ko04726//Serotonergic synapse;ko00590//Arachidonic acid metabolism;ko00591//Linoleic acid metabolism	K07413;K07413;K07413;K07413;K07413;K07413;K07413;K07413	-	GO:0004497//monooxygenase activity;GO:0005506//iron ion binding;GO:0016491//oxidoreductase activity;GO:0016705//oxidoreductase activity, acting on paired donors, with incorporation or reduction of molecular oxygen;GO:0020037//heme binding;GO:0046872//metal ion binding	GO:0055114//oxidation-reduction process
ENSRNOT00000026665	688264.125	719846	672932.625	469170.8125	299036.6875	373632.75	693680.916666667	380613.416666667	-0.865945778556823	0.0018431570875162	0.0221774698698339	Clpb	ClpB homolog, mitochondrial AAA ATPase chaperonin [Source:RGD Symbol;Acc:621328]	Organismal Systems	Aging	ko04213//Longevity regulating pathway - multiple species	K03695	-	GO:0005524//ATP binding	-
ENSRNOT00000067836	110591.4375	62624.59375	83550.1328125	228709.640625	242690.015625	201385.671875	85588.7213541667	224261.776041667	1.38969114352156	0.00186491527970649	0.0223910150679599	Tmem87a	transmembrane protein 87A [Source:RGD Symbol;Acc:1309417]	-	-	-	-	GO:0005829//cytosol;GO:0016020//membrane;GO:0016021//integral component of membrane;GO:0032580//Golgi cisterna membrane	-	GO:0042147//retrograde transport, endosome to Golgi
ENSRNOT00000021537	127681.6171875	102332.2109375	109449.6953125	317866.8125	244061.9375	268955.71875	113154.5078125	276961.489583333	1.29139132972613	0.00187662621110299	0.022460254850676	Mgmt	O-6-methylguanine-DNA methyltransferase [Source:RGD Symbol;Acc:3087]	-	-	-	-	GO:0005634//nucleus;GO:0005654//nucleoplasm	GO:0003677//DNA binding;GO:0003824//catalytic activity;GO:0003908//methylated-DNA-[protein]-cysteine S-methyltransferase activity;GO:0005509//calcium ion binding;GO:0008168//methyltransferase activity;GO:0016740//transferase activity;GO:0046872//metal ion binding	GO:0006281//DNA repair;GO:0006307//DNA dealkylation involved in DNA repair;GO:0006974//cellular response to DNA damage stimulus;GO:0009636//response to toxic substance;GO:0014070//response to organic cyclic compound;GO:0032259//methylation;GO:0034599//cellular response to oxidative stress;GO:0042493//response to drug;GO:0043066//negative regulation of apoptotic process;GO:0043281//regulation of c…
ENSRNOT00000026860	313552.46875	73671.9296875	118633.2265625	679613.375	123201.8359375	151547.1875	168619.208333333	318120.799479167	0.915805810825686	0.00204067995969189	0.0242923586672918	Des	desmin [Source:RGD Symbol;Acc:620686]	Human Diseases;Human Diseases;Human Diseases	Cardiovascular diseases;Cardiovascular diseases;Cardiovascular diseases	ko05414//Dilated cardiomyopathy (DCM);ko05410//Hypertrophic cardiomyopathy (HCM);ko05412//Arrhythmogenic right ventricular cardiomyopathy (ARVC)	K07610;K07610;K07610	GO:0005634//nucleus;GO:0005737//cytoplasm;GO:0005856//cytoskeleton;GO:0005882//intermediate filament;GO:0005911//cell-cell junction;GO:0005916//fascia adherens;GO:0014704//intercalated disc;GO:0030018//Z disc;GO:0031594//neuromuscular junction;GO:0042383//sarcolemma;GO:0043292//contractile fiber;GO:0045111//intermediate filament cytoskeleton;GO:0097512//cardiac myofibril	GO:0005198//structural molecule activity;GO:0008092//cytoskeletal protein binding;GO:0042802//identical protein binding	GO:0045109//intermediate filament organization
ENSRNOT00000007927	104270.1640625	167269.390625	136587.28125	207215.140625	206449.53125	231147.09375	136042.278645833	214937.255208333	0.65986049182846	0.00215695796972351	0.0255133397139118	Rpia	ribose 5-phosphate isomerase A [Source:RGD Symbol;Acc:1311377]	Metabolism;Metabolism;Metabolism;Metabolism	Global and overview maps;Global and overview maps;Global and overview maps;Carbohydrate metabolism	ko01100//Metabolic pathways;ko01200//Carbon metabolism;ko01230//Biosynthesis of amino acids;ko00030//Pentose phosphate pathway	K01807;K01807;K01807;K01807	GO:0043231//intracellular membrane-bounded organelle	GO:0004751//ribose-5-phosphate isomerase activity;GO:0016853//isomerase activity;GO:0030246//carbohydrate binding;GO:0042802//identical protein binding;GO:0048029//monosaccharide binding	GO:0006014//D-ribose metabolic process;GO:0006098//pentose-phosphate shunt;GO:0009052//pentose-phosphate shunt, non-oxidative branch;GO:0019693//ribose phosphate metabolic process
ENSRNOT00000024060	1632801.875	1559850.125	1703642.875	444739.75	518072.78125	498201.40625	1632098.29166667	487004.645833333	-1.74472050471949	0.00228816327079318	0.0268363469751643	Mrvi1	murine retrovirus integration site 1 homolog [Source:RGD Symbol;Acc:1309828]	Organismal Systems;Environmental Information Processing	Circulatory system;Signal transduction	ko04270//Vascular smooth muscle contraction;ko04022//cGMP - PKG signaling pathway	K12337;K12337	GO:0016020//membrane;GO:0016021//integral component of membrane	-	-
ENSRNOT00000006791	67930.7890625	132888.640625	204314.484375	61134.3828125	70314.125	109522.625	135044.638020833	80323.7109375	-0.749538530307986	0.002364784641951	0.0275054013666925	Tmem74	transmembrane protein 74 [Source:RGD Symbol;Acc:1566279]	-	-	-	-	GO:0016020//membrane;GO:0016021//integral component of membrane	-	GO:0006914//autophagy;GO:0016236//macroautophagy
ENSRNOT00000007185	3619.2080078125	3105.4384765625	3852.85913085938	1	NA	1	3525.83520507813	1	-11.7837493304	0.00242100394097261	0.0279843995909939	Rybp	RING1 and YY1 binding protein [Source:RGD Symbol;Acc:1307077]	-	-	-	-	GO:0005634//nucleus;GO:0005654//nucleoplasm;GO:0031519//PcG protein complex	GO:0003677//DNA binding;GO:0003714//transcription corepressor activity;GO:0046872//metal ion binding	GO:0000122//negative regulation of transcription from RNA polymerase II promoter;GO:0032435//negative regulation of proteasomal ubiquitin-dependent protein catabolic process;GO:0035518//histone H2A monoubiquitination;GO:0043065//positive regulation of apoptotic process;GO:0045893//positive regulation of transcription, DNA-templated
ENSRNOT00000010409	978323.9375	1057901	1022741	555708.0625	867300.125	599058.125	1019655.3125	674022.104166667	-0.597213731775472	0.00257253829487005	0.0292514894098972	Elovl5	ELOVL fatty acid elongase 5 [Source:RGD Symbol;Acc:620583]	Metabolism;Metabolism;Metabolism;Metabolism	Global and overview maps;Global and overview maps;Lipid metabolism;Lipid metabolism	ko01100//Metabolic pathways;ko01212//Fatty acid metabolism;ko01040//Biosynthesis of unsaturated fatty acids;ko00062//Fatty acid elongation	K10244;K10244;K10244;K10244	GO:0005783//endoplasmic reticulum;GO:0005789//endoplasmic reticulum membrane;GO:0016020//membrane;GO:0016021//integral component of membrane;GO:0030176//integral component of endoplasmic reticulum membrane;GO:0030425//dendrite;GO:0042995//cell projection;GO:0043025//neuronal cell body;GO:0097447//dendritic tree	GO:0009922//fatty acid elongase activity;GO:0016740//transferase activity	GO:0006629//lipid metabolic process;GO:0006631//fatty acid metabolic process;GO:0006633//fatty acid biosynthetic process;GO:0006636//unsaturated fatty acid biosynthetic process;GO:0019367//fatty acid elongation, saturated fatty acid;GO:0030148//sphingolipid biosynthetic process;GO:0034625//fatty acid elongation, monounsaturated fatty acid;GO:0034626//fatty acid elongation, polyunsaturated fatty a…
ENSRNOT00000013209	590520.25	752743.625	708146.875	280697.34375	258205.703125	381191.5	683803.583333333	306698.182291667	-1.15676236673193	0.00276624029034365	0.0308878390819772	Pls1	plastin 1 [Source:RGD Symbol;Acc:1307142]	-	-	-	-	GO:0005575//cellular_component;GO:0005737//cytoplasm;GO:0005884//actin filament;GO:0005903//brush border;GO:0032432//actin filament bundle;GO:1990357//terminal web	GO:0003674//molecular_function;GO:0003779//actin binding;GO:0005509//calcium ion binding;GO:0051015//actin filament binding	GO:0001951//intestinal D-glucose absorption;GO:0008150//biological_process;GO:0032532//regulation of microvillus length;GO:0040018//positive regulation of multicellular organism growth;GO:0051017//actin filament bundle assembly;GO:0051639//actin filament network formation;GO:1902896//terminal web assembly;GO:1903078//positive regulation of protein localization to plasma membrane
ENSRNOT00000044699	104371.5234375	323238.71875	206140.65625	776431.5	837429.25	680790	211250.299479167	764883.583333333	1.85628679708168	0.0028110687189989	0.0313257418326764	AABR07051741.1	-	-	-	-	-	GO:0005615//extracellular space	-	GO:0002377//immunoglobulin production;GO:0006955//immune response
ENSRNOT00000010601	141942.546875	119104.59375	122710.375	215001.265625	223663.734375	192005.03125	127919.171875	210223.34375	0.71669037460557	0.00339551770946229	0.0365263494642158	Ckap4	cytoskeleton-associated protein 4 [Source:RGD Symbol;Acc:1311989]	Genetic Information Processing	Folding, sorting and degradation	ko04141//Protein processing in endoplasmic reticulum	K13999	GO:0005783//endoplasmic reticulum;GO:0005791//rough endoplasmic reticulum	-	-
ENSRNOT00000003498	8770872	7172320	7508882.5	4510293	4989361	5245919.5	7817358.16666667	4915191.16666667	-0.669433610581862	0.00366351717441491	0.0388848220242556	Hsd17b6	hydroxysteroid (17-beta) dehydrogenase 6 [Source:RGD Symbol;Acc:708343]	Metabolism;Metabolism;Metabolism	Global and overview maps;Metabolism of cofactors and vitamins;Lipid metabolism	ko01100//Metabolic pathways;ko00830//Retinol metabolism;ko00140//Steroid hormone biosynthesis	K13369;K13369;K13369	GO:0016020//membrane;GO:0016021//integral component of membrane	GO:0016491//oxidoreductase activity	GO:0055114//oxidation-reduction process
ENSRNOT00000029039	8770872	7172320	7508882.5	4510293	4989361	5245919.5	7817358.16666667	4915191.16666667	-0.669433610581862	0.00366351717441491	0.0388848220242556	LOC100362350	hydroxysteroid 17-beta dehydrogenase 6-like [Source:RGD Symbol;Acc:2318336]	Metabolism;Metabolism;Metabolism	Global and overview maps;Metabolism of cofactors and vitamins;Lipid metabolism	ko01100//Metabolic pathways;ko00830//Retinol metabolism;ko00140//Steroid hormone biosynthesis	K13369;K13369;K13369	-	GO:0016491//oxidoreductase activity	GO:0055114//oxidation-reduction process
ENSRNOT00000001639	7814.5771484375	26987.90234375	3662.51879882813	13488.875	34510.25390625	24677.08984375	12821.6660970052	24225.40625	0.917937115714546	0.00375768468403585	0.0393605133038877	Itgb2	integrin subunit beta 2 [Source:RGD Symbol;Acc:1305581]	Cellular Processes;Cellular Processes;Human Diseases;Environmental Information Processing;Human Diseases;Human Diseases;Organismal Systems;Human Diseases;Organismal Systems;Organismal Systems;Human Diseases;Human Diseases;Environmental Information Processing;Environmental Information Processing;Human Diseases;Human Diseases;Human Diseases;Human Diseases	Transport and catabolism;Cell motility;Infectious diseases;Signal transduction;Infectious diseases;Infectious diseases;Immune system;Infectious diseases;Immune system;Immune system;Cardiovascular diseases;Infectious diseases;Signal transduction;Signaling molecules and interaction;Immune diseases;Infectious diseases;Infectious diseases;Infectious diseases	ko04145//Phagosome;ko04810//Regulation of actin cytoskeleton;ko05152//Tuberculosis;ko04015//Rap1 signaling pathway;ko05166//HTLV-I infection;ko05146//Amoebiasis;ko04610//Complement and coagulation cascades;ko05150//Staphylococcus aureus infection;ko04650//Natural killer cell mediated cytotoxicity;ko04670//Leukocyte transendothelial migration;ko05416//Viral myocarditis;ko05140//Leishmaniasis;ko043…	K06464;K06464;K06464;K06464;K06464;K06464;K06464;K06464;K06464;K06464;K06464;K06464;K06464;K06464;K06464;K06464;K06464;K06464	GO:0005886//plasma membrane;GO:0005925//focal adhesion;GO:0008305//integrin complex;GO:0009986//cell surface;GO:0016020//membrane;GO:0016021//integral component of membrane;GO:0034687//integrin alphaL-beta2 complex;GO:0043235//receptor complex;GO:0044853//plasma membrane raft;GO:0099568//cytoplasmic region	GO:0001540//beta-amyloid binding;GO:0005178//integrin binding;GO:0019901//protein kinase binding;GO:0030369//ICAM-3 receptor activity;GO:0031072//heat shock protein binding;GO:0038023//signaling receptor activity;GO:0044877//macromolecular complex binding;GO:0046982//protein heterodimerization activity;GO:0050839//cell adhesion molecule binding	GO:0002523//leukocyte migration involved in inflammatory response;GO:0007155//cell adhesion;GO:0007159//leukocyte cell-cell adhesion;GO:0007160//cell-matrix adhesion;GO:0007229//integrin-mediated signaling pathway;GO:0007568//aging;GO:0016477//cell migration;GO:0030101//natural killer cell activation;GO:0030593//neutrophil chemotaxis;GO:0032930//positive regulation of superoxide anion generation;…
ENSRNOT00000015692	57128.296875	53617.40625	54632.2109375	155525.8125	129437.203125	217286.15625	55125.9713541667	167416.390625	1.60263670227858	0.00388456500016282	0.0403113873529908	Aqp1	aquaporin 1 [Source:RGD Symbol;Acc:2141]	Organismal Systems;Organismal Systems;Organismal Systems	Digestive system;Endocrine system;Excretory system	ko04976//Bile secretion;ko04924//Renin secretion;ko04964//Proximal tubule bicarbonate reclamation	K09864;K09864;K09864	GO:0005634//nucleus;GO:0005737//cytoplasm;GO:0005886//plasma membrane;GO:0005901//caveola;GO:0005903//brush border;GO:0009925//basal plasma membrane;GO:0016020//membrane;GO:0016021//integral component of membrane;GO:0016323//basolateral plasma membrane;GO:0016324//apical plasma membrane;GO:0020003//symbiont-containing vacuole;GO:0030424//axon;GO:0031526//brush border membrane;GO:0031965//nuclear …	GO:0005223//intracellular cGMP activated cation channel activity;GO:0005267//potassium channel activity;GO:0005372//water transmembrane transporter activity;GO:0005515//protein binding;GO:0008519//ammonium transmembrane transporter activity;GO:0015079//potassium ion transmembrane transporter activity;GO:0015168//glycerol transmembrane transporter activity;GO:0015250//water channel activity;GO:001…	GO:0003094//glomerular filtration;GO:0003097//renal water transport;GO:0006813//potassium ion transport;GO:0006833//water transport;GO:0006884//cell volume homeostasis;GO:0006972//hyperosmotic response;GO:0009725//response to hormone;GO:0010592//positive regulation of lamellipodium assembly;GO:0010634//positive regulation of epithelial cell migration;GO:0015670//carbon dioxide transport;GO:001569…
ENSRNOT00000048383	113025.984375	237961.921875	221722.421875	457942.375	600847.1875	339311.96875	190903.442708333	466033.84375	1.28759160814662	0.00391973601935622	0.0406009020335172	AABR07047899.1	-	-	-	-	-	-	GO:0036094//small molecule binding	-
ENSRNOT00000015271	182605.34375	188106.390625	204947.59375	301083.3125	348532.03125	311674.125	191886.442708333	320429.822916667	0.739755643071816	0.0040956975604045	0.0417806676764866	Farp1	FERM, ARH/RhoGEF and pleckstrin domain protein 1 [Source:RGD Symbol;Acc:1305346]	-	-	-	-	GO:0005737//cytoplasm;GO:0005829//cytosol;GO:0005856//cytoskeleton;GO:0005886//plasma membrane;GO:0016020//membrane;GO:0030054//cell junction;GO:0030175//filopodium;GO:0030425//dendrite;GO:0031234//extrinsic component of cytoplasmic side of plasma membrane;GO:0042995//cell projection;GO:0043005//neuron projection;GO:0043197//dendritic spine;GO:0045202//synapse	GO:0005085//guanyl-nucleotide exchange factor activity;GO:0005089//Rho guanyl-nucleotide exchange factor activity;GO:0008092//cytoskeletal protein binding;GO:0030676//Rac guanyl-nucleotide exchange factor activity;GO:0048365//Rac GTPase binding	GO:0007275//multicellular organism development;GO:0007416//synapse assembly;GO:0035023//regulation of Rho protein signal transduction;GO:0048813//dendrite morphogenesis
ENSRNOT00000067984	2209962	1928752.75	1760005.25	1796.10925292969	116229.375	10867.029296875	1966240	42964.1711832682	-5.51616155370885	0.00410098618784071	0.0417806676764866	Pdia5	protein disulfide isomerase family A, member 5 [Source:RGD Symbol;Acc:1359236]	-	-	-	-	GO:0005783//endoplasmic reticulum;GO:0005788//endoplasmic reticulum lumen	GO:0003756//protein disulfide isomerase activity;GO:0015037//peptide disulfide oxidoreductase activity;GO:0016853//isomerase activity	GO:0045454//cell redox homeostasis;GO:0055114//oxidation-reduction process
ENSRNOT00000048378	907402.125	908167.5	975114.1875	1686344.125	1606995.625	1488985.5	930227.9375	1594108.41666667	0.777093577548863	0.00414097676081169	0.0420734100924683	AABR07065625.1	-	Environmental Information Processing;Cellular Processes;Human Diseases;Human Diseases;Human Diseases;Organismal Systems;Environmental Information Processing;Environmental Information Processing;Human Diseases;Human Diseases;Human Diseases;Organismal Systems;Human Diseases;Human Diseases;Organismal Systems;Organismal Systems;Human Diseases;Environmental Information Processing;Organismal Systems;Hu…	Signal transduction;Transport and catabolism;Infectious diseases;Immune diseases;Infectious diseases;Immune system;Signal transduction;Signal transduction;Cancers;Infectious diseases;Infectious diseases;Immune system;Cardiovascular diseases;Cardiovascular diseases;Immune system;Immune system;Infectious diseases;Signal transduction;Immune system;Immune diseases;Infectious diseases;Infectious disea…	ko04151//PI3K-Akt signaling pathway;ko04145//Phagosome;ko05169//Epstein-Barr virus infection;ko05322//Systemic lupus erythematosus;ko05152//Tuberculosis;ko04666//Fc gamma R-mediated phagocytosis;ko04072//Phospholipase D signaling pathway;ko04020//Calcium signaling pathway;ko05202//Transcriptional misregulation in cancers;ko05146//Amoebiasis;ko05150//Staphylococcus aureus infection;ko04650//Natura…	K06856;K06856;K06856;K06856;K06856;K06856;K06856;K06856;K06856;K06856;K06856;K06856;K06856;K06856;K06856;K06856;K06856;K06856;K06856;K06856;K06856;K06856;K06856;K06856;K06856;K06856;K06856	GO:0009897//external side of plasma membrane;GO:0016020//membrane;GO:0016021//integral component of membrane;GO:0042571//immunoglobulin complex, circulating	GO:0003823//antigen binding;GO:0034987//immunoglobulin receptor binding	GO:0006910//phagocytosis, recognition;GO:0006911//phagocytosis, engulfment;GO:0006958//complement activation, classical pathway;GO:0042742//defense response to bacterium;GO:0045087//innate immune response;GO:0050853//B cell receptor signaling pathway;GO:0050871//positive regulation of B cell activation
ENSRNOT00000056845	907402.125	908167.5	975114.1875	1686344.125	1606995.625	1488985.5	930227.9375	1594108.41666667	0.777093577548863	0.00414097676081169	0.0420734100924683	AABR07065625.1	-	Environmental Information Processing;Cellular Processes;Human Diseases;Human Diseases;Human Diseases;Organismal Systems;Environmental Information Processing;Environmental Information Processing;Human Diseases;Human Diseases;Human Diseases;Organismal Systems;Human Diseases;Human Diseases;Organismal Systems;Organismal Systems;Human Diseases;Environmental Information Processing;Organismal Systems;Hu…	Signal transduction;Transport and catabolism;Infectious diseases;Immune diseases;Infectious diseases;Immune system;Signal transduction;Signal transduction;Cancers;Infectious diseases;Infectious diseases;Immune system;Cardiovascular diseases;Cardiovascular diseases;Immune system;Immune system;Infectious diseases;Signal transduction;Immune system;Immune diseases;Infectious diseases;Infectious disea…	ko04151//PI3K-Akt signaling pathway;ko04145//Phagosome;ko05169//Epstein-Barr virus infection;ko05322//Systemic lupus erythematosus;ko05152//Tuberculosis;ko04666//Fc gamma R-mediated phagocytosis;ko04072//Phospholipase D signaling pathway;ko04020//Calcium signaling pathway;ko05202//Transcriptional misregulation in cancers;ko05146//Amoebiasis;ko05150//Staphylococcus aureus infection;ko04650//Natura…	K06856;K06856;K06856;K06856;K06856;K06856;K06856;K06856;K06856;K06856;K06856;K06856;K06856;K06856;K06856;K06856;K06856;K06856;K06856;K06856;K06856;K06856;K06856;K06856;K06856;K06856;K06856	-	-	-
ENSRNOT00000085678	907402.125	908167.5	975114.1875	1686344.125	1606995.625	1488985.5	930227.9375	1594108.41666667	0.777093577548863	0.00414097676081169	0.0420734100924683	AABR07065625.1	-	Environmental Information Processing;Cellular Processes;Human Diseases;Human Diseases;Human Diseases;Organismal Systems;Environmental Information Processing;Environmental Information Processing;Human Diseases;Human Diseases;Human Diseases;Organismal Systems;Human Diseases;Human Diseases;Organismal Systems;Organismal Systems;Human Diseases;Environmental Information Processing;Organismal Systems;Hu…	Signal transduction;Transport and catabolism;Infectious diseases;Immune diseases;Infectious diseases;Immune system;Signal transduction;Signal transduction;Cancers;Infectious diseases;Infectious diseases;Immune system;Cardiovascular diseases;Cardiovascular diseases;Immune system;Immune system;Infectious diseases;Signal transduction;Immune system;Immune diseases;Infectious diseases;Infectious disea…	ko04151//PI3K-Akt signaling pathway;ko04145//Phagosome;ko05169//Epstein-Barr virus infection;ko05322//Systemic lupus erythematosus;ko05152//Tuberculosis;ko04666//Fc gamma R-mediated phagocytosis;ko04072//Phospholipase D signaling pathway;ko04020//Calcium signaling pathway;ko05202//Transcriptional misregulation in cancers;ko05146//Amoebiasis;ko05150//Staphylococcus aureus infection;ko04650//Natura…	K06856;K06856;K06856;K06856;K06856;K06856;K06856;K06856;K06856;K06856;K06856;K06856;K06856;K06856;K06856;K06856;K06856;K06856;K06856;K06856;K06856;K06856;K06856;K06856;K06856;K06856;K06856	-	-	-
ENSRNOT00000025093	2534995	2422554.25	2534031	1485877	1608094.625	1595112.5	2497193.41666667	1563028.04166667	-0.675963906155583	0.0041615307495248	0.042162413984487	LOC100359583	hypothetical protein LOC100359583 [Source:RGD Symbol;Acc:2323611]	-	-	-	-	GO:0005634//nucleus	-	GO:0008283//cell proliferation;GO:0030154//cell differentiation;GO:0043066//negative regulation of apoptotic process;GO:0043154//negative regulation of cysteine-type endopeptidase activity involved in apoptotic process;GO:0045944//positive regulation of transcription from RNA polymerase II promoter;GO:0051092//positive regulation of NF-kappaB transcription factor activity
ENSRNOT00000051368	2534995	2422554.25	2534031	1485877	1608094.625	1595112.5	2497193.41666667	1563028.04166667	-0.675963906155583	0.0041615307495248	0.042162413984487	Ptma	prothymosin alpha [Source:RGD Symbol;Acc:61829]	-	-	-	-	GO:0005634//nucleus	-	GO:0008283//cell proliferation;GO:0030154//cell differentiation;GO:0043066//negative regulation of apoptotic process;GO:0043154//negative regulation of cysteine-type endopeptidase activity involved in apoptotic process;GO:0045944//positive regulation of transcription from RNA polymerase II promoter;GO:0051092//positive regulation of NF-kappaB transcription factor activity
ENSRNOT00000018083	362198.125	427803.25	404596.71875	651224.0625	790862.625	676225.6875	398199.364583333	706104.125	0.826390025975192	0.00416866425209329	0.042162413984487	Slc6a13	solute carrier family 6 member 13 [Source:RGD Symbol;Acc:620788]	Organismal Systems;Organismal Systems	Nervous system;Nervous system	ko04721//Synaptic vesicle cycle;ko04727//GABAergic synapse	K05046;K05046	GO:0005887//integral component of plasma membrane;GO:0016020//membrane;GO:0016021//integral component of membrane	GO:0005328//neurotransmitter:sodium symporter activity;GO:0005332//gamma-aminobutyric acid:sodium symporter activity;GO:0015293//symporter activity	GO:0006836//neurotransmitter transport;GO:0015812//gamma-aminobutyric acid transport;GO:0055085//transmembrane transport
ENSRNOT00000079744	362198.125	427803.25	404596.71875	651224.0625	790862.625	676225.6875	398199.364583333	706104.125	0.826390025975192	0.00416866425209329	0.042162413984487	Slc6a13	solute carrier family 6 member 13 [Source:RGD Symbol;Acc:620788]	Organismal Systems;Organismal Systems	Nervous system;Nervous system	ko04721//Synaptic vesicle cycle;ko04727//GABAergic synapse	K05046;K05046	GO:0005887//integral component of plasma membrane;GO:0016020//membrane;GO:0016021//integral component of membrane	GO:0005328//neurotransmitter:sodium symporter activity;GO:0005332//gamma-aminobutyric acid:sodium symporter activity;GO:0015293//symporter activity	GO:0006836//neurotransmitter transport;GO:0015812//gamma-aminobutyric acid transport;GO:0055085//transmembrane transport
ENSRNOT00000008319	422274.53125	372141.75	351962.15625	175487.6875	279844.8125	241247.4375	382126.145833333	232193.3125	-0.718722552027736	0.00425921703731975	0.0426859242144393	RGD1565355	similar to fatty acid translocase/CD36 [Source:RGD Symbol;Acc:1565355]	Cellular Processes;Environmental Information Processing;Human Diseases;Organismal Systems;Organismal Systems;Organismal Systems;Environmental Information Processing;Organismal Systems;Human Diseases;Organismal Systems	Transport and catabolism;Signal transduction;Endocrine and metabolic diseases;Endocrine system;Immune system;Digestive system;Signaling molecules and interaction;Endocrine system;Infectious diseases;Digestive system	ko04145//Phagosome;ko04152//AMPK signaling pathway;ko04931//Insulin resistance;ko03320//PPAR signaling pathway;ko04640//Hematopoietic cell lineage;ko04979//Cholesterol metabolism;ko04512//ECM-receptor interaction;ko04920//Adipocytokine signaling pathway;ko05144//Malaria;ko04975//Fat digestion and absorption	K06259;K06259;K06259;K06259;K06259;K06259;K06259;K06259;K06259;K06259	GO:0016020//membrane;GO:0016021//integral component of membrane	-	GO:0006955//immune response;GO:0007166//cell surface receptor signaling pathway
ENSRNOT00000061687	422274.53125	372141.75	351962.15625	175487.6875	279844.8125	241247.4375	382126.145833333	232193.3125	-0.718722552027736	0.00425921703731975	0.0426859242144393	RGD1565355	similar to fatty acid translocase/CD36 [Source:RGD Symbol;Acc:1565355]	Cellular Processes;Environmental Information Processing;Human Diseases;Organismal Systems;Organismal Systems;Organismal Systems;Environmental Information Processing;Organismal Systems;Human Diseases;Organismal Systems	Transport and catabolism;Signal transduction;Endocrine and metabolic diseases;Endocrine system;Immune system;Digestive system;Signaling molecules and interaction;Endocrine system;Infectious diseases;Digestive system	ko04145//Phagosome;ko04152//AMPK signaling pathway;ko04931//Insulin resistance;ko03320//PPAR signaling pathway;ko04640//Hematopoietic cell lineage;ko04979//Cholesterol metabolism;ko04512//ECM-receptor interaction;ko04920//Adipocytokine signaling pathway;ko05144//Malaria;ko04975//Fat digestion and absorption	K06259;K06259;K06259;K06259;K06259;K06259;K06259;K06259;K06259;K06259	GO:0016020//membrane;GO:0016021//integral component of membrane	-	GO:0006955//immune response;GO:0007166//cell surface receptor signaling pathway
ENSRNOT00000075878	422274.53125	372141.75	351962.15625	175487.6875	279844.8125	241247.4375	382126.145833333	232193.3125	-0.718722552027736	0.00425921703731975	0.0426859242144393	RGD1565355	similar to fatty acid translocase/CD36 [Source:RGD Symbol;Acc:1565355]	Cellular Processes;Environmental Information Processing;Human Diseases;Organismal Systems;Organismal Systems;Organismal Systems;Environmental Information Processing;Organismal Systems;Human Diseases;Organismal Systems	Transport and catabolism;Signal transduction;Endocrine and metabolic diseases;Endocrine system;Immune system;Digestive system;Signaling molecules and interaction;Endocrine system;Infectious diseases;Digestive system	ko04145//Phagosome;ko04152//AMPK signaling pathway;ko04931//Insulin resistance;ko03320//PPAR signaling pathway;ko04640//Hematopoietic cell lineage;ko04979//Cholesterol metabolism;ko04512//ECM-receptor interaction;ko04920//Adipocytokine signaling pathway;ko05144//Malaria;ko04975//Fat digestion and absorption	K06259;K06259;K06259;K06259;K06259;K06259;K06259;K06259;K06259;K06259	GO:0016020//membrane;GO:0016021//integral component of membrane	-	GO:0006955//immune response;GO:0007166//cell surface receptor signaling pathway
ENSRNOT00000076573	422274.53125	372141.75	351962.15625	175487.6875	279844.8125	241247.4375	382126.145833333	232193.3125	-0.718722552027736	0.00425921703731975	0.0426859242144393	RGD1565355	similar to fatty acid translocase/CD36 [Source:RGD Symbol;Acc:1565355]	Cellular Processes;Environmental Information Processing;Human Diseases;Organismal Systems;Organismal Systems;Organismal Systems;Environmental Information Processing;Organismal Systems;Human Diseases;Organismal Systems	Transport and catabolism;Signal transduction;Endocrine and metabolic diseases;Endocrine system;Immune system;Digestive system;Signaling molecules and interaction;Endocrine system;Infectious diseases;Digestive system	ko04145//Phagosome;ko04152//AMPK signaling pathway;ko04931//Insulin resistance;ko03320//PPAR signaling pathway;ko04640//Hematopoietic cell lineage;ko04979//Cholesterol metabolism;ko04512//ECM-receptor interaction;ko04920//Adipocytokine signaling pathway;ko05144//Malaria;ko04975//Fat digestion and absorption	K06259;K06259;K06259;K06259;K06259;K06259;K06259;K06259;K06259;K06259	GO:0016020//membrane;GO:0016021//integral component of membrane	-	GO:0006955//immune response;GO:0007166//cell surface receptor signaling pathway
ENSRNOT00000077219	422274.53125	372141.75	351962.15625	175487.6875	279844.8125	241247.4375	382126.145833333	232193.3125	-0.718722552027736	0.00425921703731975	0.0426859242144393	RGD1565355	similar to fatty acid translocase/CD36 [Source:RGD Symbol;Acc:1565355]	Cellular Processes;Environmental Information Processing;Human Diseases;Organismal Systems;Organismal Systems;Organismal Systems;Environmental Information Processing;Organismal Systems;Human Diseases;Organismal Systems	Transport and catabolism;Signal transduction;Endocrine and metabolic diseases;Endocrine system;Immune system;Digestive system;Signaling molecules and interaction;Endocrine system;Infectious diseases;Digestive system	ko04145//Phagosome;ko04152//AMPK signaling pathway;ko04931//Insulin resistance;ko03320//PPAR signaling pathway;ko04640//Hematopoietic cell lineage;ko04979//Cholesterol metabolism;ko04512//ECM-receptor interaction;ko04920//Adipocytokine signaling pathway;ko05144//Malaria;ko04975//Fat digestion and absorption	K06259;K06259;K06259;K06259;K06259;K06259;K06259;K06259;K06259;K06259	GO:0016020//membrane;GO:0016021//integral component of membrane	-	GO:0006955//immune response;GO:0007166//cell surface receptor signaling pathway
ENSRNOT00000077505	422274.53125	372141.75	351962.15625	175487.6875	279844.8125	241247.4375	382126.145833333	232193.3125	-0.718722552027736	0.00425921703731975	0.0426859242144393	RGD1565355	similar to fatty acid translocase/CD36 [Source:RGD Symbol;Acc:1565355]	Cellular Processes;Environmental Information Processing;Human Diseases;Organismal Systems;Organismal Systems;Organismal Systems;Environmental Information Processing;Organismal Systems;Human Diseases;Organismal Systems	Transport and catabolism;Signal transduction;Endocrine and metabolic diseases;Endocrine system;Immune system;Digestive system;Signaling molecules and interaction;Endocrine system;Infectious diseases;Digestive system	ko04145//Phagosome;ko04152//AMPK signaling pathway;ko04931//Insulin resistance;ko03320//PPAR signaling pathway;ko04640//Hematopoietic cell lineage;ko04979//Cholesterol metabolism;ko04512//ECM-receptor interaction;ko04920//Adipocytokine signaling pathway;ko05144//Malaria;ko04975//Fat digestion and absorption	K06259;K06259;K06259;K06259;K06259;K06259;K06259;K06259;K06259;K06259	GO:0016020//membrane;GO:0016021//integral component of membrane	-	GO:0006955//immune response;GO:0007166//cell surface receptor signaling pathway
ENSRNOT00000091249	422274.53125	372141.75	351962.15625	175487.6875	279844.8125	241247.4375	382126.145833333	232193.3125	-0.718722552027736	0.00425921703731975	0.0426859242144393	RGD1565355	similar to fatty acid translocase/CD36 [Source:RGD Symbol;Acc:1565355]	Cellular Processes;Environmental Information Processing;Human Diseases;Organismal Systems;Organismal Systems;Organismal Systems;Environmental Information Processing;Organismal Systems;Human Diseases;Organismal Systems	Transport and catabolism;Signal transduction;Endocrine and metabolic diseases;Endocrine system;Immune system;Digestive system;Signaling molecules and interaction;Endocrine system;Infectious diseases;Digestive system	ko04145//Phagosome;ko04152//AMPK signaling pathway;ko04931//Insulin resistance;ko03320//PPAR signaling pathway;ko04640//Hematopoietic cell lineage;ko04979//Cholesterol metabolism;ko04512//ECM-receptor interaction;ko04920//Adipocytokine signaling pathway;ko05144//Malaria;ko04975//Fat digestion and absorption	K06259;K06259;K06259;K06259;K06259;K06259;K06259;K06259;K06259;K06259	GO:0016020//membrane;GO:0016021//integral component of membrane	-	GO:0006955//immune response;GO:0007166//cell surface receptor signaling pathway
ENSRNOT00000015723	932389.375	1022062.8125	900134.125	538390.1875	408572.84375	531740.375	951528.770833333	492901.135416667	-0.948948974790487	0.00426555295952382	0.0426859242144393	Mbl1	mannose-binding lectin (protein A) 1 [Source:RGD Symbol;Acc:3055]	Cellular Processes;Organismal Systems;Human Diseases	Transport and catabolism;Immune system;Infectious diseases	ko04145//Phagosome;ko04610//Complement and coagulation cascades;ko05150//Staphylococcus aureus infection	K03991;K03991;K03991	GO:0005576//extracellular region;GO:0005581//collagen trimer;GO:0005615//extracellular space;GO:0031012//extracellular matrix	GO:0002020//protease binding;GO:0005509//calcium ion binding;GO:0005515//protein binding;GO:0005537//mannose binding;GO:0030246//carbohydrate binding;GO:0030247//polysaccharide binding;GO:0042803//protein homodimerization activity;GO:0048306//calcium-dependent protein binding;GO:0070273//phosphatidylinositol-4-phosphate binding	GO:0001867//complement activation, lectin pathway;GO:0002376//immune system process;GO:0003429//growth plate cartilage chondrocyte morphogenesis;GO:0006958//complement activation, classical pathway;GO:0044130//negative regulation of growth of symbiont in host;GO:0045087//innate immune response;GO:0050766//positive regulation of phagocytosis;GO:0050830//defense response to Gram-positive bacterium;…
ENSRNOT00000049082	383782.40625	459620.75	412957.90625	232061.328125	237270.1875	297663.375	418787.020833333	255664.963541667	-0.711962264092267	0.00446438481328735	0.0438814443883508	Tp53rk	TP53 regulating kinase [Source:RGD Symbol;Acc:1304911]	-	-	-	-	GO:0000408//EKC/KEOPS complex;GO:0005634//nucleus;GO:0005829//cytosol	GO:0004672//protein kinase activity;GO:0004674//protein serine/threonine kinase activity;GO:0005524//ATP binding	GO:0006468//protein phosphorylation;GO:0070525//tRNA threonylcarbamoyladenosine metabolic process
ENSRNOT00000049468	383782.40625	459620.75	412957.90625	232061.328125	237270.1875	297663.375	418787.020833333	255664.963541667	-0.711962264092267	0.00446438481328735	0.0438814443883508	LOC685619	similar to TP53-regulating kinase (p53-related protein kinase) (Nori-2) [Source:RGD Symbol;Acc:1591394]	-	-	-	-	GO:0000408//EKC/KEOPS complex;GO:0005634//nucleus;GO:0005829//cytosol	GO:0004672//protein kinase activity;GO:0004674//protein serine/threonine kinase activity;GO:0005524//ATP binding	GO:0006468//protein phosphorylation;GO:0070525//tRNA threonylcarbamoyladenosine metabolic process
ENSRNOT00000031025	204157.734375	328149.40625	332542.5	471904	411419.78125	448353.90625	288283.213541667	443892.5625	0.622723703736241	0.00461923419671557	0.0450073028276841	Ifit3	interferon-induced protein with tetratricopeptide repeats 3 [Source:RGD Symbol;Acc:1359681]	-	-	-	-	GO:0005737//cytoplasm;GO:0005739//mitochondrion;GO:0005829//cytosol	GO:0003723//RNA binding;GO:0042802//identical protein binding	GO:0008285//negative regulation of cell proliferation;GO:0009615//response to virus;GO:0035457//cellular response to interferon-alpha;GO:0043066//negative regulation of apoptotic process;GO:0051607//defense response to virus
ENSRNOT00000022628	4750224.5	4003159.75	3982564.25	9174910	7771776	8222952	4245316.16666667	8389879.33333333	0.982778059999309	0.00465671040185436	0.0450661033486881	Oat	ornithine aminotransferase [Source:RGD Symbol;Acc:621724]	Metabolism;Metabolism	Global and overview maps;Amino acid metabolism	ko01100//Metabolic pathways;ko00330//Arginine and proline metabolism	K00819;K00819	GO:0005654//nucleoplasm;GO:0005737//cytoplasm;GO:0005739//mitochondrion;GO:0005759//mitochondrial matrix	GO:0003824//catalytic activity;GO:0003992//N2-acetyl-L-ornithine:2-oxoglutarate 5-aminotransferase activity;GO:0004587//ornithine-oxo-acid transaminase activity;GO:0008483//transaminase activity;GO:0016740//transferase activity;GO:0030170//pyridoxal phosphate binding	GO:0006591//ornithine metabolic process;GO:0010121//arginine catabolic process to proline via ornithine;GO:0019544//arginine catabolic process to glutamate;GO:0034214//protein hexamerization;GO:0055129//L-proline biosynthetic process
ENSRNOT00000012503	1192612.75	1154232.125	1064201.125	593637.625	784039.75	637518.0625	1137015.33333333	671731.8125	-0.759294449832833	0.00466010016373539	0.0450661033486881	Cyp2j10	cytochrome P450, family 2, subfamily j, polypeptide 10 [Source:RGD Symbol;Acc:1563215]	Metabolism;Organismal Systems;Organismal Systems;Metabolism;Organismal Systems;Metabolism	Global and overview maps;Sensory system;Nervous system;Lipid metabolism;Endocrine system;Lipid metabolism	ko01100//Metabolic pathways;ko04750//Inflammatory mediator regulation of TRP channels;ko04726//Serotonergic synapse;ko00590//Arachidonic acid metabolism;ko04913//Ovarian Steroidogenesis;ko00591//Linoleic acid metabolism	K07418;K07418;K07418;K07418;K07418;K07418	GO:0005737//cytoplasm;GO:0016020//membrane;GO:0016021//integral component of membrane;GO:0043231//intracellular membrane-bounded organelle	GO:0004497//monooxygenase activity;GO:0005506//iron ion binding;GO:0008395//steroid hydroxylase activity;GO:0016491//oxidoreductase activity;GO:0016705//oxidoreductase activity, acting on paired donors, with incorporation or reduction of molecular oxygen;GO:0016712//oxidoreductase activity, acting on paired donors, with incorporation or reduction of molecular oxygen, reduced flavin or flavoprotei…	GO:0006082//organic acid metabolic process;GO:0006805//xenobiotic metabolic process;GO:0042738//exogenous drug catabolic process;GO:0055114//oxidation-reduction process
ENSRNOT00000025791	328363.6875	389852.875	300428.96875	156676.203125	63107.38671875	181433.5625	339548.510416667	133739.05078125	-1.3441969204238	0.00466996514650264	0.0450661033486881	Nolc1	nucleolar and coiled-body phosphoprotein 1 [Source:RGD Symbol;Acc:621578]	-	-	-	-	GO:0001650//fibrillar center;GO:0005634//nucleus;GO:0005654//nucleoplasm;GO:0005730//nucleolus;GO:0005737//cytoplasm;GO:0015030//Cajal body;GO:0031428//box C/D snoRNP complex;GO:0031429//box H/ACA snoRNP complex	GO:0000166//nucleotide binding;GO:0001042//RNA polymerase I core binding;GO:0003677//DNA binding;GO:0003700//transcription factor activity, sequence-specific DNA binding;GO:0005515//protein binding;GO:0005524//ATP binding;GO:0005525//GTP binding;GO:0008134//transcription factor binding;GO:0008139//nuclear localization sequence binding;GO:0019904//protein domain specific binding;GO:0034512//box C/…	GO:0006417//regulation of translation;GO:0006970//response to osmotic stress;GO:0007000//nucleolus organization;GO:0008284//positive regulation of cell proliferation;GO:0014029//neural crest formation;GO:0014032//neural crest cell development;GO:0033979//box H/ACA snoRNA metabolic process;GO:0042306//regulation of protein import into nucleus;GO:0045893//positive regulation of transcription, DNA-t…
ENSRNOT00000001534	451544.84375	504553.8125	440317.0625	292898.71875	281845.125	310527.28125	465471.90625	295090.375	-0.657537230982864	0.00479625689696757	0.0459305356016637	NEWGENE_1586233	TP53 regulated inhibitor of apoptosis 1 [Source:RGD Symbol;Acc:11471617]	-	-	-	-	-	-	-
ENSRNOT00000075320	451544.84375	504553.8125	440317.0625	292898.71875	281845.125	310527.28125	465471.90625	295090.375	-0.657537230982864	0.00479625689696757	0.0459305356016637	Triap1	TP53 regulated inhibitor of apoptosis 1 [Source:RGD Symbol;Acc:1586233]	-	-	-	-	-	-	-
ENSRNOT00000079043	451544.84375	504553.8125	440317.0625	292898.71875	281845.125	310527.28125	465471.90625	295090.375	-0.657537230982864	0.00479625689696757	0.0459305356016637	NEWGENE_1586233	TP53 regulated inhibitor of apoptosis 1 [Source:RGD Symbol;Acc:11471617]	-	-	-	-	-	-	-
ENSRNOT00000021656	218703.890625	210033.859375	281083.46875	180820.90625	115674.3515625	142544.296875	236607.072916667	146346.518229167	-0.693104778341018	0.00485596581354226	0.0463433455333443	Xrcc5	X-ray repair cross complementing 5 [Source:RGD Symbol;Acc:3976]	Genetic Information Processing	Replication and repair	ko03450//Non-homologous end-joining	K10885	GO:0000784//nuclear chromosome, telomeric region;GO:0005634//nucleus;GO:0005654//nucleoplasm;GO:0005737//cytoplasm;GO:0005886//plasma membrane;GO:0005958//DNA-dependent protein kinase-DNA ligase 4 complex;GO:0032991//macromolecular complex;GO:0032993//protein-DNA complex;GO:0043564//Ku70:Ku80 complex;GO:0070419//nonhomologous end joining complex;GO:1990904//ribonucleoprotein complex	GO:0000166//nucleotide binding;GO:0003677//DNA binding;GO:0003684//damaged DNA binding;GO:0003690//double-stranded DNA binding;GO:0003691//double-stranded telomeric DNA binding;GO:0003723//RNA binding;GO:0004003//ATP-dependent DNA helicase activity;GO:0004386//helicase activity;GO:0005515//protein binding;GO:0005524//ATP binding;GO:0008022//protein C-terminus binding;GO:0016787//hydrolase activit…	GO:0000723//telomere maintenance;GO:0002218//activation of innate immune response;GO:0006281//DNA repair;GO:0006302//double-strand break repair;GO:0006303//double-strand break repair via nonhomologous end joining;GO:0006310//DNA recombination;GO:0006974//cellular response to DNA damage stimulus;GO:0007420//brain development;GO:0008283//cell proliferation;GO:0032212//positive regulation of telomer…
ENSRNOT00000011823	31348154	27195296	28074980	15465560	15662574	18366272	28872810	16498135.3333333	-0.807408546245969	0.00488191901103333	0.0465115253218414	Pon1	paraoxonase 1 [Source:RGD Symbol;Acc:620062]	-	-	-	-	GO:0005576//extracellular region;GO:0005615//extracellular space;GO:0034364//high-density lipoprotein particle;GO:0034366//spherical high-density lipoprotein particle;GO:0043231//intracellular membrane-bounded organelle	GO:0004063//aryldialkylphosphatase activity;GO:0004064//arylesterase activity;GO:0005509//calcium ion binding;GO:0005543//phospholipid binding;GO:0016787//hydrolase activity;GO:0042803//protein homodimerization activity;GO:0046872//metal ion binding	GO:0006629//lipid metabolic process;GO:0008203//cholesterol metabolic process;GO:0009636//response to toxic substance;GO:0010875//positive regulation of cholesterol efflux;GO:0016311//dephosphorylation;GO:0019439//aromatic compound catabolic process;GO:0031667//response to nutrient levels;GO:0032411//positive regulation of transporter activity;GO:0046395//carboxylic acid catabolic process;GO:0046…
ENSRNOT00000026895	492045.34375	512551.90625	485970.5	245262.625	219209.75	212825.453125	496855.916666667	225765.942708333	-1.13799967626471	0.00496463976407563	0.047211749373847	Sil1	SIL1 nucleotide exchange factor [Source:RGD Symbol;Acc:735103]	Genetic Information Processing	Folding, sorting and degradation	ko04141//Protein processing in endoplasmic reticulum	K14001	GO:0005737//cytoplasm;GO:0005783//endoplasmic reticulum;GO:0005788//endoplasmic reticulum lumen	GO:0000774//adenyl-nucleotide exchange factor activity	GO:0015031//protein transport;GO:0050790//regulation of catalytic activity
ENSRNOT00000000172	146420.84375	69105.859375	110697.8671875	1024729.625	635150.625	631278.0625	108741.5234375	763719.4375	2.81213979722933	0.00497232825216228	0.047211749373847	Cdo1	cysteine dioxygenase type 1 [Source:RGD Symbol;Acc:69262]	Metabolism;Metabolism;Metabolism	Global and overview maps;Amino acid metabolism;Metabolism of other amino acids	ko01100//Metabolic pathways;ko00270//Cysteine and methionine metabolism;ko00430//Taurine and hypotaurine metabolism	K00456;K00456;K00456	GO:0005829//cytosol	GO:0005506//iron ion binding;GO:0008198//ferrous iron binding;GO:0016491//oxidoreductase activity;GO:0016702//oxidoreductase activity, acting on single donors with incorporation of molecular oxygen, incorporation of two atoms of oxygen;GO:0017172//cysteine dioxygenase activity;GO:0046872//metal ion binding;GO:0051213//dioxygenase activity	GO:0006534//cysteine metabolic process;GO:0007595//lactation;GO:0010243//response to organonitrogen compound;GO:0019448//L-cysteine catabolic process;GO:0033762//response to glucagon;GO:0042412//taurine biosynthetic process;GO:0043200//response to amino acid;GO:0045471//response to ethanol;GO:0046439//L-cysteine metabolic process;GO:0051384//response to glucocorticoid;GO:0051591//response to cAMP…
ENSRNOT00000066773	85710.78125	67554.8203125	70055.6171875	250690.84375	547313.25	385032.625	74440.40625	394345.572916667	2.40530261261409	0.00500413447853351	0.0474330777481368	Susd2	sushi domain containing 2 [Source:RGD Symbol;Acc:1308595]	-	-	-	-	-	GO:0005044//scavenger receptor activity;GO:0030247//polysaccharide binding	GO:0006898//receptor-mediated endocytosis;GO:0006955//immune response
ENSRNOT00000079996	85710.78125	67554.8203125	70055.6171875	250690.84375	547313.25	385032.625	74440.40625	394345.572916667	2.40530261261409	0.00500413447853351	0.0474330777481368	Susd2	sushi domain containing 2 [Source:RGD Symbol;Acc:1308595]	-	-	-	-	GO:0005886//plasma membrane;GO:0016020//membrane;GO:0016021//integral component of membrane	GO:0005044//scavenger receptor activity;GO:0030247//polysaccharide binding	GO:0006898//receptor-mediated endocytosis;GO:0006955//immune response;GO:0051782//negative regulation of cell division;GO:1902807//negative regulation of cell cycle G1/S phase transition
ENSRNOT00000026873	1166492.625	473458.1875	470947.25	437541.78125	356756.59375	451989.6875	703632.6875	415429.354166667	-0.760219344896479	0.00521932912248476	0.0491391475393464	Esrp2	epithelial splicing regulatory protein 2 [Source:RGD Symbol;Acc:1310855]	-	-	-	-	GO:0005634//nucleus;GO:0005654//nucleoplasm	GO:0003676//nucleic acid binding;GO:0003729//mRNA binding	GO:0000380//alternative mRNA splicing, via spliceosome;GO:0043484//regulation of RNA splicing;GO:0050679//positive regulation of epithelial cell proliferation;GO:0060441//epithelial tube branching involved in lung morphogenesis;GO:0060445//branching involved in salivary gland morphogenesis
ENSRNOT00000034282	285475.53125	434362.1875	445037.4375	365158.8125	124603.0625	150660.359375	388291.71875	213474.078125	-0.863080042720512	0.005263918365909	0.0493923634233109	Abhd15	abhydrolase domain containing 15 [Source:RGD Symbol;Acc:1304598]	-	-	-	-	-	GO:0016787//hydrolase activity	GO:0044255//cellular lipid metabolic process
