# Supplementary material for: Quantitative proteomics analysis based on data-independent acquisition reveals the effect of Shenling Baizhu powder (SLP) on protein expression in MAFLD rat liver tissue
Source: Clin Proteomics. 2023 Dec 1;20:55. doi: 10.1186/s12014-023-09442-9 (PMC10691125; doi:10.1186/s12014-023-09442-9)
Supplement: Supplementary file 6 — Additional file 6: File S6. The common DEPs for the two comparison groups. [file 12014_2023_9442_MOESM6_ESM.xlsx]

## Sheet: Control,HFD,SLP
Common elements id	Symbol	Control/HFD (log2(fc))	HFD/SLP (log2(fc))
ENSRNOT00000073099	Cyp3a9	-4.38711	4.35651
ENSRNOT00000083500	Ces1f	-2.69217	3.72107
ENSRNOT00000000172	Cdo1	-3.6285	2.81214
ENSRNOT00000005206	Acmsd	-3.0302	2.7679
ENSRNOT00000015316	Inmt	-3.1807	2.48525
ENSRNOT00000066773	Susd2	-1.35632	2.4053
ENSRNOT00000079996	Susd2	-1.35632	2.4053
ENSRNOT00000066095	Cyp4f6	-1.45831	1.99955
ENSRNOT00000001875	Sds	-1.96969	1.88397
ENSRNOT00000015692	Aqp1	-2.09601	1.60264
ENSRNOT00000040556	AABR07065789.3	-1.01184	1.56836
ENSRNOT00000022552	Phyhd1	-0.69448	1.56459
ENSRNOT00000020039	Acsm3	-2.20419	1.47899
ENSRNOT00000021612	Cdh17	-0.623121	1.40992
ENSRNOT00000090122	Gys2	-1.36425	1.36218
ENSRNOT00000039263	Isg15	-1.4084	1.29088
ENSRNOT00000007789	Nnmt	-2.35162	1.19154
ENSRNOT00000068129	Sqor	-3.21678	1.18877
ENSRNOT00000046942	Hao2	-1.01026	1.18315
ENSRNOT00000091444	Hao2	-1.01026	1.18315
ENSRNOT00000032116	Ido2	-1.75092	1.16008
ENSRNOT00000026657	LOC100910990	-0.791906	1.13903
ENSRNOT00000067490	Cpne1	-0.791906	1.13903
ENSRNOT00000058367	Akr1c1	-1.01855	1.04896
ENSRNOT00000001211	Asl	-1.04052	1.0028
ENSRNOT00000004394	Creg1	-1.12156	0.985415
ENSRNOT00000022628	Oat	-1.50163	0.982778
ENSRNOT00000012075	Ass1	-1.40492	0.966112
ENSRNOT00000093365	Ass1	-1.40492	0.966112
ENSRNOT00000031586	Pck1	-1.17279	0.952745
ENSRNOT00000022309	Got1	-2.53328	0.936603
ENSRNOT00000037181	Gbp7	-0.642425	0.885547
ENSRNOT00000024035	Agxt2	-0.996262	0.883192
ENSRNOT00000007870	Hsd11b1	-0.902643	0.841189
ENSRNOT00000024112	Acy3	-0.666332	0.836374
ENSRNOT00000058237	Upb1	-0.706283	0.833405
ENSRNOT00000018737	Gls2	-1.25809	0.797368
ENSRNOT00000019993	Cars2	-0.774294	0.796697
ENSRNOT00000004228	Sdhc	-1.03519	0.779678
ENSRNOT00000030919	Fth1	-0.804151	0.772302
ENSRNOT00000022085	Tpmt	-0.806758	0.761802
ENSRNOT00000024423	Fmo5	-1.22123	0.742052
ENSRNOT00000013073	Akr1b10	-0.738423	0.719352
ENSRNOT00000032783	Dmgdh	-0.612994	0.705816
ENSRNOT00000004864	Fmo3	-0.831679	0.70184
ENSRNOT00000060530	Aass	-2.70003	0.69134
ENSRNOT00000001215	Gusb	-1.19845	0.690648
ENSRNOT00000027995	Bckdha	-0.913582	0.6836
ENSRNOT00000026290	Hsd3b5	-0.614543	0.663997
ENSRNOT00000079754	Hsd3b5	-0.614543	0.663997
ENSRNOT00000041140	Acaca	-1.23327	0.632935
ENSRNOT00000019023	Cps1	-0.739452	0.610428
ENSRNOT00000091757	Mcpt1	1.441	-1.43142
ENSRNOT00000090819	Rps9	1.45161	-0.633157
ENSRNOT00000088209	Cyp4a2	2.77104	-1.45609
ENSRNOT00000088001	LOC100912405	1.35851	-1.02326
ENSRNOT00000086622	Rps9	1.45161	-0.633157
ENSRNOT00000085680	Igf1	2.22952	-1.24869
ENSRNOT00000083855	RGD1310507	1.17205	-0.809133
ENSRNOT00000083686	Cyp4a2	2.77104	-1.45609
ENSRNOT00000083481	Asns	1.65685	-2.04202
ENSRNOT00000082442	Psat1	4.29733	-4.53689
ENSRNOT00000081822	Igf1	2.22952	-1.24869
ENSRNOT00000080892	LOC100911516	0.624854	-0.77621
ENSRNOT00000073555	Mcpt8l2	1.71168	-0.900848
ENSRNOT00000073017	AABR07048031.1	0.723494	-0.782905
ENSRNOT00000072224	LOC100912026	1.35851	-1.02326
ENSRNOT00000071817	LOC100911516	0.624854	-0.77621
ENSRNOT00000071633	Cyp2c13	1.31736	-4.40757
ENSRNOT00000071612	LOC100910934	2.13801	-1.92521
ENSRNOT00000071424	LOC100911516	0.624854	-0.77621
ENSRNOT00000067700	Slc27a2	0.755343	-0.940368
ENSRNOT00000057435	Acad10	0.596741	-1.26687
ENSRNOT00000056173	Phgdh	4.26533	-4.74041
ENSRNOT00000051252	Cyp4a2	2.77104	-1.45609
ENSRNOT00000046025	Acsm5	2.3494	-4.54745
ENSRNOT00000045571	Cyp4a3	1.60048	-1.43415
ENSRNOT00000043736	RGD1309362	2.13801	-1.92521
ENSRNOT00000038780	Igf1	2.22952	-1.24869
ENSRNOT00000038188	Hsd17b13	1.15829	-1.0853
ENSRNOT00000034694	LOC684988	0.723494	-0.782905
ENSRNOT00000031904	Fitm2	0.598938	-0.818629
ENSRNOT00000029125	Mgll	0.850122	-0.857028
ENSRNOT00000027988	Mcpt1	1.441	-1.43142
ENSRNOT00000027976	Rpl13a	1.074	-0.636253
ENSRNOT00000026895	Sil1	1.96947	-1.138
ENSRNOT00000026677	F10	1.29054	-0.933146
ENSRNOT00000026665	Clpb	0.988268	-0.865946
ENSRNOT00000026121	Hmgcs2	0.869915	-0.782252
ENSRNOT00000025791	Nolc1	0.945856	-1.3442
ENSRNOT00000024093	Aldh1a7	1.99787	-1.21133
ENSRNOT00000024000	Aldh1a1	1.46851	-1.54543
ENSRNOT00000023080	Qprt	0.998153	-0.614656
ENSRNOT00000022661	Msrb2	0.758805	-0.672395
ENSRNOT00000022233	F2	1.14188	-0.665198
ENSRNOT00000021694	Vnn1	1.72595	-1.5566
ENSRNOT00000018763	Psat1	4.29733	-4.53689
ENSRNOT00000015723	Mbl1	0.884059	-0.948949
ENSRNOT00000015451	Ces2a	1.28731	-1.12553
ENSRNOT00000013605	Slc27a2	0.755343	-0.940368
ENSRNOT00000012725	Tf	0.628754	-0.815367
ENSRNOT00000012681	Cyp4a3	1.60048	-1.43415
ENSRNOT00000011823	Pon1	1.14719	-0.807409
ENSRNOT00000011784	Eci1	0.6312	-0.798246
ENSRNOT00000010079	Asns	1.65685	-2.04202
ENSRNOT00000009749	Plin2	5.29077	-1.8401
ENSRNOT00000008840	Fabp1	0.944129	-0.956054
ENSRNOT00000005995	Igf1	2.22952	-1.24869
ENSRNOT00000004884	Pir	0.768173	-0.76392
ENSRNOT00000004772	Acbd6	14.6229	-0.677531
ENSRNOT00000003004	Hsd17b11	1.78249	-1.1233
ENSRNOT00000001801	Azgp1	0.66854	-0.623543
ENSRNOT00000001220	Zbed5	0.624854	-0.77621
ENSRNOT00000075493	Fabp5	-0.752386	-0.708661
ENSRNOT00000052129	Sult2a6	1.21817	-0.73206
ENSRNOT00000026575	Slc27a5	-1.08673	-0.737892
ENSRNOT00000018145	Mvd	-2.24465	-0.762333
ENSRNOT00000015801	Cyp2c12	-0.764825	-3.44957
ENSRNOT00000004673	Acsf2	-0.728189	-2.30044
