# Supplementary material for: Quantitative proteomics analysis based on data-independent acquisition reveals the effect of Shenling Baizhu powder (SLP) on protein expression in MAFLD rat liver tissue
Source: Clin Proteomics. 2023 Dec 1;20:55. doi: 10.1186/s12014-023-09442-9 (PMC10691125; doi:10.1186/s12014-023-09442-9)
Supplement: Supplementary file 7 — Additional file 7: File S7. CONTROL-vs-MAFLD.GO. level2. [file 12014_2023_9442_MOESM7_ESM.xls]

GO ID (level1)	GO Term (level1)	GO ID (level2)	GO Term (level2)	number_of_CONTROL-vs-NAFLD (up)	number_of_CONTROL-vs-NAFLD (down)	Proteins_of_CONTROL-vs-NAFLD_up	Proteins_of_CONTROL-vs-NAFLD_down
GO:0008150	Biological Process	GO:0044699	single-organism process	129	177	ENSRNOT00000000239(Abhd5),ENSRNOT00000001079(Fabp7),ENSRNOT00000002366(Bdh1),ENSRNOT00000002407(Tfrc),ENSRNOT00000002550(Snap29),ENSRNOT00000002705(Ugt2a3),ENSRNOT00000003004(Hsd17b11),ENSRNOT00000004006(Stim2),ENSRNOT00000004780(Ephx1),ENSRNOT00000004884(Pir),ENSRNOT00000005014(Prdx4),ENSRNOT00000005190(Nenf),ENSRNOT00000005379(Chmp6),ENSRNOT00000005995(Igf1),ENSRNOT00000006148(Traf6),ENSRNOT000…	ENSRNOT00000000172(Cdo1),ENSRNOT00000001211(Asl),ENSRNOT00000001417(Rac1),ENSRNOT00000001752(P2rx4),ENSRNOT00000001875(Sds),ENSRNOT00000002576(Prodh1),ENSRNOT00000002996(Ociad1),ENSRNOT00000003012(Plac8),ENSRNOT00000003633(Abat),ENSRNOT00000003713(Npl),ENSRNOT00000003812(Hsd17b7),ENSRNOT00000004121(Cd38),ENSRNOT00000004228(Sdhc),ENSRNOT00000004570(Gcdh),ENSRNOT00000004673(Acsf2),ENSRNOT0000000486…
GO:0008150	Biological Process	GO:0008152	metabolic process	139	152	ENSRNOT00000000239(Abhd5),ENSRNOT00000002366(Bdh1),ENSRNOT00000002407(Tfrc),ENSRNOT00000002705(Ugt2a3),ENSRNOT00000003004(Hsd17b11),ENSRNOT00000004780(Ephx1),ENSRNOT00000004884(Pir),ENSRNOT00000005014(Prdx4),ENSRNOT00000005190(Nenf),ENSRNOT00000005379(Chmp6),ENSRNOT00000006148(Traf6),ENSRNOT00000006314(Pam16),ENSRNOT00000006549(Prpf40a),ENSRNOT00000007645(Dhrs7),ENSRNOT00000008840(Fabp1),ENSRNOT0…	ENSRNOT00000000172(Cdo1),ENSRNOT00000001211(Asl),ENSRNOT00000001215(Gusb),ENSRNOT00000001417(Rac1),ENSRNOT00000001875(Sds),ENSRNOT00000002576(Prodh1),ENSRNOT00000003012(Plac8),ENSRNOT00000003633(Abat),ENSRNOT00000003713(Npl),ENSRNOT00000003812(Hsd17b7),ENSRNOT00000004121(Cd38),ENSRNOT00000004228(Sdhc),ENSRNOT00000004394(Creg1),ENSRNOT00000004570(Gcdh),ENSRNOT00000004673(Acsf2),ENSRNOT00000004864(…
GO:0008150	Biological Process	GO:0098754	detoxification	5	5	ENSRNOT00000005014(Prdx4),ENSRNOT00000008840(Fabp1),ENSRNOT00000017174(Nqo1),ENSRNOT00000080453(Apoe),ENSRNOT00000080658(Apoa4)	ENSRNOT00000011735(Epx),ENSRNOT00000018453(Fam213b),ENSRNOT00000057898(Mt1),ENSRNOT00000067391(Mt2A),ENSRNOT00000081951(Mpo)
GO:0008150	Biological Process	GO:0050896	response to stimulus	82	96	ENSRNOT00000001079(Fabp7),ENSRNOT00000001801(Azgp1),ENSRNOT00000002407(Tfrc),ENSRNOT00000004780(Ephx1),ENSRNOT00000005014(Prdx4),ENSRNOT00000005190(Nenf),ENSRNOT00000005379(Chmp6),ENSRNOT00000005995(Igf1),ENSRNOT00000006148(Traf6),ENSRNOT00000006314(Pam16),ENSRNOT00000008840(Fabp1),ENSRNOT00000009749(Plin2),ENSRNOT00000010079(Asns),ENSRNOT00000010117(Ndufa12),ENSRNOT00000010163(Mnat1),ENSRNOT0000…	ENSRNOT00000000172(Cdo1),ENSRNOT00000001417(Rac1),ENSRNOT00000001752(P2rx4),ENSRNOT00000001875(Sds),ENSRNOT00000003012(Plac8),ENSRNOT00000003633(Abat),ENSRNOT00000004121(Cd38),ENSRNOT00000004228(Sdhc),ENSRNOT00000006070(Dcn),ENSRNOT00000006765(Upp1),ENSRNOT00000007747(Lyz2),ENSRNOT00000007789(Nnmt),ENSRNOT00000007870(Hsd11b1),ENSRNOT00000009402(Dhcr24),ENSRNOT00000011735(Epx),ENSRNOT00000011898(A…
GO:0008150	Biological Process	GO:0022414	reproductive process	14	15	ENSRNOT00000005014(Prdx4),ENSRNOT00000011166(Abcb1b),ENSRNOT00000016827(Pla2g6),ENSRNOT00000017108(Pla2g6),ENSRNOT00000018795(Hsd17b2),ENSRNOT00000022499(Gas2),ENSRNOT00000038780(Igf1),ENSRNOT00000081822(Igf1),ENSRNOT00000082356(Wdr48),ENSRNOT00000084563(Tnc),ENSRNOT00000084674(Tmbim6),ENSRNOT00000087344(Pla2g6),ENSRNOT00000088176(Tmbim6),ENSRNOT00000090565(Pla2g6)	ENSRNOT00000003633(Abat),ENSRNOT00000004121(Cd38),ENSRNOT00000006070(Dcn),ENSRNOT00000009402(Dhcr24),ENSRNOT00000011898(Ago2),ENSRNOT00000013043(Nampt),ENSRNOT00000019346(A2m),ENSRNOT00000023554(Hmgcs1),ENSRNOT00000023623(Slc38a3),ENSRNOT00000023664(Anxa1),ENSRNOT00000026760(Stat3),ENSRNOT00000050269(Comt),ENSRNOT00000075799(LOC100911545),ENSRNOT00000084317(Map3k4),ENSRNOT00000086633(Sdc1)
GO:0008150	Biological Process	GO:0000003	reproduction	14	15	ENSRNOT00000005014(Prdx4),ENSRNOT00000011166(Abcb1b),ENSRNOT00000016827(Pla2g6),ENSRNOT00000017108(Pla2g6),ENSRNOT00000018795(Hsd17b2),ENSRNOT00000022499(Gas2),ENSRNOT00000038780(Igf1),ENSRNOT00000081822(Igf1),ENSRNOT00000082356(Wdr48),ENSRNOT00000084563(Tnc),ENSRNOT00000084674(Tmbim6),ENSRNOT00000087344(Pla2g6),ENSRNOT00000088176(Tmbim6),ENSRNOT00000090565(Pla2g6)	ENSRNOT00000003633(Abat),ENSRNOT00000004121(Cd38),ENSRNOT00000006070(Dcn),ENSRNOT00000009402(Dhcr24),ENSRNOT00000011898(Ago2),ENSRNOT00000013043(Nampt),ENSRNOT00000019346(A2m),ENSRNOT00000023554(Hmgcs1),ENSRNOT00000023623(Slc38a3),ENSRNOT00000023664(Anxa1),ENSRNOT00000026760(Stat3),ENSRNOT00000050269(Comt),ENSRNOT00000075799(LOC100911545),ENSRNOT00000084317(Map3k4),ENSRNOT00000086633(Sdc1)
GO:0008150	Biological Process	GO:0032501	multicellular organismal process	55	66	ENSRNOT00000001079(Fabp7),ENSRNOT00000001801(Azgp1),ENSRNOT00000002407(Tfrc),ENSRNOT00000004780(Ephx1),ENSRNOT00000004884(Pir),ENSRNOT00000005014(Prdx4),ENSRNOT00000006148(Traf6),ENSRNOT00000006314(Pam16),ENSRNOT00000008840(Fabp1),ENSRNOT00000010079(Asns),ENSRNOT00000010163(Mnat1),ENSRNOT00000011166(Abcb1b),ENSRNOT00000011945(Gpnmb),ENSRNOT00000015723(Mbl1),ENSRNOT00000016827(Pla2g6),ENSRNOT00000…	ENSRNOT00000000172(Cdo1),ENSRNOT00000001211(Asl),ENSRNOT00000001417(Rac1),ENSRNOT00000001752(P2rx4),ENSRNOT00000003012(Plac8),ENSRNOT00000003633(Abat),ENSRNOT00000004121(Cd38),ENSRNOT00000006070(Dcn),ENSRNOT00000006225(Slc38a10),ENSRNOT00000007015(Ebp),ENSRNOT00000007789(Nnmt),ENSRNOT00000009402(Dhcr24),ENSRNOT00000011735(Epx),ENSRNOT00000011898(Ago2),ENSRNOT00000012075(Ass1),ENSRNOT00000013043(N…
GO:0008150	Biological Process	GO:0051704	multi-organism process	21	29	ENSRNOT00000005014(Prdx4),ENSRNOT00000005379(Chmp6),ENSRNOT00000006148(Traf6),ENSRNOT00000011166(Abcb1b),ENSRNOT00000011907(Chmp5),ENSRNOT00000014180(Car3),ENSRNOT00000015723(Mbl1),ENSRNOT00000016827(Pla2g6),ENSRNOT00000017108(Pla2g6),ENSRNOT00000022233(F2),ENSRNOT00000022499(Gas2),ENSRNOT00000038780(Igf1),ENSRNOT00000061686(Anxa7),ENSRNOT00000080453(Apoe),ENSRNOT00000081822(Igf1),ENSRNOT00000082…	ENSRNOT00000003012(Plac8),ENSRNOT00000003633(Abat),ENSRNOT00000004121(Cd38),ENSRNOT00000006070(Dcn),ENSRNOT00000007747(Lyz2),ENSRNOT00000011735(Epx),ENSRNOT00000011898(Ago2),ENSRNOT00000012075(Ass1),ENSRNOT00000013043(Nampt),ENSRNOT00000015351(S100a9),ENSRNOT00000015692(Aqp1),ENSRNOT00000016540(Thrsp),ENSRNOT00000018447(Scd),ENSRNOT00000019023(Cps1),ENSRNOT00000020265(Ifitm3),ENSRNOT00000021653(C…
GO:0008150	Biological Process	GO:0032502	developmental process	50	66	ENSRNOT00000000239(Abhd5),ENSRNOT00000001079(Fabp7),ENSRNOT00000002407(Tfrc),ENSRNOT00000002550(Snap29),ENSRNOT00000004780(Ephx1),ENSRNOT00000004884(Pir),ENSRNOT00000005014(Prdx4),ENSRNOT00000006148(Traf6),ENSRNOT00000010079(Asns),ENSRNOT00000010163(Mnat1),ENSRNOT00000011166(Abcb1b),ENSRNOT00000011945(Gpnmb),ENSRNOT00000015723(Mbl1),ENSRNOT00000017174(Nqo1),ENSRNOT00000018343(Gclm),ENSRNOT0000001…	ENSRNOT00000000172(Cdo1),ENSRNOT00000001211(Asl),ENSRNOT00000001417(Rac1),ENSRNOT00000001752(P2rx4),ENSRNOT00000002996(Ociad1),ENSRNOT00000003012(Plac8),ENSRNOT00000003633(Abat),ENSRNOT00000004121(Cd38),ENSRNOT00000006070(Dcn),ENSRNOT00000006225(Slc38a10),ENSRNOT00000007015(Ebp),ENSRNOT00000007789(Nnmt),ENSRNOT00000009402(Dhcr24),ENSRNOT00000011327(Tmem176b),ENSRNOT00000011898(Ago2),ENSRNOT000000…
GO:0008150	Biological Process	GO:0007610	behavior	8	9	ENSRNOT00000016827(Pla2g6),ENSRNOT00000017108(Pla2g6),ENSRNOT00000038780(Igf1),ENSRNOT00000061686(Anxa7),ENSRNOT00000079231(Pgrmc1),ENSRNOT00000080453(Apoe),ENSRNOT00000087344(Pla2g6),ENSRNOT00000090565(Pla2g6)	ENSRNOT00000001211(Asl),ENSRNOT00000001417(Rac1),ENSRNOT00000001752(P2rx4),ENSRNOT00000003633(Abat),ENSRNOT00000023582(Tubb2b),ENSRNOT00000026760(Stat3),ENSRNOT00000050269(Comt),ENSRNOT00000081948(Oxr1),ENSRNOT00000083705(Tubb2b)
GO:0008150	Biological Process	GO:0040007	growth	11	12	ENSRNOT00000014153(Igfbp4),ENSRNOT00000015723(Mbl1),ENSRNOT00000022233(F2),ENSRNOT00000022499(Gas2),ENSRNOT00000024246(Ercc2),ENSRNOT00000038780(Igf1),ENSRNOT00000041891(Apoe),ENSRNOT00000081822(Igf1),ENSRNOT00000082356(Wdr48),ENSRNOT00000084563(Tnc),ENSRNOT00000091574(Apoe)	ENSRNOT00000003012(Plac8),ENSRNOT00000004121(Cd38),ENSRNOT00000018021(Iqgap1),ENSRNOT00000018447(Scd),ENSRNOT00000023664(Anxa1),ENSRNOT00000026760(Stat3),ENSRNOT00000028195(Dhcr7),ENSRNOT00000038677(Anxa2),ENSRNOT00000057898(Mt1),ENSRNOT00000067391(Mt2A),ENSRNOT00000080887(G6pd),ENSRNOT00000081951(Mpo)
GO:0008150	Biological Process	GO:0048519	negative regulation of biological process	51	48	ENSRNOT00000000239(Abhd5),ENSRNOT00000001079(Fabp7),ENSRNOT00000005014(Prdx4),ENSRNOT00000005190(Nenf),ENSRNOT00000005379(Chmp6),ENSRNOT00000006148(Traf6),ENSRNOT00000006314(Pam16),ENSRNOT00000008840(Fabp1),ENSRNOT00000009028(Sptb),ENSRNOT00000010079(Asns),ENSRNOT00000010163(Mnat1),ENSRNOT00000011166(Abcb1b),ENSRNOT00000011945(Gpnmb),ENSRNOT00000012500(Serpina6),ENSRNOT00000013071(Naa38),ENSRNOT0…	ENSRNOT00000001417(Rac1),ENSRNOT00000001752(P2rx4),ENSRNOT00000003012(Plac8),ENSRNOT00000003633(Abat),ENSRNOT00000004121(Cd38),ENSRNOT00000005206(Acmsd),ENSRNOT00000006070(Dcn),ENSRNOT00000009402(Dhcr24),ENSRNOT00000011735(Epx),ENSRNOT00000011898(Ago2),ENSRNOT00000012819(Cyp7a1),ENSRNOT00000013639(Sarm1),ENSRNOT00000014216(Lgals3),ENSRNOT00000015692(Aqp1),ENSRNOT00000016991(Podxl),ENSRNOT00000018…
GO:0008150	Biological Process	GO:0002376	immune system process	14	33	ENSRNOT00000002407(Tfrc),ENSRNOT00000004884(Pir),ENSRNOT00000006148(Traf6),ENSRNOT00000011945(Gpnmb),ENSRNOT00000015723(Mbl1),ENSRNOT00000021694(Vnn1),ENSRNOT00000022233(F2),ENSRNOT00000024246(Ercc2),ENSRNOT00000025928(Fas),ENSRNOT00000038646(AABR07034730.3),ENSRNOT00000038780(Igf1),ENSRNOT00000080658(Apoa4),ENSRNOT00000081822(Igf1),ENSRNOT00000087344(Pla2g6)	ENSRNOT00000001417(Rac1),ENSRNOT00000001752(P2rx4),ENSRNOT00000004121(Cd38),ENSRNOT00000007015(Ebp),ENSRNOT00000011735(Epx),ENSRNOT00000012075(Ass1),ENSRNOT00000013639(Sarm1),ENSRNOT00000014216(Lgals3),ENSRNOT00000015351(S100a9),ENSRNOT00000017060(C1qb),ENSRNOT00000019346(A2m),ENSRNOT00000020265(Ifitm3),ENSRNOT00000021612(Cdh17),ENSRNOT00000023664(Anxa1),ENSRNOT00000026760(Stat3),ENSRNOT000000287…
GO:0008150	Biological Process	GO:0022610	biological adhesion	10	16	ENSRNOT00000001801(Azgp1),ENSRNOT00000002407(Tfrc),ENSRNOT00000006148(Traf6),ENSRNOT00000011945(Gpnmb),ENSRNOT00000021694(Vnn1),ENSRNOT00000026249(Cfdp1),ENSRNOT00000056145(Ptpn23),ENSRNOT00000080658(Apoa4),ENSRNOT00000081822(Igf1),ENSRNOT00000084563(Tnc)	ENSRNOT00000001417(Rac1),ENSRNOT00000003633(Abat),ENSRNOT00000015351(S100a9),ENSRNOT00000016991(Podxl),ENSRNOT00000018021(Iqgap1),ENSRNOT00000021612(Cdh17),ENSRNOT00000023664(Anxa1),ENSRNOT00000026760(Stat3),ENSRNOT00000037181(Gbp7),ENSRNOT00000068683(Gbp2),ENSRNOT00000075280(Cldn3),ENSRNOT00000077406(Podxl),ENSRNOT00000082304(Lgals3),ENSRNOT00000086633(Sdc1),ENSRNOT00000087241(Podxl),ENSRNOT0000…
GO:0008150	Biological Process	GO:0048511	rhythmic process	2	6	ENSRNOT00000011166(Abcb1b),ENSRNOT00000022499(Gas2)	ENSRNOT00000012075(Ass1),ENSRNOT00000013043(Nampt),ENSRNOT00000019346(A2m),ENSRNOT00000023664(Anxa1),ENSRNOT00000075799(LOC100911545),ENSRNOT00000093365(Ass1)
GO:0008150	Biological Process	GO:0040011	locomotion	10	18	ENSRNOT00000011945(Gpnmb),ENSRNOT00000016827(Pla2g6),ENSRNOT00000017108(Pla2g6),ENSRNOT00000038780(Igf1),ENSRNOT00000056145(Ptpn23),ENSRNOT00000079231(Pgrmc1),ENSRNOT00000080453(Apoe),ENSRNOT00000081822(Igf1),ENSRNOT00000087344(Pla2g6),ENSRNOT00000090565(Pla2g6)	ENSRNOT00000001417(Rac1),ENSRNOT00000001752(P2rx4),ENSRNOT00000006070(Dcn),ENSRNOT00000011735(Epx),ENSRNOT00000011898(Ago2),ENSRNOT00000015351(S100a9),ENSRNOT00000015692(Aqp1),ENSRNOT00000016991(Podxl),ENSRNOT00000018021(Iqgap1),ENSRNOT00000020265(Ifitm3),ENSRNOT00000023582(Tubb2b),ENSRNOT00000023664(Anxa1),ENSRNOT00000026760(Stat3),ENSRNOT00000067060(Mylk),ENSRNOT00000077406(Podxl),ENSRNOT000000…
GO:0008150	Biological Process	GO:0001906	cell killing	2	0	ENSRNOT00000015723(Mbl1),ENSRNOT00000022233(F2)	--
GO:0008150	Biological Process	GO:0048518	positive regulation of biological process	50	52	ENSRNOT00000000239(Abhd5),ENSRNOT00000002407(Tfrc),ENSRNOT00000004006(Stim2),ENSRNOT00000005190(Nenf),ENSRNOT00000006148(Traf6),ENSRNOT00000008840(Fabp1),ENSRNOT00000010079(Asns),ENSRNOT00000010163(Mnat1),ENSRNOT00000011166(Abcb1b),ENSRNOT00000011823(Pon1),ENSRNOT00000011945(Gpnmb),ENSRNOT00000014153(Igfbp4),ENSRNOT00000015723(Mbl1),ENSRNOT00000016827(Pla2g6),ENSRNOT00000017108(Pla2g6),ENSRNOT000…	ENSRNOT00000001417(Rac1),ENSRNOT00000001752(P2rx4),ENSRNOT00000003012(Plac8),ENSRNOT00000003633(Abat),ENSRNOT00000004121(Cd38),ENSRNOT00000006070(Dcn),ENSRNOT00000011735(Epx),ENSRNOT00000011898(Ago2),ENSRNOT00000012819(Cyp7a1),ENSRNOT00000013043(Nampt),ENSRNOT00000013639(Sarm1),ENSRNOT00000014216(Lgals3),ENSRNOT00000015351(S100a9),ENSRNOT00000015692(Aqp1),ENSRNOT00000016991(Podxl),ENSRNOT00000017…
GO:0008150	Biological Process	GO:0050789	regulation of biological process	87	85	ENSRNOT00000000239(Abhd5),ENSRNOT00000001079(Fabp7),ENSRNOT00000002407(Tfrc),ENSRNOT00000004006(Stim2),ENSRNOT00000004884(Pir),ENSRNOT00000005014(Prdx4),ENSRNOT00000005190(Nenf),ENSRNOT00000005379(Chmp6),ENSRNOT00000005995(Igf1),ENSRNOT00000006148(Traf6),ENSRNOT00000006314(Pam16),ENSRNOT00000008840(Fabp1),ENSRNOT00000009028(Sptb),ENSRNOT00000010079(Asns),ENSRNOT00000010163(Mnat1),ENSRNOT000000106…	ENSRNOT00000001417(Rac1),ENSRNOT00000001752(P2rx4),ENSRNOT00000002996(Ociad1),ENSRNOT00000003012(Plac8),ENSRNOT00000003633(Abat),ENSRNOT00000004121(Cd38),ENSRNOT00000004394(Creg1),ENSRNOT00000005206(Acmsd),ENSRNOT00000006070(Dcn),ENSRNOT00000007870(Hsd11b1),ENSRNOT00000009402(Dhcr24),ENSRNOT00000009985(Cyp51),ENSRNOT00000011735(Epx),ENSRNOT00000011898(Ago2),ENSRNOT00000012819(Cyp7a1),ENSRNOT00000…
GO:0008150	Biological Process	GO:0065007	biological regulation	92	91	ENSRNOT00000000239(Abhd5),ENSRNOT00000001079(Fabp7),ENSRNOT00000002407(Tfrc),ENSRNOT00000003004(Hsd17b11),ENSRNOT00000004006(Stim2),ENSRNOT00000004884(Pir),ENSRNOT00000005014(Prdx4),ENSRNOT00000005190(Nenf),ENSRNOT00000005379(Chmp6),ENSRNOT00000005995(Igf1),ENSRNOT00000006148(Traf6),ENSRNOT00000006314(Pam16),ENSRNOT00000008840(Fabp1),ENSRNOT00000009028(Sptb),ENSRNOT00000009749(Plin2),ENSRNOT00000…	ENSRNOT00000000172(Cdo1),ENSRNOT00000001417(Rac1),ENSRNOT00000001752(P2rx4),ENSRNOT00000002996(Ociad1),ENSRNOT00000003012(Plac8),ENSRNOT00000003633(Abat),ENSRNOT00000004121(Cd38),ENSRNOT00000004394(Creg1),ENSRNOT00000005206(Acmsd),ENSRNOT00000006070(Dcn),ENSRNOT00000007870(Hsd11b1),ENSRNOT00000009402(Dhcr24),ENSRNOT00000009985(Cyp51),ENSRNOT00000011735(Epx),ENSRNOT00000011808(Tmem97),ENSRNOT00000…
GO:0008150	Biological Process	GO:0009987	cellular process	148	168	ENSRNOT00000000239(Abhd5),ENSRNOT00000001079(Fabp7),ENSRNOT00000002407(Tfrc),ENSRNOT00000002550(Snap29),ENSRNOT00000002705(Ugt2a3),ENSRNOT00000003004(Hsd17b11),ENSRNOT00000004006(Stim2),ENSRNOT00000004780(Ephx1),ENSRNOT00000004884(Pir),ENSRNOT00000005014(Prdx4),ENSRNOT00000005190(Nenf),ENSRNOT00000005379(Chmp6),ENSRNOT00000005995(Igf1),ENSRNOT00000006148(Traf6),ENSRNOT00000006314(Pam16),ENSRNOT00…	ENSRNOT00000000172(Cdo1),ENSRNOT00000001211(Asl),ENSRNOT00000001417(Rac1),ENSRNOT00000001752(P2rx4),ENSRNOT00000001875(Sds),ENSRNOT00000002576(Prodh1),ENSRNOT00000002996(Ociad1),ENSRNOT00000003012(Plac8),ENSRNOT00000003633(Abat),ENSRNOT00000003713(Npl),ENSRNOT00000004121(Cd38),ENSRNOT00000004228(Sdhc),ENSRNOT00000004394(Creg1),ENSRNOT00000004570(Gcdh),ENSRNOT00000004673(Acsf2),ENSRNOT00000005206(…
GO:0008150	Biological Process	GO:0023052	signaling	36	27	ENSRNOT00000005190(Nenf),ENSRNOT00000005379(Chmp6),ENSRNOT00000005995(Igf1),ENSRNOT00000006148(Traf6),ENSRNOT00000006314(Pam16),ENSRNOT00000011907(Chmp5),ENSRNOT00000011945(Gpnmb),ENSRNOT00000014153(Igfbp4),ENSRNOT00000016827(Pla2g6),ENSRNOT00000017108(Pla2g6),ENSRNOT00000018343(Gclm),ENSRNOT00000018413(Appl1),ENSRNOT00000018973(Erlin2),ENSRNOT00000019409(AABR07031756.2),ENSRNOT00000021155(Dhrs3)…	ENSRNOT00000001417(Rac1),ENSRNOT00000001752(P2rx4),ENSRNOT00000003633(Abat),ENSRNOT00000004121(Cd38),ENSRNOT00000006070(Dcn),ENSRNOT00000009402(Dhcr24),ENSRNOT00000013043(Nampt),ENSRNOT00000013639(Sarm1),ENSRNOT00000015351(S100a9),ENSRNOT00000015692(Aqp1),ENSRNOT00000018021(Iqgap1),ENSRNOT00000019465(Stat4),ENSRNOT00000020265(Ifitm3),ENSRNOT00000021612(Cdh17),ENSRNOT00000022309(Got1),ENSRNOT00000…
GO:0008150	Biological Process	GO:0051179	localization	43	54	ENSRNOT00000000239(Abhd5),ENSRNOT00000002407(Tfrc),ENSRNOT00000004006(Stim2),ENSRNOT00000005379(Chmp6),ENSRNOT00000006148(Traf6),ENSRNOT00000006314(Pam16),ENSRNOT00000008840(Fabp1),ENSRNOT00000009749(Plin2),ENSRNOT00000010602(Aup1),ENSRNOT00000011166(Abcb1b),ENSRNOT00000011823(Pon1),ENSRNOT00000011907(Chmp5),ENSRNOT00000011945(Gpnmb),ENSRNOT00000013605(Slc27a2),ENSRNOT00000015723(Mbl1),ENSRNOT000…	ENSRNOT00000000172(Cdo1),ENSRNOT00000001417(Rac1),ENSRNOT00000001752(P2rx4),ENSRNOT00000003633(Abat),ENSRNOT00000004121(Cd38),ENSRNOT00000006070(Dcn),ENSRNOT00000006225(Slc38a10),ENSRNOT00000009402(Dhcr24),ENSRNOT00000011735(Epx),ENSRNOT00000011898(Ago2),ENSRNOT00000014216(Lgals3),ENSRNOT00000015351(S100a9),ENSRNOT00000015692(Aqp1),ENSRNOT00000016991(Podxl),ENSRNOT00000018021(Iqgap1),ENSRNOT00000…
GO:0008150	Biological Process	GO:0071840	cellular component organization or biogenesis	52	46	ENSRNOT00000002550(Snap29),ENSRNOT00000005014(Prdx4),ENSRNOT00000005379(Chmp6),ENSRNOT00000006314(Pam16),ENSRNOT00000009028(Sptb),ENSRNOT00000011907(Chmp5),ENSRNOT00000014153(Igfbp4),ENSRNOT00000015723(Mbl1),ENSRNOT00000016827(Pla2g6),ENSRNOT00000017108(Pla2g6),ENSRNOT00000017722(Ccdc115),ENSRNOT00000018343(Gclm),ENSRNOT00000018413(Appl1),ENSRNOT00000021162(Ptgfrn),ENSRNOT00000022233(F2),ENSRNOT0…	ENSRNOT00000001417(Rac1),ENSRNOT00000001752(P2rx4),ENSRNOT00000004121(Cd38),ENSRNOT00000005206(Acmsd),ENSRNOT00000006070(Dcn),ENSRNOT00000008120(Dctn2),ENSRNOT00000009402(Dhcr24),ENSRNOT00000011898(Ago2),ENSRNOT00000013639(Sarm1),ENSRNOT00000015692(Aqp1),ENSRNOT00000016991(Podxl),ENSRNOT00000018021(Iqgap1),ENSRNOT00000019346(A2m),ENSRNOT00000019620(Rer1),ENSRNOT00000021612(Cdh17),ENSRNOT000000223…
GO:0003674	Molecular Function	GO:0003824	catalytic activity	96	143	ENSRNOT00000000239(Abhd5),ENSRNOT00000002366(Bdh1),ENSRNOT00000002705(Ugt2a3),ENSRNOT00000003004(Hsd17b11),ENSRNOT00000004780(Ephx1),ENSRNOT00000004884(Pir),ENSRNOT00000005014(Prdx4),ENSRNOT00000006148(Traf6),ENSRNOT00000007645(Dhrs7),ENSRNOT00000010079(Asns),ENSRNOT00000010117(Ndufa12),ENSRNOT00000010163(Mnat1),ENSRNOT00000010216(Ppig),ENSRNOT00000010760(Mettl7b),ENSRNOT00000010959(Pla2g4f),ENSR…	ENSRNOT00000000172(Cdo1),ENSRNOT00000001211(Asl),ENSRNOT00000001215(Gusb),ENSRNOT00000001417(Rac1),ENSRNOT00000001875(Sds),ENSRNOT00000002576(Prodh1),ENSRNOT00000003633(Abat),ENSRNOT00000003713(Npl),ENSRNOT00000003812(Hsd17b7),ENSRNOT00000004121(Cd38),ENSRNOT00000004228(Sdhc),ENSRNOT00000004570(Gcdh),ENSRNOT00000004673(Acsf2),ENSRNOT00000004864(Fmo3),ENSRNOT00000005206(Acmsd),ENSRNOT00000005844(P…
GO:0003674	Molecular Function	GO:0016209	antioxidant activity	5	3	ENSRNOT00000005014(Prdx4),ENSRNOT00000008840(Fabp1),ENSRNOT00000017174(Nqo1),ENSRNOT00000080453(Apoe),ENSRNOT00000080658(Apoa4)	ENSRNOT00000011735(Epx),ENSRNOT00000018453(Fam213b),ENSRNOT00000081951(Mpo)
GO:0003674	Molecular Function	GO:0042056	chemoattractant activity	0	1	--	ENSRNOT00000082304(Lgals3)
GO:0003674	Molecular Function	GO:0009055	electron carrier activity	3	1	ENSRNOT00000010117(Ndufa12),ENSRNOT00000017174(Nqo1),ENSRNOT00000085978(Ndufa12)	ENSRNOT00000004228(Sdhc)
GO:0003674	Molecular Function	GO:0098772	molecular function regulator	21	11	ENSRNOT00000004006(Stim2),ENSRNOT00000010163(Mnat1),ENSRNOT00000010602(Aup1),ENSRNOT00000011945(Gpnmb),ENSRNOT00000012500(Serpina6),ENSRNOT00000018343(Gclm),ENSRNOT00000019804(Wfdc2),ENSRNOT00000019969(LOC297568),ENSRNOT00000026895(Sil1),ENSRNOT00000038780(Igf1),ENSRNOT00000041891(Apoe),ENSRNOT00000059522(Dffa),ENSRNOT00000071386(Ranbp2),ENSRNOT00000072465(Mug2),ENSRNOT00000080453(Apoe),ENSRNOT00…	ENSRNOT00000018021(Iqgap1),ENSRNOT00000019346(A2m),ENSRNOT00000022983(Serpinh1),ENSRNOT00000023664(Anxa1),ENSRNOT00000031704(C4b),ENSRNOT00000038677(Anxa2),ENSRNOT00000048739(Fetub),ENSRNOT00000072377(C4a),ENSRNOT00000075799(LOC100911545),ENSRNOT00000084867(Kng1),ENSRNOT00000086091(Serpinh1)
GO:0003674	Molecular Function	GO:0005215	transporter activity	9	16	ENSRNOT00000002407(Tfrc),ENSRNOT00000008840(Fabp1),ENSRNOT00000011166(Abcb1b),ENSRNOT00000041891(Apoe),ENSRNOT00000045628(Tf),ENSRNOT00000067700(Slc27a2),ENSRNOT00000080453(Apoe),ENSRNOT00000080658(Apoa4),ENSRNOT00000091574(Apoe)	ENSRNOT00000001752(P2rx4),ENSRNOT00000006225(Slc38a10),ENSRNOT00000015692(Aqp1),ENSRNOT00000021612(Cdh17),ENSRNOT00000023623(Slc38a3),ENSRNOT00000026575(Slc27a5),ENSRNOT00000027765(Slc25a24),ENSRNOT00000027925(Slc22a18),ENSRNOT00000030352(Slc25a40),ENSRNOT00000038677(Anxa2),ENSRNOT00000040430(Atp1a1),ENSRNOT00000042200(Slc2a9),ENSRNOT00000054963(Slc25a10),ENSRNOT00000077776(Slc25a22),ENSRNOT00000…
GO:0003674	Molecular Function	GO:0060089	molecular transducer activity	4	5	ENSRNOT00000002407(Tfrc),ENSRNOT00000019409(AABR07031756.2),ENSRNOT00000022233(F2),ENSRNOT00000025928(Fas)	ENSRNOT00000001752(P2rx4),ENSRNOT00000014216(Lgals3),ENSRNOT00000015692(Aqp1),ENSRNOT00000066773(Susd2),ENSRNOT00000079996(Susd2)
GO:0003674	Molecular Function	GO:0004871	signal transducer activity	4	4	ENSRNOT00000011945(Gpnmb),ENSRNOT00000019409(AABR07031756.2),ENSRNOT00000022233(F2),ENSRNOT00000025928(Fas)	ENSRNOT00000001752(P2rx4),ENSRNOT00000014216(Lgals3),ENSRNOT00000026760(Stat3),ENSRNOT00000084317(Map3k4)
GO:0003674	Molecular Function	GO:0045182	translation regulator activity	1	0	ENSRNOT00000086622(Rps9)	--
GO:0003674	Molecular Function	GO:0005198	structural molecule activity	16	6	ENSRNOT00000009028(Sptb),ENSRNOT00000027976(Rpl13a),ENSRNOT00000028555(Rpl18),ENSRNOT00000034694(LOC684988),ENSRNOT00000040261(LOC103690996),ENSRNOT00000042285(Rpl35a),ENSRNOT00000043508(LOC108349682),ENSRNOT00000043587(AABR07064810.1),ENSRNOT00000043796(AABR07027015.1),ENSRNOT00000050438(Rpl35al1),ENSRNOT00000050968(Rpl35al1),ENSRNOT00000063787(Rpl14),ENSRNOT00000073017(AABR07048031.1),ENSRNOT00…	ENSRNOT00000018021(Iqgap1),ENSRNOT00000023582(Tubb2b),ENSRNOT00000023664(Anxa1),ENSRNOT00000045315(Col18a1),ENSRNOT00000075280(Cldn3),ENSRNOT00000083705(Tubb2b)
GO:0003674	Molecular Function	GO:0001071	nucleic acid binding transcription factor activity	1	4	ENSRNOT00000025791(Nolc1)	ENSRNOT00000019465(Stat4),ENSRNOT00000026760(Stat3),ENSRNOT00000049536(Stat2),ENSRNOT00000088201(Stat2)
GO:0003674	Molecular Function	GO:0000988	transcription factor activity, protein binding	2	0	ENSRNOT00000004884(Pir),ENSRNOT00000026336(Dmap1)	--
GO:0003674	Molecular Function	GO:0005488	binding	119	143	ENSRNOT00000000239(Abhd5),ENSRNOT00000001079(Fabp7),ENSRNOT00000002407(Tfrc),ENSRNOT00000004006(Stim2),ENSRNOT00000004772(Acbd6),ENSRNOT00000004780(Ephx1),ENSRNOT00000004884(Pir),ENSRNOT00000005014(Prdx4),ENSRNOT00000005190(Nenf),ENSRNOT00000005379(Chmp6),ENSRNOT00000005995(Igf1),ENSRNOT00000006148(Traf6),ENSRNOT00000006357(Creld2),ENSRNOT00000006549(Prpf40a),ENSRNOT00000007824(Pno1),ENSRNOT00000…	ENSRNOT00000000172(Cdo1),ENSRNOT00000001211(Asl),ENSRNOT00000001417(Rac1),ENSRNOT00000001752(P2rx4),ENSRNOT00000001875(Sds),ENSRNOT00000002576(Prodh1),ENSRNOT00000003012(Plac8),ENSRNOT00000003633(Abat),ENSRNOT00000003713(Npl),ENSRNOT00000004121(Cd38),ENSRNOT00000004228(Sdhc),ENSRNOT00000004394(Creg1),ENSRNOT00000004570(Gcdh),ENSRNOT00000004673(Acsf2),ENSRNOT00000004864(Fmo3),ENSRNOT00000005206(Ac…
GO:0005575	Cellular Component	GO:0005576	extracellular region	40	31	ENSRNOT00000001801(Azgp1),ENSRNOT00000002407(Tfrc),ENSRNOT00000003004(Hsd17b11),ENSRNOT00000005014(Prdx4),ENSRNOT00000005190(Nenf),ENSRNOT00000005995(Igf1),ENSRNOT00000006357(Creld2),ENSRNOT00000011823(Pon1),ENSRNOT00000012500(Serpina6),ENSRNOT00000012725(Tf),ENSRNOT00000014153(Igfbp4),ENSRNOT00000015451(Ces2a),ENSRNOT00000015723(Mbl1),ENSRNOT00000015724(Ces2e),ENSRNOT00000019596(Proc),ENSRNOT000…	ENSRNOT00000004394(Creg1),ENSRNOT00000006070(Dcn),ENSRNOT00000011735(Epx),ENSRNOT00000011898(Ago2),ENSRNOT00000013043(Nampt),ENSRNOT00000014216(Lgals3),ENSRNOT00000015336(Bhmt),ENSRNOT00000015351(S100a9),ENSRNOT00000015692(Aqp1),ENSRNOT00000017060(C1qb),ENSRNOT00000019346(A2m),ENSRNOT00000022983(Serpinh1),ENSRNOT00000023664(Anxa1),ENSRNOT00000028732(Ctss),ENSRNOT00000031704(C4b),ENSRNOT0000003718…
GO:0005575	Cellular Component	GO:0044421	extracellular region part	33	29	ENSRNOT00000001801(Azgp1),ENSRNOT00000002407(Tfrc),ENSRNOT00000005014(Prdx4),ENSRNOT00000005190(Nenf),ENSRNOT00000005995(Igf1),ENSRNOT00000006357(Creld2),ENSRNOT00000011823(Pon1),ENSRNOT00000012500(Serpina6),ENSRNOT00000014153(Igfbp4),ENSRNOT00000015451(Ces2a),ENSRNOT00000015723(Mbl1),ENSRNOT00000015724(Ces2e),ENSRNOT00000019969(LOC297568),ENSRNOT00000020233(Igfals),ENSRNOT00000022113(Ttr),ENSRNO…	ENSRNOT00000004394(Creg1),ENSRNOT00000006070(Dcn),ENSRNOT00000011735(Epx),ENSRNOT00000011898(Ago2),ENSRNOT00000013043(Nampt),ENSRNOT00000014216(Lgals3),ENSRNOT00000015336(Bhmt),ENSRNOT00000015351(S100a9),ENSRNOT00000015692(Aqp1),ENSRNOT00000019346(A2m),ENSRNOT00000022983(Serpinh1),ENSRNOT00000023664(Anxa1),ENSRNOT00000028732(Ctss),ENSRNOT00000031704(C4b),ENSRNOT00000037181(Gbp7),ENSRNOT0000003867…
GO:0005575	Cellular Component	GO:0044420	extracellular matrix component	2	4	ENSRNOT00000045628(Tf),ENSRNOT00000084563(Tnc)	ENSRNOT00000006070(Dcn),ENSRNOT00000038677(Anxa2),ENSRNOT00000045315(Col18a1),ENSRNOT00000077071(Col12a1)
GO:0005575	Cellular Component	GO:0044215	other organism	0	3	--	ENSRNOT00000015692(Aqp1),ENSRNOT00000037181(Gbp7),ENSRNOT00000068683(Gbp2)
GO:0005575	Cellular Component	GO:0044217	other organism part	0	3	--	ENSRNOT00000015692(Aqp1),ENSRNOT00000037181(Gbp7),ENSRNOT00000068683(Gbp2)
GO:0005575	Cellular Component	GO:0044425	membrane part	53	78	ENSRNOT00000002407(Tfrc),ENSRNOT00000002550(Snap29),ENSRNOT00000002705(Ugt2a3),ENSRNOT00000004780(Ephx1),ENSRNOT00000005379(Chmp6),ENSRNOT00000006148(Traf6),ENSRNOT00000006314(Pam16),ENSRNOT00000010117(Ndufa12),ENSRNOT00000010602(Aup1),ENSRNOT00000010760(Mettl7b),ENSRNOT00000010959(Pla2g4f),ENSRNOT00000011166(Abcb1b),ENSRNOT00000011945(Gpnmb),ENSRNOT00000012681(Cyp4a3),ENSRNOT00000012725(Tf),ENSR…	ENSRNOT00000000052(Cd82),ENSRNOT00000001417(Rac1),ENSRNOT00000001752(P2rx4),ENSRNOT00000004121(Cd38),ENSRNOT00000004228(Sdhc),ENSRNOT00000004864(Fmo3),ENSRNOT00000006225(Slc38a10),ENSRNOT00000007015(Ebp),ENSRNOT00000007870(Hsd11b1),ENSRNOT00000009402(Dhcr24),ENSRNOT00000009985(Cyp51),ENSRNOT00000011327(Tmem176b),ENSRNOT00000011808(Tmem97),ENSRNOT00000012819(Cyp7a1),ENSRNOT00000013321(Cyp4b1),ENSR…
GO:0005575	Cellular Component	GO:0031012	extracellular matrix	4	4	ENSRNOT00000015723(Mbl1),ENSRNOT00000038780(Igf1),ENSRNOT00000045628(Tf),ENSRNOT00000084563(Tnc)	ENSRNOT00000006070(Dcn),ENSRNOT00000038677(Anxa2),ENSRNOT00000045315(Col18a1),ENSRNOT00000077071(Col12a1)
GO:0005575	Cellular Component	GO:0016020	membrane	66	95	ENSRNOT00000002407(Tfrc),ENSRNOT00000002550(Snap29),ENSRNOT00000002705(Ugt2a3),ENSRNOT00000004006(Stim2),ENSRNOT00000004780(Ephx1),ENSRNOT00000005379(Chmp6),ENSRNOT00000006148(Traf6),ENSRNOT00000006314(Pam16),ENSRNOT00000009749(Plin2),ENSRNOT00000010117(Ndufa12),ENSRNOT00000010602(Aup1),ENSRNOT00000010760(Mettl7b),ENSRNOT00000010959(Pla2g4f),ENSRNOT00000011166(Abcb1b),ENSRNOT00000011907(Chmp5),EN…	ENSRNOT00000000052(Cd82),ENSRNOT00000001417(Rac1),ENSRNOT00000001752(P2rx4),ENSRNOT00000004121(Cd38),ENSRNOT00000004228(Sdhc),ENSRNOT00000004864(Fmo3),ENSRNOT00000006225(Slc38a10),ENSRNOT00000007015(Ebp),ENSRNOT00000007870(Hsd11b1),ENSRNOT00000008120(Dctn2),ENSRNOT00000009402(Dhcr24),ENSRNOT00000009985(Cyp51),ENSRNOT00000011327(Tmem176b),ENSRNOT00000011808(Tmem97),ENSRNOT00000012075(Ass1),ENSRNOT…
GO:0005575	Cellular Component	GO:0099512	supramolecular fiber	3	9	ENSRNOT00000034472(Dync1li2),ENSRNOT00000041891(Apoe),ENSRNOT00000091574(Apoe)	ENSRNOT00000001417(Rac1),ENSRNOT00000008120(Dctn2),ENSRNOT00000013639(Sarm1),ENSRNOT00000016593(Glyatl2),ENSRNOT00000018021(Iqgap1),ENSRNOT00000023582(Tubb2b),ENSRNOT00000023664(Anxa1),ENSRNOT00000068433(Myo1b),ENSRNOT00000083705(Tubb2b)
GO:0005575	Cellular Component	GO:0045202	synapse	8	10	ENSRNOT00000025828(Rab18),ENSRNOT00000029125(Mgll),ENSRNOT00000034694(LOC684988),ENSRNOT00000041891(Apoe),ENSRNOT00000075423(Tprg1l),ENSRNOT00000079231(Pgrmc1),ENSRNOT00000080453(Apoe),ENSRNOT00000091574(Apoe)	ENSRNOT00000001417(Rac1),ENSRNOT00000001752(P2rx4),ENSRNOT00000013639(Sarm1),ENSRNOT00000023664(Anxa1),ENSRNOT00000026760(Stat3),ENSRNOT00000027435(Rabac1),ENSRNOT00000030497(Hip1),ENSRNOT00000040430(Atp1a1),ENSRNOT00000050269(Comt),ENSRNOT00000075493(Fabp5)
GO:0005575	Cellular Component	GO:0009295	nucleoid	0	1	--	ENSRNOT00000019023(Cps1)
GO:0005575	Cellular Component	GO:0030054	cell junction	2	12	ENSRNOT00000001079(Fabp7),ENSRNOT00000075423(Tprg1l)	ENSRNOT00000001752(P2rx4),ENSRNOT00000011898(Ago2),ENSRNOT00000013043(Nampt),ENSRNOT00000015351(S100a9),ENSRNOT00000016991(Podxl),ENSRNOT00000018021(Iqgap1),ENSRNOT00000021612(Cdh17),ENSRNOT00000027435(Rabac1),ENSRNOT00000040430(Atp1a1),ENSRNOT00000075280(Cldn3),ENSRNOT00000075493(Fabp5),ENSRNOT00000077406(Podxl)
GO:0005575	Cellular Component	GO:0044456	synapse part	3	9	ENSRNOT00000075423(Tprg1l),ENSRNOT00000079231(Pgrmc1),ENSRNOT00000080453(Apoe)	ENSRNOT00000001417(Rac1),ENSRNOT00000001752(P2rx4),ENSRNOT00000023664(Anxa1),ENSRNOT00000026760(Stat3),ENSRNOT00000027435(Rabac1),ENSRNOT00000030497(Hip1),ENSRNOT00000040430(Atp1a1),ENSRNOT00000050269(Comt),ENSRNOT00000075493(Fabp5)
GO:0005575	Cellular Component	GO:0043226	organelle	122	129	ENSRNOT00000000239(Abhd5),ENSRNOT00000001079(Fabp7),ENSRNOT00000001220(Zbed5),ENSRNOT00000002366(Bdh1),ENSRNOT00000002407(Tfrc),ENSRNOT00000002550(Snap29),ENSRNOT00000003004(Hsd17b11),ENSRNOT00000003558(Ivns1abp),ENSRNOT00000004006(Stim2),ENSRNOT00000004780(Ephx1),ENSRNOT00000004884(Pir),ENSRNOT00000005014(Prdx4),ENSRNOT00000005190(Nenf),ENSRNOT00000005379(Chmp6),ENSRNOT00000006148(Traf6),ENSRNOT…	ENSRNOT00000001215(Gusb),ENSRNOT00000001417(Rac1),ENSRNOT00000001752(P2rx4),ENSRNOT00000002576(Prodh1),ENSRNOT00000002996(Ociad1),ENSRNOT00000003633(Abat),ENSRNOT00000003812(Hsd17b7),ENSRNOT00000004121(Cd38),ENSRNOT00000004228(Sdhc),ENSRNOT00000004570(Gcdh),ENSRNOT00000004673(Acsf2),ENSRNOT00000004864(Fmo3),ENSRNOT00000006225(Slc38a10),ENSRNOT00000006765(Upp1),ENSRNOT00000007015(Ebp),ENSRNOT00000…
GO:0005575	Cellular Component	GO:0044422	organelle part	85	81	ENSRNOT00000001220(Zbed5),ENSRNOT00000002366(Bdh1),ENSRNOT00000002407(Tfrc),ENSRNOT00000002550(Snap29),ENSRNOT00000004780(Ephx1),ENSRNOT00000005190(Nenf),ENSRNOT00000005379(Chmp6),ENSRNOT00000006314(Pam16),ENSRNOT00000006549(Prpf40a),ENSRNOT00000007824(Pno1),ENSRNOT00000008840(Fabp1),ENSRNOT00000009028(Sptb),ENSRNOT00000009431(Rpl7),ENSRNOT00000010117(Ndufa12),ENSRNOT00000010163(Mnat1),ENSRNOT000…	ENSRNOT00000001417(Rac1),ENSRNOT00000001752(P2rx4),ENSRNOT00000003633(Abat),ENSRNOT00000004121(Cd38),ENSRNOT00000004228(Sdhc),ENSRNOT00000004864(Fmo3),ENSRNOT00000006765(Upp1),ENSRNOT00000007015(Ebp),ENSRNOT00000007870(Hsd11b1),ENSRNOT00000008120(Dctn2),ENSRNOT00000009402(Dhcr24),ENSRNOT00000009497(Kdelc2),ENSRNOT00000009985(Cyp51),ENSRNOT00000011327(Tmem176b),ENSRNOT00000011808(Tmem97),ENSRNOT00…
GO:0005575	Cellular Component	GO:0005623	cell	150	161	ENSRNOT00000000239(Abhd5),ENSRNOT00000001079(Fabp7),ENSRNOT00000001220(Zbed5),ENSRNOT00000002366(Bdh1),ENSRNOT00000002407(Tfrc),ENSRNOT00000002550(Snap29),ENSRNOT00000003004(Hsd17b11),ENSRNOT00000003558(Ivns1abp),ENSRNOT00000004006(Stim2),ENSRNOT00000004772(Acbd6),ENSRNOT00000004780(Ephx1),ENSRNOT00000004884(Pir),ENSRNOT00000005014(Prdx4),ENSRNOT00000005190(Nenf),ENSRNOT00000005379(Chmp6),ENSRNOT…	ENSRNOT00000000172(Cdo1),ENSRNOT00000001215(Gusb),ENSRNOT00000001417(Rac1),ENSRNOT00000001752(P2rx4),ENSRNOT00000001875(Sds),ENSRNOT00000002576(Prodh1),ENSRNOT00000002996(Ociad1),ENSRNOT00000003633(Abat),ENSRNOT00000003713(Npl),ENSRNOT00000003812(Hsd17b7),ENSRNOT00000004121(Cd38),ENSRNOT00000004228(Sdhc),ENSRNOT00000004394(Creg1),ENSRNOT00000004570(Gcdh),ENSRNOT00000004673(Acsf2),ENSRNOT000000048…
GO:0005575	Cellular Component	GO:0044464	cell part	150	159	ENSRNOT00000000239(Abhd5),ENSRNOT00000001079(Fabp7),ENSRNOT00000001220(Zbed5),ENSRNOT00000002366(Bdh1),ENSRNOT00000002407(Tfrc),ENSRNOT00000002550(Snap29),ENSRNOT00000003004(Hsd17b11),ENSRNOT00000003558(Ivns1abp),ENSRNOT00000004006(Stim2),ENSRNOT00000004772(Acbd6),ENSRNOT00000004780(Ephx1),ENSRNOT00000004884(Pir),ENSRNOT00000005014(Prdx4),ENSRNOT00000005190(Nenf),ENSRNOT00000005379(Chmp6),ENSRNOT…	ENSRNOT00000000172(Cdo1),ENSRNOT00000001215(Gusb),ENSRNOT00000001417(Rac1),ENSRNOT00000001752(P2rx4),ENSRNOT00000001875(Sds),ENSRNOT00000002576(Prodh1),ENSRNOT00000002996(Ociad1),ENSRNOT00000003633(Abat),ENSRNOT00000003713(Npl),ENSRNOT00000003812(Hsd17b7),ENSRNOT00000004121(Cd38),ENSRNOT00000004228(Sdhc),ENSRNOT00000004394(Creg1),ENSRNOT00000004570(Gcdh),ENSRNOT00000004673(Acsf2),ENSRNOT000000048…
GO:0005575	Cellular Component	GO:0031974	membrane-enclosed lumen	30	22	ENSRNOT00000001220(Zbed5),ENSRNOT00000002366(Bdh1),ENSRNOT00000002550(Snap29),ENSRNOT00000005190(Nenf),ENSRNOT00000006314(Pam16),ENSRNOT00000006549(Prpf40a),ENSRNOT00000007824(Pno1),ENSRNOT00000008840(Fabp1),ENSRNOT00000010163(Mnat1),ENSRNOT00000010216(Ppig),ENSRNOT00000018413(Appl1),ENSRNOT00000020233(Igfals),ENSRNOT00000020539(Smndc1),ENSRNOT00000024246(Ercc2),ENSRNOT00000025791(Nolc1),ENSRNOT0…	ENSRNOT00000003633(Abat),ENSRNOT00000006765(Upp1),ENSRNOT00000009497(Kdelc2),ENSRNOT00000011898(Ago2),ENSRNOT00000013043(Nampt),ENSRNOT00000013249(Bckdhb),ENSRNOT00000015351(S100a9),ENSRNOT00000016540(Thrsp),ENSRNOT00000019023(Cps1),ENSRNOT00000020039(Acsm3),ENSRNOT00000022309(Got1),ENSRNOT00000022628(Oat),ENSRNOT00000023447(Acly),ENSRNOT00000023664(Anxa1),ENSRNOT00000024035(Agxt2),ENSRNOT0000002…
GO:0005575	Cellular Component	GO:0032991	macromolecular complex	57	36	ENSRNOT00000002407(Tfrc),ENSRNOT00000002550(Snap29),ENSRNOT00000005379(Chmp6),ENSRNOT00000006148(Traf6),ENSRNOT00000006314(Pam16),ENSRNOT00000006549(Prpf40a),ENSRNOT00000008840(Fabp1),ENSRNOT00000009028(Sptb),ENSRNOT00000009431(Rpl7),ENSRNOT00000010117(Ndufa12),ENSRNOT00000010163(Mnat1),ENSRNOT00000010602(Aup1),ENSRNOT00000011823(Pon1),ENSRNOT00000013071(Naa38),ENSRNOT00000015723(Mbl1),ENSRNOT000…	ENSRNOT00000001417(Rac1),ENSRNOT00000003633(Abat),ENSRNOT00000004228(Sdhc),ENSRNOT00000004394(Creg1),ENSRNOT00000006070(Dcn),ENSRNOT00000008120(Dctn2),ENSRNOT00000011898(Ago2),ENSRNOT00000012301(Fbxo6),ENSRNOT00000013249(Bckdhb),ENSRNOT00000014216(Lgals3),ENSRNOT00000017060(C1qb),ENSRNOT00000018021(Iqgap1),ENSRNOT00000019023(Cps1),ENSRNOT00000021612(Cdh17),ENSRNOT00000022307(Gnmt),ENSRNOT00000023…
