# Supplementary material for: Quantitative proteomics analysis based on data-independent acquisition reveals the effect of Shenling Baizhu powder (SLP) on protein expression in MAFLD rat liver tissue
Source: Clin Proteomics. 2023 Dec 1;20:55. doi: 10.1186/s12014-023-09442-9 (PMC10691125; doi:10.1186/s12014-023-09442-9)
Supplement: Supplementary file 8 — Additional file 8: File S8. MAFLD-vs-SLBZ.GO. level2. [file 12014_2023_9442_MOESM8_ESM.xls]

GO ID (level1)	GO Term (level1)	GO ID (level2)	GO Term (level2)	number_of_NAFLD-vs-SLBZ (up)	number_of_NAFLD-vs-SLBZ (down)	Proteins_of_NAFLD-vs-SLBZ_up	Proteins_of_NAFLD-vs-SLBZ_down
GO:0008150	Biological Process	GO:0008152	metabolic process	79	106	ENSRNOT00000000072(Atp5me),ENSRNOT00000000172(Cdo1),ENSRNOT00000001211(Asl),ENSRNOT00000001215(Gusb),ENSRNOT00000001639(Itgb2),ENSRNOT00000001664(Ddt),ENSRNOT00000001875(Sds),ENSRNOT00000002068(Map3k20),ENSRNOT00000004228(Sdhc),ENSRNOT00000004394(Creg1),ENSRNOT00000004864(Fmo3),ENSRNOT00000005206(Acmsd),ENSRNOT00000007331(Amdhd1),ENSRNOT00000007789(Nnmt),ENSRNOT00000007870(Hsd11b1),ENSRNOT0000000…	ENSRNOT00000000246(Lmf1),ENSRNOT00000002410(Ehhadh),ENSRNOT00000003004(Hsd17b11),ENSRNOT00000003219(Scpep1),ENSRNOT00000003320(Fam129a),ENSRNOT00000003498(Hsd17b6),ENSRNOT00000004174(Gc),ENSRNOT00000004673(Acsf2),ENSRNOT00000004884(Pir),ENSRNOT00000005089(Mrps7),ENSRNOT00000005311(Col1a1),ENSRNOT00000007185(Rybp),ENSRNOT00000008150(Ncstn),ENSRNOT00000008200(Lrpprc),ENSRNOT00000008840(Fabp1),ENSRN…
GO:0008150	Biological Process	GO:0002376	immune system process	19	18	ENSRNOT00000001639(Itgb2),ENSRNOT00000009620(Ifih1),ENSRNOT00000012075(Ass1),ENSRNOT00000021612(Cdh17),ENSRNOT00000025933(Hsd3b7),ENSRNOT00000031025(Ifit3),ENSRNOT00000032613(Gpi),ENSRNOT00000036565(AABR07034730.2),ENSRNOT00000037181(Gbp7),ENSRNOT00000039263(Isg15),ENSRNOT00000040556(AABR07065789.3),ENSRNOT00000044699(AABR07051741.1),ENSRNOT00000048378(AABR07065625.1),ENSRNOT00000059677(Ctsg),ENS…	ENSRNOT00000004884(Pir),ENSRNOT00000008150(Ncstn),ENSRNOT00000008319(RGD1565355),ENSRNOT00000015723(Mbl1),ENSRNOT00000018622(Rbp1),ENSRNOT00000021656(Xrcc5),ENSRNOT00000021694(Vnn1),ENSRNOT00000022233(F2),ENSRNOT00000026225(Ifi30),ENSRNOT00000038780(Igf1),ENSRNOT00000061687(RGD1565355),ENSRNOT00000073599(Hax1),ENSRNOT00000075878(RGD1565355),ENSRNOT00000076573(RGD1565355),ENSRNOT00000077219(RGD156…
GO:0008150	Biological Process	GO:0044699	single-organism process	85	102	ENSRNOT00000000072(Atp5me),ENSRNOT00000000172(Cdo1),ENSRNOT00000001211(Asl),ENSRNOT00000001639(Itgb2),ENSRNOT00000001664(Ddt),ENSRNOT00000001875(Sds),ENSRNOT00000002068(Map3k20),ENSRNOT00000004228(Sdhc),ENSRNOT00000004864(Fmo3),ENSRNOT00000005206(Acmsd),ENSRNOT00000005665(Abca8a),ENSRNOT00000007331(Amdhd1),ENSRNOT00000007789(Nnmt),ENSRNOT00000007870(Hsd11b1),ENSRNOT00000007927(Rpia),ENSRNOT000000…	ENSRNOT00000000246(Lmf1),ENSRNOT00000002410(Ehhadh),ENSRNOT00000003004(Hsd17b11),ENSRNOT00000003219(Scpep1),ENSRNOT00000003498(Hsd17b6),ENSRNOT00000004174(Gc),ENSRNOT00000004673(Acsf2),ENSRNOT00000004884(Pir),ENSRNOT00000005089(Mrps7),ENSRNOT00000005311(Col1a1),ENSRNOT00000005995(Igf1),ENSRNOT00000007185(Rybp),ENSRNOT00000008150(Ncstn),ENSRNOT00000008200(Lrpprc),ENSRNOT00000008319(RGD1565355),ENS…
GO:0008150	Biological Process	GO:0001906	cell killing	1	2	ENSRNOT00000059677(Ctsg)	ENSRNOT00000015723(Mbl1),ENSRNOT00000022233(F2)
GO:0008150	Biological Process	GO:0050896	response to stimulus	46	54	ENSRNOT00000000172(Cdo1),ENSRNOT00000001639(Itgb2),ENSRNOT00000001664(Ddt),ENSRNOT00000001875(Sds),ENSRNOT00000002068(Map3k20),ENSRNOT00000004228(Sdhc),ENSRNOT00000007789(Nnmt),ENSRNOT00000007870(Hsd11b1),ENSRNOT00000009620(Ifih1),ENSRNOT00000009634(Xdh),ENSRNOT00000012075(Ass1),ENSRNOT00000014439(Dap),ENSRNOT00000015271(Farp1),ENSRNOT00000015692(Aqp1),ENSRNOT00000019023(Cps1),ENSRNOT00000021537(…	ENSRNOT00000001801(Azgp1),ENSRNOT00000003320(Fam129a),ENSRNOT00000005311(Col1a1),ENSRNOT00000005995(Igf1),ENSRNOT00000008150(Ncstn),ENSRNOT00000008319(RGD1565355),ENSRNOT00000008840(Fabp1),ENSRNOT00000009611(Ttpa),ENSRNOT00000009749(Plin2),ENSRNOT00000010079(Asns),ENSRNOT00000011823(Pon1),ENSRNOT00000012503(Cyp2j10),ENSRNOT00000014701(Fabp4),ENSRNOT00000015624(Prkra),ENSRNOT00000015723(Mbl1),ENSR…
GO:0008150	Biological Process	GO:0098754	detoxification	0	2	--	ENSRNOT00000008840(Fabp1),ENSRNOT00000022275(Gstk1)
GO:0008150	Biological Process	GO:0051704	multi-organism process	13	8	ENSRNOT00000009620(Ifih1),ENSRNOT00000012075(Ass1),ENSRNOT00000015692(Aqp1),ENSRNOT00000019023(Cps1),ENSRNOT00000031025(Ifit3),ENSRNOT00000031586(Pck1),ENSRNOT00000037181(Gbp7),ENSRNOT00000039263(Isg15),ENSRNOT00000040556(AABR07065789.3),ENSRNOT00000048378(AABR07065625.1),ENSRNOT00000052003(Cmpk2),ENSRNOT00000059677(Ctsg),ENSRNOT00000093365(Ass1)	ENSRNOT00000015723(Mbl1),ENSRNOT00000020155(Pdcd4),ENSRNOT00000022233(F2),ENSRNOT00000024917(Agt),ENSRNOT00000025394(Stab1),ENSRNOT00000038780(Igf1),ENSRNOT00000077311(Fabp4),ENSRNOT00000081822(Igf1)
GO:0008150	Biological Process	GO:0032502	developmental process	22	35	ENSRNOT00000000172(Cdo1),ENSRNOT00000001211(Asl),ENSRNOT00000001639(Itgb2),ENSRNOT00000007789(Nnmt),ENSRNOT00000009634(Xdh),ENSRNOT00000012075(Ass1),ENSRNOT00000015271(Farp1),ENSRNOT00000015692(Aqp1),ENSRNOT00000019023(Cps1),ENSRNOT00000019507(Bdh2),ENSRNOT00000021537(Mgmt),ENSRNOT00000021612(Cdh17),ENSRNOT00000022309(Got1),ENSRNOT00000025939(Gstm7),ENSRNOT00000026657(LOC100910990),ENSRNOT0000002…	ENSRNOT00000004884(Pir),ENSRNOT00000005311(Col1a1),ENSRNOT00000009611(Ttpa),ENSRNOT00000010079(Asns),ENSRNOT00000012888(Cyp4a1),ENSRNOT00000013209(Pls1),ENSRNOT00000015624(Prkra),ENSRNOT00000015723(Mbl1),ENSRNOT00000018622(Rbp1),ENSRNOT00000020155(Pdcd4),ENSRNOT00000021531(Endog),ENSRNOT00000021656(Xrcc5),ENSRNOT00000021694(Vnn1),ENSRNOT00000022233(F2),ENSRNOT00000022275(Gstk1),ENSRNOT00000024000…
GO:0008150	Biological Process	GO:0032501	multicellular organismal process	22	37	ENSRNOT00000000172(Cdo1),ENSRNOT00000001211(Asl),ENSRNOT00000001639(Itgb2),ENSRNOT00000007789(Nnmt),ENSRNOT00000009620(Ifih1),ENSRNOT00000009634(Xdh),ENSRNOT00000012075(Ass1),ENSRNOT00000015271(Farp1),ENSRNOT00000015692(Aqp1),ENSRNOT00000019023(Cps1),ENSRNOT00000021537(Mgmt),ENSRNOT00000021612(Cdh17),ENSRNOT00000022309(Got1),ENSRNOT00000025608(Nutf2),ENSRNOT00000025939(Gstm7),ENSRNOT00000028033(G…	ENSRNOT00000000246(Lmf1),ENSRNOT00000001801(Azgp1),ENSRNOT00000003219(Scpep1),ENSRNOT00000004884(Pir),ENSRNOT00000005311(Col1a1),ENSRNOT00000008840(Fabp1),ENSRNOT00000009611(Ttpa),ENSRNOT00000009838(Pm20d1),ENSRNOT00000010079(Asns),ENSRNOT00000012888(Cyp4a1),ENSRNOT00000013209(Pls1),ENSRNOT00000015624(Prkra),ENSRNOT00000015723(Mbl1),ENSRNOT00000018622(Rbp1),ENSRNOT00000020155(Pdcd4),ENSRNOT000000…
GO:0008150	Biological Process	GO:0040007	growth	2	6	ENSRNOT00000028033(G6pc),ENSRNOT00000059677(Ctsg)	ENSRNOT00000013209(Pls1),ENSRNOT00000015723(Mbl1),ENSRNOT00000022233(F2),ENSRNOT00000024917(Agt),ENSRNOT00000038780(Igf1),ENSRNOT00000081822(Igf1)
GO:0008150	Biological Process	GO:0007610	behavior	2	2	ENSRNOT00000001211(Asl),ENSRNOT00000032613(Gpi)	ENSRNOT00000024917(Agt),ENSRNOT00000038780(Igf1)
GO:0008150	Biological Process	GO:0022610	biological adhesion	4	6	ENSRNOT00000001639(Itgb2),ENSRNOT00000021612(Cdh17),ENSRNOT00000037181(Gbp7),ENSRNOT00000093365(Ass1)	ENSRNOT00000001801(Azgp1),ENSRNOT00000005311(Col1a1),ENSRNOT00000008150(Ncstn),ENSRNOT00000021694(Vnn1),ENSRNOT00000025394(Stab1),ENSRNOT00000081822(Igf1)
GO:0008150	Biological Process	GO:0048511	rhythmic process	2	0	ENSRNOT00000012075(Ass1),ENSRNOT00000093365(Ass1)	--
GO:0008150	Biological Process	GO:0048518	positive regulation of biological process	23	38	ENSRNOT00000001639(Itgb2),ENSRNOT00000001664(Ddt),ENSRNOT00000002068(Map3k20),ENSRNOT00000009620(Ifih1),ENSRNOT00000009634(Xdh),ENSRNOT00000015692(Aqp1),ENSRNOT00000021537(Mgmt),ENSRNOT00000021612(Cdh17),ENSRNOT00000022309(Got1),ENSRNOT00000024035(Agxt2),ENSRNOT00000025608(Nutf2),ENSRNOT00000026657(LOC100910990),ENSRNOT00000031586(Pck1),ENSRNOT00000032613(Gpi),ENSRNOT00000040556(AABR07065789.3),E…	ENSRNOT00000000246(Lmf1),ENSRNOT00000003320(Fam129a),ENSRNOT00000005311(Col1a1),ENSRNOT00000007185(Rybp),ENSRNOT00000008150(Ncstn),ENSRNOT00000008840(Fabp1),ENSRNOT00000010079(Asns),ENSRNOT00000010409(Elovl5),ENSRNOT00000011823(Pon1),ENSRNOT00000013209(Pls1),ENSRNOT00000015624(Prkra),ENSRNOT00000015723(Mbl1),ENSRNOT00000017787(Helz2),ENSRNOT00000018145(Mvd),ENSRNOT00000020155(Pdcd4),ENSRNOT000000…
GO:0008150	Biological Process	GO:0022414	reproductive process	0	6	--	ENSRNOT00000009611(Ttpa),ENSRNOT00000012888(Cyp4a1),ENSRNOT00000024917(Agt),ENSRNOT00000038780(Igf1),ENSRNOT00000081822(Igf1),ENSRNOT00000091154(Nsdhl)
GO:0008150	Biological Process	GO:0000003	reproduction	0	6	--	ENSRNOT00000009611(Ttpa),ENSRNOT00000012888(Cyp4a1),ENSRNOT00000024917(Agt),ENSRNOT00000038780(Igf1),ENSRNOT00000081822(Igf1),ENSRNOT00000091154(Nsdhl)
GO:0008150	Biological Process	GO:0065007	biological regulation	41	66	ENSRNOT00000000172(Cdo1),ENSRNOT00000001639(Itgb2),ENSRNOT00000001664(Ddt),ENSRNOT00000002068(Map3k20),ENSRNOT00000004394(Creg1),ENSRNOT00000005206(Acmsd),ENSRNOT00000007870(Hsd11b1),ENSRNOT00000009620(Ifih1),ENSRNOT00000009634(Xdh),ENSRNOT00000014439(Dap),ENSRNOT00000015271(Farp1),ENSRNOT00000015692(Aqp1),ENSRNOT00000018737(Gls2),ENSRNOT00000019023(Cps1),ENSRNOT00000021537(Mgmt),ENSRNOT000000216…	ENSRNOT00000000246(Lmf1),ENSRNOT00000003004(Hsd17b11),ENSRNOT00000003219(Scpep1),ENSRNOT00000003320(Fam129a),ENSRNOT00000004884(Pir),ENSRNOT00000005311(Col1a1),ENSRNOT00000005995(Igf1),ENSRNOT00000007185(Rybp),ENSRNOT00000008150(Ncstn),ENSRNOT00000008200(Lrpprc),ENSRNOT00000008319(RGD1565355),ENSRNOT00000008840(Fabp1),ENSRNOT00000009611(Ttpa),ENSRNOT00000009749(Plin2),ENSRNOT00000009838(Pm20d1),E…
GO:0008150	Biological Process	GO:0048519	negative regulation of biological process	16	25	ENSRNOT00000005206(Acmsd),ENSRNOT00000009634(Xdh),ENSRNOT00000014439(Dap),ENSRNOT00000015692(Aqp1),ENSRNOT00000021537(Mgmt),ENSRNOT00000022309(Got1),ENSRNOT00000025608(Nutf2),ENSRNOT00000030919(Fth1),ENSRNOT00000031025(Ifit3),ENSRNOT00000032613(Gpi),ENSRNOT00000039263(Isg15),ENSRNOT00000041957(AABR07061950.1),ENSRNOT00000045016(Ddah1),ENSRNOT00000059677(Ctsg),ENSRNOT00000079996(Susd2),ENSRNOT0000…	ENSRNOT00000003320(Fam129a),ENSRNOT00000005311(Col1a1),ENSRNOT00000007185(Rybp),ENSRNOT00000008200(Lrpprc),ENSRNOT00000008840(Fabp1),ENSRNOT00000009611(Ttpa),ENSRNOT00000009838(Pm20d1),ENSRNOT00000010079(Asns),ENSRNOT00000015624(Prkra),ENSRNOT00000015723(Mbl1),ENSRNOT00000020155(Pdcd4),ENSRNOT00000021656(Xrcc5),ENSRNOT00000021694(Vnn1),ENSRNOT00000022233(F2),ENSRNOT00000024917(Agt),ENSRNOT0000002…
GO:0008150	Biological Process	GO:0050789	regulation of biological process	35	63	ENSRNOT00000001639(Itgb2),ENSRNOT00000001664(Ddt),ENSRNOT00000002068(Map3k20),ENSRNOT00000004394(Creg1),ENSRNOT00000005206(Acmsd),ENSRNOT00000007870(Hsd11b1),ENSRNOT00000009620(Ifih1),ENSRNOT00000009634(Xdh),ENSRNOT00000014439(Dap),ENSRNOT00000015271(Farp1),ENSRNOT00000015692(Aqp1),ENSRNOT00000018737(Gls2),ENSRNOT00000021537(Mgmt),ENSRNOT00000021612(Cdh17),ENSRNOT00000022309(Got1),ENSRNOT00000024…	ENSRNOT00000000246(Lmf1),ENSRNOT00000003320(Fam129a),ENSRNOT00000004884(Pir),ENSRNOT00000005311(Col1a1),ENSRNOT00000005995(Igf1),ENSRNOT00000007185(Rybp),ENSRNOT00000008150(Ncstn),ENSRNOT00000008200(Lrpprc),ENSRNOT00000008319(RGD1565355),ENSRNOT00000008840(Fabp1),ENSRNOT00000009611(Ttpa),ENSRNOT00000009838(Pm20d1),ENSRNOT00000010079(Asns),ENSRNOT00000010409(Elovl5),ENSRNOT00000011823(Pon1),ENSRNO…
GO:0008150	Biological Process	GO:0023052	signaling	14	25	ENSRNOT00000001639(Itgb2),ENSRNOT00000002068(Map3k20),ENSRNOT00000009620(Ifih1),ENSRNOT00000009634(Xdh),ENSRNOT00000014439(Dap),ENSRNOT00000015271(Farp1),ENSRNOT00000015692(Aqp1),ENSRNOT00000021612(Cdh17),ENSRNOT00000022309(Got1),ENSRNOT00000026657(LOC100910990),ENSRNOT00000032613(Gpi),ENSRNOT00000040556(AABR07065789.3),ENSRNOT00000048378(AABR07065625.1),ENSRNOT00000067490(Cpne1)	ENSRNOT00000005311(Col1a1),ENSRNOT00000005995(Igf1),ENSRNOT00000008150(Ncstn),ENSRNOT00000008319(RGD1565355),ENSRNOT00000015624(Prkra),ENSRNOT00000020155(Pdcd4),ENSRNOT00000021694(Vnn1),ENSRNOT00000022233(F2),ENSRNOT00000024917(Agt),ENSRNOT00000025394(Stab1),ENSRNOT00000026677(F10),ENSRNOT00000029125(Mgll),ENSRNOT00000038780(Igf1),ENSRNOT00000061687(RGD1565355),ENSRNOT00000064290(Ppp2r1b),ENSRNOT…
GO:0008150	Biological Process	GO:0040011	locomotion	4	4	ENSRNOT00000001639(Itgb2),ENSRNOT00000015692(Aqp1),ENSRNOT00000025933(Hsd3b7),ENSRNOT00000032613(Gpi)	ENSRNOT00000005311(Col1a1),ENSRNOT00000024917(Agt),ENSRNOT00000038780(Igf1),ENSRNOT00000081822(Igf1)
GO:0008150	Biological Process	GO:0009987	cellular process	76	108	ENSRNOT00000000072(Atp5me),ENSRNOT00000000172(Cdo1),ENSRNOT00000001211(Asl),ENSRNOT00000001639(Itgb2),ENSRNOT00000001664(Ddt),ENSRNOT00000001875(Sds),ENSRNOT00000002068(Map3k20),ENSRNOT00000004228(Sdhc),ENSRNOT00000004394(Creg1),ENSRNOT00000005206(Acmsd),ENSRNOT00000005665(Abca8a),ENSRNOT00000007331(Amdhd1),ENSRNOT00000007870(Hsd11b1),ENSRNOT00000007927(Rpia),ENSRNOT00000009620(Ifih1),ENSRNOT0000…	ENSRNOT00000000246(Lmf1),ENSRNOT00000002410(Ehhadh),ENSRNOT00000003004(Hsd17b11),ENSRNOT00000003219(Scpep1),ENSRNOT00000003320(Fam129a),ENSRNOT00000004174(Gc),ENSRNOT00000004673(Acsf2),ENSRNOT00000004884(Pir),ENSRNOT00000005089(Mrps7),ENSRNOT00000005311(Col1a1),ENSRNOT00000005995(Igf1),ENSRNOT00000006791(Tmem74),ENSRNOT00000007185(Rybp),ENSRNOT00000008150(Ncstn),ENSRNOT00000008200(Lrpprc),ENSRNOT…
GO:0008150	Biological Process	GO:0051179	localization	25	25	ENSRNOT00000000072(Atp5me),ENSRNOT00000000172(Cdo1),ENSRNOT00000001639(Itgb2),ENSRNOT00000005665(Abca8a),ENSRNOT00000009620(Ifih1),ENSRNOT00000009634(Xdh),ENSRNOT00000013580(Scrn2),ENSRNOT00000015692(Aqp1),ENSRNOT00000018083(Slc6a13),ENSRNOT00000021612(Cdh17),ENSRNOT00000025608(Nutf2),ENSRNOT00000025933(Hsd3b7),ENSRNOT00000028033(G6pc),ENSRNOT00000028315(LOC100360087),ENSRNOT00000030919(Fth1),ENS…	ENSRNOT00000000246(Lmf1),ENSRNOT00000004174(Gc),ENSRNOT00000005311(Col1a1),ENSRNOT00000008840(Fabp1),ENSRNOT00000009611(Ttpa),ENSRNOT00000009749(Plin2),ENSRNOT00000009838(Pm20d1),ENSRNOT00000011823(Pon1),ENSRNOT00000013209(Pls1),ENSRNOT00000013605(Slc27a2),ENSRNOT00000015723(Mbl1),ENSRNOT00000018310(Txndc5),ENSRNOT00000022233(F2),ENSRNOT00000024917(Agt),ENSRNOT00000025394(Stab1),ENSRNOT0000002579…
GO:0008150	Biological Process	GO:0071840	cellular component organization or biogenesis	12	25	ENSRNOT00000001639(Itgb2),ENSRNOT00000005206(Acmsd),ENSRNOT00000015271(Farp1),ENSRNOT00000015692(Aqp1),ENSRNOT00000021612(Cdh17),ENSRNOT00000022628(Oat),ENSRNOT00000025608(Nutf2),ENSRNOT00000026860(Des),ENSRNOT00000040556(AABR07065789.3),ENSRNOT00000046942(Hao2),ENSRNOT00000048378(AABR07065625.1),ENSRNOT00000091444(Hao2)	ENSRNOT00000005089(Mrps7),ENSRNOT00000005311(Col1a1),ENSRNOT00000007185(Rybp),ENSRNOT00000008200(Lrpprc),ENSRNOT00000013209(Pls1),ENSRNOT00000015723(Mbl1),ENSRNOT00000020155(Pdcd4),ENSRNOT00000021075(Mrps34),ENSRNOT00000021531(Endog),ENSRNOT00000021656(Xrcc5),ENSRNOT00000021899(Mrps9),ENSRNOT00000022233(F2),ENSRNOT00000022661(Msrb2),ENSRNOT00000024917(Agt),ENSRNOT00000025791(Nolc1),ENSRNOT0000002…
GO:0003674	Molecular Function	GO:0003824	catalytic activity	75	79	ENSRNOT00000000072(Atp5me),ENSRNOT00000000172(Cdo1),ENSRNOT00000001211(Asl),ENSRNOT00000001215(Gusb),ENSRNOT00000001664(Ddt),ENSRNOT00000001875(Sds),ENSRNOT00000002068(Map3k20),ENSRNOT00000004228(Sdhc),ENSRNOT00000004864(Fmo3),ENSRNOT00000005206(Acmsd),ENSRNOT00000005665(Abca8a),ENSRNOT00000007331(Amdhd1),ENSRNOT00000007789(Nnmt),ENSRNOT00000007870(Hsd11b1),ENSRNOT00000007927(Rpia),ENSRNOT0000000…	ENSRNOT00000001602(Agpat3),ENSRNOT00000002410(Ehhadh),ENSRNOT00000003004(Hsd17b11),ENSRNOT00000003219(Scpep1),ENSRNOT00000003498(Hsd17b6),ENSRNOT00000004673(Acsf2),ENSRNOT00000004884(Pir),ENSRNOT00000008150(Ncstn),ENSRNOT00000009838(Pm20d1),ENSRNOT00000010079(Asns),ENSRNOT00000010409(Elovl5),ENSRNOT00000010674(Yars),ENSRNOT00000011784(Eci1),ENSRNOT00000011823(Pon1),ENSRNOT00000012503(Cyp2j10),ENS…
GO:0003674	Molecular Function	GO:0060089	molecular transducer activity	4	2	ENSRNOT00000001639(Itgb2),ENSRNOT00000015692(Aqp1),ENSRNOT00000066773(Susd2),ENSRNOT00000079996(Susd2)	ENSRNOT00000022233(F2),ENSRNOT00000025394(Stab1)
GO:0003674	Molecular Function	GO:0009055	electron carrier activity	2	0	ENSRNOT00000004228(Sdhc),ENSRNOT00000009634(Xdh)	--
GO:0003674	Molecular Function	GO:0045182	translation regulator activity	0	1	--	ENSRNOT00000086622(Rps9)
GO:0003674	Molecular Function	GO:0005198	structural molecule activity	2	13	ENSRNOT00000025608(Nutf2),ENSRNOT00000026860(Des)	ENSRNOT00000005089(Mrps7),ENSRNOT00000005311(Col1a1),ENSRNOT00000015756(Rpl22l1),ENSRNOT00000015790(Mrps31),ENSRNOT00000021075(Mrps34),ENSRNOT00000021899(Mrps9),ENSRNOT00000026960(Sgta),ENSRNOT00000027976(Rpl13a),ENSRNOT00000034694(LOC684988),ENSRNOT00000040366(AABR07053716.1),ENSRNOT00000073017(AABR07048031.1),ENSRNOT00000086622(Rps9),ENSRNOT00000090819(Rps9)
GO:0003674	Molecular Function	GO:0016209	antioxidant activity	0	2	--	ENSRNOT00000008840(Fabp1),ENSRNOT00000022275(Gstk1)
GO:0003674	Molecular Function	GO:0005215	transporter activity	8	5	ENSRNOT00000000072(Atp5me),ENSRNOT00000005665(Abca8a),ENSRNOT00000015692(Aqp1),ENSRNOT00000018083(Slc6a13),ENSRNOT00000021612(Cdh17),ENSRNOT00000025608(Nutf2),ENSRNOT00000065947(Abca8a),ENSRNOT00000079744(Slc6a13)	ENSRNOT00000004174(Gc),ENSRNOT00000008840(Fabp1),ENSRNOT00000026575(Slc27a5),ENSRNOT00000067700(Slc27a2),ENSRNOT00000077311(Fabp4)
GO:0003674	Molecular Function	GO:0000988	transcription factor activity, protein binding	0	3	--	ENSRNOT00000004884(Pir),ENSRNOT00000007185(Rybp),ENSRNOT00000017787(Helz2)
GO:0003674	Molecular Function	GO:0004871	signal transducer activity	2	1	ENSRNOT00000001639(Itgb2),ENSRNOT00000002068(Map3k20)	ENSRNOT00000022233(F2)
GO:0003674	Molecular Function	GO:0001071	nucleic acid binding transcription factor activity	0	1	--	ENSRNOT00000025791(Nolc1)
GO:0003674	Molecular Function	GO:0098772	molecular function regulator	2	6	ENSRNOT00000015271(Farp1),ENSRNOT00000041957(AABR07061950.1)	ENSRNOT00000015624(Prkra),ENSRNOT00000024917(Agt),ENSRNOT00000026895(Sil1),ENSRNOT00000038780(Igf1),ENSRNOT00000064290(Ppp2r1b),ENSRNOT00000083855(RGD1310507)
GO:0003674	Molecular Function	GO:0005488	binding	71	81	ENSRNOT00000000172(Cdo1),ENSRNOT00000001211(Asl),ENSRNOT00000001639(Itgb2),ENSRNOT00000001664(Ddt),ENSRNOT00000001875(Sds),ENSRNOT00000002068(Map3k20),ENSRNOT00000004228(Sdhc),ENSRNOT00000004394(Creg1),ENSRNOT00000004864(Fmo3),ENSRNOT00000005206(Acmsd),ENSRNOT00000005665(Abca8a),ENSRNOT00000007870(Hsd11b1),ENSRNOT00000007927(Rpia),ENSRNOT00000009044(RGD1564804),ENSRNOT00000009620(Ifih1),ENSRNOT00…	ENSRNOT00000002410(Ehhadh),ENSRNOT00000004174(Gc),ENSRNOT00000004673(Acsf2),ENSRNOT00000004772(Acbd6),ENSRNOT00000004884(Pir),ENSRNOT00000005089(Mrps7),ENSRNOT00000005311(Col1a1),ENSRNOT00000005995(Igf1),ENSRNOT00000007185(Rybp),ENSRNOT00000008150(Ncstn),ENSRNOT00000008200(Lrpprc),ENSRNOT00000008840(Fabp1),ENSRNOT00000009611(Ttpa),ENSRNOT00000010079(Asns),ENSRNOT00000010674(Yars),ENSRNOT000000118…
GO:0005575	Cellular Component	GO:0005576	extracellular region	13	23	ENSRNOT00000001664(Ddt),ENSRNOT00000004394(Creg1),ENSRNOT00000015692(Aqp1),ENSRNOT00000032613(Gpi),ENSRNOT00000036565(AABR07034730.2),ENSRNOT00000037181(Gbp7),ENSRNOT00000039263(Isg15),ENSRNOT00000040556(AABR07065789.3),ENSRNOT00000041957(AABR07061950.1),ENSRNOT00000044699(AABR07051741.1),ENSRNOT00000048378(AABR07065625.1),ENSRNOT00000078381(AABR07060886.1),ENSRNOT00000086557(AABR07051689.1)	ENSRNOT00000001801(Azgp1),ENSRNOT00000003004(Hsd17b11),ENSRNOT00000003219(Scpep1),ENSRNOT00000004174(Gc),ENSRNOT00000005311(Col1a1),ENSRNOT00000005995(Igf1),ENSRNOT00000009838(Pm20d1),ENSRNOT00000011823(Pon1),ENSRNOT00000012725(Tf),ENSRNOT00000015451(Ces2a),ENSRNOT00000015723(Mbl1),ENSRNOT00000022233(F2),ENSRNOT00000024917(Agt),ENSRNOT00000026225(Ifi30),ENSRNOT00000026677(F10),ENSRNOT00000027988(…
GO:0005575	Cellular Component	GO:0044421	extracellular region part	11	17	ENSRNOT00000001664(Ddt),ENSRNOT00000004394(Creg1),ENSRNOT00000015692(Aqp1),ENSRNOT00000032613(Gpi),ENSRNOT00000036565(AABR07034730.2),ENSRNOT00000037181(Gbp7),ENSRNOT00000040556(AABR07065789.3),ENSRNOT00000044699(AABR07051741.1),ENSRNOT00000048378(AABR07065625.1),ENSRNOT00000078381(AABR07060886.1),ENSRNOT00000086557(AABR07051689.1)	ENSRNOT00000001801(Azgp1),ENSRNOT00000004174(Gc),ENSRNOT00000005311(Col1a1),ENSRNOT00000005995(Igf1),ENSRNOT00000009838(Pm20d1),ENSRNOT00000011823(Pon1),ENSRNOT00000015451(Ces2a),ENSRNOT00000015723(Mbl1),ENSRNOT00000022233(F2),ENSRNOT00000024917(Agt),ENSRNOT00000027988(Mcpt1),ENSRNOT00000038780(Igf1),ENSRNOT00000075493(Fabp5),ENSRNOT00000081822(Igf1),ENSRNOT00000083855(RGD1310507),ENSRNOT00000085…
GO:0005575	Cellular Component	GO:0044215	other organism	2	0	ENSRNOT00000015692(Aqp1),ENSRNOT00000037181(Gbp7)	--
GO:0005575	Cellular Component	GO:0044217	other organism part	2	0	ENSRNOT00000015692(Aqp1),ENSRNOT00000037181(Gbp7)	--
GO:0005575	Cellular Component	GO:0009295	nucleoid	1	1	ENSRNOT00000019023(Cps1)	ENSRNOT00000008200(Lrpprc)
GO:0005575	Cellular Component	GO:0031012	extracellular matrix	0	3	--	ENSRNOT00000005311(Col1a1),ENSRNOT00000015723(Mbl1),ENSRNOT00000038780(Igf1)
GO:0005575	Cellular Component	GO:0044425	membrane part	27	41	ENSRNOT00000000072(Atp5me),ENSRNOT00000001639(Itgb2),ENSRNOT00000004228(Sdhc),ENSRNOT00000004864(Fmo3),ENSRNOT00000005665(Abca8a),ENSRNOT00000007870(Hsd11b1),ENSRNOT00000015271(Farp1),ENSRNOT00000015692(Aqp1),ENSRNOT00000018083(Slc6a13),ENSRNOT00000021612(Cdh17),ENSRNOT00000024112(Acy3),ENSRNOT00000024423(Fmo5),ENSRNOT00000025608(Nutf2),ENSRNOT00000025933(Hsd3b7),ENSRNOT00000028033(G6pc),ENSRNOT0…	ENSRNOT00000000246(Lmf1),ENSRNOT00000001602(Agpat3),ENSRNOT00000003498(Hsd17b6),ENSRNOT00000006791(Tmem74),ENSRNOT00000008150(Ncstn),ENSRNOT00000008319(RGD1565355),ENSRNOT00000010409(Elovl5),ENSRNOT00000012503(Cyp2j10),ENSRNOT00000012681(Cyp4a3),ENSRNOT00000012725(Tf),ENSRNOT00000012888(Cyp4a1),ENSRNOT00000013052(Creld1),ENSRNOT00000013605(Slc27a2),ENSRNOT00000022126(Acsl5),ENSRNOT00000022233(F2)…
GO:0005575	Cellular Component	GO:0044420	extracellular matrix component	0	1	--	ENSRNOT00000005311(Col1a1)
GO:0005575	Cellular Component	GO:0016020	membrane	36	47	ENSRNOT00000000072(Atp5me),ENSRNOT00000001639(Itgb2),ENSRNOT00000004228(Sdhc),ENSRNOT00000004864(Fmo3),ENSRNOT00000005665(Abca8a),ENSRNOT00000007870(Hsd11b1),ENSRNOT00000012075(Ass1),ENSRNOT00000015271(Farp1),ENSRNOT00000015692(Aqp1),ENSRNOT00000018083(Slc6a13),ENSRNOT00000019023(Cps1),ENSRNOT00000021612(Cdh17),ENSRNOT00000024112(Acy3),ENSRNOT00000024423(Fmo5),ENSRNOT00000025608(Nutf2),ENSRNOT000…	ENSRNOT00000000246(Lmf1),ENSRNOT00000001602(Agpat3),ENSRNOT00000003320(Fam129a),ENSRNOT00000003498(Hsd17b6),ENSRNOT00000006791(Tmem74),ENSRNOT00000008150(Ncstn),ENSRNOT00000008319(RGD1565355),ENSRNOT00000009749(Plin2),ENSRNOT00000010409(Elovl5),ENSRNOT00000012503(Cyp2j10),ENSRNOT00000012681(Cyp4a3),ENSRNOT00000012725(Tf),ENSRNOT00000012888(Cyp4a1),ENSRNOT00000013052(Creld1),ENSRNOT00000013605(Slc…
GO:0005575	Cellular Component	GO:0030054	cell junction	4	2	ENSRNOT00000001639(Itgb2),ENSRNOT00000015271(Farp1),ENSRNOT00000021612(Cdh17),ENSRNOT00000026860(Des)	ENSRNOT00000026225(Ifi30),ENSRNOT00000075493(Fabp5)
GO:0005575	Cellular Component	GO:0045202	synapse	2	4	ENSRNOT00000015271(Farp1),ENSRNOT00000026860(Des)	ENSRNOT00000026960(Sgta),ENSRNOT00000029125(Mgll),ENSRNOT00000034694(LOC684988),ENSRNOT00000075493(Fabp5)
GO:0005575	Cellular Component	GO:0099512	supramolecular fiber	1	2	ENSRNOT00000026860(Des)	ENSRNOT00000008200(Lrpprc),ENSRNOT00000013209(Pls1)
GO:0005575	Cellular Component	GO:0031974	membrane-enclosed lumen	10	27	ENSRNOT00000019023(Cps1),ENSRNOT00000020039(Acsm3),ENSRNOT00000021537(Mgmt),ENSRNOT00000022309(Got1),ENSRNOT00000022628(Oat),ENSRNOT00000024035(Agxt2),ENSRNOT00000025608(Nutf2),ENSRNOT00000027075(Ethe1),ENSRNOT00000032613(Gpi),ENSRNOT00000079875(Ak3)	ENSRNOT00000001220(Zbed5),ENSRNOT00000005089(Mrps7),ENSRNOT00000007185(Rybp),ENSRNOT00000008200(Lrpprc),ENSRNOT00000008840(Fabp1),ENSRNOT00000010674(Yars),ENSRNOT00000015624(Prkra),ENSRNOT00000015790(Mrps31),ENSRNOT00000016954(Cpt2),ENSRNOT00000018310(Txndc5),ENSRNOT00000018622(Rbp1),ENSRNOT00000021656(Xrcc5),ENSRNOT00000021899(Mrps9),ENSRNOT00000022126(Acsl5),ENSRNOT00000022275(Gstk1),ENSRNOT000…
GO:0005575	Cellular Component	GO:0044464	cell part	75	101	ENSRNOT00000000072(Atp5me),ENSRNOT00000000172(Cdo1),ENSRNOT00000001215(Gusb),ENSRNOT00000001639(Itgb2),ENSRNOT00000001664(Ddt),ENSRNOT00000001875(Sds),ENSRNOT00000002068(Map3k20),ENSRNOT00000004228(Sdhc),ENSRNOT00000004394(Creg1),ENSRNOT00000004864(Fmo3),ENSRNOT00000005206(Acmsd),ENSRNOT00000007331(Amdhd1),ENSRNOT00000007789(Nnmt),ENSRNOT00000007870(Hsd11b1),ENSRNOT00000007927(Rpia),ENSRNOT000000…	ENSRNOT00000000246(Lmf1),ENSRNOT00000001220(Zbed5),ENSRNOT00000001602(Agpat3),ENSRNOT00000002410(Ehhadh),ENSRNOT00000003004(Hsd17b11),ENSRNOT00000003219(Scpep1),ENSRNOT00000003320(Fam129a),ENSRNOT00000004673(Acsf2),ENSRNOT00000004772(Acbd6),ENSRNOT00000004884(Pir),ENSRNOT00000005089(Mrps7),ENSRNOT00000005311(Col1a1),ENSRNOT00000005995(Igf1),ENSRNOT00000007185(Rybp),ENSRNOT00000008150(Ncstn),ENSRN…
GO:0005575	Cellular Component	GO:0005623	cell	75	101	ENSRNOT00000000072(Atp5me),ENSRNOT00000000172(Cdo1),ENSRNOT00000001215(Gusb),ENSRNOT00000001639(Itgb2),ENSRNOT00000001664(Ddt),ENSRNOT00000001875(Sds),ENSRNOT00000002068(Map3k20),ENSRNOT00000004228(Sdhc),ENSRNOT00000004394(Creg1),ENSRNOT00000004864(Fmo3),ENSRNOT00000005206(Acmsd),ENSRNOT00000007331(Amdhd1),ENSRNOT00000007789(Nnmt),ENSRNOT00000007870(Hsd11b1),ENSRNOT00000007927(Rpia),ENSRNOT000000…	ENSRNOT00000000246(Lmf1),ENSRNOT00000001220(Zbed5),ENSRNOT00000001602(Agpat3),ENSRNOT00000002410(Ehhadh),ENSRNOT00000003004(Hsd17b11),ENSRNOT00000003219(Scpep1),ENSRNOT00000003320(Fam129a),ENSRNOT00000004673(Acsf2),ENSRNOT00000004772(Acbd6),ENSRNOT00000004884(Pir),ENSRNOT00000005089(Mrps7),ENSRNOT00000005311(Col1a1),ENSRNOT00000005995(Igf1),ENSRNOT00000007185(Rybp),ENSRNOT00000008150(Ncstn),ENSRN…
GO:0005575	Cellular Component	GO:0044456	synapse part	1	2	ENSRNOT00000015271(Farp1)	ENSRNOT00000026960(Sgta),ENSRNOT00000075493(Fabp5)
GO:0005575	Cellular Component	GO:0043226	organelle	51	80	ENSRNOT00000000072(Atp5me),ENSRNOT00000001215(Gusb),ENSRNOT00000004228(Sdhc),ENSRNOT00000004864(Fmo3),ENSRNOT00000007870(Hsd11b1),ENSRNOT00000007927(Rpia),ENSRNOT00000009634(Xdh),ENSRNOT00000010601(Ckap4),ENSRNOT00000012075(Ass1),ENSRNOT00000013073(Akr1b10),ENSRNOT00000015271(Farp1),ENSRNOT00000015692(Aqp1),ENSRNOT00000018737(Gls2),ENSRNOT00000019023(Cps1),ENSRNOT00000020039(Acsm3),ENSRNOT0000002…	ENSRNOT00000000246(Lmf1),ENSRNOT00000001220(Zbed5),ENSRNOT00000001602(Agpat3),ENSRNOT00000002410(Ehhadh),ENSRNOT00000003004(Hsd17b11),ENSRNOT00000004673(Acsf2),ENSRNOT00000004884(Pir),ENSRNOT00000005089(Mrps7),ENSRNOT00000005311(Col1a1),ENSRNOT00000007185(Rybp),ENSRNOT00000008150(Ncstn),ENSRNOT00000008200(Lrpprc),ENSRNOT00000008840(Fabp1),ENSRNOT00000009611(Ttpa),ENSRNOT00000009749(Plin2),ENSRNOT…
GO:0005575	Cellular Component	GO:0044422	organelle part	27	47	ENSRNOT00000000072(Atp5me),ENSRNOT00000004228(Sdhc),ENSRNOT00000004864(Fmo3),ENSRNOT00000007870(Hsd11b1),ENSRNOT00000012075(Ass1),ENSRNOT00000015692(Aqp1),ENSRNOT00000019023(Cps1),ENSRNOT00000020039(Acsm3),ENSRNOT00000021537(Mgmt),ENSRNOT00000022309(Got1),ENSRNOT00000022628(Oat),ENSRNOT00000024035(Agxt2),ENSRNOT00000024423(Fmo5),ENSRNOT00000025608(Nutf2),ENSRNOT00000026860(Des),ENSRNOT00000027075…	ENSRNOT00000000246(Lmf1),ENSRNOT00000001220(Zbed5),ENSRNOT00000005089(Mrps7),ENSRNOT00000007185(Rybp),ENSRNOT00000008150(Ncstn),ENSRNOT00000008200(Lrpprc),ENSRNOT00000008840(Fabp1),ENSRNOT00000010409(Elovl5),ENSRNOT00000010674(Yars),ENSRNOT00000012888(Cyp4a1),ENSRNOT00000013209(Pls1),ENSRNOT00000015624(Prkra),ENSRNOT00000015756(Rpl22l1),ENSRNOT00000015790(Mrps31),ENSRNOT00000016954(Cpt2),ENSRNOT0…
GO:0005575	Cellular Component	GO:0032991	macromolecular complex	13	34	ENSRNOT00000000072(Atp5me),ENSRNOT00000001639(Itgb2),ENSRNOT00000004228(Sdhc),ENSRNOT00000004394(Creg1),ENSRNOT00000019023(Cps1),ENSRNOT00000021612(Cdh17),ENSRNOT00000025608(Nutf2),ENSRNOT00000025939(Gstm7),ENSRNOT00000028315(LOC100360087),ENSRNOT00000040556(AABR07065789.3),ENSRNOT00000044711(Ftl1),ENSRNOT00000048378(AABR07065625.1),ENSRNOT00000059677(Ctsg)	ENSRNOT00000005089(Mrps7),ENSRNOT00000005311(Col1a1),ENSRNOT00000007185(Rybp),ENSRNOT00000008150(Ncstn),ENSRNOT00000008200(Lrpprc),ENSRNOT00000008840(Fabp1),ENSRNOT00000011823(Pon1),ENSRNOT00000015624(Prkra),ENSRNOT00000015723(Mbl1),ENSRNOT00000015756(Rpl22l1),ENSRNOT00000015790(Mrps31),ENSRNOT00000021075(Mrps34),ENSRNOT00000021656(Xrcc5),ENSRNOT00000021899(Mrps9),ENSRNOT00000025026(Cdk7),ENSRNOT…
