# Supplementary material for: Quantitative proteomics analysis based on data-independent acquisition reveals the effect of Shenling Baizhu powder (SLP) on protein expression in MAFLD rat liver tissue
Source: Clin Proteomics. 2023 Dec 1;20:55. doi: 10.1186/s12014-023-09442-9 (PMC10691125; doi:10.1186/s12014-023-09442-9)
Supplement: Supplementary file 9 — Additional file 9: File S9. CONTROL-vs-MAFLD.path. [file 12014_2023_9442_MOESM9_ESM.xls]

KEGG_A_class	KEGG_B_class	Pathway	CONTROL-vs-NAFLD (303)	All (3987)	Pvalue	Qvalue	Pathway ID	Proteins	K_IDs
Metabolism	Global and overview maps	Metabolic pathways	148	1100	2.073635e-16	5.515869e-14	ko01100	ENSRNOT00000042928(Mt-nd4);ENSRNOT00000048767(Mt-nd5);ENSRNOT00000076680(Alg13);ENSRNOT00000019023(Cps1);ENSRNOT00000072735(Dpyd);ENSRNOT00000093365(Ass1);ENSRNOT00000012075(Ass1);ENSRNOT00000093230(Aspa);ENSRNOT00000084432(Aspa);ENSRNOT00000009985(Cyp51);ENSRNOT00000071633(Cyp2c13);ENSRNOT00000018343(Gclm);ENSRNOT00000003812(Hsd17b7);ENSRNOT00000001875(Sds);ENSRNOT00000004121(Cd38);ENSRNOT000000…	K03881+K03883+K07432+K01948+K00207+K01940+K01940+K01437+K01437+K05917+K07413+K11205+K13373+K17989+K01242+K11262+K00827+K07424+K01772+K00011+K01823+K14157+K00825+K00953+K01613+K01824+K00544+K01597+K00665+K00819+K01953+K01953+K00767+K01946+K15680+K01511+K00831+K00831+K11067+K00036+K01641+K07424+K01896+K03963+K00108+K00965+K13524+K00869+K07249+K07413+K01755+K13811+K00019+K00456+K07409+K15717+K01596+…
Organismal Systems	Endocrine system	PPAR signaling pathway	20	74	2.992083e-07	3.979470e-05	ko03320	ENSRNOT00000075493(Fabp5);ENSRNOT00000067700(Slc27a2);ENSRNOT00000013605(Slc27a2);ENSRNOT00000023554(Hmgcs1);ENSRNOT00000001079(Fabp7);ENSRNOT00000031586(Pck1);ENSRNOT00000009749(Plin2);ENSRNOT00000026575(Slc27a5);ENSRNOT00000008840(Fabp1);ENSRNOT00000018447(Scd);ENSRNOT00000064340(Gk);ENSRNOT00000051249(Gk);ENSRNOT00000051252(Cyp4a2);ENSRNOT00000088209(Cyp4a2);ENSRNOT00000083686(Cyp4a2);ENSRNOT0…	K08754+K08746+K08746+K01641+K08756+K01596+K17284+K08748+K08750+K00507+K00864+K00864+K07425+K07425+K07425+K10226+K07425+K07425+K01641+K00489
Metabolism	Lipid metabolism	Steroid biosynthesis	9	16	5.351891e-07	4.745343e-05	ko00100	ENSRNOT00000009985(Cyp51);ENSRNOT00000003812(Hsd17b7);ENSRNOT00000007015(Ebp);ENSRNOT00000009402(Dhcr24);ENSRNOT00000028195(Dhcr7);ENSRNOT00000078979(Dhcr7);ENSRNOT00000085896(Soat2);ENSRNOT00000032089(Fdft1);ENSRNOT00000028485(Tm7sf2)	K05917+K13373+K01824+K09828+K00213+K00213+K00637+K00801+K00222
Metabolism	Amino acid metabolism	Alanine, aspartate and glutamate metabolism	12	30	7.447841e-07	4.952814e-05	ko00250	ENSRNOT00000019023(Cps1);ENSRNOT00000093365(Ass1);ENSRNOT00000012075(Ass1);ENSRNOT00000093230(Aspa);ENSRNOT00000084432(Aspa);ENSRNOT00000024035(Agxt2);ENSRNOT00000010079(Asns);ENSRNOT00000083481(Asns);ENSRNOT00000003633(Abat);ENSRNOT00000001211(Asl);ENSRNOT00000018737(Gls2);ENSRNOT00000022309(Got1)	K01948+K01940+K01940+K01437+K01437+K00827+K01953+K01953+K13524+K01755+K01425+K14454
Metabolism	Lipid metabolism	Arachidonic acid metabolism	15	53	5.086445e-06	2.074315e-04	ko00590	ENSRNOT00000071633(Cyp2c13);ENSRNOT00000040325(Cyp2c7);ENSRNOT00000018453(Fam213b);ENSRNOT00000087344(Pla2g6);ENSRNOT00000016827(Pla2g6);ENSRNOT00000090565(Pla2g6);ENSRNOT00000017108(Pla2g6);ENSRNOT00000010959(Pla2g4f);ENSRNOT00000051252(Cyp4a2);ENSRNOT00000088209(Cyp4a2);ENSRNOT00000083686(Cyp4a2);ENSRNOT00000045571(Cyp4a3);ENSRNOT00000012681(Cyp4a3);ENSRNOT00000066095(Cyp4f6);ENSRNOT00000015801…	K07413+K07413+K15717+K16343+K16343+K16343+K16343+K16342+K07425+K07425+K07425+K07425+K07425+K17726+K07413
Metabolism	Amino acid metabolism	Cysteine and methionine metabolism	14	47	5.453609e-06	2.074315e-04	ko00270	ENSRNOT00000018343(Gclm);ENSRNOT00000001875(Sds);ENSRNOT00000024035(Agxt2);ENSRNOT00000015336(Bhmt);ENSRNOT00000082442(Psat1);ENSRNOT00000018763(Psat1);ENSRNOT00000000172(Cdo1);ENSRNOT00000033196(Gclc);ENSRNOT00000022309(Got1);ENSRNOT00000015190(Mat1a);ENSRNOT00000056173(Phgdh);ENSRNOT00000010135(Sms);ENSRNOT00000067843(Cth);ENSRNOT00000082532(Cth)	K11205+K17989+K00827+K00544+K00831+K00831+K00456+K11204+K14454+K00789+K00058+K00802+K01758+K01758
Metabolism	Lipid metabolism	Linoleic acid metabolism	11	30	6.011183e-06	2.074315e-04	ko00591	ENSRNOT00000071633(Cyp2c13);ENSRNOT00000073099(Cyp3a9);ENSRNOT00000051244(Cyp3a23/3a1);ENSRNOT00000040325(Cyp2c7);ENSRNOT00000021653(Cyp1a2);ENSRNOT00000087344(Pla2g6);ENSRNOT00000016827(Pla2g6);ENSRNOT00000090565(Pla2g6);ENSRNOT00000017108(Pla2g6);ENSRNOT00000010959(Pla2g4f);ENSRNOT00000015801(Cyp2c12)	K07413+K07424+K07424+K07413+K07409+K16343+K16343+K16343+K16343+K16342+K07413
Metabolism	Metabolism of cofactors and vitamins	Retinol metabolism	18	74	6.238542e-06	2.074315e-04	ko00830	ENSRNOT00000071633(Cyp2c13);ENSRNOT00000073099(Cyp3a9);ENSRNOT00000051244(Cyp3a23/3a1);ENSRNOT00000024093(Aldh1a7);ENSRNOT00000019571(Retsat);ENSRNOT00000040325(Cyp2c7);ENSRNOT00000021653(Cyp1a2);ENSRNOT00000002705(Ugt2a3);ENSRNOT00000065079(RGD1559459);ENSRNOT00000024000(Aldh1a1);ENSRNOT00000021155(Dhrs3);ENSRNOT00000051252(Cyp4a2);ENSRNOT00000088209(Cyp4a2);ENSRNOT00000083686(Cyp4a2);ENSRNOT000…	K07413+K07424+K07424+K07249+K09516+K07413+K07409+K00699+K00699+K07249+K11146+K07425+K07425+K07425+K07425+K07425+K07413+K00699
Metabolism	Amino acid metabolism	Glycine, serine and threonine metabolism	13	42	7.427611e-06	2.195272e-04	ko00260	ENSRNOT00000001875(Sds);ENSRNOT00000024035(Agxt2);ENSRNOT00000015336(Bhmt);ENSRNOT00000082442(Psat1);ENSRNOT00000018763(Psat1);ENSRNOT00000021407(Chdh);ENSRNOT00000032783(Dmgdh);ENSRNOT00000022307(Gnmt);ENSRNOT00000067612(Gldc);ENSRNOT00000056173(Phgdh);ENSRNOT00000020325(Aldh7a1);ENSRNOT00000067843(Cth);ENSRNOT00000082532(Cth)	K17989+K00827+K00544+K00831+K00831+K00108+K00315+K00552+K00281+K00058+K14085+K01758+K01758
Organismal Systems	Sensory system	Inflammatory mediator regulation of TRP channels	18	77	1.13655e-05	3.023223e-04	ko04750	ENSRNOT00000071633(Cyp2c13);ENSRNOT00000040325(Cyp2c7);ENSRNOT00000087344(Pla2g6);ENSRNOT00000016827(Pla2g6);ENSRNOT00000090565(Pla2g6);ENSRNOT00000017108(Pla2g6);ENSRNOT00000010959(Pla2g4f);ENSRNOT00000051252(Cyp4a2);ENSRNOT00000088209(Cyp4a2);ENSRNOT00000083686(Cyp4a2);ENSRNOT00000084867(Kng1);ENSRNOT00000045571(Cyp4a3);ENSRNOT00000012681(Cyp4a3);ENSRNOT00000015801(Cyp2c12);ENSRNOT00000081822(I…	K07413+K07413+K16343+K16343+K16343+K16343+K16342+K07425+K07425+K07425+K03898+K07425+K07425+K07413+K05459+K05459+K05459+K05459
Metabolism	Lipid metabolism	Steroid hormone biosynthesis	17	73	2.112037e-05	5.107289e-04	ko00140	ENSRNOT00000071633(Cyp2c13);ENSRNOT00000003812(Hsd17b7);ENSRNOT00000073099(Cyp3a9);ENSRNOT00000007870(Hsd11b1);ENSRNOT00000051244(Cyp3a23/3a1);ENSRNOT00000040325(Cyp2c7);ENSRNOT00000021653(Cyp1a2);ENSRNOT00000002705(Ugt2a3);ENSRNOT00000065079(RGD1559459);ENSRNOT00000018795(Hsd17b2);ENSRNOT00000050269(Comt);ENSRNOT00000058367(Akr1c1);ENSRNOT00000026290(Hsd3b5);ENSRNOT00000079754(Hsd3b5);ENSRNOT000…	K07413+K13373+K07424+K15680+K07424+K07413+K07409+K00699+K00699+K13368+K00545+K00212+K00070+K00070+K07413+K00699+K00489
Metabolism	Amino acid metabolism	Arginine biosynthesis	7	15	5.165116e-05	1.144934e-03	ko00220	ENSRNOT00000019023(Cps1);ENSRNOT00000093365(Ass1);ENSRNOT00000012075(Ass1);ENSRNOT00000028332(Nags);ENSRNOT00000001211(Asl);ENSRNOT00000018737(Gls2);ENSRNOT00000022309(Got1)	K01948+K01940+K01940+K11067+K01755+K01425+K14454
Metabolism	Lipid metabolism	alpha-Linolenic acid metabolism	6	13	0.0001991477	3.708311e-03	ko00592	ENSRNOT00000087344(Pla2g6);ENSRNOT00000016827(Pla2g6);ENSRNOT00000090565(Pla2g6);ENSRNOT00000017108(Pla2g6);ENSRNOT00000010959(Pla2g4f);ENSRNOT00000027756(Fads2)	K16343+K16343+K16343+K16343+K16342+K10226
Organismal Systems	Excretory system	Proximal tubule bicarbonate reclamation	6	13	0.0001991477	3.708311e-03	ko04964	ENSRNOT00000015692(Aqp1);ENSRNOT00000031586(Pck1);ENSRNOT00000018737(Gls2);ENSRNOT00000040430(Atp1a1);ENSRNOT00000054963(Slc25a10);ENSRNOT00000023623(Slc38a3)	K09864+K01596+K01425+K01539+K13577+K13576
Metabolism	Metabolism of terpenoids and polyketides	Terpenoid backbone biosynthesis	7	18	0.0002091153	3.708311e-03	ko00900	ENSRNOT00000022389(Idi1);ENSRNOT00000018145(Mvd);ENSRNOT00000023554(Hmgcs1);ENSRNOT00000073774(Mvk);ENSRNOT00000026121(Hmgcs2);ENSRNOT00000080185(Fdps);ENSRNOT00000065065(Fdps)	K01823+K01597+K01641+K00869+K01641+K00787+K00787
Organismal Systems	Endocrine system	Ovarian Steroidogenesis	9	32	0.0004402764	7.319595e-03	ko04913	ENSRNOT00000003812(Hsd17b7);ENSRNOT00000010959(Pla2g4f);ENSRNOT00000018795(Hsd17b2);ENSRNOT00000026290(Hsd3b5);ENSRNOT00000079754(Hsd3b5);ENSRNOT00000081822(Igf1);ENSRNOT00000038780(Igf1);ENSRNOT00000005995(Igf1);ENSRNOT00000085680(Igf1)	K13373+K16342+K13368+K00070+K00070+K05459+K05459+K05459+K05459
Metabolism	Global and overview maps	Biosynthesis of amino acids	16	86	0.0006026851	9.430249e-03	ko01230	ENSRNOT00000019023(Cps1);ENSRNOT00000093365(Ass1);ENSRNOT00000012075(Ass1);ENSRNOT00000001875(Sds);ENSRNOT00000010079(Asns);ENSRNOT00000083481(Asns);ENSRNOT00000082442(Psat1);ENSRNOT00000018763(Psat1);ENSRNOT00000028332(Nags);ENSRNOT00000001211(Asl);ENSRNOT00000022309(Got1);ENSRNOT00000015190(Mat1a);ENSRNOT00000056173(Phgdh);ENSRNOT00000005844(Pah);ENSRNOT00000067843(Cth);ENSRNOT00000082532(Cth)	K01948+K01940+K01940+K17989+K01953+K01953+K00831+K00831+K11067+K01755+K14454+K00789+K00058+K00500+K01758+K01758
Organismal Systems	Digestive system	Mineral absorption	7	22	0.0008590931	1.269549e-02	ko04978	ENSRNOT00000067391(Mt2A);ENSRNOT00000057898(Mt1);ENSRNOT00000040430(Atp1a1);ENSRNOT00000030919(Fth1);ENSRNOT00000012725(Tf);ENSRNOT00000045628(Tf);ENSRNOT00000083855(RGD1310507)	K14739+K14739+K01539+K00522+K14736+K14736+K14736
Organismal Systems	Digestive system	Bile secretion	9	41	0.002991549	4.078751e-02	ko04976	ENSRNOT00000015692(Aqp1);ENSRNOT00000085279(Ephx1);ENSRNOT00000004780(Ephx1);ENSRNOT00000040430(Atp1a1);ENSRNOT00000026575(Slc27a5);ENSRNOT00000011166(Abcb1b);ENSRNOT00000052129(Sult2a6);ENSRNOT00000041367(Sult2a6);ENSRNOT00000012819(Cyp7a1)	K09864+K01253+K01253+K01539+K08748+K05658+K11822+K11822+K00489
Metabolism	Xenobiotics biodegradation and metabolism	Drug metabolism - other enzymes	14	82	0.00306673	4.078751e-02	ko00983	ENSRNOT00000072735(Dpyd);ENSRNOT00000081951(Mpo);ENSRNOT00000015724(Ces2e);ENSRNOT00000002705(Ugt2a3);ENSRNOT00000001215(Gusb);ENSRNOT00000065079(RGD1559459);ENSRNOT00000058237(Upb1);ENSRNOT00000083500(Ces1f);ENSRNOT00000024622(Ces1f);ENSRNOT00000015451(Ces2a);ENSRNOT00000027518(Decr2);ENSRNOT00000006765(Upp1);ENSRNOT00000032634(Ugt1a9);ENSRNOT00000022085(Tpmt)	K00207+K10789+K03927+K00699+K01195+K00699+K01431+K01044+K01044+K03927+K00940+K00757+K00699+K00569
Cellular Processes	Cell growth and death	p53 signaling pathway	7	28	0.004012712	5.082769e-02	ko04115	ENSRNOT00000025928(Fas);ENSRNOT00000082463(Aifm2);ENSRNOT00000081822(Igf1);ENSRNOT00000038780(Igf1);ENSRNOT00000005995(Igf1);ENSRNOT00000085680(Igf1);ENSRNOT00000000052(Cd82)	K04390+K22745+K05459+K05459+K05459+K05459+K06509
Metabolism	Carbohydrate metabolism	Butanoate metabolism	6	23	0.006113043	7.391225e-02	ko00650	ENSRNOT00000023554(Hmgcs1);ENSRNOT00000046025(Acsm5);ENSRNOT00000003633(Abat);ENSRNOT00000002366(Bdh1);ENSRNOT00000026121(Hmgcs2);ENSRNOT00000020039(Acsm3)	K01641+K01896+K13524+K00019+K01641+K01896
Human Diseases	Cancers	Chemical carcinogenesis	14	89	0.00656148	7.588494e-02	ko05204	ENSRNOT00000071633(Cyp2c13);ENSRNOT00000073099(Cyp3a9);ENSRNOT00000007870(Hsd11b1);ENSRNOT00000051244(Cyp3a23/3a1);ENSRNOT00000085279(Ephx1);ENSRNOT00000004780(Ephx1);ENSRNOT00000040325(Cyp2c7);ENSRNOT00000021653(Cyp1a2);ENSRNOT00000002705(Ugt2a3);ENSRNOT00000065079(RGD1559459);ENSRNOT00000052129(Sult2a6);ENSRNOT00000041367(Sult2a6);ENSRNOT00000015801(Cyp2c12);ENSRNOT00000032634(Ugt1a9)	K07413+K07424+K15680+K07424+K01253+K01253+K07413+K07409+K00699+K00699+K11822+K11822+K07413+K00699
Metabolism	Xenobiotics biodegradation and metabolism	Metabolism of xenobiotics by cytochrome P450	11	68	0.01243839	1.378588e-01	ko00980	ENSRNOT00000024160(Akr7a3);ENSRNOT00000007870(Hsd11b1);ENSRNOT00000085279(Ephx1);ENSRNOT00000004780(Ephx1);ENSRNOT00000021653(Cyp1a2);ENSRNOT00000002705(Ugt2a3);ENSRNOT00000065079(RGD1559459);ENSRNOT00000052129(Sult2a6);ENSRNOT00000041367(Sult2a6);ENSRNOT00000058367(Akr1c1);ENSRNOT00000032634(Ugt1a9)	K15303+K15680+K01253+K01253+K07409+K00699+K00699+K11822+K11822+K00212+K00699
Organismal Systems	Excretory system	Aldosterone-regulated sodium reabsorption	5	20	0.01469289	1.563323e-01	ko04960	ENSRNOT00000040430(Atp1a1);ENSRNOT00000081822(Igf1);ENSRNOT00000038780(Igf1);ENSRNOT00000005995(Igf1);ENSRNOT00000085680(Igf1)	K01539+K05459+K05459+K05459+K05459
Metabolism	Carbohydrate metabolism	Propanoate metabolism	7	36	0.01675677	1.714346e-01	ko00640	ENSRNOT00000041140(Acaca);ENSRNOT00000078868(Acacb);ENSRNOT00000003633(Abat);ENSRNOT00000013249(Bckdhb);ENSRNOT00000027995(Bckdha);ENSRNOT00000064013(Acss2);ENSRNOT00000015440(Echdc1)	K11262+K01946+K13524+K00167+K00166+K01895+K18426
Organismal Systems	Circulatory system	Vascular smooth muscle contraction	12	82	0.01978832	1.949516e-01	ko04270	ENSRNOT00000085618(Mylk);ENSRNOT00000067060(Mylk);ENSRNOT00000087344(Pla2g6);ENSRNOT00000016827(Pla2g6);ENSRNOT00000090565(Pla2g6);ENSRNOT00000017108(Pla2g6);ENSRNOT00000010959(Pla2g4f);ENSRNOT00000051252(Cyp4a2);ENSRNOT00000088209(Cyp4a2);ENSRNOT00000083686(Cyp4a2);ENSRNOT00000045571(Cyp4a3);ENSRNOT00000012681(Cyp4a3)	K00907+K00907+K16343+K16343+K16343+K16343+K16342+K07425+K07425+K07425+K07425+K07425
Metabolism	Lipid metabolism	Fatty acid degradation	9	56	0.02370305	2.251790e-01	ko00071	ENSRNOT00000011784(Eci1);ENSRNOT00000004570(Gcdh);ENSRNOT00000051252(Cyp4a2);ENSRNOT00000088209(Cyp4a2);ENSRNOT00000083686(Cyp4a2);ENSRNOT00000045571(Cyp4a3);ENSRNOT00000012681(Cyp4a3);ENSRNOT00000048923(Eci2);ENSRNOT00000020325(Aldh7a1)	K13238+K00252+K07425+K07425+K07425+K07425+K07425+K13239+K14085
Metabolism	Lipid metabolism	Glycerolipid metabolism	7	39	0.02540828	2.330553e-01	ko00561	ENSRNOT00000013073(Akr1b10);ENSRNOT00000029125(Mgll);ENSRNOT00000064340(Gk);ENSRNOT00000051249(Gk);ENSRNOT00000022557(Dgat2);ENSRNOT00000081669(Dgat2);ENSRNOT00000020325(Aldh7a1)	K00011+K01054+K00864+K00864+K11160+K11160+K14085
Organismal Systems	Immune system	Complement and coagulation cascades	11	76	0.02705384	2.398774e-01	ko04610	ENSRNOT00000072377(C4a);ENSRNOT00000031704(C4b);ENSRNOT00000019596(Proc);ENSRNOT00000022233(F2);ENSRNOT00000073689(Pros1);ENSRNOT00000015723(Mbl1);ENSRNOT00000084867(Kng1);ENSRNOT00000019346(A2m);ENSRNOT00000017060(C1qb);ENSRNOT00000075799(LOC100911545);ENSRNOT00000026677(F10)	K03989+K03989+K01344+K01313+K03908+K03991+K03898+K03910+K03987+K03910+K01314
Metabolism	Amino acid metabolism	Phenylalanine metabolism	4	16	0.02865758	2.459005e-01	ko00360	ENSRNOT00000016454(Glyat);ENSRNOT00000022309(Got1);ENSRNOT00000005844(Pah);ENSRNOT00000016593(Glyatl2)	K00628+K14454+K00500+K00628
Metabolism	Amino acid metabolism	Phenylalanine, tyrosine and tryptophan biosynthesis	2	4	0.03116648	2.479885e-01	ko00400	ENSRNOT00000022309(Got1);ENSRNOT00000005844(Pah)	K14454+K00500
Metabolism	Lipid metabolism	Ether lipid metabolism	5	24	0.03139542	2.479885e-01	ko00565	ENSRNOT00000087344(Pla2g6);ENSRNOT00000016827(Pla2g6);ENSRNOT00000090565(Pla2g6);ENSRNOT00000017108(Pla2g6);ENSRNOT00000010959(Pla2g4f)	K16343+K16343+K16343+K16343+K16342
Metabolism	Amino acid metabolism	Tryptophan metabolism	7	41	0.03263007	2.479885e-01	ko00380	ENSRNOT00000015974(Aadat);ENSRNOT00000021653(Cyp1a2);ENSRNOT00000004570(Gcdh);ENSRNOT00000005206(Acmsd);ENSRNOT00000015316(Inmt);ENSRNOT00000020325(Aldh7a1);ENSRNOT00000032116(Ido2)	K00825+K07409+K00252+K03392+K00562+K14085+K00463
Cellular Processes	Cell growth and death	Ferroptosis	7	41	0.03263007	2.479885e-01	ko04216	ENSRNOT00000018343(Gclm);ENSRNOT00000033196(Gclc);ENSRNOT00000030919(Fth1);ENSRNOT00000002407(Tfrc);ENSRNOT00000012725(Tf);ENSRNOT00000045628(Tf);ENSRNOT00000083855(RGD1310507)	K11205+K11204+K00522+K06503+K14736+K14736+K14736
Metabolism	Lipid metabolism	Synthesis and degradation of ketone bodies	3	10	0.03491214	2.579619e-01	ko00072	ENSRNOT00000023554(Hmgcs1);ENSRNOT00000002366(Bdh1);ENSRNOT00000026121(Hmgcs2)	K01641+K00019+K01641
Metabolism	Carbohydrate metabolism	Galactose metabolism	5	26	0.04293353	3.086573e-01	ko00052	ENSRNOT00000013073(Akr1b10);ENSRNOT00000019886(Galt);ENSRNOT00000013322(Gale);ENSRNOT00000084085(Gale);ENSRNOT00000031935(Hk3)	K00011+K00965+K01784+K01784+K00844
Metabolism	Glycan biosynthesis and metabolism	Glycosaminoglycan degradation	3	11	0.04536826	3.175778e-01	ko00531	ENSRNOT00000001215(Gusb);ENSRNOT00000079641(Galns);ENSRNOT00000019528(Galns)	K01195+K01132+K01132
Environmental Information Processing	Signaling molecules and interaction	Neuroactive ligand-receptor interaction	5	27	0.04954148	3.378983e-01	ko04080	ENSRNOT00000001752(P2rx4);ENSRNOT00000022233(F2);ENSRNOT00000019409(AABR07031756.2);ENSRNOT00000073555(Mcpt8l2);ENSRNOT00000084867(Kng1)	K05218+K01313+K05771+K01319+K03898
Metabolism	Metabolism of other amino acids	Selenocompound metabolism	4	19	0.05102362	3.393071e-01	ko00450	ENSRNOT00000083555(Papss2);ENSRNOT00000015316(Inmt);ENSRNOT00000067843(Cth);ENSRNOT00000082532(Cth)	K13811+K00562+K01758+K01758
Metabolism	Carbohydrate metabolism	Pentose and glucuronate interconversions	5	28	0.05671489	3.679551e-01	ko00040	ENSRNOT00000013073(Akr1b10);ENSRNOT00000002705(Ugt2a3);ENSRNOT00000001215(Gusb);ENSRNOT00000065079(RGD1559459);ENSRNOT00000032634(Ugt1a9)	K00011+K00699+K01195+K00699+K00699
Metabolism	Amino acid metabolism	Valine, leucine and isoleucine degradation	7	49	0.07460365	4.724898e-01	ko00280	ENSRNOT00000024035(Agxt2);ENSRNOT00000023554(Hmgcs1);ENSRNOT00000003633(Abat);ENSRNOT00000013249(Bckdhb);ENSRNOT00000027995(Bckdha);ENSRNOT00000026121(Hmgcs2);ENSRNOT00000020325(Aldh7a1)	K00827+K01641+K13524+K00167+K00166+K01641+K14085
Metabolism	Lipid metabolism	Glycerophospholipid metabolism	8	60	0.0817863	5.059339e-01	ko00564	ENSRNOT00000024813(Pisd);ENSRNOT00000087344(Pla2g6);ENSRNOT00000016827(Pla2g6);ENSRNOT00000090565(Pla2g6);ENSRNOT00000017108(Pla2g6);ENSRNOT00000010959(Pla2g4f);ENSRNOT00000074209(Etnppl);ENSRNOT00000083698(Pemt)	K01613+K16343+K16343+K16343+K16343+K16342+K14286+K00551
Metabolism	Metabolism of cofactors and vitamins	Pantothenate and CoA biosynthesis	3	14	0.08461443	5.115327e-01	ko00770	ENSRNOT00000072735(Dpyd);ENSRNOT00000021694(Vnn1);ENSRNOT00000058237(Upb1)	K00207+K08069+K01431
Environmental Information Processing	Signal transduction	Ras signaling pathway	11	93	0.09238016	5.418938e-01	ko04014	ENSRNOT00000001417(Rac1);ENSRNOT00000087344(Pla2g6);ENSRNOT00000016827(Pla2g6);ENSRNOT00000090565(Pla2g6);ENSRNOT00000017108(Pla2g6);ENSRNOT00000024390(Gab1);ENSRNOT00000010959(Pla2g4f);ENSRNOT00000081822(Igf1);ENSRNOT00000038780(Igf1);ENSRNOT00000005995(Igf1);ENSRNOT00000085680(Igf1)	K04392+K16343+K16343+K16343+K16343+K09593+K16342+K05459+K05459+K05459+K05459
Genetic Information Processing	Replication and repair	Fanconi anemia pathway	2	7	0.09371095	5.418938e-01	ko03460	ENSRNOT00000024172(Wdr48);ENSRNOT00000082356(Wdr48)	K15361+K15361
Metabolism	Nucleotide metabolism	Pyrimidine metabolism	5	33	0.1009526	5.542695e-01	ko00240	ENSRNOT00000072735(Dpyd);ENSRNOT00000041163(Entpd5);ENSRNOT00000058237(Upb1);ENSRNOT00000027518(Decr2);ENSRNOT00000006765(Upp1)	K00207+K01511+K01431+K00940+K00757
Environmental Information Processing	Signal transduction	HIF-1 signaling pathway	10	84	0.102029	5.542695e-01	ko04066	ENSRNOT00000026760(Stat3);ENSRNOT00000002407(Tfrc);ENSRNOT00000012725(Tf);ENSRNOT00000045628(Tf);ENSRNOT00000081822(Igf1);ENSRNOT00000038780(Igf1);ENSRNOT00000005995(Igf1);ENSRNOT00000085680(Igf1);ENSRNOT00000083855(RGD1310507);ENSRNOT00000031935(Hk3)	K04692+K06503+K14736+K14736+K05459+K05459+K05459+K05459+K14736+K00844
Environmental Information Processing	Signal transduction	AMPK signaling pathway	11	95	0.1036405	5.542695e-01	ko04152	ENSRNOT00000041140(Acaca);ENSRNOT00000073321(Fasn);ENSRNOT00000078868(Acacb);ENSRNOT00000031586(Pck1);ENSRNOT00000018447(Scd);ENSRNOT00000047450(Eef2);ENSRNOT00000090122(Gys2);ENSRNOT00000081822(Igf1);ENSRNOT00000038780(Igf1);ENSRNOT00000005995(Igf1);ENSRNOT00000085680(Igf1)	K11262+K00665+K01946+K01596+K00507+K03234+K00693+K05459+K05459+K05459+K05459
Metabolism	Carbohydrate metabolism	Ascorbate and aldarate metabolism	4	24	0.104186	5.542695e-01	ko00053	ENSRNOT00000002705(Ugt2a3);ENSRNOT00000065079(RGD1559459);ENSRNOT00000032634(Ugt1a9);ENSRNOT00000020325(Aldh7a1)	K00699+K00699+K00699+K14085
Metabolism	Global and overview maps	2-Oxocarboxylic acid metabolism	3	16	0.11654	5.985246e-01	ko01210	ENSRNOT00000015974(Aadat);ENSRNOT00000028332(Nags);ENSRNOT00000022309(Got1)	K00825+K11067+K14454
Human Diseases	Cancers	Melanoma	4	25	0.1170048	5.985246e-01	ko05218	ENSRNOT00000081822(Igf1);ENSRNOT00000038780(Igf1);ENSRNOT00000005995(Igf1);ENSRNOT00000085680(Igf1)	K05459+K05459+K05459+K05459
Metabolism	Metabolism of other amino acids	beta-Alanine metabolism	4	26	0.1304723	6.478275e-01	ko00410	ENSRNOT00000072735(Dpyd);ENSRNOT00000003633(Abat);ENSRNOT00000058237(Upb1);ENSRNOT00000020325(Aldh7a1)	K00207+K13524+K01431+K14085
Metabolism	Amino acid metabolism	Arginine and proline metabolism	5	36	0.1338009	6.478275e-01	ko00330	ENSRNOT00000022628(Oat);ENSRNOT00000022309(Got1);ENSRNOT00000002576(Prodh1);ENSRNOT00000010135(Sms);ENSRNOT00000020325(Aldh7a1)	K00819+K14454+K00318+K00802+K14085
Metabolism	Lipid metabolism	Fatty acid biosynthesis	3	17	0.1339493	6.478275e-01	ko00061	ENSRNOT00000041140(Acaca);ENSRNOT00000073321(Fasn);ENSRNOT00000078868(Acacb)	K11262+K00665+K01946
Organismal Systems	Digestive system	Fat digestion and absorption	4	27	0.1445472	6.786934e-01	ko04975	ENSRNOT00000080658(Apoa4);ENSRNOT00000008840(Fabp1);ENSRNOT00000022557(Dgat2);ENSRNOT00000081669(Dgat2)	K08760+K08750+K11160+K11160
Metabolism	Metabolism of cofactors and vitamins	Vitamin B6 metabolism	2	9	0.1454343	6.786934e-01	ko00750	ENSRNOT00000082442(Psat1);ENSRNOT00000018763(Psat1)	K00831+K00831
Metabolism	Lipid metabolism	Primary bile acid biosynthesis	3	18	0.1521888	6.861393e-01	ko00120	ENSRNOT00000026575(Slc27a5);ENSRNOT00000025323(Amacr);ENSRNOT00000012819(Cyp7a1)	K08748+K01796+K00489
Metabolism	Amino acid metabolism	Histidine metabolism	3	18	0.1521888	6.861393e-01	ko00340	ENSRNOT00000093230(Aspa);ENSRNOT00000084432(Aspa);ENSRNOT00000020325(Aldh7a1)	K01437+K01437+K14085
Human Diseases	Drug resistance	EGFR tyrosine kinase inhibitor resistance	6	49	0.1646543	7.299674e-01	ko01521	ENSRNOT00000026760(Stat3);ENSRNOT00000024390(Gab1);ENSRNOT00000081822(Igf1);ENSRNOT00000038780(Igf1);ENSRNOT00000005995(Igf1);ENSRNOT00000085680(Igf1)	K04692+K09593+K05459+K05459+K05459+K05459
Metabolism	Metabolism of cofactors and vitamins	Porphyrin and chlorophyll metabolism	5	39	0.1707715	7.425038e-01	ko00860	ENSRNOT00000024328(Fech);ENSRNOT00000002705(Ugt2a3);ENSRNOT00000001215(Gusb);ENSRNOT00000065079(RGD1559459);ENSRNOT00000032634(Ugt1a9)	K01772+K00699+K01195+K00699+K00699
Metabolism	Energy metabolism	Nitrogen metabolism	2	10	0.1730648	7.425038e-01	ko00910	ENSRNOT00000019023(Cps1);ENSRNOT00000014180(Car3)	K01948+K01672
Metabolism	Metabolism of cofactors and vitamins	Nicotinate and nicotinamide metabolism	4	30	0.1899719	8.021036e-01	ko00760	ENSRNOT00000004121(Cd38);ENSRNOT00000023080(Qprt);ENSRNOT00000007789(Nnmt);ENSRNOT00000013043(Nampt)	K01242+K00767+K00541+K03462
Cellular Processes	Cellular community - eukaryotes	Signaling pathways regulating pluripotency of stem cells	5	41	0.1973832	8.167179e-01	ko04550	ENSRNOT00000026760(Stat3);ENSRNOT00000081822(Igf1);ENSRNOT00000038780(Igf1);ENSRNOT00000005995(Igf1);ENSRNOT00000085680(Igf1)	K04692+K05459+K05459+K05459+K05459
Metabolism	Global and overview maps	Carbon metabolism	13	132	0.2005115	8.167179e-01	ko01200	ENSRNOT00000019023(Cps1);ENSRNOT00000001875(Sds);ENSRNOT00000082442(Psat1);ENSRNOT00000018763(Psat1);ENSRNOT00000080887(G6pd);ENSRNOT00000046942(Hao2);ENSRNOT00000091444(Hao2);ENSRNOT00000004228(Sdhc);ENSRNOT00000064013(Acss2);ENSRNOT00000022309(Got1);ENSRNOT00000067612(Gldc);ENSRNOT00000056173(Phgdh);ENSRNOT00000031935(Hk3)	K01948+K17989+K00831+K00831+K00036+K11517+K11517+K00236+K01895+K14454+K00281+K00058+K00844
Metabolism	Amino acid metabolism	Valine, leucine and isoleucine biosynthesis	1	3	0.2111521	8.167179e-01	ko00290	ENSRNOT00000001875(Sds)	K17989
Metabolism	Metabolism of other amino acids	D-Glutamine and D-glutamate metabolism	1	3	0.2111521	8.167179e-01	ko00471	ENSRNOT00000018737(Gls2)	K01425
Cellular Processes	Cell growth and death	Apoptosis - fly	1	3	0.2111521	8.167179e-01	ko04214	ENSRNOT00000005014(Prdx4)	K03386
Organismal Systems	Digestive system	Cholesterol metabolism	6	53	0.2118554	8.167179e-01	ko04979	ENSRNOT00000080658(Apoa4);ENSRNOT00000080453(Apoe);ENSRNOT00000041891(Apoe);ENSRNOT00000091574(Apoe);ENSRNOT00000085896(Soat2);ENSRNOT00000012819(Cyp7a1)	K08760+K04524+K04524+K04524+K00637+K00489
Metabolism	Carbohydrate metabolism	Amino sugar and nucleotide sugar metabolism	5	43	0.2253116	8.561841e-01	ko00520	ENSRNOT00000019886(Galt);ENSRNOT00000003713(Npl);ENSRNOT00000013322(Gale);ENSRNOT00000084085(Gale);ENSRNOT00000031935(Hk3)	K00965+K01639+K01784+K01784+K00844
Organismal Systems	Excretory system	Vasopressin-regulated water reabsorption	4	33	0.239214	8.962102e-01	ko04962	ENSRNOT00000076604(Dync1li2);ENSRNOT00000034472(Dync1li2);ENSRNOT00000087495(Dctn2);ENSRNOT00000008120(Dctn2)	K10416+K10416+K10424+K10424
Organismal Systems	Nervous system	Long-term depression	5	45	0.254327	9.395970e-01	ko04730	ENSRNOT00000010959(Pla2g4f);ENSRNOT00000081822(Igf1);ENSRNOT00000038780(Igf1);ENSRNOT00000005995(Igf1);ENSRNOT00000085680(Igf1)	K16342+K05459+K05459+K05459+K05459
Metabolism	Carbohydrate metabolism	Pyruvate metabolism	5	46	0.2691695	9.573588e-01	ko00620	ENSRNOT00000041140(Acaca);ENSRNOT00000078868(Acacb);ENSRNOT00000031586(Pck1);ENSRNOT00000064013(Acss2);ENSRNOT00000020325(Aldh7a1)	K11262+K01946+K01596+K01895+K14085
Metabolism	Metabolism of other amino acids	Taurine and hypotaurine metabolism	1	4	0.2711473	9.573588e-01	ko00430	ENSRNOT00000000172(Cdo1)	K00456
Metabolism	Lipid metabolism	Biosynthesis of unsaturated fatty acids	3	24	0.2735223	9.573588e-01	ko01040	ENSRNOT00000027834(Fads1);ENSRNOT00000018447(Scd);ENSRNOT00000027756(Fads2)	K10224+K00507+K10226
Metabolism	Carbohydrate metabolism	Glyoxylate and dicarboxylate metabolism	4	35	0.2735311	9.573588e-01	ko00630	ENSRNOT00000046942(Hao2);ENSRNOT00000091444(Hao2);ENSRNOT00000064013(Acss2);ENSRNOT00000067612(Gldc)	K11517+K11517+K01895+K00281
Human Diseases	Cancers	Glioma	4	37	0.3086095	9.999916e-01	ko05214	ENSRNOT00000081822(Igf1);ENSRNOT00000038780(Igf1);ENSRNOT00000005995(Igf1);ENSRNOT00000085680(Igf1)	K05459+K05459+K05459+K05459
Metabolism	Biosynthesis of other secondary metabolites	Neomycin, kanamycin and gentamicin biosynthesis	1	5	0.3265936	9.999916e-01	ko00524	ENSRNOT00000031935(Hk3)	K00844
Cellular Processes	Cell growth and death	Necroptosis	9	98	0.3266217	9.999916e-01	ko04217	ENSRNOT00000011907(Chmp5);ENSRNOT00000026760(Stat3);ENSRNOT00000025928(Fas);ENSRNOT00000005379(Chmp6);ENSRNOT00000049536(Stat2);ENSRNOT00000088201(Stat2);ENSRNOT00000019465(Stat4);ENSRNOT00000030919(Fth1);ENSRNOT00000010959(Pla2g4f)	K12198+K04692+K04390+K12195+K11221+K11221+K11222+K00522+K16342
Organismal Systems	Aging	Longevity regulating pathway - multiple species	5	50	0.3300972	9.999916e-01	ko04213	ENSRNOT00000026665(Clpb);ENSRNOT00000081822(Igf1);ENSRNOT00000038780(Igf1);ENSRNOT00000005995(Igf1);ENSRNOT00000085680(Igf1)	K03695+K05459+K05459+K05459+K05459
Human Diseases	Infectious diseases	Pathogenic Escherichia coli infection	5	50	0.3300972	9.999916e-01	ko05130	ENSRNOT00000068433(Myo1b);ENSRNOT00000040556(AABR07065789.3);ENSRNOT00000091050(Tmbim6);ENSRNOT00000084674(Tmbim6);ENSRNOT00000088176(Tmbim6)	K10356+K06856+K21889+K21889+K21889
Environmental Information Processing	Signal transduction	FoxO signaling pathway	6	62	0.3309785	9.999916e-01	ko04068	ENSRNOT00000026760(Stat3);ENSRNOT00000031586(Pck1);ENSRNOT00000081822(Igf1);ENSRNOT00000038780(Igf1);ENSRNOT00000005995(Igf1);ENSRNOT00000085680(Igf1)	K04692+K01596+K05459+K05459+K05459+K05459
Environmental Information Processing	Signal transduction	Jak-STAT signaling pathway	4	39	0.3441024	9.999916e-01	ko04630	ENSRNOT00000026760(Stat3);ENSRNOT00000049536(Stat2);ENSRNOT00000088201(Stat2);ENSRNOT00000019465(Stat4)	K04692+K11221+K11221+K11222
Human Diseases	Infectious diseases	Pertussis	4	39	0.3441024	9.999916e-01	ko05133	ENSRNOT00000072377(C4a);ENSRNOT00000031704(C4b);ENSRNOT00000017060(C1qb);ENSRNOT00000006148(Traf6)	K03989+K03989+K03987+K03175
Metabolism	Xenobiotics biodegradation and metabolism	Drug metabolism - cytochrome P450	6	63	0.3448537	9.999916e-01	ko00982	ENSRNOT00000024423(Fmo5);ENSRNOT00000021653(Cyp1a2);ENSRNOT00000002705(Ugt2a3);ENSRNOT00000065079(RGD1559459);ENSRNOT00000004864(Fmo3);ENSRNOT00000032634(Ugt1a9)	K00485+K07409+K00699+K00699+K00485+K00699
Metabolism	Energy metabolism	Sulfur metabolism	2	16	0.3462148	9.999916e-01	ko00920	ENSRNOT00000083555(Papss2);ENSRNOT00000068129(Sqor)	K13811+K22470
Human Diseases	Immune diseases	Inflammatiory bowel disease (IBD)	2	16	0.3462148	9.999916e-01	ko05321	ENSRNOT00000026760(Stat3);ENSRNOT00000019465(Stat4)	K04692+K11222
Metabolism	Amino acid metabolism	Lysine degradation	4	40	0.3619028	9.999916e-01	ko00310	ENSRNOT00000060530(Aass);ENSRNOT00000015974(Aadat);ENSRNOT00000004570(Gcdh);ENSRNOT00000020325(Aldh7a1)	K14157+K00825+K00252+K14085
Cellular Processes	Transport and catabolism	Peroxisome	8	90	0.3759549	9.999916e-01	ko04146	ENSRNOT00000067700(Slc27a2);ENSRNOT00000013605(Slc27a2);ENSRNOT00000073774(Mvk);ENSRNOT00000046942(Hao2);ENSRNOT00000091444(Hao2);ENSRNOT00000086530(Pex16);ENSRNOT00000025323(Amacr);ENSRNOT00000048923(Eci2)	K08746+K08746+K00869+K11517+K11517+K13335+K01796+K13239
Metabolism	Biosynthesis of other secondary metabolites	Caffeine metabolism	1	6	0.3778347	9.999916e-01	ko00232	ENSRNOT00000021653(Cyp1a2)	K07409
Human Diseases	Cardiovascular diseases	Hypertrophic cardiomyopathy (HCM)	4	41	0.3796888	9.999916e-01	ko05410	ENSRNOT00000081822(Igf1);ENSRNOT00000038780(Igf1);ENSRNOT00000005995(Igf1);ENSRNOT00000085680(Igf1)	K05459+K05459+K05459+K05459
Organismal Systems	Digestive system	Protein digestion and absorption	3	29	0.3805401	9.999916e-01	ko04974	ENSRNOT00000040430(Atp1a1);ENSRNOT00000045315(Col18a1);ENSRNOT00000077071(Col12a1)	K01539+K06823+K08132
Organismal Systems	Endocrine system	Growth hormone synthesis, secretion and action	6	66	0.386737	9.999916e-01	ko04935	ENSRNOT00000026760(Stat3);ENSRNOT00000081822(Igf1);ENSRNOT00000038780(Igf1);ENSRNOT00000005995(Igf1);ENSRNOT00000085680(Igf1);ENSRNOT00000020233(Igfals)	K04692+K05459+K05459+K05459+K05459+K17256
Metabolism	Global and overview maps	Fatty acid metabolism	5	54	0.3921942	9.999916e-01	ko01212	ENSRNOT00000041140(Acaca);ENSRNOT00000073321(Fasn);ENSRNOT00000027834(Fads1);ENSRNOT00000018447(Scd);ENSRNOT00000027756(Fads2)	K11262+K00665+K10224+K00507+K10226
Organismal Systems	Endocrine system	Progesterone-mediated oocyte maturation	4	42	0.3974247	9.999916e-01	ko04914	ENSRNOT00000081822(Igf1);ENSRNOT00000038780(Igf1);ENSRNOT00000005995(Igf1);ENSRNOT00000085680(Igf1)	K05459+K05459+K05459+K05459
Human Diseases	Cancers	Prostate cancer	4	43	0.4150774	9.999916e-01	ko05215	ENSRNOT00000081822(Igf1);ENSRNOT00000038780(Igf1);ENSRNOT00000005995(Igf1);ENSRNOT00000085680(Igf1)	K05459+K05459+K05459+K05459
Organismal Systems	Aging	Longevity regulating pathway - mammal	5	56	0.4231704	9.999916e-01	ko04211	ENSRNOT00000018413(Appl1);ENSRNOT00000081822(Igf1);ENSRNOT00000038780(Igf1);ENSRNOT00000005995(Igf1);ENSRNOT00000085680(Igf1)	K08733+K05459+K05459+K05459+K05459
Organismal Systems	Development and regeneration	Axon regeneration	1	7	0.4251886	9.999916e-01	ko04361	ENSRNOT00000011898(Ago2)	K11593
Human Diseases	Endocrine and metabolic diseases	Insulin resistance	7	82	0.4325471	9.999916e-01	ko04931	ENSRNOT00000026760(Stat3);ENSRNOT00000067700(Slc27a2);ENSRNOT00000013605(Slc27a2);ENSRNOT00000078868(Acacb);ENSRNOT00000031586(Pck1);ENSRNOT00000026575(Slc27a5);ENSRNOT00000090122(Gys2)	K04692+K08746+K08746+K01946+K01596+K08748+K00693
Metabolism	Carbohydrate metabolism	Citrate cycle (TCA cycle)	3	32	0.443394	9.999916e-01	ko00020	ENSRNOT00000031586(Pck1);ENSRNOT00000004228(Sdhc);ENSRNOT00000023447(Acly)	K01596+K00236+K01648
Human Diseases	Cancers	Breast cancer	4	45	0.4500093	9.999916e-01	ko05224	ENSRNOT00000081822(Igf1);ENSRNOT00000038780(Igf1);ENSRNOT00000005995(Igf1);ENSRNOT00000085680(Igf1)	K05459+K05459+K05459+K05459
Cellular Processes	Transport and catabolism	Lysosome	7	84	0.4580081	9.999916e-01	ko04142	ENSRNOT00000001215(Gusb);ENSRNOT00000028732(Ctss);ENSRNOT00000073555(Mcpt8l2);ENSRNOT00000009008(Sumf1);ENSRNOT00000079641(Galns);ENSRNOT00000019528(Galns);ENSRNOT00000087371(Manba)	K01195+K01368+K01319+K13444+K01132+K01132+K01192
Organismal Systems	Development	Osteoclast differentiation	4	46	0.4672321	9.999916e-01	ko04380	ENSRNOT00000001417(Rac1);ENSRNOT00000049536(Stat2);ENSRNOT00000088201(Stat2);ENSRNOT00000006148(Traf6)	K04392+K11221+K11221+K03175
Human Diseases	Drug resistance	Endocrine resistance	4	47	0.4842587	9.999916e-01	ko01522	ENSRNOT00000081822(Igf1);ENSRNOT00000038780(Igf1);ENSRNOT00000005995(Igf1);ENSRNOT00000085680(Igf1)	K05459+K05459+K05459+K05459
Human Diseases	Infectious diseases	African trypanosomiasis	4	47	0.4842587	9.999916e-01	ko05143	ENSRNOT00000025928(Fas);ENSRNOT00000040556(AABR07065789.3);ENSRNOT00000084867(Kng1);ENSRNOT00000032116(Ido2)	K04390+K06856+K03898+K00463
Genetic Information Processing	Transcription	Basal transcription factors	2	22	0.5068733	9.999916e-01	ko03022	ENSRNOT00000010163(Mnat1);ENSRNOT00000024246(Ercc2)	K10842+K10844
Organismal Systems	Endocrine system	Regulation of lipolysis in adipocyte	2	22	0.5068733	9.999916e-01	ko04923	ENSRNOT00000000239(Abhd5);ENSRNOT00000029125(Mgll)	K13699+K01054
Organismal Systems	Nervous system	GABAergic synapse	3	36	0.5229495	9.999916e-01	ko04727	ENSRNOT00000003633(Abat);ENSRNOT00000018737(Gls2);ENSRNOT00000023623(Slc38a3)	K13524+K01425+K13576
Organismal Systems	Digestive system	Salivary secretion	3	36	0.5229495	9.999916e-01	ko04970	ENSRNOT00000004121(Cd38);ENSRNOT00000007747(Lyz2);ENSRNOT00000040430(Atp1a1)	K01242+K13915+K01539
Organismal Systems	Digestive system	Carbohydrate digestion and absorption	2	23	0.5311131	9.999916e-01	ko04973	ENSRNOT00000040430(Atp1a1);ENSRNOT00000031935(Hk3)	K01539+K00844
Organismal Systems	Digestive system	Pancreatic secretion	3	37	0.5418618	9.999916e-01	ko04972	ENSRNOT00000001417(Rac1);ENSRNOT00000004121(Cd38);ENSRNOT00000040430(Atp1a1)	K04392+K01242+K01539
Human Diseases	Cardiovascular diseases	Dilated cardiomyopathy (DCM)	5	64	0.542655	9.999916e-01	ko05414	ENSRNOT00000040556(AABR07065789.3);ENSRNOT00000081822(Igf1);ENSRNOT00000038780(Igf1);ENSRNOT00000005995(Igf1);ENSRNOT00000085680(Igf1)	K06856+K05459+K05459+K05459+K05459
Metabolism	Metabolism of cofactors and vitamins	Riboflavin metabolism	1	10	0.5467581	9.999916e-01	ko00740	ENSRNOT00000028030(Flad1)	K00953
Organismal Systems	Digestive system	Vitamin digestion and absorption	1	10	0.5467581	9.999916e-01	ko04977	ENSRNOT00000080658(Apoa4)	K08760
Human Diseases	Cancers	Proteoglycans in cancer	11	145	0.549447	9.999916e-01	ko05205	ENSRNOT00000001417(Rac1);ENSRNOT00000018021(Iqgap1);ENSRNOT00000026760(Stat3);ENSRNOT00000025928(Fas);ENSRNOT00000086633(Sdc1);ENSRNOT00000006070(Dcn);ENSRNOT00000024390(Gab1);ENSRNOT00000081822(Igf1);ENSRNOT00000038780(Igf1);ENSRNOT00000005995(Igf1);ENSRNOT00000085680(Igf1)	K04392+K16848+K04692+K04390+K06257+K04660+K09593+K05459+K05459+K05459+K05459
Organismal Systems	Nervous system	Retrograde endocannabinoid signaling	7	92	0.5565915	9.999916e-01	ko04723	ENSRNOT00000042928(Mt-nd4);ENSRNOT00000048767(Mt-nd5);ENSRNOT00000035890(Ndufb7);ENSRNOT00000085978(Ndufa12);ENSRNOT00000010117(Ndufa12);ENSRNOT00000029125(Mgll);ENSRNOT00000070862(Ndufa11)	K03881+K03883+K03963+K11352+K11352+K01054+K03956
Human Diseases	Infectious diseases	Chagas disease (American trypanosomiasis)	4	52	0.56571	9.999916e-01	ko05142	ENSRNOT00000025928(Fas);ENSRNOT00000084867(Kng1);ENSRNOT00000017060(C1qb);ENSRNOT00000006148(Traf6)	K04390+K03898+K03987+K03175
Metabolism	Amino acid metabolism	Tyrosine metabolism	2	25	0.57711	9.999916e-01	ko00350	ENSRNOT00000022309(Got1);ENSRNOT00000050269(Comt)	K14454+K00545
Genetic Information Processing	Replication and repair	Nucleotide excision repair	2	25	0.57711	9.999916e-01	ko03420	ENSRNOT00000010163(Mnat1);ENSRNOT00000024246(Ercc2)	K10842+K10844
Environmental Information Processing	Signal transduction	MAPK signaling pathway	9	121	0.5782626	9.999916e-01	ko04010	ENSRNOT00000001417(Rac1);ENSRNOT00000025928(Fas);ENSRNOT00000084317(Map3k4);ENSRNOT00000010959(Pla2g4f);ENSRNOT00000006148(Traf6);ENSRNOT00000081822(Igf1);ENSRNOT00000038780(Igf1);ENSRNOT00000005995(Igf1);ENSRNOT00000085680(Igf1)	K04392+K04390+K04428+K16342+K03175+K05459+K05459+K05459+K05459
Organismal Systems	Digestive system	Gastric acid secretion	3	39	0.5783559	9.999916e-01	ko04971	ENSRNOT00000085618(Mylk);ENSRNOT00000067060(Mylk);ENSRNOT00000040430(Atp1a1)	K00907+K00907+K01539
Human Diseases	Cancers	Central carbon metabolism in cancer	3	39	0.5783559	9.999916e-01	ko05230	ENSRNOT00000080887(G6pd);ENSRNOT00000018737(Gls2);ENSRNOT00000031935(Hk3)	K00036+K01425+K00844
Metabolism	Metabolism of cofactors and vitamins	Ubiquinone and other terpenoid-quinone biosynthesis	1	11	0.5812897	9.999916e-01	ko00130	ENSRNOT00000017174(Nqo1)	K00355
Metabolism	Metabolism of cofactors and vitamins	Folate biosynthesis	2	26	0.5988435	9.999916e-01	ko00790	ENSRNOT00000013073(Akr1b10);ENSRNOT00000005844(Pah)	K00011+K00500
Human Diseases	Infectious diseases	Hepatitis B	6	83	0.6123222	9.999916e-01	ko05161	ENSRNOT00000026760(Stat3);ENSRNOT00000025928(Fas);ENSRNOT00000049536(Stat2);ENSRNOT00000088201(Stat2);ENSRNOT00000019465(Stat4);ENSRNOT00000006148(Traf6)	K04692+K04390+K11221+K11221+K11222+K03175
Metabolism	Glycan biosynthesis and metabolism	Other glycan degradation	1	12	0.6131985	9.999916e-01	ko00511	ENSRNOT00000087371(Manba)	K01192
Environmental Information Processing	Signaling molecules and interaction	Cytokine-cytokine receptor interaction	1	12	0.6131985	9.999916e-01	ko04060	ENSRNOT00000025928(Fas)	K04390
Human Diseases	Infectious diseases	Staphylococcus aureus infection	5	70	0.6241424	9.999916e-01	ko05150	ENSRNOT00000072377(C4a);ENSRNOT00000031704(C4b);ENSRNOT00000040556(AABR07065789.3);ENSRNOT00000015723(Mbl1);ENSRNOT00000017060(C1qb)	K03989+K03989+K06856+K03991+K03987
Organismal Systems	Immune system	IL-17 signaling pathway	2	28	0.6397687	9.999916e-01	ko04657	ENSRNOT00000015351(S100a9);ENSRNOT00000006148(Traf6)	K21128+K03175
Genetic Information Processing	Translation	Ribosome	16	224	0.643247	9.999916e-01	ko03010	ENSRNOT00000027976(Rpl13a);ENSRNOT00000043508(LOC108349682);ENSRNOT00000083427(Rpl14);ENSRNOT00000063787(Rpl14);ENSRNOT00000073017(AABR07048031.1);ENSRNOT00000043796(AABR07027015.1);ENSRNOT00000050438(Rpl35al1);ENSRNOT00000028555(Rpl18);ENSRNOT00000050968(Rpl35al1);ENSRNOT00000009431(Rpl7);ENSRNOT00000034694(LOC684988);ENSRNOT00000090819(Rps9);ENSRNOT00000086622(Rps9);ENSRNOT00000042285(Rpl35a);E…	K02872+K02917+K02875+K02875+K02953+K02917+K02917+K02883+K02917+K02937+K02953+K02997+K02997+K02917+K02917+K02917
Human Diseases	Cancers	Transcriptional misregulation in cancers	6	86	0.6473006	9.999916e-01	ko05202	ENSRNOT00000081951(Mpo);ENSRNOT00000040556(AABR07065789.3);ENSRNOT00000081822(Igf1);ENSRNOT00000038780(Igf1);ENSRNOT00000005995(Igf1);ENSRNOT00000085680(Igf1)	K10789+K06856+K05459+K05459+K05459+K05459
Organismal Systems	Immune system	Fc gamma R-mediated phagocytosis	7	102	0.6672909	9.999916e-01	ko04666	ENSRNOT00000001417(Rac1);ENSRNOT00000087344(Pla2g6);ENSRNOT00000016827(Pla2g6);ENSRNOT00000090565(Pla2g6);ENSRNOT00000017108(Pla2g6);ENSRNOT00000040556(AABR07065789.3);ENSRNOT00000010959(Pla2g4f)	K04392+K16343+K16343+K16343+K16343+K06856+K16342
Organismal Systems	Nervous system	Glutamatergic synapse	3	45	0.6763174	9.999916e-01	ko04724	ENSRNOT00000018737(Gls2);ENSRNOT00000010959(Pla2g4f);ENSRNOT00000023623(Slc38a3)	K01425+K16342+K13576
Metabolism	Carbohydrate metabolism	Starch and sucrose metabolism	2	30	0.6773462	9.999916e-01	ko00500	ENSRNOT00000090122(Gys2);ENSRNOT00000031935(Hk3)	K00693+K00844
Human Diseases	Infectious diseases	Hepatitis C	6	89	0.6803143	9.999916e-01	ko05160	ENSRNOT00000075280(Cldn3);ENSRNOT00000026760(Stat3);ENSRNOT00000025928(Fas);ENSRNOT00000049536(Stat2);ENSRNOT00000088201(Stat2);ENSRNOT00000006148(Traf6)	K06087+K04692+K04390+K11221+K11221+K03175
Environmental Information Processing	Signal transduction	Calcium signaling pathway	6	90	0.6908655	9.999916e-01	ko04020	ENSRNOT00000004121(Cd38);ENSRNOT00000085618(Mylk);ENSRNOT00000067060(Mylk);ENSRNOT00000004006(Stim2);ENSRNOT00000001752(P2rx4);ENSRNOT00000040556(AABR07065789.3)	K01242+K00907+K00907+K18196+K05218+K06856
Organismal Systems	Endocrine system	Aldosterone synthesis and secretion	3	46	0.6909047	9.999916e-01	ko04925	ENSRNOT00000040430(Atp1a1);ENSRNOT00000026290(Hsd3b5);ENSRNOT00000079754(Hsd3b5)	K01539+K00070+K00070
Metabolism	Carbohydrate metabolism	Fructose and mannose metabolism	2	31	0.6949094	9.999916e-01	ko00051	ENSRNOT00000013073(Akr1b10);ENSRNOT00000031935(Hk3)	K00011+K00844
Organismal Systems	Immune system	RIG-I-like receptor signaling pathway	2	31	0.6949094	9.999916e-01	ko04622	ENSRNOT00000039263(Isg15);ENSRNOT00000006148(Traf6)	K12159+K03175
Organismal Systems	Endocrine system	Cortisol synthesis and secretion	2	31	0.6949094	9.999916e-01	ko04927	ENSRNOT00000026290(Hsd3b5);ENSRNOT00000079754(Hsd3b5)	K00070+K00070
Organismal Systems	Endocrine system	Renin-angiotensin system	1	15	0.6950998	9.999916e-01	ko04614	ENSRNOT00000073555(Mcpt8l2)	K01319
Human Diseases	Infectious diseases	Measles	5	76	0.6963454	9.999916e-01	ko05162	ENSRNOT00000026760(Stat3);ENSRNOT00000025928(Fas);ENSRNOT00000049536(Stat2);ENSRNOT00000088201(Stat2);ENSRNOT00000006148(Traf6)	K04692+K04390+K11221+K11221+K03175
Human Diseases	Neurodegenerative diseases	Parkinson disease	8	120	0.703178	9.999916e-01	ko05012	ENSRNOT00000042928(Mt-nd4);ENSRNOT00000048767(Mt-nd5);ENSRNOT00000035890(Ndufb7);ENSRNOT00000085978(Ndufa12);ENSRNOT00000010117(Ndufa12);ENSRNOT00000004228(Sdhc);ENSRNOT00000070862(Ndufa11);ENSRNOT00000044319(Ube2l6)	K03881+K03883+K03963+K11352+K11352+K00236+K03956+K04553
Metabolism	Metabolism of other amino acids	Glutathione metabolism	4	62	0.7048416	9.999916e-01	ko00480	ENSRNOT00000018343(Gclm);ENSRNOT00000080887(G6pd);ENSRNOT00000033196(Gclc);ENSRNOT00000010135(Sms)	K11205+K00036+K11204+K00802
Organismal Systems	Endocrine system	Adipocytokine signaling pathway	3	48	0.7185894	9.999916e-01	ko04920	ENSRNOT00000026760(Stat3);ENSRNOT00000078868(Acacb);ENSRNOT00000031586(Pck1)	K04692+K01946+K01596
Cellular Processes	Transport and catabolism	Phagosome	10	151	0.7231943	9.999916e-01	ko04145	ENSRNOT00000076604(Dync1li2);ENSRNOT00000034472(Dync1li2);ENSRNOT00000001417(Rac1);ENSRNOT00000081951(Mpo);ENSRNOT00000083705(Tubb2b);ENSRNOT00000023582(Tubb2b);ENSRNOT00000040556(AABR07065789.3);ENSRNOT00000028732(Ctss);ENSRNOT00000015723(Mbl1);ENSRNOT00000002407(Tfrc)	K10416+K10416+K04392+K10789+K07375+K07375+K06856+K01368+K03991+K06503
Human Diseases	Cancers	Pathways in cancer	15	223	0.7312454	9.999916e-01	ko05200	ENSRNOT00000001417(Rac1);ENSRNOT00000026760(Stat3);ENSRNOT00000025928(Fas);ENSRNOT00000049536(Stat2);ENSRNOT00000088201(Stat2);ENSRNOT00000019465(Stat4);ENSRNOT00000022233(F2);ENSRNOT00000018413(Appl1);ENSRNOT00000084867(Kng1);ENSRNOT00000006148(Traf6);ENSRNOT00000081822(Igf1);ENSRNOT00000038780(Igf1);ENSRNOT00000005995(Igf1);ENSRNOT00000085680(Igf1);ENSRNOT00000017174(Nqo1)	K04392+K04692+K04390+K11221+K11221+K11222+K01313+K08733+K03898+K03175+K05459+K05459+K05459+K05459+K00355
Human Diseases	Cancers	Gastric cancer	3	49	0.7316953	9.999916e-01	ko05226	ENSRNOT00000021612(Cdh17);ENSRNOT00000011166(Abcb1b);ENSRNOT00000024390(Gab1)	K06811+K05658+K09593
Organismal Systems	Nervous system	Serotonergic synapse	4	65	0.7396746	9.999916e-01	ko04726	ENSRNOT00000071633(Cyp2c13);ENSRNOT00000040325(Cyp2c7);ENSRNOT00000010959(Pla2g4f);ENSRNOT00000015801(Cyp2c12)	K07413+K07413+K16342+K07413
Human Diseases	Immune diseases	Graft-versus-host disease	1	17	0.7398489	9.999916e-01	ko05332	ENSRNOT00000025928(Fas)	K04390
Organismal Systems	Immune system	NOD-like receptor signaling pathway	6	95	0.7401335	9.999916e-01	ko04621	ENSRNOT00000049536(Stat2);ENSRNOT00000088201(Stat2);ENSRNOT00000068683(Gbp2);ENSRNOT00000037181(Gbp7);ENSRNOT00000006148(Traf6);ENSRNOT00000013043(Nampt)	K11221+K11221+K20897+K20899+K03175+K03462
Organismal Systems	Endocrine system	Prolactin signaling pathway	2	34	0.742904	9.999916e-01	ko04917	ENSRNOT00000026760(Stat3);ENSRNOT00000019886(Galt)	K04692+K00965
Organismal Systems	Endocrine system	Oxytocin signaling pathway	5	81	0.7488161	9.999916e-01	ko04921	ENSRNOT00000004121(Cd38);ENSRNOT00000085618(Mylk);ENSRNOT00000067060(Mylk);ENSRNOT00000010959(Pla2g4f);ENSRNOT00000047450(Eef2)	K01242+K00907+K00907+K16342+K03234
Metabolism	Energy metabolism	Oxidative phosphorylation	7	111	0.7510531	9.999916e-01	ko00190	ENSRNOT00000042928(Mt-nd4);ENSRNOT00000048767(Mt-nd5);ENSRNOT00000035890(Ndufb7);ENSRNOT00000085978(Ndufa12);ENSRNOT00000010117(Ndufa12);ENSRNOT00000004228(Sdhc);ENSRNOT00000070862(Ndufa11)	K03881+K03883+K03963+K11352+K11352+K00236+K03956
Human Diseases	Endocrine and metabolic diseases	Non-alcoholic fatty liver disease (NAFLD)	7	112	0.7593621	9.999916e-01	ko04932	ENSRNOT00000001417(Rac1);ENSRNOT00000025928(Fas);ENSRNOT00000035890(Ndufb7);ENSRNOT00000085978(Ndufa12);ENSRNOT00000010117(Ndufa12);ENSRNOT00000004228(Sdhc);ENSRNOT00000070862(Ndufa11)	K04392+K04390+K03963+K11352+K11352+K00236+K03956
Human Diseases	Endocrine and metabolic diseases	Type I diabetes mellitus	1	18	0.7597043	9.999916e-01	ko04940	ENSRNOT00000025928(Fas)	K04390
Human Diseases	Cancers	Acute myeloid leukemia	2	36	0.7711976	9.999916e-01	ko05221	ENSRNOT00000026760(Stat3);ENSRNOT00000081951(Mpo)	K04692+K10789
Human Diseases	Cancers	Pancreatic cancer	2	37	0.7843025	9.999916e-01	ko05212	ENSRNOT00000001417(Rac1);ENSRNOT00000026760(Stat3)	K04392+K04692
Human Diseases	Immune diseases	Asthma	2	37	0.7843025	9.999916e-01	ko05310	ENSRNOT00000011735(Epx);ENSRNOT00000040556(AABR07065789.3)	K10788+K06856
Human Diseases	Cardiovascular diseases	Fluid shear stress and atherosclerosis	5	85	0.7857392	9.999916e-01	ko05418	ENSRNOT00000093365(Ass1);ENSRNOT00000012075(Ass1);ENSRNOT00000001417(Rac1);ENSRNOT00000086633(Sdc1);ENSRNOT00000017174(Nqo1)	K01940+K01940+K04392+K06257+K00355
Cellular Processes	Cell growth and death	Oocyte meiosis	4	70	0.7906901	9.999916e-01	ko04114	ENSRNOT00000081822(Igf1);ENSRNOT00000038780(Igf1);ENSRNOT00000005995(Igf1);ENSRNOT00000085680(Igf1)	K05459+K05459+K05459+K05459
Cellular Processes	Cellular community - eukaryotes	Focal adhesion	8	131	0.790839	9.999916e-01	ko04510	ENSRNOT00000001417(Rac1);ENSRNOT00000085618(Mylk);ENSRNOT00000067060(Mylk);ENSRNOT00000084563(Tnc);ENSRNOT00000081822(Igf1);ENSRNOT00000038780(Igf1);ENSRNOT00000005995(Igf1);ENSRNOT00000085680(Igf1)	K04392+K00907+K00907+K06252+K05459+K05459+K05459+K05459
Environmental Information Processing	Signal transduction	VEGF signaling pathway	2	38	0.7967451	9.999916e-01	ko04370	ENSRNOT00000001417(Rac1);ENSRNOT00000010959(Pla2g4f)	K04392+K16342
Organismal Systems	Immune system	Toll-like receptor signaling pathway	2	38	0.7967451	9.999916e-01	ko04620	ENSRNOT00000001417(Rac1);ENSRNOT00000006148(Traf6)	K04392+K03175
Cellular Processes	Cell growth and death	Apoptosis	5	87	0.8025626	9.999916e-01	ko04210	ENSRNOT00000025928(Fas);ENSRNOT00000028732(Ctss);ENSRNOT00000089179(Dffa);ENSRNOT00000059522(Dffa);ENSRNOT00000079640(Sptan1)	K04390+K01368+K02310+K02310+K06114
Organismal Systems	Nervous system	Neurotrophin signaling pathway	3	56	0.81037	9.999916e-01	ko04722	ENSRNOT00000001417(Rac1);ENSRNOT00000024390(Gab1);ENSRNOT00000006148(Traf6)	K04392+K09593+K03175
Organismal Systems	Endocrine system	Insulin signaling pathway	6	104	0.8141783	9.999916e-01	ko04910	ENSRNOT00000041140(Acaca);ENSRNOT00000073321(Fasn);ENSRNOT00000078868(Acacb);ENSRNOT00000031586(Pck1);ENSRNOT00000090122(Gys2);ENSRNOT00000031935(Hk3)	K11262+K00665+K01946+K01596+K00693+K00844
Organismal Systems	Endocrine system	Glucagon signaling pathway	4	73	0.8172678	9.999916e-01	ko04922	ENSRNOT00000041140(Acaca);ENSRNOT00000078868(Acacb);ENSRNOT00000031586(Pck1);ENSRNOT00000090122(Gys2)	K11262+K01946+K01596+K00693
Environmental Information Processing	Signaling molecules and interaction	Cell adhesion molecules (CAMs)	3	57	0.8198568	9.999916e-01	ko04514	ENSRNOT00000075280(Cldn3);ENSRNOT00000091493(Siglec1);ENSRNOT00000086633(Sdc1)	K06087+K06548+K06257
Metabolism	Carbohydrate metabolism	Glycolysis / Gluconeogenesis	4	74	0.82549	9.999916e-01	ko00010	ENSRNOT00000031586(Pck1);ENSRNOT00000064013(Acss2);ENSRNOT00000020325(Aldh7a1);ENSRNOT00000031935(Hk3)	K01596+K01895+K14085+K00844
Organismal Systems	Endocrine system	Thyroid hormone synthesis	2	41	0.830345	9.999916e-01	ko04918	ENSRNOT00000022113(Ttr);ENSRNOT00000040430(Atp1a1)	K20731+K01539
Human Diseases	Cancers	Renal cell carcinoma	2	41	0.830345	9.999916e-01	ko05211	ENSRNOT00000001417(Rac1);ENSRNOT00000024390(Gab1)	K04392+K09593
Human Diseases	Cancers	MicroRNAs in cancer	4	75	0.8334047	9.999916e-01	ko05206	ENSRNOT00000026760(Stat3);ENSRNOT00000084563(Tnc);ENSRNOT00000018737(Gls2);ENSRNOT00000011166(Abcb1b)	K04692+K06252+K01425+K05658
Human Diseases	Infectious diseases	Epstein-Barr virus infection	8	138	0.8357324	9.999916e-01	ko05169	ENSRNOT00000001417(Rac1);ENSRNOT00000026760(Stat3);ENSRNOT00000025928(Fas);ENSRNOT00000049536(Stat2);ENSRNOT00000088201(Stat2);ENSRNOT00000040556(AABR07065789.3);ENSRNOT00000039263(Isg15);ENSRNOT00000006148(Traf6)	K04392+K04692+K04390+K11221+K11221+K06856+K12159+K03175
Organismal Systems	Immune system	Fc epsilon RI signaling pathway	3	59	0.8376254	9.999916e-01	ko04664	ENSRNOT00000001417(Rac1);ENSRNOT00000040556(AABR07065789.3);ENSRNOT00000010959(Pla2g4f)	K04392+K06856+K16342
Human Diseases	Immune diseases	Autoimmune thyroid disease	2	42	0.8403844	9.999916e-01	ko05320	ENSRNOT00000025928(Fas);ENSRNOT00000040556(AABR07065789.3)	K04390+K06856
Human Diseases	Immune diseases	Allograft rejection	2	42	0.8403844	9.999916e-01	ko05330	ENSRNOT00000025928(Fas);ENSRNOT00000040556(AABR07065789.3)	K04390+K06856
Human Diseases	Cancers	Colorectal cancer	2	43	0.849884	9.999916e-01	ko05210	ENSRNOT00000001417(Rac1);ENSRNOT00000018413(Appl1)	K04392+K08733
Genetic Information Processing	Folding, sorting and degradation	Protein export	1	24	0.8508311	9.999916e-01	ko03060	ENSRNOT00000024772(Spcs2)	K12947
Human Diseases	Neurodegenerative diseases	Prion diseases	1	24	0.8508311	9.999916e-01	ko05020	ENSRNOT00000017060(C1qb)	K03987
Organismal Systems	Immune system	Hematopoietic cell lineage	3	62	0.8614438	9.999916e-01	ko04640	ENSRNOT00000004121(Cd38);ENSRNOT00000040556(AABR07065789.3);ENSRNOT00000002407(Tfrc)	K01242+K06856+K06503
Metabolism	Glycan biosynthesis and metabolism	Various types of N-glycan biosynthesis	1	25	0.8622361	9.999916e-01	ko00513	ENSRNOT00000076680(Alg13)	K07432
Organismal Systems	Endocrine system	Insulin secretion	1	25	0.8622361	9.999916e-01	ko04911	ENSRNOT00000040430(Atp1a1)	K01539
Environmental Information Processing	Signal transduction	PI3K-Akt signaling pathway	10	174	0.8642525	9.999916e-01	ko04151	ENSRNOT00000001417(Rac1);ENSRNOT00000084563(Tnc);ENSRNOT00000031586(Pck1);ENSRNOT00000040556(AABR07065789.3);ENSRNOT00000081787(Pkn3);ENSRNOT00000090122(Gys2);ENSRNOT00000081822(Igf1);ENSRNOT00000038780(Igf1);ENSRNOT00000005995(Igf1);ENSRNOT00000085680(Igf1)	K04392+K06252+K01596+K06856+K23692+K00693+K05459+K05459+K05459+K05459
Human Diseases	Neurodegenerative diseases	Huntington disease	12	205	0.867445	9.999916e-01	ko05016	ENSRNOT00000042928(Mt-nd4);ENSRNOT00000048767(Mt-nd5);ENSRNOT00000035890(Ndufb7);ENSRNOT00000083705(Tubb2b);ENSRNOT00000023582(Tubb2b);ENSRNOT00000085978(Ndufa12);ENSRNOT00000010117(Ndufa12);ENSRNOT00000004228(Sdhc);ENSRNOT00000070862(Ndufa11);ENSRNOT00000087495(Dctn2);ENSRNOT00000008120(Dctn2);ENSRNOT00000030497(Hip1)	K03881+K03883+K03963+K07375+K07375+K11352+K11352+K00236+K03956+K10424+K10424+K04559
Environmental Information Processing	Signal transduction	Rap1 signaling pathway	5	97	0.8715512	9.999916e-01	ko04015	ENSRNOT00000001417(Rac1);ENSRNOT00000081822(Igf1);ENSRNOT00000038780(Igf1);ENSRNOT00000005995(Igf1);ENSRNOT00000085680(Igf1)	K04392+K05459+K05459+K05459+K05459
Metabolism	Carbohydrate metabolism	Pentose phosphate pathway	1	26	0.8727718	9.999916e-01	ko00030	ENSRNOT00000080887(G6pd)	K00036
Human Diseases	Endocrine and metabolic diseases	Type II diabetes mellitus	1	26	0.8727718	9.999916e-01	ko04930	ENSRNOT00000031935(Hk3)	K00844
Environmental Information Processing	Signal transduction	cGMP - PKG signaling pathway	4	81	0.8748434	9.999916e-01	ko04022	ENSRNOT00000085618(Mylk);ENSRNOT00000067060(Mylk);ENSRNOT00000040430(Atp1a1);ENSRNOT00000084867(Kng1)	K00907+K00907+K01539+K03898
Human Diseases	Cancer: overview	PD-L1 expression and PD-1 checkpoint pathway in cancer	2	46	0.8753789	9.999916e-01	ko05235	ENSRNOT00000026760(Stat3);ENSRNOT00000006148(Traf6)	K04692+K03175
Organismal Systems	Immune system	Chemokine signaling pathway	4	82	0.8808116	9.999916e-01	ko04062	ENSRNOT00000001417(Rac1);ENSRNOT00000026760(Stat3);ENSRNOT00000049536(Stat2);ENSRNOT00000088201(Stat2)	K04392+K04692+K11221+K11221
Environmental Information Processing	Membrane transport	ABC transporters	1	27	0.8825042	9.999916e-01	ko02010	ENSRNOT00000011166(Abcb1b)	K05658
Organismal Systems	Immune system	Th1 and Th2 cell differentiation	1	27	0.8825042	9.999916e-01	ko04658	ENSRNOT00000019465(Stat4)	K11222
Human Diseases	Infectious diseases	Influenza A	5	99	0.8825956	9.999916e-01	ko05164	ENSRNOT00000025928(Fas);ENSRNOT00000049536(Stat2);ENSRNOT00000088201(Stat2);ENSRNOT00000080185(Fdps);ENSRNOT00000065065(Fdps)	K04390+K11221+K11221+K00787+K00787
Human Diseases	Infectious diseases	Kaposi sarcoma-associated herpesvirus infection	5	99	0.8825956	9.999916e-01	ko05167	ENSRNOT00000001417(Rac1);ENSRNOT00000026760(Stat3);ENSRNOT00000025928(Fas);ENSRNOT00000049536(Stat2);ENSRNOT00000088201(Stat2)	K04392+K04692+K04390+K11221+K11221
Genetic Information Processing	Translation	Aminoacyl-tRNA biosynthesis	2	47	0.8829515	9.999916e-01	ko00970	ENSRNOT00000050721(Cars);ENSRNOT00000019993(Cars2)	K01883+K01883
Human Diseases	Endocrine and metabolic diseases	AGE-RAGE signaling pathway in diabetic complications	2	48	0.8900977	9.999916e-01	ko04933	ENSRNOT00000001417(Rac1);ENSRNOT00000026760(Stat3)	K04392+K04692
Human Diseases	Neurodegenerative diseases	Amyotrophic lateral sclerosis (ALS)	1	28	0.8914944	9.999916e-01	ko05014	ENSRNOT00000001417(Rac1)	K04392
Environmental Information Processing	Signaling molecules and interaction	ECM-receptor interaction	2	49	0.8968382	9.999916e-01	ko04512	ENSRNOT00000086633(Sdc1);ENSRNOT00000084563(Tnc)	K06257+K06252
Organismal Systems	Immune system	Natural killer cell mediated cytotoxicity	3	68	0.9000613	9.999916e-01	ko04650	ENSRNOT00000001417(Rac1);ENSRNOT00000025928(Fas);ENSRNOT00000040556(AABR07065789.3)	K04392+K04390+K06856
Organismal Systems	Endocrine system	GnRH signaling pathway	2	50	0.9031932	9.999916e-01	ko04912	ENSRNOT00000084317(Map3k4);ENSRNOT00000010959(Pla2g4f)	K04428+K16342
Human Diseases	Cancers	Choline metabolism in cancer	2	51	0.9091821	9.999916e-01	ko05231	ENSRNOT00000001417(Rac1);ENSRNOT00000010959(Pla2g4f)	K04392+K16342
Genetic Information Processing	Folding, sorting and degradation	SNARE interactions in vesicular transport	1	31	0.914555	9.999916e-01	ko04130	ENSRNOT00000002550(Snap29)	K08509
Environmental Information Processing	Signal transduction	TGF-beta signaling pathway	1	31	0.914555	9.999916e-01	ko04350	ENSRNOT00000006070(Dcn)	K04660
Human Diseases	Cancers	Non-small cell lung cancer	1	31	0.914555	9.999916e-01	ko05223	ENSRNOT00000026760(Stat3)	K04692
Human Diseases	Neurodegenerative diseases	Alzheimer disease	13	234	0.9154402	9.999916e-01	ko05010	ENSRNOT00000042928(Mt-nd4);ENSRNOT00000048767(Mt-nd5);ENSRNOT00000025928(Fas);ENSRNOT00000035890(Ndufb7);ENSRNOT00000083705(Tubb2b);ENSRNOT00000023582(Tubb2b);ENSRNOT00000085978(Ndufa12);ENSRNOT00000010117(Ndufa12);ENSRNOT00000080453(Apoe);ENSRNOT00000041891(Apoe);ENSRNOT00000091574(Apoe);ENSRNOT00000004228(Sdhc);ENSRNOT00000070862(Ndufa11)	K03881+K03883+K04390+K03963+K07375+K07375+K11352+K11352+K04524+K04524+K04524+K00236+K03956
Human Diseases	Infectious diseases	Malaria	1	32	0.9210994	9.999916e-01	ko05144	ENSRNOT00000086633(Sdc1)	K06257
Organismal Systems	Endocrine system	Renin secretion	1	33	0.9271441	9.999916e-01	ko04924	ENSRNOT00000015692(Aqp1)	K09864
Environmental Information Processing	Signal transduction	mTOR signaling pathway	4	92	0.9281136	9.999916e-01	ko04150	ENSRNOT00000081822(Igf1);ENSRNOT00000038780(Igf1);ENSRNOT00000005995(Igf1);ENSRNOT00000085680(Igf1)	K05459+K05459+K05459+K05459
Organismal Systems	Immune system	C-type lectin receptor signaling pathway	2	55	0.9298404	9.999916e-01	ko04625	ENSRNOT00000049536(Stat2);ENSRNOT00000088201(Stat2)	K11221+K11221
Organismal Systems	Excretory system	Endocrine and other factor-regulated calcium reabsorption	1	34	0.9327272	9.999916e-01	ko04961	ENSRNOT00000040430(Atp1a1)	K01539
Organismal Systems	Immune system	Platelet activation	4	94	0.9352516	9.999916e-01	ko04611	ENSRNOT00000085618(Mylk);ENSRNOT00000067060(Mylk);ENSRNOT00000022233(F2);ENSRNOT00000010959(Pla2g4f)	K00907+K00907+K01313+K16342
Metabolism	Nucleotide metabolism	Purine metabolism	3	76	0.9364642	9.999916e-01	ko00230	ENSRNOT00000041163(Entpd5);ENSRNOT00000083555(Papss2);ENSRNOT00000027518(Decr2)	K01511+K13811+K00940
Organismal Systems	Immune system	Intestinal immune network for IgA production	1	35	0.9378837	9.999916e-01	ko04672	ENSRNOT00000040556(AABR07065789.3)	K06856
Cellular Processes	Cellular community - eukaryotes	Gap junction	2	57	0.9384256	9.999916e-01	ko04540	ENSRNOT00000083705(Tubb2b);ENSRNOT00000023582(Tubb2b)	K07375+K07375
Metabolism	Glycan biosynthesis and metabolism	N-Glycan biosynthesis	1	36	0.9426462	9.999916e-01	ko00510	ENSRNOT00000076680(Alg13)	K07432
Environmental Information Processing	Signal transduction	Phospholipase D signaling pathway	4	97	0.9447621	9.999916e-01	ko04072	ENSRNOT00000022233(F2);ENSRNOT00000040556(AABR07065789.3);ENSRNOT00000024390(Gab1);ENSRNOT00000010959(Pla2g4f)	K01313+K06856+K09593+K16342
Environmental Information Processing	Signal transduction	NF-kappa B signaling pathway	2	59	0.9460099	9.999916e-01	ko04064	ENSRNOT00000040556(AABR07065789.3);ENSRNOT00000006148(Traf6)	K06856+K03175
Organismal Systems	Immune system	Th17 cell differentiation	1	37	0.9470446	9.999916e-01	ko04659	ENSRNOT00000026760(Stat3)	K04692
Human Diseases	Immune diseases	Primary immunodeficiency	1	37	0.9470446	9.999916e-01	ko05340	ENSRNOT00000040556(AABR07065789.3)	K06856
Cellular Processes	Cellular community - eukaryotes	Adherens junction	2	61	0.9527014	9.999916e-01	ko04520	ENSRNOT00000001417(Rac1);ENSRNOT00000018021(Iqgap1)	K04392+K16848
Organismal Systems	Immune system	B cell receptor signaling pathway	2	61	0.9527014	9.999916e-01	ko04662	ENSRNOT00000001417(Rac1);ENSRNOT00000040556(AABR07065789.3)	K04392+K06856
Human Diseases	Infectious diseases	Leishmaniasis	2	61	0.9527014	9.999916e-01	ko05140	ENSRNOT00000040556(AABR07065789.3);ENSRNOT00000006148(Traf6)	K06856+K03175
Cellular Processes	Cell motility	Regulation of actin cytoskeleton	6	136	0.9537704	9.999916e-01	ko04810	ENSRNOT00000001417(Rac1);ENSRNOT00000018021(Iqgap1);ENSRNOT00000085618(Mylk);ENSRNOT00000067060(Mylk);ENSRNOT00000022233(F2);ENSRNOT00000084867(Kng1)	K04392+K16848+K00907+K00907+K01313+K03898
Human Diseases	Infectious diseases	Toxoplasmosis	2	62	0.9557433	9.999916e-01	ko05145	ENSRNOT00000026760(Stat3);ENSRNOT00000006148(Traf6)	K04692+K03175
Human Diseases	Immune diseases	Systemic lupus erythematosus	5	120	0.9573238	9.999916e-01	ko05322	ENSRNOT00000072377(C4a);ENSRNOT00000031704(C4b);ENSRNOT00000040556(AABR07065789.3);ENSRNOT00000073555(Mcpt8l2);ENSRNOT00000017060(C1qb)	K03989+K03989+K06856+K01319+K03987
Organismal Systems	Circulatory system	Cardiac muscle contraction	1	40	0.9583228	9.999916e-01	ko04260	ENSRNOT00000040430(Atp1a1)	K01539
Human Diseases	Cancers	Small cell lung cancer	1	41	0.9615222	9.999916e-01	ko05222	ENSRNOT00000006148(Traf6)	K03175
Organismal Systems	Environmental adaptation	Thermogenesis	8	175	0.9627907	9.999916e-01	ko04714	ENSRNOT00000042928(Mt-nd4);ENSRNOT00000048767(Mt-nd5);ENSRNOT00000035890(Ndufb7);ENSRNOT00000085978(Ndufa12);ENSRNOT00000010117(Ndufa12);ENSRNOT00000029125(Mgll);ENSRNOT00000004228(Sdhc);ENSRNOT00000070862(Ndufa11)	K03881+K03883+K03963+K11352+K11352+K01054+K00236+K03956
Environmental Information Processing	Signal transduction	cAMP signaling pathway	2	65	0.9637882	9.999916e-01	ko04024	ENSRNOT00000001417(Rac1);ENSRNOT00000040430(Atp1a1)	K04392+K01539
Human Diseases	Endocrine and metabolic diseases	Cushing syndrome	2	65	0.9637882	9.999916e-01	ko04934	ENSRNOT00000026290(Hsd3b5);ENSRNOT00000079754(Hsd3b5)	K00070+K00070
Environmental Information Processing	Signal transduction	TNF signaling pathway	1	42	0.9644768	9.999916e-01	ko04668	ENSRNOT00000025928(Fas)	K04390
Human Diseases	Cardiovascular diseases	Viral myocarditis	2	66	0.9661436	9.999916e-01	ko05416	ENSRNOT00000001417(Rac1);ENSRNOT00000040556(AABR07065789.3)	K04392+K06856
Organismal Systems	Immune system	Leukocyte transendothelial migration	2	68	0.9704211	9.999916e-01	ko04670	ENSRNOT00000001417(Rac1);ENSRNOT00000075280(Cldn3)	K04392+K06087
Human Diseases	Infectious diseases	Salmonella infection	8	183	0.9740581	9.999916e-01	ko05132	ENSRNOT00000076604(Dync1li2);ENSRNOT00000034472(Dync1li2);ENSRNOT00000001417(Rac1);ENSRNOT00000077406(Podxl);ENSRNOT00000016991(Podxl);ENSRNOT00000087241(Podxl);ENSRNOT00000038677(Anxa2);ENSRNOT00000006148(Traf6)	K10416+K10416+K04392+K06817+K06817+K06817+K17092+K03175
Environmental Information Processing	Signal transduction	Sphingolipid signaling pathway	2	71	0.9758775	9.999916e-01	ko04071	ENSRNOT00000001417(Rac1);ENSRNOT00000084867(Kng1)	K04392+K03898
Organismal Systems	Immune system	Antigen processing and presentation	1	48	0.9780147	9.999916e-01	ko04612	ENSRNOT00000028732(Ctss)	K01368
Environmental Information Processing	Signal transduction	Apelin signaling pathway	2	74	0.9803567	9.999916e-01	ko04371	ENSRNOT00000085618(Mylk);ENSRNOT00000067060(Mylk)	K00907+K00907
Human Diseases	Infectious diseases	Herpes simplex infection	4	117	0.9818535	9.999916e-01	ko05168	ENSRNOT00000025928(Fas);ENSRNOT00000049536(Stat2);ENSRNOT00000088201(Stat2);ENSRNOT00000006148(Traf6)	K04390+K11221+K11221+K03175
Metabolism	Carbohydrate metabolism	Inositol phosphate metabolism	1	51	0.9827091	9.999916e-01	ko00562	ENSRNOT00000016842(Inpp1)	K01107
Environmental Information Processing	Signal transduction	ErbB signaling pathway	1	52	0.9840402	9.999916e-01	ko04012	ENSRNOT00000024390(Gab1)	K09593
Human Diseases	Immune diseases	Rheumatoid arthritis	1	53	0.9852691	9.999916e-01	ko05323	ENSRNOT00000040556(AABR07065789.3)	K06856
Human Diseases	Infectious diseases	Bacterial invasion of epithelial cells	2	79	0.9860942	9.999916e-01	ko05100	ENSRNOT00000001417(Rac1);ENSRNOT00000024390(Gab1)	K04392+K09593
Human Diseases	Drug resistance	Platinum drug resistance	1	56	0.9884182	9.999916e-01	ko01524	ENSRNOT00000025928(Fas)	K04390
Environmental Information Processing	Signal transduction	Wnt signaling pathway	1	56	0.9884182	9.999916e-01	ko04310	ENSRNOT00000001417(Rac1)	K04392
Human Diseases	Infectious disease: bacterial	Yersinia infection	2	82	0.9887166	9.999916e-01	ko05135	ENSRNOT00000001417(Rac1);ENSRNOT00000006148(Traf6)	K04392+K03175
Genetic Information Processing	Folding, sorting and degradation	Ubiquitin mediated proteolysis	2	84	0.9901907	9.999916e-01	ko04120	ENSRNOT00000006148(Traf6);ENSRNOT00000044319(Ube2l6)	K03175+K04553
Human Diseases	Infectious diseases	Amoebiasis	2	84	0.9901907	9.999916e-01	ko05146	ENSRNOT00000040556(AABR07065789.3);ENSRNOT00000073555(Mcpt8l2)	K06856+K01319
Human Diseases	Infectious diseases	Tuberculosis	3	109	0.991615	9.999916e-01	ko05152	ENSRNOT00000040556(AABR07065789.3);ENSRNOT00000028732(Ctss);ENSRNOT00000006148(Traf6)	K06856+K01368+K03175
Organismal Systems	Circulatory system	Adrenergic signaling in cardiomyocytes	1	64	0.993907	9.999916e-01	ko04261	ENSRNOT00000040430(Atp1a1)	K01539
Human Diseases	Infectious disease: viral	Human immunodeficiency virus 1 infection	4	136	0.994137	9.999916e-01	ko05170	ENSRNOT00000001417(Rac1);ENSRNOT00000025928(Fas);ENSRNOT00000082645(Trim5);ENSRNOT00000006148(Traf6)	K04392+K04390+K10648+K03175
Human Diseases	Infectious diseases	HTLV-I infection	2	94	0.9951648	9.999916e-01	ko05166	ENSRNOT00000080185(Fdps);ENSRNOT00000065065(Fdps)	K00787+K00787
Human Diseases	Cancers	Hepatocellular carcinoma	2	94	0.9951648	9.999916e-01	ko05225	ENSRNOT00000024390(Gab1);ENSRNOT00000017174(Nqo1)	K09593+K00355
Cellular Processes	Transport and catabolism	Autophagy - animal	2	96	0.9958085	9.999916e-01	ko04140	ENSRNOT00000002550(Snap29);ENSRNOT00000006148(Traf6)	K08509+K03175
Environmental Information Processing	Signal transduction	Phosphatidylinositol signaling system	1	69	0.9959244	9.999916e-01	ko04070	ENSRNOT00000016842(Inpp1)	K01107
Organismal Systems	Endocrine system	Thyroid hormone signaling pathway	1	70	0.9962396	9.999916e-01	ko04919	ENSRNOT00000040430(Atp1a1)	K01539
Organismal Systems	Nervous system	Dopaminergic synapse	1	72	0.9967989	9.999916e-01	ko04728	ENSRNOT00000050269(Comt)	K00545
Human Diseases	Infectious diseases	Human papillomavirus infection	5	173	0.9978009	9.999916e-01	ko05165	ENSRNOT00000025928(Fas);ENSRNOT00000049536(Stat2);ENSRNOT00000088201(Stat2);ENSRNOT00000084563(Tnc);ENSRNOT00000039263(Isg15)	K04390+K11221+K11221+K06252+K12159
Organismal Systems	Development	Axon guidance	1	77	0.9978606	9.999916e-01	ko04360	ENSRNOT00000001417(Rac1)	K04392
Human Diseases	Infectious diseases	Human cytomegalovirus infection	3	134	0.9983951	9.999916e-01	ko05163	ENSRNOT00000001417(Rac1);ENSRNOT00000026760(Stat3);ENSRNOT00000025928(Fas)	K04392+K04692+K04390
Genetic Information Processing	Transcription	Spliceosome	3	137	0.9986908	9.999916e-01	ko03040	ENSRNOT00000020539(Smndc1);ENSRNOT00000078670(Smndc1);ENSRNOT00000006549(Prpf40a)	K12839+K12839+K12821
Cellular Processes	Transport and catabolism	Endocytosis	5	182	0.9987276	9.999916e-01	ko04144	ENSRNOT00000011907(Chmp5);ENSRNOT00000005379(Chmp6);ENSRNOT00000002407(Tfrc);ENSRNOT00000054830(Ehd1);ENSRNOT00000006148(Traf6)	K12198+K12195+K06503+K12483+K03175
Cellular Processes	Cellular community - eukaryotes	Tight junction	2	120	0.9992677	9.999916e-01	ko04530	ENSRNOT00000001417(Rac1);ENSRNOT00000075280(Cldn3)	K04392+K06087
Human Diseases	Cancers	Viral carcinogenesis	2	131	0.9996761	9.999916e-01	ko05203	ENSRNOT00000001417(Rac1);ENSRNOT00000026760(Stat3)	K04392+K04692
Genetic Information Processing	Folding, sorting and degradation	Protein processing in endoplasmic reticulum	2	141	0.9998469	9.999916e-01	ko04141	ENSRNOT00000012301(Fbxo6);ENSRNOT00000026895(Sil1)	K10100+K14001
Genetic Information Processing	Translation	RNA transport	1	145	0.9999916	9.999916e-01	ko03013	ENSRNOT00000071386(Ranbp2)	K12172
