# Supplementary material for: Quantitative proteomics analysis based on data-independent acquisition reveals the effect of Shenling Baizhu powder (SLP) on protein expression in MAFLD rat liver tissue
Source: Clin Proteomics. 2023 Dec 1;20:55. doi: 10.1186/s12014-023-09442-9 (PMC10691125; doi:10.1186/s12014-023-09442-9)
Supplement: Supplementary file 10 — Additional file 10: File S10. MAFLD-vs-SLBZ.path. [file 12014_2023_9442_MOESM10_ESM.xls]

KEGG_A_class	KEGG_B_class	Pathway	NAFLD-vs-SLBZ (181)	All (3987)	Pvalue	Qvalue	Pathway ID	Proteins	K_IDs
Organismal Systems	Endocrine system	PPAR signaling pathway	27	74	1.505942e-18	3.117300e-16	ko03320	ENSRNOT00000075878(RGD1565355);ENSRNOT00000061687(RGD1565355);ENSRNOT00000076573(RGD1565355);ENSRNOT00000091249(RGD1565355);ENSRNOT00000077219(RGD1565355);ENSRNOT00000077505(RGD1565355);ENSRNOT00000008319(RGD1565355);ENSRNOT00000075493(Fabp5);ENSRNOT00000016954(Cpt2);ENSRNOT00000067700(Slc27a2);ENSRNOT00000013605(Slc27a2);ENSRNOT00000012888(Cyp4a1);ENSRNOT00000051385(Cyp4a1);ENSRNOT00000031586(Pc…	K06259+K06259+K06259+K06259+K06259+K06259+K06259+K08754+K08766+K08746+K08746+K07425+K07425+K01596+K07514+K17284+K08748+K08750+K08753+K08753+K01897+K07425+K07425+K07425+K07425+K07425+K01641
Metabolism	Global and overview maps	Metabolic pathways	90	1100	8.15893e-11	8.444493e-09	ko01100	ENSRNOT00000019023(Cps1);ENSRNOT00000093365(Ass1);ENSRNOT00000012075(Ass1);ENSRNOT00000032613(Gpi);ENSRNOT00000028033(G6pc);ENSRNOT00000085831(G6pc);ENSRNOT00000071633(Cyp2c13);ENSRNOT00000036813(Gsta6);ENSRNOT00000010409(Elovl5);ENSRNOT00000001875(Sds);ENSRNOT00000001602(Agpat3);ENSRNOT00000041140(Acaca);ENSRNOT00000024035(Agxt2);ENSRNOT00000073099(Cyp3a9);ENSRNOT00000013073(Akr1b10);ENSRNOT0000…	K01948+K01940+K01940+K01810+K01084+K01084+K07413+K00799+K10244+K17989+K13523+K11262+K00827+K07424+K00011+K14157+K00251+K13369+K01597+K13299+K07748+K01847+K00819+K01953+K01953+K00767+K15680+K00831+K00831+K07412+K07412+K01896+K07425+K07425+K07249+K07413+K01468+K01068+K01755+K00106+K00456+K01596+K12408+K11517+K11517+K01425+K07514+K01858+K00315+K00019+K08748+K00816+K01195+K01054+K02129+K07249+K00166+…
Metabolism	Metabolism of cofactors and vitamins	Retinol metabolism	17	74	1.661129e-08	1.146179e-06	ko00830	ENSRNOT00000071633(Cyp2c13);ENSRNOT00000073099(Cyp3a9);ENSRNOT00000003498(Hsd17b6);ENSRNOT00000028196(Cyp2b2);ENSRNOT00000047540(Cyp2b2);ENSRNOT00000012888(Cyp4a1);ENSRNOT00000051385(Cyp4a1);ENSRNOT00000024093(Aldh1a7);ENSRNOT00000088853(Cyp2c11);ENSRNOT00000024000(Aldh1a1);ENSRNOT00000029039(LOC100362350);ENSRNOT00000051252(Cyp4a2);ENSRNOT00000088209(Cyp4a2);ENSRNOT00000083686(Cyp4a2);ENSRNOT000…	K07413+K07424+K13369+K07412+K07412+K07425+K07425+K07249+K07413+K07249+K13369+K07425+K07425+K07425+K07425+K07425+K07413
Metabolism	Lipid metabolism	Arachidonic acid metabolism	14	53	4.863169e-08	2.516690e-06	ko00590	ENSRNOT00000071633(Cyp2c13);ENSRNOT00000028196(Cyp2b2);ENSRNOT00000047540(Cyp2b2);ENSRNOT00000012888(Cyp4a1);ENSRNOT00000051385(Cyp4a1);ENSRNOT00000088853(Cyp2c11);ENSRNOT00000012503(Cyp2j10);ENSRNOT00000051252(Cyp4a2);ENSRNOT00000088209(Cyp4a2);ENSRNOT00000083686(Cyp4a2);ENSRNOT00000045571(Cyp4a3);ENSRNOT00000012681(Cyp4a3);ENSRNOT00000066095(Cyp4f6);ENSRNOT00000015801(Cyp2c12)	K07413+K07412+K07412+K07425+K07425+K07413+K07418+K07425+K07425+K07425+K07425+K07425+K17726+K07413
Environmental Information Processing	Signal transduction	AMPK signaling pathway	17	95	8.007038e-07	3.314914e-05	ko04152	ENSRNOT00000075878(RGD1565355);ENSRNOT00000061687(RGD1565355);ENSRNOT00000076573(RGD1565355);ENSRNOT00000091249(RGD1565355);ENSRNOT00000077219(RGD1565355);ENSRNOT00000077505(RGD1565355);ENSRNOT00000008319(RGD1565355);ENSRNOT00000028033(G6pc);ENSRNOT00000085831(G6pc);ENSRNOT00000041140(Acaca);ENSRNOT00000031586(Pck1);ENSRNOT00000064290(Ppp2r1b);ENSRNOT00000090122(Gys2);ENSRNOT00000081822(Igf1);ENS…	K06259+K06259+K06259+K06259+K06259+K06259+K06259+K01084+K01084+K11262+K01596+K03456+K00693+K05459+K05459+K05459+K05459
Organismal Systems	Sensory system	Inflammatory mediator regulation of TRP channels	15	77	1.194879e-06	4.122333e-05	ko04750	ENSRNOT00000071633(Cyp2c13);ENSRNOT00000012888(Cyp4a1);ENSRNOT00000051385(Cyp4a1);ENSRNOT00000088853(Cyp2c11);ENSRNOT00000012503(Cyp2j10);ENSRNOT00000051252(Cyp4a2);ENSRNOT00000088209(Cyp4a2);ENSRNOT00000083686(Cyp4a2);ENSRNOT00000045571(Cyp4a3);ENSRNOT00000012681(Cyp4a3);ENSRNOT00000015801(Cyp2c12);ENSRNOT00000081822(Igf1);ENSRNOT00000038780(Igf1);ENSRNOT00000005995(Igf1);ENSRNOT00000085680(Igf1)	K07413+K07425+K07425+K07413+K07418+K07425+K07425+K07425+K07425+K07425+K07413+K05459+K05459+K05459+K05459
Organismal Systems	Immune system	Hematopoietic cell lineage	13	62	2.663872e-06	7.148277e-05	ko04640	ENSRNOT00000075878(RGD1565355);ENSRNOT00000061687(RGD1565355);ENSRNOT00000076573(RGD1565355);ENSRNOT00000091249(RGD1565355);ENSRNOT00000077219(RGD1565355);ENSRNOT00000077505(RGD1565355);ENSRNOT00000008319(RGD1565355);ENSRNOT00000048378(AABR07065625.1);ENSRNOT00000085678(AABR07065625.1);ENSRNOT00000040702(AABR07065625.1);ENSRNOT00000082921(AABR07065625.1);ENSRNOT00000056845(AABR07065625.1);ENSRNOT…	K06259+K06259+K06259+K06259+K06259+K06259+K06259+K06856+K06856+K06856+K06856+K06856+K06856
Human Diseases	Endocrine and metabolic diseases	Insulin resistance	15	82	2.762619e-06	7.148277e-05	ko04931	ENSRNOT00000075878(RGD1565355);ENSRNOT00000061687(RGD1565355);ENSRNOT00000076573(RGD1565355);ENSRNOT00000091249(RGD1565355);ENSRNOT00000077219(RGD1565355);ENSRNOT00000077505(RGD1565355);ENSRNOT00000008319(RGD1565355);ENSRNOT00000028033(G6pc);ENSRNOT00000085831(G6pc);ENSRNOT00000067700(Slc27a2);ENSRNOT00000013605(Slc27a2);ENSRNOT00000031586(Pck1);ENSRNOT00000024917(Agt);ENSRNOT00000026575(Slc27a5)…	K06259+K06259+K06259+K06259+K06259+K06259+K06259+K01084+K01084+K08746+K08746+K01596+K09821+K08748+K00693
Metabolism	Amino acid metabolism	Alanine, aspartate and glutamate metabolism	9	30	4.204855e-06	9.671167e-05	ko00250	ENSRNOT00000019023(Cps1);ENSRNOT00000093365(Ass1);ENSRNOT00000012075(Ass1);ENSRNOT00000024035(Agxt2);ENSRNOT00000010079(Asns);ENSRNOT00000083481(Asns);ENSRNOT00000001211(Asl);ENSRNOT00000018737(Gls2);ENSRNOT00000022309(Got1)	K01948+K01940+K01940+K00827+K01953+K01953+K01755+K01425+K14454
Organismal Systems	Endocrine system	Adipocytokine signaling pathway	11	48	6.474391e-06	1.340199e-04	ko04920	ENSRNOT00000075878(RGD1565355);ENSRNOT00000061687(RGD1565355);ENSRNOT00000076573(RGD1565355);ENSRNOT00000091249(RGD1565355);ENSRNOT00000077219(RGD1565355);ENSRNOT00000077505(RGD1565355);ENSRNOT00000008319(RGD1565355);ENSRNOT00000028033(G6pc);ENSRNOT00000085831(G6pc);ENSRNOT00000031586(Pck1);ENSRNOT00000022126(Acsl5)	K06259+K06259+K06259+K06259+K06259+K06259+K06259+K01084+K01084+K01596+K01897
Organismal Systems	Endocrine system	Ovarian Steroidogenesis	9	32	7.617233e-06	1.433425e-04	ko04913	ENSRNOT00000080859(Acot1);ENSRNOT00000012503(Cyp2j10);ENSRNOT00000026290(Hsd3b5);ENSRNOT00000079754(Hsd3b5);ENSRNOT00000081822(Igf1);ENSRNOT00000038780(Igf1);ENSRNOT00000005995(Igf1);ENSRNOT00000085680(Igf1);ENSRNOT00000013515(Acot2)	K01068+K07418+K00070+K00070+K05459+K05459+K05459+K05459+K01068
Organismal Systems	Digestive system	Fat digestion and absorption	8	27	1.63385e-05	2.818391e-04	ko04975	ENSRNOT00000075878(RGD1565355);ENSRNOT00000061687(RGD1565355);ENSRNOT00000076573(RGD1565355);ENSRNOT00000091249(RGD1565355);ENSRNOT00000077219(RGD1565355);ENSRNOT00000077505(RGD1565355);ENSRNOT00000008319(RGD1565355);ENSRNOT00000008840(Fabp1)	K06259+K06259+K06259+K06259+K06259+K06259+K06259+K08750
Metabolism	Lipid metabolism	Steroid hormone biosynthesis	13	73	1.78101e-05	2.835916e-04	ko00140	ENSRNOT00000071633(Cyp2c13);ENSRNOT00000073099(Cyp3a9);ENSRNOT00000083672(Akr1d1);ENSRNOT00000003498(Hsd17b6);ENSRNOT00000007870(Hsd11b1);ENSRNOT00000028196(Cyp2b2);ENSRNOT00000047540(Cyp2b2);ENSRNOT00000088853(Cyp2c11);ENSRNOT00000029039(LOC100362350);ENSRNOT00000058367(Akr1c1);ENSRNOT00000026290(Hsd3b5);ENSRNOT00000079754(Hsd3b5);ENSRNOT00000015801(Cyp2c12)	K07413+K07424+K00251+K13369+K15680+K07412+K07412+K07413+K13369+K00212+K00070+K00070+K07413
Human Diseases	Cardiovascular diseases	Dilated cardiomyopathy (DCM)	12	64	2.202412e-05	3.256423e-04	ko05414	ENSRNOT00000048378(AABR07065625.1);ENSRNOT00000085678(AABR07065625.1);ENSRNOT00000040702(AABR07065625.1);ENSRNOT00000082921(AABR07065625.1);ENSRNOT00000056845(AABR07065625.1);ENSRNOT00000024917(Agt);ENSRNOT00000040556(AABR07065789.3);ENSRNOT00000081822(Igf1);ENSRNOT00000038780(Igf1);ENSRNOT00000005995(Igf1);ENSRNOT00000085680(Igf1);ENSRNOT00000026860(Des)	K06856+K06856+K06856+K06856+K06856+K09821+K06856+K05459+K05459+K05459+K05459+K07610
Metabolism	Amino acid metabolism	Arginine biosynthesis	6	15	2.865012e-05	3.953717e-04	ko00220	ENSRNOT00000019023(Cps1);ENSRNOT00000093365(Ass1);ENSRNOT00000012075(Ass1);ENSRNOT00000001211(Asl);ENSRNOT00000018737(Gls2);ENSRNOT00000022309(Got1)	K01948+K01940+K01940+K01755+K01425+K14454
Metabolism	Lipid metabolism	Fatty acid degradation	11	56	3.102449e-05	4.013793e-04	ko00071	ENSRNOT00000016954(Cpt2);ENSRNOT00000012888(Cyp4a1);ENSRNOT00000051385(Cyp4a1);ENSRNOT00000011784(Eci1);ENSRNOT00000002410(Ehhadh);ENSRNOT00000022126(Acsl5);ENSRNOT00000051252(Cyp4a2);ENSRNOT00000088209(Cyp4a2);ENSRNOT00000083686(Cyp4a2);ENSRNOT00000045571(Cyp4a3);ENSRNOT00000012681(Cyp4a3)	K08766+K07425+K07425+K13238+K07514+K01897+K07425+K07425+K07425+K07425+K07425
Metabolism	Amino acid metabolism	Cysteine and methionine metabolism	10	47	3.470451e-05	4.225784e-04	ko00270	ENSRNOT00000001875(Sds);ENSRNOT00000024035(Agxt2);ENSRNOT00000082442(Psat1);ENSRNOT00000018763(Psat1);ENSRNOT00000000172(Cdo1);ENSRNOT00000067165(Kyat3);ENSRNOT00000022309(Got1);ENSRNOT00000025657(Gss);ENSRNOT00000022721(Tat);ENSRNOT00000056173(Phgdh)	K17989+K00827+K00831+K00831+K00456+K00816+K14454+K21456+K00815+K00058
Human Diseases	Infectious diseases	Malaria	8	32	6.364797e-05	7.319517e-04	ko05144	ENSRNOT00000075878(RGD1565355);ENSRNOT00000061687(RGD1565355);ENSRNOT00000076573(RGD1565355);ENSRNOT00000091249(RGD1565355);ENSRNOT00000077219(RGD1565355);ENSRNOT00000077505(RGD1565355);ENSRNOT00000008319(RGD1565355);ENSRNOT00000001639(Itgb2)	K06259+K06259+K06259+K06259+K06259+K06259+K06259+K06464
Metabolism	Global and overview maps	Biosynthesis of amino acids	13	86	0.0001068352	1.163941e-03	ko01230	ENSRNOT00000019023(Cps1);ENSRNOT00000093365(Ass1);ENSRNOT00000012075(Ass1);ENSRNOT00000001875(Sds);ENSRNOT00000010079(Asns);ENSRNOT00000083481(Asns);ENSRNOT00000082442(Psat1);ENSRNOT00000018763(Psat1);ENSRNOT00000001211(Asl);ENSRNOT00000007927(Rpia);ENSRNOT00000022309(Got1);ENSRNOT00000022721(Tat);ENSRNOT00000056173(Phgdh)	K01948+K01940+K01940+K17989+K01953+K01953+K00831+K00831+K01755+K01807+K14454+K00815+K00058
Human Diseases	Cancers	Chemical carcinogenesis	13	89	0.0001530833	1.584412e-03	ko05204	ENSRNOT00000071633(Cyp2c13);ENSRNOT00000036813(Gsta6);ENSRNOT00000073099(Cyp3a9);ENSRNOT00000022275(Gstk1);ENSRNOT00000007870(Hsd11b1);ENSRNOT00000028196(Cyp2b2);ENSRNOT00000047540(Cyp2b2);ENSRNOT00000088853(Cyp2c11);ENSRNOT00000067165(Kyat3);ENSRNOT00000052129(Sult2a6);ENSRNOT00000025689(Gstm7);ENSRNOT00000025939(Gstm7);ENSRNOT00000015801(Cyp2c12)	K07413+K00799+K07424+K13299+K15680+K07412+K07412+K07413+K00816+K11822+K00799+K00799+K07413
Cellular Processes	Transport and catabolism	Peroxisome	12	90	0.0006514874	6.421804e-03	ko04146	ENSRNOT00000067700(Slc27a2);ENSRNOT00000013605(Slc27a2);ENSRNOT00000022275(Gstk1);ENSRNOT00000027537(Ech1);ENSRNOT00000009634(Xdh);ENSRNOT00000046942(Hao2);ENSRNOT00000091444(Hao2);ENSRNOT00000002410(Ehhadh);ENSRNOT00000089232(Acnat2);ENSRNOT00000022126(Acsl5);ENSRNOT00000067462(Crot);ENSRNOT00000091799(Crot)	K08746+K08746+K13299+K12663+K00106+K11517+K11517+K07514+K00659+K01897+K05940+K05940
Environmental Information Processing	Signaling molecules and interaction	ECM-receptor interaction	8	49	0.00140685	1.323718e-02	ko04512	ENSRNOT00000075878(RGD1565355);ENSRNOT00000061687(RGD1565355);ENSRNOT00000076573(RGD1565355);ENSRNOT00000091249(RGD1565355);ENSRNOT00000077219(RGD1565355);ENSRNOT00000077505(RGD1565355);ENSRNOT00000008319(RGD1565355);ENSRNOT00000005311(Col1a1)	K06259+K06259+K06259+K06259+K06259+K06259+K06259+K06236
Cellular Processes	Cell growth and death	Ferroptosis	7	41	0.002142467	1.928220e-02	ko04216	ENSRNOT00000030919(Fth1);ENSRNOT00000028315(LOC100360087);ENSRNOT00000022126(Acsl5);ENSRNOT00000025657(Gss);ENSRNOT00000012725(Tf);ENSRNOT00000044711(Ftl1);ENSRNOT00000083855(RGD1310507)	K00522+K13625+K01897+K21456+K14736+K13625+K14736
Organismal Systems	Digestive system	Mineral absorption	5	22	0.002556221	2.204741e-02	ko04978	ENSRNOT00000030919(Fth1);ENSRNOT00000028315(LOC100360087);ENSRNOT00000012725(Tf);ENSRNOT00000044711(Ftl1);ENSRNOT00000083855(RGD1310507)	K00522+K13625+K14736+K13625+K14736
Metabolism	Carbohydrate metabolism	Butanoate metabolism	5	23	0.003147935	2.507319e-02	ko00650	ENSRNOT00000046025(Acsm5);ENSRNOT00000002410(Ehhadh);ENSRNOT00000019507(Bdh2);ENSRNOT00000026121(Hmgcs2);ENSRNOT00000020039(Acsm3)	K01896+K07514+K00019+K01641+K01896
Cellular Processes	Transport and catabolism	Phagosome	15	151	0.003149289	2.507319e-02	ko04145	ENSRNOT00000075878(RGD1565355);ENSRNOT00000061687(RGD1565355);ENSRNOT00000076573(RGD1565355);ENSRNOT00000091249(RGD1565355);ENSRNOT00000077219(RGD1565355);ENSRNOT00000077505(RGD1565355);ENSRNOT00000008319(RGD1565355);ENSRNOT00000048378(AABR07065625.1);ENSRNOT00000085678(AABR07065625.1);ENSRNOT00000040702(AABR07065625.1);ENSRNOT00000082921(AABR07065625.1);ENSRNOT00000056845(AABR07065625.1);ENSRNOT…	K06259+K06259+K06259+K06259+K06259+K06259+K06259+K06856+K06856+K06856+K06856+K06856+K06464+K06856+K03991
Metabolism	Xenobiotics biodegradation and metabolism	Drug metabolism - other enzymes	10	82	0.00360118	2.760905e-02	ko00983	ENSRNOT00000036813(Gsta6);ENSRNOT00000090865(Ces1d);ENSRNOT00000009634(Xdh);ENSRNOT00000001215(Gusb);ENSRNOT00000058237(Upb1);ENSRNOT00000083500(Ces1f);ENSRNOT00000015451(Ces2a);ENSRNOT00000025689(Gstm7);ENSRNOT00000025939(Gstm7);ENSRNOT00000022085(Tpmt)	K00799+K01044+K00106+K01195+K01431+K01044+K03927+K00799+K00799+K00569
Human Diseases	Infectious diseases	Amoebiasis	10	84	0.00429678	3.106303e-02	ko05146	ENSRNOT00000048378(AABR07065625.1);ENSRNOT00000085678(AABR07065625.1);ENSRNOT00000040702(AABR07065625.1);ENSRNOT00000082921(AABR07065625.1);ENSRNOT00000056845(AABR07065625.1);ENSRNOT00000059677(Ctsg);ENSRNOT00000001639(Itgb2);ENSRNOT00000040556(AABR07065789.3);ENSRNOT00000005311(Col1a1);ENSRNOT00000073555(Mcpt8l2)	K06856+K06856+K06856+K06856+K06856+K01319+K06464+K06856+K06236+K01319
Organismal Systems	Immune system	Intestinal immune network for IgA production	6	35	0.004351826	3.106303e-02	ko04672	ENSRNOT00000048378(AABR07065625.1);ENSRNOT00000085678(AABR07065625.1);ENSRNOT00000040702(AABR07065625.1);ENSRNOT00000082921(AABR07065625.1);ENSRNOT00000056845(AABR07065625.1);ENSRNOT00000040556(AABR07065789.3)	K06856+K06856+K06856+K06856+K06856+K06856
Human Diseases	Infectious diseases	African trypanosomiasis	7	47	0.004763752	3.286989e-02	ko05143	ENSRNOT00000048378(AABR07065625.1);ENSRNOT00000085678(AABR07065625.1);ENSRNOT00000040702(AABR07065625.1);ENSRNOT00000082921(AABR07065625.1);ENSRNOT00000056845(AABR07065625.1);ENSRNOT00000040556(AABR07065789.3);ENSRNOT00000032116(Ido2)	K06856+K06856+K06856+K06856+K06856+K06856+K00463
Environmental Information Processing	Signal transduction	PI3K-Akt signaling pathway	16	174	0.005012459	3.295527e-02	ko04151	ENSRNOT00000028033(G6pc);ENSRNOT00000085831(G6pc);ENSRNOT00000048378(AABR07065625.1);ENSRNOT00000085678(AABR07065625.1);ENSRNOT00000040702(AABR07065625.1);ENSRNOT00000082921(AABR07065625.1);ENSRNOT00000056845(AABR07065625.1);ENSRNOT00000031586(Pck1);ENSRNOT00000040556(AABR07065789.3);ENSRNOT00000064290(Ppp2r1b);ENSRNOT00000005311(Col1a1);ENSRNOT00000090122(Gys2);ENSRNOT00000081822(Igf1);ENSRNOT00…	K01084+K01084+K06856+K06856+K06856+K06856+K06856+K01596+K06856+K03456+K06236+K00693+K05459+K05459+K05459+K05459
Human Diseases	Cancers	Transcriptional misregulation in cancers	10	86	0.005094534	3.295527e-02	ko05202	ENSRNOT00000048378(AABR07065625.1);ENSRNOT00000085678(AABR07065625.1);ENSRNOT00000040702(AABR07065625.1);ENSRNOT00000082921(AABR07065625.1);ENSRNOT00000056845(AABR07065625.1);ENSRNOT00000040556(AABR07065789.3);ENSRNOT00000081822(Igf1);ENSRNOT00000038780(Igf1);ENSRNOT00000005995(Igf1);ENSRNOT00000085680(Igf1)	K06856+K06856+K06856+K06856+K06856+K06856+K05459+K05459+K05459+K05459
Human Diseases	Immune diseases	Asthma	6	37	0.005781431	3.519871e-02	ko05310	ENSRNOT00000048378(AABR07065625.1);ENSRNOT00000085678(AABR07065625.1);ENSRNOT00000040702(AABR07065625.1);ENSRNOT00000082921(AABR07065625.1);ENSRNOT00000056845(AABR07065625.1);ENSRNOT00000040556(AABR07065789.3)	K06856+K06856+K06856+K06856+K06856+K06856
Human Diseases	Immune diseases	Primary immunodeficiency	6	37	0.005781431	3.519871e-02	ko05340	ENSRNOT00000048378(AABR07065625.1);ENSRNOT00000085678(AABR07065625.1);ENSRNOT00000040702(AABR07065625.1);ENSRNOT00000082921(AABR07065625.1);ENSRNOT00000056845(AABR07065625.1);ENSRNOT00000040556(AABR07065789.3)	K06856+K06856+K06856+K06856+K06856+K06856
Metabolism	Global and overview maps	Carbon metabolism	13	132	0.006320269	3.737988e-02	ko01200	ENSRNOT00000019023(Cps1);ENSRNOT00000032613(Gpi);ENSRNOT00000001875(Sds);ENSRNOT00000075279(Mut);ENSRNOT00000082442(Psat1);ENSRNOT00000018763(Psat1);ENSRNOT00000046942(Hao2);ENSRNOT00000091444(Hao2);ENSRNOT00000002410(Ehhadh);ENSRNOT00000007927(Rpia);ENSRNOT00000004228(Sdhc);ENSRNOT00000022309(Got1);ENSRNOT00000056173(Phgdh)	K01948+K01810+K17989+K01847+K00831+K00831+K11517+K11517+K07514+K01807+K00236+K14454+K00058
Metabolism	Lipid metabolism	Primary bile acid biosynthesis	4	18	0.007619714	4.381336e-02	ko00120	ENSRNOT00000083672(Akr1d1);ENSRNOT00000025933(Hsd3b7);ENSRNOT00000026575(Slc27a5);ENSRNOT00000089232(Acnat2)	K00251+K12408+K08748+K00659
Organismal Systems	Digestive system	Cholesterol metabolism	7	53	0.009288643	5.059866e-02	ko04979	ENSRNOT00000075878(RGD1565355);ENSRNOT00000061687(RGD1565355);ENSRNOT00000076573(RGD1565355);ENSRNOT00000091249(RGD1565355);ENSRNOT00000077219(RGD1565355);ENSRNOT00000077505(RGD1565355);ENSRNOT00000008319(RGD1565355)	K06259+K06259+K06259+K06259+K06259+K06259+K06259
Human Diseases	Immune diseases	Rheumatoid arthritis	7	53	0.009288643	5.059866e-02	ko05323	ENSRNOT00000048378(AABR07065625.1);ENSRNOT00000085678(AABR07065625.1);ENSRNOT00000040702(AABR07065625.1);ENSRNOT00000082921(AABR07065625.1);ENSRNOT00000056845(AABR07065625.1);ENSRNOT00000001639(Itgb2);ENSRNOT00000040556(AABR07065789.3)	K06856+K06856+K06856+K06856+K06856+K06464+K06856
Human Diseases	Cardiovascular diseases	Hypertrophic cardiomyopathy (HCM)	6	41	0.009624335	5.098384e-02	ko05410	ENSRNOT00000024917(Agt);ENSRNOT00000081822(Igf1);ENSRNOT00000038780(Igf1);ENSRNOT00000005995(Igf1);ENSRNOT00000085680(Igf1);ENSRNOT00000026860(Des)	K09821+K05459+K05459+K05459+K05459+K07610
Metabolism	Lipid metabolism	Linoleic acid metabolism	5	30	0.01030832	5.098384e-02	ko00591	ENSRNOT00000071633(Cyp2c13);ENSRNOT00000073099(Cyp3a9);ENSRNOT00000088853(Cyp2c11);ENSRNOT00000012503(Cyp2j10);ENSRNOT00000015801(Cyp2c12)	K07413+K07424+K07413+K07418+K07413
Metabolism	Amino acid metabolism	Glycine, serine and threonine metabolism	6	42	0.01081601	5.098384e-02	ko00260	ENSRNOT00000001875(Sds);ENSRNOT00000024035(Agxt2);ENSRNOT00000082442(Psat1);ENSRNOT00000018763(Psat1);ENSRNOT00000032783(Dmgdh);ENSRNOT00000056173(Phgdh)	K17989+K00827+K00831+K00831+K00315+K00058
Human Diseases	Immune diseases	Autoimmune thyroid disease	6	42	0.01081601	5.098384e-02	ko05320	ENSRNOT00000048378(AABR07065625.1);ENSRNOT00000085678(AABR07065625.1);ENSRNOT00000040702(AABR07065625.1);ENSRNOT00000082921(AABR07065625.1);ENSRNOT00000056845(AABR07065625.1);ENSRNOT00000040556(AABR07065789.3)	K06856+K06856+K06856+K06856+K06856+K06856
Human Diseases	Immune diseases	Allograft rejection	6	42	0.01081601	5.098384e-02	ko05330	ENSRNOT00000048378(AABR07065625.1);ENSRNOT00000085678(AABR07065625.1);ENSRNOT00000040702(AABR07065625.1);ENSRNOT00000082921(AABR07065625.1);ENSRNOT00000056845(AABR07065625.1);ENSRNOT00000040556(AABR07065789.3)	K06856+K06856+K06856+K06856+K06856+K06856
Organismal Systems	Circulatory system	Vascular smooth muscle contraction	9	82	0.01122126	5.098384e-02	ko04270	ENSRNOT00000012888(Cyp4a1);ENSRNOT00000051385(Cyp4a1);ENSRNOT00000024917(Agt);ENSRNOT00000051252(Cyp4a2);ENSRNOT00000088209(Cyp4a2);ENSRNOT00000083686(Cyp4a2);ENSRNOT00000045571(Cyp4a3);ENSRNOT00000012681(Cyp4a3);ENSRNOT00000024060(Mrvi1)	K07425+K07425+K09821+K07425+K07425+K07425+K07425+K07425+K12337
Organismal Systems	Excretory system	Aldosterone-regulated sodium reabsorption	4	20	0.01123905	5.098384e-02	ko04960	ENSRNOT00000081822(Igf1);ENSRNOT00000038780(Igf1);ENSRNOT00000005995(Igf1);ENSRNOT00000085680(Igf1)	K05459+K05459+K05459+K05459
Metabolism	Amino acid metabolism	Phenylalanine, tyrosine and tryptophan biosynthesis	2	4	0.01157604	5.098384e-02	ko00400	ENSRNOT00000022309(Got1);ENSRNOT00000022721(Tat)	K14454+K00815
Metabolism	Metabolism of other amino acids	Taurine and hypotaurine metabolism	2	4	0.01157604	5.098384e-02	ko00430	ENSRNOT00000000172(Cdo1);ENSRNOT00000089232(Acnat2)	K00456+K00659
Human Diseases	Infectious diseases	Staphylococcus aureus infection	8	70	0.01308679	5.643678e-02	ko05150	ENSRNOT00000048378(AABR07065625.1);ENSRNOT00000085678(AABR07065625.1);ENSRNOT00000040702(AABR07065625.1);ENSRNOT00000082921(AABR07065625.1);ENSRNOT00000056845(AABR07065625.1);ENSRNOT00000001639(Itgb2);ENSRNOT00000040556(AABR07065789.3);ENSRNOT00000015723(Mbl1)	K06856+K06856+K06856+K06856+K06856+K06464+K06856+K03991
Organismal Systems	Excretory system	Proximal tubule bicarbonate reclamation	3	13	0.01879331	7.939215e-02	ko04964	ENSRNOT00000015692(Aqp1);ENSRNOT00000031586(Pck1);ENSRNOT00000018737(Gls2)	K09864+K01596+K01425
Human Diseases	Infectious diseases	Leishmaniasis	7	61	0.01940899	8.035322e-02	ko05140	ENSRNOT00000048378(AABR07065625.1);ENSRNOT00000085678(AABR07065625.1);ENSRNOT00000040702(AABR07065625.1);ENSRNOT00000082921(AABR07065625.1);ENSRNOT00000056845(AABR07065625.1);ENSRNOT00000001639(Itgb2);ENSRNOT00000040556(AABR07065789.3)	K06856+K06856+K06856+K06856+K06856+K06464+K06856
Environmental Information Processing	Signal transduction	FoxO signaling pathway	7	62	0.02106758	8.521318e-02	ko04068	ENSRNOT00000028033(G6pc);ENSRNOT00000085831(G6pc);ENSRNOT00000031586(Pck1);ENSRNOT00000081822(Igf1);ENSRNOT00000038780(Igf1);ENSRNOT00000005995(Igf1);ENSRNOT00000085680(Igf1)	K01084+K01084+K01596+K05459+K05459+K05459+K05459
Metabolism	Lipid metabolism	Biosynthesis of unsaturated fatty acids	4	24	0.02140621	8.521318e-02	ko01040	ENSRNOT00000010409(Elovl5);ENSRNOT00000080859(Acot1);ENSRNOT00000089232(Acnat2);ENSRNOT00000013515(Acot2)	K10244+K01068+K00659+K01068
Human Diseases	Infectious diseases	Pathogenic Escherichia coli infection	6	50	0.0243186	9.431572e-02	ko05130	ENSRNOT00000048378(AABR07065625.1);ENSRNOT00000085678(AABR07065625.1);ENSRNOT00000040702(AABR07065625.1);ENSRNOT00000082921(AABR07065625.1);ENSRNOT00000056845(AABR07065625.1);ENSRNOT00000040556(AABR07065789.3)	K06856+K06856+K06856+K06856+K06856+K06856
Human Diseases	Cancers	Melanoma	4	25	0.0246041	9.431572e-02	ko05218	ENSRNOT00000081822(Igf1);ENSRNOT00000038780(Igf1);ENSRNOT00000005995(Igf1);ENSRNOT00000085680(Igf1)	K05459+K05459+K05459+K05459
Organismal Systems	Endocrine system	Renin-angiotensin system	3	15	0.02797318	1.052809e-01	ko04614	ENSRNOT00000059677(Ctsg);ENSRNOT00000024917(Agt);ENSRNOT00000073555(Mcpt8l2)	K01319+K09821+K01319
Human Diseases	Cardiovascular diseases	Viral myocarditis	7	66	0.02868864	1.060455e-01	ko05416	ENSRNOT00000048378(AABR07065625.1);ENSRNOT00000085678(AABR07065625.1);ENSRNOT00000040702(AABR07065625.1);ENSRNOT00000082921(AABR07065625.1);ENSRNOT00000056845(AABR07065625.1);ENSRNOT00000001639(Itgb2);ENSRNOT00000040556(AABR07065789.3)	K06856+K06856+K06856+K06856+K06856+K06464+K06856
Environmental Information Processing	Signal transduction	Phospholipase D signaling pathway	9	97	0.03064818	1.113013e-01	ko04072	ENSRNOT00000048378(AABR07065625.1);ENSRNOT00000085678(AABR07065625.1);ENSRNOT00000040702(AABR07065625.1);ENSRNOT00000082921(AABR07065625.1);ENSRNOT00000056845(AABR07065625.1);ENSRNOT00000001602(Agpat3);ENSRNOT00000022233(F2);ENSRNOT00000024917(Agt);ENSRNOT00000040556(AABR07065789.3)	K06856+K06856+K06856+K06856+K06856+K13523+K01313+K09821+K06856
Environmental Information Processing	Signaling molecules and interaction	Neuroactive ligand-receptor interaction	4	27	0.03182478	1.135815e-01	ko04080	ENSRNOT00000059677(Ctsg);ENSRNOT00000022233(F2);ENSRNOT00000024917(Agt);ENSRNOT00000073555(Mcpt8l2)	K01319+K01313+K09821+K01319
Metabolism	Xenobiotics biodegradation and metabolism	Metabolism of xenobiotics by cytochrome P450	7	68	0.0331224	1.142723e-01	ko00980	ENSRNOT00000036813(Gsta6);ENSRNOT00000022275(Gstk1);ENSRNOT00000007870(Hsd11b1);ENSRNOT00000052129(Sult2a6);ENSRNOT00000025689(Gstm7);ENSRNOT00000025939(Gstm7);ENSRNOT00000058367(Akr1c1)	K00799+K13299+K15680+K11822+K00799+K00799+K00212
Organismal Systems	Immune system	Natural killer cell mediated cytotoxicity	7	68	0.0331224	1.142723e-01	ko04650	ENSRNOT00000048378(AABR07065625.1);ENSRNOT00000085678(AABR07065625.1);ENSRNOT00000040702(AABR07065625.1);ENSRNOT00000082921(AABR07065625.1);ENSRNOT00000056845(AABR07065625.1);ENSRNOT00000001639(Itgb2);ENSRNOT00000040556(AABR07065789.3)	K06856+K06856+K06856+K06856+K06856+K06464+K06856
Cellular Processes	Cell growth and death	p53 signaling pathway	4	28	0.03585397	1.213362e-01	ko04115	ENSRNOT00000081822(Igf1);ENSRNOT00000038780(Igf1);ENSRNOT00000005995(Igf1);ENSRNOT00000085680(Igf1)	K05459+K05459+K05459+K05459
Metabolism	Amino acid metabolism	Tryptophan metabolism	5	41	0.03634225	1.213362e-01	ko00380	ENSRNOT00000002410(Ehhadh);ENSRNOT00000067165(Kyat3);ENSRNOT00000005206(Acmsd);ENSRNOT00000015316(Inmt);ENSRNOT00000032116(Ido2)	K07514+K00816+K03392+K00562+K00463
Metabolism	Carbohydrate metabolism	Starch and sucrose metabolism	4	30	0.04475822	1.470627e-01	ko00500	ENSRNOT00000032613(Gpi);ENSRNOT00000028033(G6pc);ENSRNOT00000085831(G6pc);ENSRNOT00000090122(Gys2)	K01810+K01084+K01084+K00693
Environmental Information Processing	Signal transduction	NF-kappa B signaling pathway	6	59	0.04944704	1.574698e-01	ko04064	ENSRNOT00000048378(AABR07065625.1);ENSRNOT00000085678(AABR07065625.1);ENSRNOT00000040702(AABR07065625.1);ENSRNOT00000082921(AABR07065625.1);ENSRNOT00000056845(AABR07065625.1);ENSRNOT00000040556(AABR07065789.3)	K06856+K06856+K06856+K06856+K06856+K06856
Organismal Systems	Immune system	Fc epsilon RI signaling pathway	6	59	0.04944704	1.574698e-01	ko04664	ENSRNOT00000048378(AABR07065625.1);ENSRNOT00000085678(AABR07065625.1);ENSRNOT00000040702(AABR07065625.1);ENSRNOT00000082921(AABR07065625.1);ENSRNOT00000056845(AABR07065625.1);ENSRNOT00000040556(AABR07065789.3)	K06856+K06856+K06856+K06856+K06856+K06856
Organismal Systems	Nervous system	Long-term depression	5	45	0.0513033	1.609058e-01	ko04730	ENSRNOT00000064290(Ppp2r1b);ENSRNOT00000081822(Igf1);ENSRNOT00000038780(Igf1);ENSRNOT00000005995(Igf1);ENSRNOT00000085680(Igf1)	K03456+K05459+K05459+K05459+K05459
Organismal Systems	Immune system	B cell receptor signaling pathway	6	61	0.05661842	1.749256e-01	ko04662	ENSRNOT00000048378(AABR07065625.1);ENSRNOT00000085678(AABR07065625.1);ENSRNOT00000040702(AABR07065625.1);ENSRNOT00000082921(AABR07065625.1);ENSRNOT00000056845(AABR07065625.1);ENSRNOT00000040556(AABR07065789.3)	K06856+K06856+K06856+K06856+K06856+K06856
Metabolism	Lipid metabolism	Fatty acid elongation	3	20	0.05942745	1.793949e-01	ko00062	ENSRNOT00000010409(Elovl5);ENSRNOT00000080859(Acot1);ENSRNOT00000013515(Acot2)	K10244+K01068+K01068
Metabolism	Metabolism of cofactors and vitamins	Vitamin B6 metabolism	2	9	0.05979829	1.793949e-01	ko00750	ENSRNOT00000082442(Psat1);ENSRNOT00000018763(Psat1)	K00831+K00831
Metabolism	Xenobiotics biodegradation and metabolism	Drug metabolism - cytochrome P450	6	63	0.06438585	1.903982e-01	ko00982	ENSRNOT00000036813(Gsta6);ENSRNOT00000022275(Gstk1);ENSRNOT00000024423(Fmo5);ENSRNOT00000004864(Fmo3);ENSRNOT00000025689(Gstm7);ENSRNOT00000025939(Gstm7)	K00799+K13299+K00485+K00485+K00799+K00799
Metabolism	Amino acid metabolism	Valine, leucine and isoleucine degradation	5	49	0.0693886	2.023020e-01	ko00280	ENSRNOT00000024035(Agxt2);ENSRNOT00000075279(Mut);ENSRNOT00000002410(Ehhadh);ENSRNOT00000027995(Bckdha);ENSRNOT00000026121(Hmgcs2)	K00827+K01847+K07514+K00166+K01641
Metabolism	Lipid metabolism	Synthesis and degradation of ketone bodies	2	10	0.07256827	2.086338e-01	ko00072	ENSRNOT00000019507(Bdh2);ENSRNOT00000026121(Hmgcs2)	K00019+K01641
Organismal Systems	Aging	Longevity regulating pathway - multiple species	5	50	0.07439637	2.103469e-01	ko04213	ENSRNOT00000026665(Clpb);ENSRNOT00000081822(Igf1);ENSRNOT00000038780(Igf1);ENSRNOT00000005995(Igf1);ENSRNOT00000085680(Igf1)	K03695+K05459+K05459+K05459+K05459
Organismal Systems	Endocrine system	Regulation of lipolysis in adipocyte	3	22	0.07519646	2.103469e-01	ko04923	ENSRNOT00000029125(Mgll);ENSRNOT00000014701(Fabp4);ENSRNOT00000077311(Fabp4)	K01054+K08753+K08753
Metabolism	Carbohydrate metabolism	Propanoate metabolism	4	36	0.07816984	2.157488e-01	ko00640	ENSRNOT00000041140(Acaca);ENSRNOT00000075279(Mut);ENSRNOT00000002410(Ehhadh);ENSRNOT00000027995(Bckdha)	K11262+K01847+K07514+K00166
Human Diseases	Cancers	Glioma	4	37	0.08468355	2.306512e-01	ko05214	ENSRNOT00000081822(Igf1);ENSRNOT00000038780(Igf1);ENSRNOT00000005995(Igf1);ENSRNOT00000085680(Igf1)	K05459+K05459+K05459+K05459
Metabolism	Global and overview maps	Fatty acid metabolism	5	54	0.09632814	2.589601e-01	ko01212	ENSRNOT00000010409(Elovl5);ENSRNOT00000041140(Acaca);ENSRNOT00000016954(Cpt2);ENSRNOT00000002410(Ehhadh);ENSRNOT00000022126(Acsl5)	K10244+K11262+K08766+K07514+K01897
Metabolism	Carbohydrate metabolism	Galactose metabolism	3	26	0.111503	2.930201e-01	ko00052	ENSRNOT00000028033(G6pc);ENSRNOT00000085831(G6pc);ENSRNOT00000013073(Akr1b10)	K01084+K01084+K00011
Cellular Processes	Cellular community - eukaryotes	Signaling pathways regulating pluripotency of stem cells	4	41	0.1132445	2.930201e-01	ko04550	ENSRNOT00000081822(Igf1);ENSRNOT00000038780(Igf1);ENSRNOT00000005995(Igf1);ENSRNOT00000085680(Igf1)	K05459+K05459+K05459+K05459
Organismal Systems	Digestive system	Bile secretion	4	41	0.1132445	2.930201e-01	ko04976	ENSRNOT00000015692(Aqp1);ENSRNOT00000026575(Slc27a5);ENSRNOT00000089232(Acnat2);ENSRNOT00000052129(Sult2a6)	K09864+K08748+K00659+K11822
Human Diseases	Infectious diseases	Tuberculosis	8	109	0.1201523	3.053916e-01	ko05152	ENSRNOT00000048378(AABR07065625.1);ENSRNOT00000085678(AABR07065625.1);ENSRNOT00000040702(AABR07065625.1);ENSRNOT00000082921(AABR07065625.1);ENSRNOT00000056845(AABR07065625.1);ENSRNOT00000001639(Itgb2);ENSRNOT00000040556(AABR07065789.3);ENSRNOT00000027407(Ctsd)	K06856+K06856+K06856+K06856+K06856+K06464+K06856+K01379
Organismal Systems	Endocrine system	Progesterone-mediated oocyte maturation	4	42	0.1209764	3.053916e-01	ko04914	ENSRNOT00000081822(Igf1);ENSRNOT00000038780(Igf1);ENSRNOT00000005995(Igf1);ENSRNOT00000085680(Igf1)	K05459+K05459+K05459+K05459
Human Diseases	Cancers	Prostate cancer	4	43	0.1289294	3.141653e-01	ko05215	ENSRNOT00000081822(Igf1);ENSRNOT00000038780(Igf1);ENSRNOT00000005995(Igf1);ENSRNOT00000085680(Igf1)	K05459+K05459+K05459+K05459
Metabolism	Amino acid metabolism	Valine, leucine and isoleucine biosynthesis	1	3	0.1301345	3.141653e-01	ko00290	ENSRNOT00000001875(Sds)	K17989
Metabolism	Metabolism of other amino acids	D-Glutamine and D-glutamate metabolism	1	3	0.1301345	3.141653e-01	ko00471	ENSRNOT00000018737(Gls2)	K01425
Metabolism	Metabolism of cofactors and vitamins	Pantothenate and CoA biosynthesis	2	14	0.1305228	3.141653e-01	ko00770	ENSRNOT00000021694(Vnn1);ENSRNOT00000058237(Upb1)	K08069+K01431
Human Diseases	Cancers	Breast cancer	4	45	0.1454652	3.461069e-01	ko05224	ENSRNOT00000081822(Igf1);ENSRNOT00000038780(Igf1);ENSRNOT00000005995(Igf1);ENSRNOT00000085680(Igf1)	K05459+K05459+K05459+K05459
Metabolism	Metabolism of other amino acids	Glutathione metabolism	5	62	0.1487046	3.497938e-01	ko00480	ENSRNOT00000036813(Gsta6);ENSRNOT00000022275(Gstk1);ENSRNOT00000025689(Gstm7);ENSRNOT00000025939(Gstm7);ENSRNOT00000025657(Gss)	K00799+K13299+K00799+K00799+K21456
Metabolism	Amino acid metabolism	Phenylalanine metabolism	2	16	0.1624417	3.695173e-01	ko00360	ENSRNOT00000022309(Got1);ENSRNOT00000022721(Tat)	K14454+K00815
Metabolism	Energy metabolism	Sulfur metabolism	2	16	0.1624417	3.695173e-01	ko00920	ENSRNOT00000027075(Ethe1);ENSRNOT00000068129(Sqor)	K17725+K22470
Human Diseases	Drug resistance	Endocrine resistance	4	47	0.1627815	3.695173e-01	ko01522	ENSRNOT00000081822(Igf1);ENSRNOT00000038780(Igf1);ENSRNOT00000005995(Igf1);ENSRNOT00000085680(Igf1)	K05459+K05459+K05459+K05459
Organismal Systems	Endocrine system	Cortisol synthesis and secretion	3	31	0.1642299	3.695173e-01	ko04927	ENSRNOT00000024917(Agt);ENSRNOT00000026290(Hsd3b5);ENSRNOT00000079754(Hsd3b5)	K09821+K00070+K00070
Human Diseases	Immune diseases	Systemic lupus erythematosus	8	120	0.1766452	3.898599e-01	ko05322	ENSRNOT00000048378(AABR07065625.1);ENSRNOT00000085678(AABR07065625.1);ENSRNOT00000040702(AABR07065625.1);ENSRNOT00000082921(AABR07065625.1);ENSRNOT00000056845(AABR07065625.1);ENSRNOT00000059677(Ctsg);ENSRNOT00000040556(AABR07065789.3);ENSRNOT00000073555(Mcpt8l2)	K06856+K06856+K06856+K06856+K06856+K01319+K06856+K01319
Metabolism	Lipid metabolism	Fatty acid biosynthesis	2	17	0.1788837	3.898599e-01	ko00061	ENSRNOT00000041140(Acaca);ENSRNOT00000022126(Acsl5)	K11262+K01897
Environmental Information Processing	Signal transduction	HIF-1 signaling pathway	6	84	0.1802948	3.898599e-01	ko04066	ENSRNOT00000012725(Tf);ENSRNOT00000081822(Igf1);ENSRNOT00000038780(Igf1);ENSRNOT00000005995(Igf1);ENSRNOT00000085680(Igf1);ENSRNOT00000083855(RGD1310507)	K14736+K05459+K05459+K05459+K05459+K14736
Human Diseases	Drug resistance	EGFR tyrosine kinase inhibitor resistance	4	49	0.1808046	3.898599e-01	ko01521	ENSRNOT00000081822(Igf1);ENSRNOT00000038780(Igf1);ENSRNOT00000005995(Igf1);ENSRNOT00000085680(Igf1)	K05459+K05459+K05459+K05459
Metabolism	Metabolism of terpenoids and polyketides	Terpenoid backbone biosynthesis	2	18	0.1955657	4.173412e-01	ko00900	ENSRNOT00000018145(Mvd);ENSRNOT00000026121(Hmgcs2)	K01597+K01641
Cellular Processes	Cell growth and death	Oocyte meiosis	5	70	0.2106056	4.397349e-01	ko04114	ENSRNOT00000064290(Ppp2r1b);ENSRNOT00000081822(Igf1);ENSRNOT00000038780(Igf1);ENSRNOT00000005995(Igf1);ENSRNOT00000085680(Igf1)	K03456+K05459+K05459+K05459+K05459
Metabolism	Carbohydrate metabolism	Glyoxylate and dicarboxylate metabolism	3	35	0.2107037	4.397349e-01	ko00630	ENSRNOT00000075279(Mut);ENSRNOT00000046942(Hao2);ENSRNOT00000091444(Hao2)	K01847+K11517+K11517
Metabolism	Metabolism of other amino acids	Selenocompound metabolism	2	19	0.2124323	4.397349e-01	ko00450	ENSRNOT00000067165(Kyat3);ENSRNOT00000015316(Inmt)	K00816+K00562
Organismal Systems	Nervous system	GABAergic synapse	3	36	0.2227523	4.529093e-01	ko04727	ENSRNOT00000018737(Gls2);ENSRNOT00000079744(Slc6a13);ENSRNOT00000018083(Slc6a13)	K01425+K05046+K05046
Environmental Information Processing	Signal transduction	Calcium signaling pathway	6	90	0.2231727	4.529093e-01	ko04020	ENSRNOT00000048378(AABR07065625.1);ENSRNOT00000085678(AABR07065625.1);ENSRNOT00000040702(AABR07065625.1);ENSRNOT00000082921(AABR07065625.1);ENSRNOT00000056845(AABR07065625.1);ENSRNOT00000040556(AABR07065789.3)	K06856+K06856+K06856+K06856+K06856+K06856
Organismal Systems	Endocrine system	Glucagon signaling pathway	5	73	0.23572	4.737285e-01	ko04922	ENSRNOT00000028033(G6pc);ENSRNOT00000085831(G6pc);ENSRNOT00000041140(Acaca);ENSRNOT00000031586(Pck1);ENSRNOT00000090122(Gys2)	K01084+K01084+K11262+K01596+K00693
Metabolism	Biosynthesis of other secondary metabolites	Caffeine metabolism	1	6	0.2434154	4.844903e-01	ko00232	ENSRNOT00000009634(Xdh)	K00106
Organismal Systems	Aging	Longevity regulating pathway - mammal	4	56	0.2483452	4.895948e-01	ko04211	ENSRNOT00000081822(Igf1);ENSRNOT00000038780(Igf1);ENSRNOT00000005995(Igf1);ENSRNOT00000085680(Igf1)	K05459+K05459+K05459+K05459
Metabolism	Lipid metabolism	Glycerolipid metabolism	3	39	0.2596296	5.070125e-01	ko00561	ENSRNOT00000001602(Agpat3);ENSRNOT00000013073(Akr1b10);ENSRNOT00000029125(Mgll)	K13523+K00011+K01054
Genetic Information Processing	Replication and repair	Non-homologous end-joining	1	7	0.2778142	5.374536e-01	ko03450	ENSRNOT00000021656(Xrcc5)	K10885
Organismal Systems	Digestive system	Carbohydrate digestion and absorption	2	23	0.2807911	5.381829e-01	ko04973	ENSRNOT00000028033(G6pc);ENSRNOT00000085831(G6pc)	K01084+K01084
Metabolism	Amino acid metabolism	Tyrosine metabolism	2	25	0.3149445	5.965695e-01	ko00350	ENSRNOT00000022309(Got1);ENSRNOT00000022721(Tat)	K14454+K00815
Organismal Systems	Immune system	Fc gamma R-mediated phagocytosis	6	102	0.3170176	5.965695e-01	ko04666	ENSRNOT00000048378(AABR07065625.1);ENSRNOT00000085678(AABR07065625.1);ENSRNOT00000040702(AABR07065625.1);ENSRNOT00000082921(AABR07065625.1);ENSRNOT00000056845(AABR07065625.1);ENSRNOT00000040556(AABR07065789.3)	K06856+K06856+K06856+K06856+K06856+K06856
Metabolism	Carbohydrate metabolism	Pentose phosphate pathway	2	26	0.3318979	6.134184e-01	ko00030	ENSRNOT00000032613(Gpi);ENSRNOT00000007927(Rpia)	K01810+K01807
Metabolism	Metabolism of other amino acids	beta-Alanine metabolism	2	26	0.3318979	6.134184e-01	ko00410	ENSRNOT00000002410(Ehhadh);ENSRNOT00000058237(Upb1)	K07514+K01431
Organismal Systems	Nervous system	Serotonergic synapse	4	65	0.3412725	6.219182e-01	ko04726	ENSRNOT00000071633(Cyp2c13);ENSRNOT00000088853(Cyp2c11);ENSRNOT00000012503(Cyp2j10);ENSRNOT00000015801(Cyp2c12)	K07413+K07413+K07418+K07413
Human Diseases	Cardiovascular diseases	Fluid shear stress and atherosclerosis	5	85	0.3425057	6.219182e-01	ko05418	ENSRNOT00000093365(Ass1);ENSRNOT00000012075(Ass1);ENSRNOT00000036813(Gsta6);ENSRNOT00000025689(Gstm7);ENSRNOT00000025939(Gstm7)	K01940+K01940+K00799+K00799+K00799
Organismal Systems	Endocrine system	Aldosterone synthesis and secretion	3	46	0.3477854	6.223075e-01	ko04925	ENSRNOT00000024917(Agt);ENSRNOT00000026290(Hsd3b5);ENSRNOT00000079754(Hsd3b5)	K09821+K00070+K00070
Environmental Information Processing	Membrane transport	ABC transporters	2	27	0.3487327	6.223075e-01	ko02010	ENSRNOT00000065947(Abca8a);ENSRNOT00000005665(Abca8a)	K05650+K05650
Organismal Systems	Endocrine system	Growth hormone synthesis, secretion and action	4	66	0.3517657	6.223547e-01	ko04935	ENSRNOT00000081822(Igf1);ENSRNOT00000038780(Igf1);ENSRNOT00000005995(Igf1);ENSRNOT00000085680(Igf1)	K05459+K05459+K05459+K05459
Metabolism	Carbohydrate metabolism	Pentose and glucuronate interconversions	2	28	0.3654248	6.410418e-01	ko00040	ENSRNOT00000013073(Akr1b10);ENSRNOT00000001215(Gusb)	K00011+K01195
Metabolism	Energy metabolism	Nitrogen metabolism	1	10	0.3719532	6.470110e-01	ko00910	ENSRNOT00000019023(Cps1)	K01948
Metabolism	Metabolism of cofactors and vitamins	Nicotinate and nicotinamide metabolism	2	30	0.3982962	6.795992e-01	ko00760	ENSRNOT00000023080(Qprt);ENSRNOT00000007789(Nnmt)	K00767+K00541
Metabolism	Metabolism of cofactors and vitamins	Ubiquinone and other terpenoid-quinone biosynthesis	1	11	0.4005367	6.795992e-01	ko00130	ENSRNOT00000022721(Tat)	K00815
Metabolism	Glycan biosynthesis and metabolism	Glycosaminoglycan degradation	1	11	0.4005367	6.795992e-01	ko00531	ENSRNOT00000001215(Gusb)	K01195
Organismal Systems	Immune system	RIG-I-like receptor signaling pathway	2	31	0.4144387	6.974700e-01	ko04622	ENSRNOT00000009620(Ifih1);ENSRNOT00000039263(Isg15)	K12647+K12159
Metabolism	Carbohydrate metabolism	Citrate cycle (TCA cycle)	2	32	0.4303645	7.184311e-01	ko00020	ENSRNOT00000031586(Pck1);ENSRNOT00000004228(Sdhc)	K01596+K00236
Metabolism	Carbohydrate metabolism	Glycolysis / Gluconeogenesis	4	74	0.4352285	7.191581e-01	ko00010	ENSRNOT00000032613(Gpi);ENSRNOT00000028033(G6pc);ENSRNOT00000085831(G6pc);ENSRNOT00000031586(Pck1)	K01810+K01084+K01084+K01596
Human Diseases	Infectious diseases	Epstein-Barr virus infection	7	138	0.4377484	7.191581e-01	ko05169	ENSRNOT00000048378(AABR07065625.1);ENSRNOT00000085678(AABR07065625.1);ENSRNOT00000040702(AABR07065625.1);ENSRNOT00000082921(AABR07065625.1);ENSRNOT00000056845(AABR07065625.1);ENSRNOT00000040556(AABR07065789.3);ENSRNOT00000039263(Isg15)	K06856+K06856+K06856+K06856+K06856+K06856+K12159
Metabolism	Nucleotide metabolism	Pyrimidine metabolism	2	33	0.44606	7.213627e-01	ko00240	ENSRNOT00000058237(Upb1);ENSRNOT00000052003(Cmpk2)	K01431+K13809
Organismal Systems	Endocrine system	Renin secretion	2	33	0.44606	7.213627e-01	ko04924	ENSRNOT00000015692(Aqp1);ENSRNOT00000024917(Agt)	K09864+K09821
Environmental Information Processing	Signal transduction	Rap1 signaling pathway	5	97	0.4521474	7.255389e-01	ko04015	ENSRNOT00000001639(Itgb2);ENSRNOT00000081822(Igf1);ENSRNOT00000038780(Igf1);ENSRNOT00000005995(Igf1);ENSRNOT00000085680(Igf1)	K06464+K05459+K05459+K05459+K05459
Organismal Systems	Immune system	Complement and coagulation cascades	4	76	0.455715	7.256385e-01	ko04610	ENSRNOT00000022233(F2);ENSRNOT00000001639(Itgb2);ENSRNOT00000015723(Mbl1);ENSRNOT00000026677(F10)	K01313+K06464+K03991+K01314
Human Diseases	Drug resistance	Platinum drug resistance	3	56	0.4710951	7.444022e-01	ko01524	ENSRNOT00000036813(Gsta6);ENSRNOT00000025689(Gstm7);ENSRNOT00000025939(Gstm7)	K00799+K00799+K00799
Metabolism	Amino acid metabolism	Arginine and proline metabolism	2	36	0.4916528	7.710010e-01	ko00330	ENSRNOT00000022628(Oat);ENSRNOT00000022309(Got1)	K00819+K14454
Environmental Information Processing	Signal transduction	Notch signaling pathway	1	15	0.5025002	7.820868e-01	ko04330	ENSRNOT00000008150(Ncstn)	K06171
Organismal Systems	Endocrine system	Insulin signaling pathway	5	104	0.514111	7.941864e-01	ko04910	ENSRNOT00000028033(G6pc);ENSRNOT00000085831(G6pc);ENSRNOT00000041140(Acaca);ENSRNOT00000031586(Pck1);ENSRNOT00000090122(Gys2)	K01084+K01084+K11262+K01596+K00693
Metabolism	Lipid metabolism	Steroid biosynthesis	1	16	0.5251707	7.993407e-01	ko00100	ENSRNOT00000091154(Nsdhl)	K07748
Metabolism	Global and overview maps	2-Oxocarboxylic acid metabolism	1	16	0.5251707	7.993407e-01	ko01210	ENSRNOT00000022309(Got1)	K14454
Cellular Processes	Transport and catabolism	Lysosome	4	84	0.5348215	8.022435e-01	ko04142	ENSRNOT00000059677(Ctsg);ENSRNOT00000001215(Gusb);ENSRNOT00000073555(Mcpt8l2);ENSRNOT00000027407(Ctsd)	K01319+K01195+K01319+K01379
Organismal Systems	Nervous system	Synaptic vesicle cycle	2	39	0.534829	8.022435e-01	ko04721	ENSRNOT00000079744(Slc6a13);ENSRNOT00000018083(Slc6a13)	K05046+K05046
Metabolism	Amino acid metabolism	Lysine degradation	2	40	0.5486565	8.170640e-01	ko00310	ENSRNOT00000060530(Aass);ENSRNOT00000002410(Ehhadh)	K14157+K07514
Metabolism	Amino acid metabolism	Histidine metabolism	1	18	0.5674753	8.345274e-01	ko00340	ENSRNOT00000007331(Amdhd1)	K01468
Genetic Information Processing	Translation	Ribosome	10	224	0.5704866	8.345274e-01	ko03010	ENSRNOT00000027976(Rpl13a);ENSRNOT00000087971(Mrps10);ENSRNOT00000073017(AABR07048031.1);ENSRNOT00000021899(Mrps9);ENSRNOT00000005089(Mrps7);ENSRNOT00000034694(LOC684988);ENSRNOT00000090819(Rps9);ENSRNOT00000086622(Rps9);ENSRNOT00000040366(AABR07053716.1);ENSRNOT00000015756(Rpl22l1)	K02872+K02946+K02953+K02996+K02992+K02953+K02997+K02997+K02891+K02891
Human Diseases	Endocrine and metabolic diseases	Cushing syndrome	3	65	0.5724777	8.345274e-01	ko04934	ENSRNOT00000024917(Agt);ENSRNOT00000026290(Hsd3b5);ENSRNOT00000079754(Hsd3b5)	K09821+K00070+K00070
Environmental Information Processing	Signal transduction	mTOR signaling pathway	4	92	0.6078679	8.799207e-01	ko04150	ENSRNOT00000081822(Igf1);ENSRNOT00000038780(Igf1);ENSRNOT00000005995(Igf1);ENSRNOT00000085680(Igf1)	K05459+K05459+K05459+K05459
Environmental Information Processing	Signal transduction	Ras signaling pathway	4	93	0.6164988	8.862170e-01	ko04014	ENSRNOT00000081822(Igf1);ENSRNOT00000038780(Igf1);ENSRNOT00000005995(Igf1);ENSRNOT00000085680(Igf1)	K05459+K05459+K05459+K05459
Metabolism	Carbohydrate metabolism	Pyruvate metabolism	2	46	0.6255026	8.929589e-01	ko00620	ENSRNOT00000041140(Acaca);ENSRNOT00000031586(Pck1)	K11262+K01596
Genetic Information Processing	Translation	Aminoacyl-tRNA biosynthesis	2	47	0.637285	9.001224e-01	ko00970	ENSRNOT00000010674(Yars);ENSRNOT00000019993(Cars2)	K01866+K01883
Genetic Information Processing	Transcription	Basal transcription factors	1	22	0.6411648	9.001224e-01	ko03022	ENSRNOT00000025026(Cdk7)	K02202
Human Diseases	Endocrine and metabolic diseases	AGE-RAGE signaling pathway in diabetic complications	2	48	0.6487766	9.001224e-01	ko04933	ENSRNOT00000024917(Agt);ENSRNOT00000005311(Col1a1)	K09821+K06236
Environmental Information Processing	Signal transduction	MAPK signaling pathway	5	121	0.6503906	9.001224e-01	ko04010	ENSRNOT00000002068(Map3k20);ENSRNOT00000081822(Igf1);ENSRNOT00000038780(Igf1);ENSRNOT00000005995(Igf1);ENSRNOT00000085680(Igf1)	K04424+K05459+K05459+K05459+K05459
Human Diseases	Cancers	Proteoglycans in cancer	6	145	0.6522626	9.001224e-01	ko05205	ENSRNOT00000020155(Pdcd4);ENSRNOT00000005311(Col1a1);ENSRNOT00000081822(Igf1);ENSRNOT00000038780(Igf1);ENSRNOT00000005995(Igf1);ENSRNOT00000085680(Igf1)	K16865+K06236+K05459+K05459+K05459+K05459
Genetic Information Processing	Replication and repair	Nucleotide excision repair	1	25	0.6881088	9.433015e-01	ko03420	ENSRNOT00000025026(Cdk7)	K02202
Human Diseases	Cancers	Pathways in cancer	9	223	0.6930669	9.438477e-01	ko05200	ENSRNOT00000036813(Gsta6);ENSRNOT00000022233(F2);ENSRNOT00000024917(Agt);ENSRNOT00000025689(Gstm7);ENSRNOT00000025939(Gstm7);ENSRNOT00000081822(Igf1);ENSRNOT00000038780(Igf1);ENSRNOT00000005995(Igf1);ENSRNOT00000085680(Igf1)	K00799+K01313+K09821+K00799+K00799+K05459+K05459+K05459+K05459
Metabolism	Metabolism of cofactors and vitamins	Folate biosynthesis	1	26	0.7023573	9.502481e-01	ko00790	ENSRNOT00000013073(Akr1b10)	K00011
Cellular Processes	Cellular community - eukaryotes	Focal adhesion	5	131	0.7183569	9.655836e-01	ko04510	ENSRNOT00000005311(Col1a1);ENSRNOT00000081822(Igf1);ENSRNOT00000038780(Igf1);ENSRNOT00000005995(Igf1);ENSRNOT00000085680(Igf1)	K06236+K05459+K05459+K05459+K05459
Organismal Systems	Digestive system	Protein digestion and absorption	1	29	0.7413334	9.900388e-01	ko04974	ENSRNOT00000005311(Col1a1)	K06236
Environmental Information Processing	Signal transduction	Hippo signaling pathway	2	59	0.7568055	9.960146e-01	ko04390	ENSRNOT00000001639(Itgb2);ENSRNOT00000064290(Ppp2r1b)	K06464+K03456
Metabolism	Carbohydrate metabolism	Fructose and mannose metabolism	1	31	0.764453	9.960146e-01	ko00051	ENSRNOT00000013073(Akr1b10)	K00011
Environmental Information Processing	Signal transduction	TGF-beta signaling pathway	1	31	0.764453	9.960146e-01	ko04350	ENSRNOT00000064290(Ppp2r1b)	K03456
Metabolism	Lipid metabolism	Glycerophospholipid metabolism	2	60	0.7650547	9.960146e-01	ko00564	ENSRNOT00000001602(Agpat3);ENSRNOT00000090323(Gpd2)	K13523+K00111
Human Diseases	Cardiovascular diseases	Arrhythmogenic right ventricular cardiomyopathy (ARVC)	1	32	0.7752301	9.999436e-01	ko05412	ENSRNOT00000026860(Des)	K07610
Organismal Systems	Circulatory system	Adrenergic signaling in cardiomyocytes	2	64	0.7956747	9.999436e-01	ko04261	ENSRNOT00000024917(Agt);ENSRNOT00000064290(Ppp2r1b)	K09821+K03456
Human Diseases	Cancers	Hepatocellular carcinoma	3	94	0.8085954	9.999436e-01	ko05225	ENSRNOT00000036813(Gsta6);ENSRNOT00000025689(Gstm7);ENSRNOT00000025939(Gstm7)	K00799+K00799+K00799
Cellular Processes	Cell growth and death	Cell cycle	1	38	0.8303353	9.999436e-01	ko04110	ENSRNOT00000025026(Cdk7)	K02202
Cellular Processes	Cell growth and death	Necroptosis	3	98	0.8305915	9.999436e-01	ko04217	ENSRNOT00000030919(Fth1);ENSRNOT00000028315(LOC100360087);ENSRNOT00000044711(Ftl1)	K00522+K13625+K13625
Metabolism	Metabolism of cofactors and vitamins	Porphyrin and chlorophyll metabolism	1	39	0.8381117	9.999436e-01	ko00860	ENSRNOT00000001215(Gusb)	K01195
Human Diseases	Infectious diseases	Pertussis	1	39	0.8381117	9.999436e-01	ko05133	ENSRNOT00000001639(Itgb2)	K06464
Human Diseases	Cancers	Central carbon metabolism in cancer	1	39	0.8381117	9.999436e-01	ko05230	ENSRNOT00000018737(Gls2)	K01425
Environmental Information Processing	Signal transduction	Sphingolipid signaling pathway	2	71	0.8408775	9.999436e-01	ko04071	ENSRNOT00000064290(Ppp2r1b);ENSRNOT00000027407(Ctsd)	K03456+K01379
Human Diseases	Cancers	MicroRNAs in cancer	2	75	0.862466	9.999436e-01	ko05206	ENSRNOT00000018737(Gls2);ENSRNOT00000020155(Pdcd4)	K01425+K16865
Metabolism	Carbohydrate metabolism	Amino sugar and nucleotide sugar metabolism	1	43	0.8658293	9.999436e-01	ko00520	ENSRNOT00000032613(Gpi)	K01810
Metabolism	Nucleotide metabolism	Purine metabolism	2	76	0.8674296	9.999436e-01	ko00230	ENSRNOT00000009634(Xdh);ENSRNOT00000079875(Ak3)	K00106+K00944
Human Diseases	Infectious diseases	Legionellosis	1	44	0.8719868	9.999436e-01	ko05134	ENSRNOT00000001639(Itgb2)	K06464
Organismal Systems	Nervous system	Glutamatergic synapse	1	45	0.8778631	9.999436e-01	ko04724	ENSRNOT00000018737(Gls2)	K01425
Organismal Systems	Immune system	Antigen processing and presentation	1	48	0.8939304	9.999436e-01	ko04612	ENSRNOT00000026225(Ifi30)	K08059
Human Diseases	Cancers	Gastric cancer	1	49	0.8988043	9.999436e-01	ko05226	ENSRNOT00000021612(Cdh17)	K06811
Genetic Information Processing	Translation	Ribosome biogenesis in eukaryotes	1	50	0.9034555	9.999436e-01	ko03008	ENSRNOT00000089847(Dkc1)	K11131
Organismal Systems	Environmental adaptation	Thermogenesis	5	175	0.9074871	9.999436e-01	ko04714	ENSRNOT00000016954(Cpt2);ENSRNOT00000029125(Mgll);ENSRNOT00000000072(Atp5me);ENSRNOT00000004228(Sdhc);ENSRNOT00000022126(Acsl5)	K08766+K01054+K02129+K00236+K01897
Metabolism	Carbohydrate metabolism	Inositol phosphate metabolism	1	51	0.9078941	9.999436e-01	ko00562	ENSRNOT00000026821(Isyna1)	K01858
Human Diseases	Infectious diseases	Chagas disease (American trypanosomiasis)	1	52	0.9121296	9.999436e-01	ko05142	ENSRNOT00000064290(Ppp2r1b)	K03456
Cellular Processes	Cell growth and death	Apoptosis	2	87	0.9121692	9.999436e-01	ko04210	ENSRNOT00000021531(Endog);ENSRNOT00000027407(Ctsd)	K01173+K01379
Environmental Information Processing	Signaling molecules and interaction	Cell adhesion molecules (CAMs)	1	57	0.9305717	9.999436e-01	ko04514	ENSRNOT00000001639(Itgb2)	K06464
Organismal Systems	Immune system	Platelet activation	2	94	0.9328387	9.999436e-01	ko04611	ENSRNOT00000022233(F2);ENSRNOT00000005311(Col1a1)	K01313+K06236
Organismal Systems	Endocrine system	Relaxin signaling pathway	1	59	0.9368203	9.999436e-01	ko04926	ENSRNOT00000005311(Col1a1)	K06236
Organismal Systems	Immune system	Leukocyte transendothelial migration	1	68	0.9586958	9.999436e-01	ko04670	ENSRNOT00000001639(Itgb2)	K06464
Genetic Information Processing	Folding, sorting and degradation	Protein processing in endoplasmic reticulum	3	141	0.9596235	9.999436e-01	ko04141	ENSRNOT00000010601(Ckap4);ENSRNOT00000018310(Txndc5);ENSRNOT00000026895(Sil1)	K13999+K13984+K14001
Metabolism	Energy metabolism	Oxidative phosphorylation	2	111	0.9655908	9.999436e-01	ko00190	ENSRNOT00000000072(Atp5me);ENSRNOT00000004228(Sdhc)	K02129+K00236
Organismal Systems	Nervous system	Dopaminergic synapse	1	72	0.9658163	9.999436e-01	ko04728	ENSRNOT00000064290(Ppp2r1b)	K03456
Organismal Systems	Endocrine system	Estrogen signaling pathway	1	73	0.9673967	9.999436e-01	ko04915	ENSRNOT00000027407(Ctsd)	K01379
Human Diseases	Infectious diseases	Measles	1	76	0.971715	9.999436e-01	ko05162	ENSRNOT00000009620(Ifih1)	K12647
Organismal Systems	Development	Axon guidance	1	77	0.973024	9.999436e-01	ko04360	ENSRNOT00000078416(AABR07007032.1)	K07520
Environmental Information Processing	Signal transduction	cGMP - PKG signaling pathway	1	81	0.9776845	9.999436e-01	ko04022	ENSRNOT00000024060(Mrvi1)	K12337
Human Diseases	Infectious diseases	Hepatitis B	1	83	0.9797049	9.999436e-01	ko05161	ENSRNOT00000009620(Ifih1)	K12647
Genetic Information Processing	Translation	mRNA surveillance pathway	1	85	0.9815434	9.999436e-01	ko03015	ENSRNOT00000064290(Ppp2r1b)	K03456
Human Diseases	Infectious diseases	Hepatitis C	1	89	0.9847381	9.999436e-01	ko05160	ENSRNOT00000064290(Ppp2r1b)	K03456
Organismal Systems	Nervous system	Retrograde endocannabinoid signaling	1	92	0.9867674	9.999436e-01	ko04723	ENSRNOT00000029125(Mgll)	K01054
Human Diseases	Infectious diseases	Human papillomavirus infection	3	173	0.9875386	9.999436e-01	ko05165	ENSRNOT00000064290(Ppp2r1b);ENSRNOT00000005311(Col1a1);ENSRNOT00000039263(Isg15)	K03456+K06236+K12159
Cellular Processes	Cell motility	Regulation of actin cytoskeleton	2	136	0.987584	9.999436e-01	ko04810	ENSRNOT00000022233(F2);ENSRNOT00000001639(Itgb2)	K01313+K06464
Human Diseases	Infectious diseases	HTLV-I infection	1	94	0.9879688	9.999436e-01	ko05166	ENSRNOT00000001639(Itgb2)	K06464
Organismal Systems	Immune system	NOD-like receptor signaling pathway	1	95	0.9885282	9.999436e-01	ko04621	ENSRNOT00000037181(Gbp7)	K20899
Cellular Processes	Transport and catabolism	Autophagy - animal	1	96	0.9890617	9.999436e-01	ko04140	ENSRNOT00000027407(Ctsd)	K01379
Human Diseases	Infectious diseases	Influenza A	1	99	0.9905186	9.999436e-01	ko05164	ENSRNOT00000009620(Ifih1)	K12647
Human Diseases	Endocrine and metabolic diseases	Non-alcoholic fatty liver disease (NAFLD)	1	112	0.9949032	9.999436e-01	ko04932	ENSRNOT00000004228(Sdhc)	K00236
Human Diseases	Infectious diseases	Herpes simplex infection	1	117	0.9959879	9.999436e-01	ko05168	ENSRNOT00000009620(Ifih1)	K12647
Cellular Processes	Cellular community - eukaryotes	Tight junction	1	120	0.9965251	9.999436e-01	ko04530	ENSRNOT00000064290(Ppp2r1b)	K03456
Human Diseases	Neurodegenerative diseases	Parkinson disease	1	120	0.9965251	9.999436e-01	ko05012	ENSRNOT00000004228(Sdhc)	K00236
Human Diseases	Neurodegenerative diseases	Alzheimer disease	2	234	0.9998261	9.999436e-01	ko05010	ENSRNOT00000008150(Ncstn);ENSRNOT00000004228(Sdhc)	K06171+K00236
Human Diseases	Neurodegenerative diseases	Huntington disease	1	205	0.9999436	9.999436e-01	ko05016	ENSRNOT00000004228(Sdhc)	K00236
